# Supplementary material for: Peripherally administered androgen receptor–targeted antisense oligonucleotide rescues spinal pathology in a murine SBMA model
Source: J Clin Invest. 2025 Aug 28;135(21):e182955. doi: 10.1172/JCI182955 (PMC12578385; doi:10.1172/JCI182955)
Supplement: Supplemental table 1 [file jci-135-182955-s010.xlsx]

## Sheet: Sheet1
Supplemental Table 1. Sample information for snRNAseq analysis.
The table lists the sample ID, age, and genotype of animals used in the snRNA-seq analysis, along with the number of nuclei per cell type in each animal.
sample #	sample ID	age (weeks)	genotype	# of total nuclei	MN_Chat	DE_Cpne4	DE_Prkcg	DE_Maf	DE_Reln	DE_Rreb1	DE_Sox5	DE_Megfr11	ME_Lmx1b	VE_Lhx2	DI_Rorb	DI_Adamts5	DI_Cdh3	DI_Pdyn	DI_Npy	MI_Gad2	VI_Slc6a5	AS1	AS2	OPC	OL	MG	MP	T	MEN	EP	PER	END
1	3981	26	WT	2352	6	10	15	35	41	9	40	0	76	173	11	58	18	26	9	24	83	43	346	89	1078	93	0	9	9	6	5	40
2	3984	26	WT	2693	4	9	14	48	54	11	51	0	64	206	19	52	26	31	12	26	226	117	273	70	1109	96	2	7	42	34	4	86
3	3985	26	WT	2262	4	6	10	38	34	10	44	4	58	220	13	40	14	31	6	20	115	120	308	70	930	87	1	5	6	14	7	47
4	3980	26	AR113Q	2659	5	10	15	43	62	12	62	1	74	222	9	53	20	34	10	40	100	108	364	84	1171	96	1	5	4	13	3	38
5	3982	26	AR113Q	1741	8	7	8	29	27	6	38	0	37	177	10	27	8	21	4	28	96	96	230	65	682	52	0	3	16	13	8	45
6	3983	26	AR113Q	2700	5	10	23	39	55	11	64	3	81	211	17	49	27	23	11	47	101	155	309	86	1202	93	0	2	6	18	6	46
7	3820	52	WT	7888	24	31	54	119	172	33	165	3	238	763	41	151	68	109	49	79	194	450	910	249	3434	370	6	20	8	27	15	106
8	3825	52	WT	9552	27	56	59	143	220	57	202	12	297	845	52	179	75	120	52	100	257	518	1224	337	4054	424	11	11	15	45	13	147
9	3829	52	WT	8290	27	34	47	139	185	54	175	11	267	834	59	154	55	118	35	102	259	411	1179	228	3272	309	9	10	15	112	14	176
10	3819	52	AR113Q	8730	23	46	47	143	163	47	167	6	245	854	64	156	55	93	36	105	190	484	1132	271	3621	406	11	28	11	135	15	176
11	3821	52	AR113Q	9342	25	50	55	135	184	30	190	3	242	814	53	166	62	93	34	81	204	589	1194	266	4170	477	16	32	36	21	8	112
12	3832	52	AR113Q	10318	33	43	69	168	216	50	204	9	314	1074	56	190	72	131	47	127	346	628	1208	315	4269	428	8	23	24	116	12	138
13	4111	52	AR113Q ASO	530	0	2	4	5	18	1	7	0	8	57	3	13	4	6	1	2	13	25	47	12	255	37	0	2	2	1	0	5
14	4117	52	AR113Q ASO	960	2	2	12	15	12	4	12	0	23	79	3	9	4	7	6	5	45	56	81	30	476	42	0	1	8	5	2	19
15	4154	52	AR113Q ASO	702	1	7	2	7	15	3	19	0	17	65	4	12	5	11	3	12	45	22	57	18	336	32	0	4	0	0	1	4
16	4534	52	AR113Q ASO	1648	3	9	16	22	30	10	40	0	54	140	8	38	22	24	12	21	92	61	121	40	770	64	3	4	7	12	2	23
17	4556	52	AR113Q ASO	1874	4	9	11	27	46	7	52	0	47	146	19	28	11	35	14	17	114	67	146	69	883	64	2	10	7	8	1	30
18	4568	52	AR113Q ASO	1629	4	7	21	47	46	5	40	1	49	124	12	37	15	25	16	16	88	49	124	51	765	57	0	4	4	5	3	14
Abbreviations
MN_Chat	Chat+ motor neuron
DE_Cpne4	Cpne4+ dorsal excitatory neuron
DE_Prkcg	Prkcg+ dorsal excitatory neuron
DE_Maf	Maf+ dorsal excitatory neuron
DE_Reln	Reln+ dorsal excitatory neuron
DE_Rreb1	Rreb1+ dorsal excitatory neuron
DE_Sox5	Sox5+ dorsal excitatory neuron
DE_Megfr11	Megfr11+ dorsal excitatory neuron
ME_Lmx1b	Lmx1b+ medial excitatory neuron
VE_Lhx2	Lhx2+ ventral excitatory neuron
DI_Rorb	Rorb+ dorsal inhibitory neuron
DI_Adamts5	Adamts5+ dorsal inhibitory neuron
DI_Cdh3	Cdh3+ dorsal inhibitory neuron
DI_Pdyn	Pdyn+ dorsal inhibitory neuron
DI_Npy	Npy+ dorsal inhibitory neuron
MI_Gad2	Gad2+ medial inhibitory neuron
VI_Slc6a5	Slc6a5+ ventral inhibitory neuron
AS1	astrocyte 1
AS2	astrocyte 2
OPC	oligodendrocyte progenitor cell
OL	oligodendrocyte
MG	microglia
MP	macrophage
T	T cell
MEN	meningothelial cell
EP	ependymal cell
PER	pericyte
END	endothelial cell
