# Supplementary material for: Peripherally administered androgen receptor–targeted antisense oligonucleotide rescues spinal pathology in a murine SBMA model
Source: J Clin Invest. 2025 Aug 28;135(21):e182955. doi: 10.1172/JCI182955 (PMC12578385; doi:10.1172/JCI182955)
Supplement: Supplemental table 2 [file jci-135-182955-s011.xlsx]

## Sheet: Index Table S2
Supplemental Table 2. Imputed differential gene expression between WT and AR113Q at each timepoint, and among WT, AR113Q, and AR113Q ASO.
The table contains lists of upregulated and downregulated genes for each cell type after imputation within group. Earth Mover's Distance (EMD) and log2(fc) were calculated to compare gene expression distributions. Genes with |EMD| > 0.1 and Benjamini-Hochberg adjusted P-value (Pcorrected) <0.01 were considered significant. The data is organized by sheet. Please use the dropdown buttons to filter …
Sheet name	Sheet description
Number of DEGs	Numbers of total, up-, and down-regulated genes in each cell type after imputation within all cells of genotype
26W AR113Q vs 26W WT; DOWN	List of downregulated DEGs between 26W AR113Q and 26W WT for each cell type
26W AR113Q vs 26W WT; UP	List of upregulated DEGs between 26W AR113Q and 26W WT for each cell type
52W AR113Q vs 52W WT; DOWN	List of downregulated DEGs between 52W AR113Q and 52W WT for each cell type
52W AR113Q vs 52W WT; UP	List of upregulated DEGs between 52W AR113Q and 52W WT for each cell type
52W AR113Q ASO vs 26W WT; DOWN	List of downregulated DEGs between 52W AR113Q ASO and 26W WT for each cell type
52W AR113Q ASO vs 26W WT; UP	List of upregulated DEGs between 52W AR113Q ASO and 26W WT for each cell type
52W AR113Q ASO vs 26W AR113; DW	List of downregulated DEGs between 52W AR113Q ASO and 26W AR113Q for each cell type
52W AR113Q ASO vs 26W AR113; UP	List of upregulated DEGs between 52W AR113Q ASO and 26W AR113Q for each cell type
52W AR113Q ASO vs 52W WT; DOWN	List of downregulated DEGs between 52W AR113Q ASO and 52W WT for each cell type
52W AR113Q ASO vs 52W WT; UP	List of upregulated DEGs between 52W AR113Q ASO and 52W WT for each cell type
52W AR113Q ASO vs 52W AR113; DW	List of downregulated DEGs between 52W AR113Q ASO and 52W AR113Q for each cell type
52W AR113Q ASO vs 52W AR113; UP	List of upregulated DEGs between 52W AR113Q ASO and 52W AR113Q for each cell type
Abbreviations
emd	Earth Mover's Distance
log2FC	log2(fold-change)
MN_Chat	Chat+ motor neuron
DE_Cpne4	Cpne4+ dorsal excitatory neuron
DE_Prkcg	Prkcg+ dorsal excitatory neuron
DE_Maf	Maf+ dorsal excitatory neuron
DE_Reln	Reln+ dorsal excitatory neuron
DE_Rreb1	Rreb1+ dorsal excitatory neuron
DE_Sox5	Sox5+ dorsal excitatory neuron
DE_Megfr11	Megfr11+ dorsal excitatory neuron
ME_Lmx1b	Lmx1b+ medial excitatory neuron
VE_Lhx2+Lhx9	Lhx2+ Lhx9+ ventral excitatory neuron
DI_Rorb	Rorb+ dorsal inhibitory neuron
DI_Adamts5	Adamts5+ dorsal inhibitory neuron
DI_Cdh3	Cdh3+ dorsal inhibitory neuron
DI_Pdyn	Pdyn+ dorsal inhibitory neuron
DI_Npy	Npy+ dorsal inhibitory neuron
MI_Gad2	Gad2+ medial inhibitory neuron
VI_Slc6a5	Slc6a5+ ventral inhibitory neuron
AS1	astrocyte 1
AS2	astrocyte 2
OPC	oligodendrocyte progenitor cell
OL	oligodendrocyte
MG	microglia
MP	macrophage
T	T cell
MEN	meningothelial cell
EP	ependymal cell
PER	pericyte
END	endothelial cell

## Sheet: Number of DEGs
	26W AR113Q vs 26W WT			52W AR113Q vs 52W WT			52W AR113Q ASO vs 26W WT			52W AR113Q ASO vs 26W AR113Q			52W AR113Q ASO vs 52W WT			52W AR113Q ASO vs 52W AR113Q
	DOWN	UP	TOTAL	DOWN	UP	TOTAL	DOWN	UP	TOTAL	DOWN	UP	TOTAL	DOWN	UP	TOTAL	DOWN	UP	TOTAL
MN_Chat	360	210	570	39	182	221	454	846	1300	322	952	1274	557	1682	2239	750	1536	2286
DE_Cpne4	932	1517	2449	114	595	709	684	2099	2783	838	1501	2339	551	1703	2254	828	1302	2130
DE_Prkcg	1036	591	1627	98	369	467	760	954	1714	547	1192	1739	536	1460	1996	638	1031	1669
DE_Maf	299	363	662	51	186	237	249	696	945	238	710	948	440	1202	1642	747	1224	1971
DE_Reln	325	425	750	44	217	261	219	909	1128	243	787	1030	393	1098	1491	575	906	1481
DE_Rreb1	982	536	1518	153	370	523	618	1357	1975	392	1571	1963	401	2067	2468	541	1809	2350
DE_Sox5	196	370	566	90	258	348	183	1008	1191	190	700	890	321	1548	1869	454	1255	1709
DE_Megfr11	0	0	0	326	688	1014	0	0	0	0	0	0	0	0	0	0	0	0
ME_Lmx1b	159	127	286	20	139	159	175	500	675	133	606	739	299	1249	1548	444	1107	1551
VE_Lhx2	43	58	101	22	62	84	128	339	467	76	270	346	343	1055	1398	505	943	1448
DI_Rorb	608	1371	1979	108	652	760	584	1296	1880	860	955	1815	548	1384	1932	615	1309	1924
DI_Adamts5	314	363	677	40	257	297	215	833	1048	194	787	981	400	1477	1877	711	1414	2125
DI_Cdh3	570	343	913	40	231	271	382	1013	1395	206	1129	1335	447	1594	2041	549	1701	2250
DI_Pdyn	274	467	741	32	279	311	239	927	1166	334	839	1173	437	1358	1795	628	1109	1737
DI_Npy	485	1118	1603	157	377	534	383	1477	1860	557	1185	1742	385	1931	2316	921	1092	2013
MI_Gad2	194	198	392	63	134	197	309	626	935	232	562	794	438	1515	1953	3726	102	3828
VI_Slc6a5	29	1081	1110	32	110	142	935	105	1040	2826	23	2849	3623	93	3716	531	1500	2031
AS1	278	739	1017	59	124	183	492	972	1464	417	405	822	894	540	1434	1062	514	1576
AS2	183	196	379	152	168	320	128	738	866	69	565	634	255	765	1020	324	853	1177
OPC	389	281	670	47	141	188	296	569	865	260	658	918	353	910	1263	719	836	1555
OL	159	78	237	87	130	217	141	237	378	101	338	439	207	779	986	401	651	1052
MG	575	232	807	40	199	239	293	751	1044	212	1071	1283	271	1254	1525	375	1058	1433
MP	0	0	0	1045	1169	2214	0	0	0	0	0	0	965	1276	2241	1114	1398	2512
T	2459	2155	4614	1546	1039	2585	1966	1995	3961	2198	2473	4671	1601	2127	3728	1007	2097	3104
MEN	1363	1832	3195	1232	1341	2573	1000	2075	3075	1369	2215	3584	1257	2214	3471	1009	1807	2816
EP	689	1723	2412	312	692	1004	1057	1687	2744	1609	1176	2785	510	2433	2943	602	2175	2777
PER	2345	2169	4514	1115	1660	2775	2100	2635	4735	2046	2708	4754	1607	2454	4061	2017	2309	4326
END	251	1209	1460	120	345	465	374	1763	2137	918	1242	2160	1933	532	2465	2403	443	2846

## Sheet: 26W AR113Q vs 26W WT; DOWN
Gene	pval	pval_corrected	log2FC	emd	Cell type	timepoint	nlog10pvalcorrected
Cntn5	0.000674293	0.00180542	-0.583068	-0.816261	MN_Chat	26wk	2.74342
Gm42418	0.0010167	0.00257761	-1.42719	-0.661293	MN_Chat	26wk	2.58878
Cntnap2	0.00366088	0.0077913	-0.172304	-0.637719	MN_Chat	26wk	2.10839
Pcdh15	4.43458e-05	0.000176397	-0.373232	-0.556081	MN_Chat	26wk	3.75351
Etl4	0.000509337	0.00141454	-0.286162	-0.52853	MN_Chat	26wk	2.84939
Kcnq5	9.87459e-05	0.000347399	-0.977156	-0.479463	MN_Chat	26wk	3.45917
Pdzrn4	1.86664e-06	1.73868e-05	-0.458803	-0.437454	MN_Chat	26wk	4.75978
Grid2	0.000182776	0.00058533	-0.187542	-0.375141	MN_Chat	26wk	3.2326
Ano3	0.000285907	0.000861746	-0.589855	-0.368786	MN_Chat	26wk	3.06462
Prkcb	1.86664e-06	1.73868e-05	-0.498968	-0.363223	MN_Chat	26wk	4.75978
Adarb2	0.000887839	0.00228912	-0.594072	-0.34808	MN_Chat	26wk	2.64033
Plxdc2	3.26522e-06	2.3046e-05	-0.646328	-0.347255	MN_Chat	26wk	4.6374
Csmd1	0.000441771	0.00124989	-0.163371	-0.335429	MN_Chat	26wk	2.90313
Epha6	1.86664e-06	1.73868e-05	-0.381832	-0.331008	MN_Chat	26wk	4.75978
Sorcs1	0.000887839	0.00228912	-0.347212	-0.327701	MN_Chat	26wk	2.64033
Cadm1	0.0010167	0.00257761	-0.332702	-0.324288	MN_Chat	26wk	2.58878
Dlgap2	0.00222863	0.00507548	-0.390158	-0.320973	MN_Chat	26wk	2.29452
Hs6st3	0.00286402	0.00626896	-0.254374	-0.318783	MN_Chat	26wk	2.2028
Unc5d	3.92333e-06	2.61722e-05	-0.444811	-0.312548	MN_Chat	26wk	4.58216
Sv2b	0.00324019	0.00699821	-0.594986	-0.310341	MN_Chat	26wk	2.15501
Lrrtm4	6.74937e-06	3.88764e-05	-0.113429	-0.306676	MN_Chat	26wk	4.41031
Dlg2	0.00286402	0.00626896	-0.113322	-0.301129	MN_Chat	26wk	2.2028
Csmd3	0.000674293	0.00180542	-0.139217	-0.2942	MN_Chat	26wk	2.74342
Arl15	1.86664e-06	1.73868e-05	-0.439864	-0.29378	MN_Chat	26wk	4.75978
Car10	2.71372e-06	2.03031e-05	-0.244619	-0.289462	MN_Chat	26wk	4.69244
Camk1d	0.0046545	0.00963349	-0.356376	-0.280319	MN_Chat	26wk	2.01622
Prkca	4.70754e-06	2.99143e-05	-0.598526	-0.275378	MN_Chat	26wk	4.52412
Dgkg	0.00151444	0.00360393	-0.542523	-0.27149	MN_Chat	26wk	2.44322
Pde4d	4.43458e-05	0.000176397	-0.137363	-0.268236	MN_Chat	26wk	3.75351
Grm7	0.000182776	0.00058533	-0.216496	-0.266731	MN_Chat	26wk	3.2326
Fam155a	0.000285907	0.000861746	-0.108891	-0.264685	MN_Chat	26wk	3.06462
Csgalnact1	0.0010167	0.00257761	-0.709653	-0.26281	MN_Chat	26wk	2.58878
Adra1a	0.00196197	0.00453038	-0.735838	-0.256994	MN_Chat	26wk	2.34386
Fras1	8.06482e-06	4.44212e-05	-0.984225	-0.253344	MN_Chat	26wk	4.35241
Gpc5	1.9241e-05	8.89322e-05	-0.374936	-0.246812	MN_Chat	26wk	4.05094
Cacna1a	3.1886e-05	0.000134728	-0.206019	-0.246489	MN_Chat	26wk	3.87054
Clstn2	0.0046545	0.00963349	-0.254573	-0.244092	MN_Chat	26wk	2.01622
Kcnq1ot1	2.71372e-06	2.03031e-05	-0.212493	-0.242162	MN_Chat	26wk	4.69244
9530026P05Rik	2.71372e-06	2.03031e-05	-0.643456	-0.240323	MN_Chat	26wk	4.69244
Rimbp2	0.0011627	0.00288813	-0.37542	-0.239854	MN_Chat	26wk	2.53938
Gm49953	1.86664e-06	1.73868e-05	-4.81728	-0.234863	MN_Chat	26wk	4.75978
Lrp1b	0.000887839	0.00228912	-0.0878424	-0.234776	MN_Chat	26wk	2.64033
Tenm3	0.00413065	0.00867105	-0.21391	-0.222928	MN_Chat	26wk	2.06193
Cdh4	0.000285907	0.000861746	-0.478825	-0.221149	MN_Chat	26wk	3.06462
Atrnl1	0.000887839	0.00228912	-0.227012	-0.219887	MN_Chat	26wk	2.64033
Gria4	0.00366088	0.0077913	-0.123756	-0.219732	MN_Chat	26wk	2.10839
Kctd16	0.000509337	0.00141454	-0.267735	-0.216702	MN_Chat	26wk	2.84939
A230057D06Rik	0.00252812	0.00567655	-0.145099	-0.212446	MN_Chat	26wk	2.24592
Pip5k1b	0.000774258	0.00203139	-0.440937	-0.2102	MN_Chat	26wk	2.69221
Ptprg	3.76292e-05	0.000154336	-0.222235	-0.209297	MN_Chat	26wk	3.81153
Dcc	3.76292e-05	0.000154336	-0.163258	-0.208144	MN_Chat	26wk	3.81153
Maml2	1.86664e-06	1.73868e-05	-0.688385	-0.20779	MN_Chat	26wk	4.75978
Mmp16	0.00286402	0.00626896	-0.297159	-0.20588	MN_Chat	26wk	2.2028
Gm13052	0.000115415	0.000393917	-0.626845	-0.205133	MN_Chat	26wk	3.4046
Cdh8	2.28008e-05	0.000101945	-0.400476	-0.204841	MN_Chat	26wk	3.99164
Patj	7.19853e-05	0.000265949	-0.409077	-0.204305	MN_Chat	26wk	3.5752
Pcdh11x	0.000246632	0.000758701	-0.369636	-0.203835	MN_Chat	26wk	3.11993
Tpd52l1	0.00366088	0.0077913	-1.0668	-0.203515	MN_Chat	26wk	2.10839
Ryr3	0.0017249	0.0040388	-0.172827	-0.203163	MN_Chat	26wk	2.39375
A230006K03Rik	0.000115415	0.000393917	-0.186369	-0.202303	MN_Chat	26wk	3.4046
Zfpm2	0.000774258	0.00203139	-0.262953	-0.200903	MN_Chat	26wk	2.69221
Hecw1	2.69821e-05	0.000117148	-0.203484	-0.199951	MN_Chat	26wk	3.93126
Rbfox3	8.43684e-05	0.000303639	-0.314118	-0.19967	MN_Chat	26wk	3.51764
Col4a5	0.00324019	0.00699821	-0.955466	-0.195885	MN_Chat	26wk	2.15501
Asph	0.00151444	0.00360393	-0.38598	-0.194899	MN_Chat	26wk	2.44322
Pde7b	0.00324019	0.00699821	-0.309273	-0.194491	MN_Chat	26wk	2.15501
Cgnl1	0.000586437	0.00160115	-0.577402	-0.194266	MN_Chat	26wk	2.79557
Rasgef1a	1.86664e-06	1.73868e-05	-0.611605	-0.193831	MN_Chat	26wk	4.75978
Dgkb	8.06482e-06	4.44212e-05	-0.204688	-0.193413	MN_Chat	26wk	4.35241
Adam23	0.000157022	0.000514025	-0.173045	-0.192975	MN_Chat	26wk	3.28902
Mdga2	0.000246632	0.000758701	-0.0938325	-0.192341	MN_Chat	26wk	3.11993
Grik4	0.000509337	0.00141454	-0.254549	-0.187985	MN_Chat	26wk	2.84939
Osbpl10	0.0017249	0.0040388	-0.485224	-0.187792	MN_Chat	26wk	2.39375
St3gal6	1.86664e-06	1.73868e-05	-0.852108	-0.187766	MN_Chat	26wk	4.75978
Col19a1	2.71372e-06	2.03031e-05	-0.457289	-0.187139	MN_Chat	26wk	4.69244
Cadps	3.92333e-06	2.61722e-05	-0.115187	-0.186272	MN_Chat	26wk	4.58216
Ephb1	7.19853e-05	0.000265949	-0.457982	-0.186081	MN_Chat	26wk	3.5752
Ak5	2.25224e-06	1.84963e-05	-0.412294	-0.186046	MN_Chat	26wk	4.73292
Rasgrf1	0.000674293	0.00180542	-0.243194	-0.185713	MN_Chat	26wk	2.74342
Auts2	1.9241e-05	8.89322e-05	-0.211823	-0.184713	MN_Chat	26wk	4.05094
Ccdc171	0.00132786	0.00321364	-0.394216	-0.183886	MN_Chat	26wk	2.493
Lhfpl3	0.00132786	0.00321364	-0.173749	-0.182286	MN_Chat	26wk	2.493
Ppp3ca	0.0010167	0.00257761	-0.163197	-0.181043	MN_Chat	26wk	2.58878
Focad	0.000774258	0.00203139	-0.189658	-0.179635	MN_Chat	26wk	2.69221
Mcf2	3.92333e-06	2.61722e-05	-0.74751	-0.178836	MN_Chat	26wk	4.58216
Ttc28	4.43458e-05	0.000176397	-0.296602	-0.178753	MN_Chat	26wk	3.75351
Clmp	0.0017249	0.0040388	-0.440954	-0.17798	MN_Chat	26wk	2.39375
Tmem178b	0.0011627	0.00288813	-0.148201	-0.177283	MN_Chat	26wk	2.53938
Rgs7bp	0.0046545	0.00963349	-0.194209	-0.177013	MN_Chat	26wk	2.01622
Gpc6	0.00286402	0.00626896	-0.208582	-0.176252	MN_Chat	26wk	2.2028
Lrrc7	0.000330985	0.0009797	-0.170393	-0.174052	MN_Chat	26wk	3.00891
Crim1	0.000382647	0.00110076	-0.426906	-0.172077	MN_Chat	26wk	2.95831
Efr3b	0.000115415	0.000393917	-0.291953	-0.169117	MN_Chat	26wk	3.4046
Vti1a	3.76292e-05	0.000154336	-0.215941	-0.1691	MN_Chat	26wk	3.81153
Slc8a1	1.62145e-05	7.73994e-05	-0.150906	-0.167661	MN_Chat	26wk	4.11126
Grin2b	0.000586437	0.00160115	-0.175154	-0.167552	MN_Chat	26wk	2.79557
Syn3	3.1886e-05	0.000134728	-0.209452	-0.166149	MN_Chat	26wk	3.87054
Frmpd3	0.00132786	0.00321364	-0.411666	-0.165996	MN_Chat	26wk	2.493
Cnksr2	1.86664e-06	1.73868e-05	-0.355288	-0.165585	MN_Chat	26wk	4.75978
Fat3	0.0011627	0.00288813	-0.157005	-0.164111	MN_Chat	26wk	2.53938
Plxdc1	0.00132786	0.00321364	-1.11478	-0.163638	MN_Chat	26wk	2.493
Kcnj3	2.25224e-06	1.84963e-05	-0.226033	-0.161433	MN_Chat	26wk	4.73292
Ppip5k2	0.000182776	0.00058533	-0.379941	-0.161062	MN_Chat	26wk	3.2326
Cwc27	1.86664e-06	1.73868e-05	-0.290636	-0.160394	MN_Chat	26wk	4.75978
Snhg14	8.06482e-06	4.44212e-05	-0.0943741	-0.160013	MN_Chat	26wk	4.35241
Trpm2	4.70754e-06	2.99143e-05	-0.519212	-0.159875	MN_Chat	26wk	4.52412
Dennd4a	1.86664e-06	1.73868e-05	-0.382597	-0.158462	MN_Chat	26wk	4.75978
Thrb	0.00286402	0.00626896	-0.175919	-0.158426	MN_Chat	26wk	2.2028
A330008L17Rik	0.000134713	0.000449629	-0.521697	-0.15787	MN_Chat	26wk	3.34715
Prkce	2.28008e-05	0.000101945	-0.218464	-0.157642	MN_Chat	26wk	3.99164
Rgl1	7.19853e-05	0.000265949	-0.35086	-0.157068	MN_Chat	26wk	3.5752
Rapgef4	0.000509337	0.00141454	-0.173302	-0.154915	MN_Chat	26wk	2.84939
Gabrb3	0.000509337	0.00141454	-0.133077	-0.154902	MN_Chat	26wk	2.84939
Gria3	0.0010167	0.00257761	-0.111856	-0.153795	MN_Chat	26wk	2.58878
Atp8a1	0.0017249	0.0040388	-0.222992	-0.152021	MN_Chat	26wk	2.39375
Thsd4	0.000774258	0.00203139	-0.404232	-0.150643	MN_Chat	26wk	2.69221
Nbea	1.86664e-06	1.73868e-05	-0.114964	-0.150054	MN_Chat	26wk	4.75978
Ppia	0.000441771	0.00124989	-1.78514	-0.149648	MN_Chat	26wk	2.90313
Cul9	1.86664e-06	1.73868e-05	-0.459908	-0.149625	MN_Chat	26wk	4.75978
Dclk1	0.00151444	0.00360393	-0.157322	-0.148991	MN_Chat	26wk	2.44322
Atxn2l	3.26522e-06	2.3046e-05	-0.417799	-0.148935	MN_Chat	26wk	4.6374
Nol4	0.000157022	0.000514025	-0.208243	-0.148781	MN_Chat	26wk	3.28902
Cntn3	0.000382647	0.00110076	-0.209049	-0.14831	MN_Chat	26wk	2.95831
Hddc2	0.000115415	0.000393917	-1.42651	-0.14651	MN_Chat	26wk	3.4046
Kcnn2	2.71372e-06	2.03031e-05	-0.174547	-0.146334	MN_Chat	26wk	4.69244
Eya2	0.000774258	0.00203139	-0.921473	-0.145861	MN_Chat	26wk	2.69221
Gabra5	0.00132786	0.00321364	-0.443446	-0.145707	MN_Chat	26wk	2.493
Dpf3	0.00132786	0.00321364	-0.761848	-0.145272	MN_Chat	26wk	2.493
Grip1os3	0.0017249	0.0040388	-1.06424	-0.144997	MN_Chat	26wk	2.39375
Adamts17	2.71372e-06	2.03031e-05	-0.384065	-0.144397	MN_Chat	26wk	4.69244
Lrrc20	0.000674293	0.00180542	-0.513669	-0.144341	MN_Chat	26wk	2.74342
Vgll4	3.26522e-06	2.3046e-05	-0.469057	-0.143782	MN_Chat	26wk	4.6374
Ntng2	0.00252812	0.00567655	-0.702065	-0.143534	MN_Chat	26wk	2.24592
Nexmif	1.86664e-06	1.73868e-05	-0.397689	-0.143469	MN_Chat	26wk	4.75978
Entpd3	0.00252812	0.00567655	-0.464523	-0.143178	MN_Chat	26wk	2.24592
Sh3rf3	1.86664e-06	1.73868e-05	-0.352212	-0.143128	MN_Chat	26wk	4.75978
Enox2	0.00151444	0.00360393	-0.383068	-0.142839	MN_Chat	26wk	2.44322
Mpp6	0.000212462	0.000666847	-0.385533	-0.141235	MN_Chat	26wk	3.17597
Agap1	1.62145e-05	7.73994e-05	-0.17161	-0.140631	MN_Chat	26wk	4.11126
Ppm1e	0.000887839	0.00228912	-0.158704	-0.140518	MN_Chat	26wk	2.64033
Ptprj	8.06482e-06	4.44212e-05	-0.253326	-0.139738	MN_Chat	26wk	4.35241
Stx18	1.86664e-06	1.73868e-05	-0.377516	-0.139478	MN_Chat	26wk	4.75978
Snrpf	1.86664e-06	1.73868e-05	-3.0148	-0.139156	MN_Chat	26wk	4.75978
Brf1	1.86664e-06	1.73868e-05	-1.03358	-0.138448	MN_Chat	26wk	4.75978
Gk5	1.86664e-06	1.73868e-05	-1.97724	-0.137743	MN_Chat	26wk	4.75978
4930587E11Rik	6.13354e-05	0.000232008	-0.619675	-0.137706	MN_Chat	26wk	3.6345
Grid1	0.000441771	0.00124989	-0.113658	-0.13756	MN_Chat	26wk	2.90313
Vps33a	1.86664e-06	1.73868e-05	-1.04586	-0.137442	MN_Chat	26wk	4.75978
Kcnab2	0.000330985	0.0009797	-0.486705	-0.137347	MN_Chat	26wk	3.00891
Ptchd4	0.00324019	0.00699821	-0.192905	-0.13643	MN_Chat	26wk	2.15501
Limk2	6.74937e-06	3.88764e-05	-0.49252	-0.136215	MN_Chat	26wk	4.41031
Il1rap	2.69821e-05	0.000117148	-0.522899	-0.135933	MN_Chat	26wk	3.93126
Gm26673	0.0046545	0.00963349	-0.348351	-0.13585	MN_Chat	26wk	2.01622
Galnt10	8.06482e-06	4.44212e-05	-0.597957	-0.13562	MN_Chat	26wk	4.35241
Mgat4c	0.000887839	0.00228912	-0.102302	-0.135396	MN_Chat	26wk	2.64033
Fbxo31	0.00132786	0.00321364	-0.573409	-0.135276	MN_Chat	26wk	2.493
Cdh2	0.00151444	0.00360393	-0.184172	-0.135266	MN_Chat	26wk	2.44322
Tln2	1.86664e-06	1.73868e-05	-0.259959	-0.135072	MN_Chat	26wk	4.75978
Tmem150c	1.86664e-06	1.73868e-05	-0.429874	-0.134728	MN_Chat	26wk	4.75978
Map3k5	6.13354e-05	0.000232008	-0.604923	-0.134598	MN_Chat	26wk	3.6345
Efna5	0.00324019	0.00699821	-0.157902	-0.134588	MN_Chat	26wk	2.15501
Stxbp5	1.86664e-06	1.73868e-05	-0.245898	-0.134465	MN_Chat	26wk	4.75978
Sez6l	0.00151444	0.00360393	-0.361315	-0.134401	MN_Chat	26wk	2.44322
Bbx	4.43458e-05	0.000176397	-0.340411	-0.133863	MN_Chat	26wk	3.75351
Abl2	1.86664e-06	1.73868e-05	-0.325005	-0.133837	MN_Chat	26wk	4.75978
Mpp7	5.21892e-05	0.000202517	-0.281689	-0.133789	MN_Chat	26wk	3.69354
Prmt8	9.87459e-05	0.000347399	-0.756535	-0.132905	MN_Chat	26wk	3.45917
Fstl5	0.00151444	0.00360393	-0.234558	-0.132553	MN_Chat	26wk	2.44322
Lrrc8c	0.000134713	0.000449629	-0.636484	-0.132525	MN_Chat	26wk	3.34715
Pls3	0.00366088	0.0077913	-0.421738	-0.132524	MN_Chat	26wk	2.10839
Slc17a5	1.86664e-06	1.73868e-05	-0.864981	-0.131976	MN_Chat	26wk	4.75978
Eef2k	0.000774258	0.00203139	-0.39526	-0.131929	MN_Chat	26wk	2.69221
Ighm	2.25224e-06	1.84963e-05	-2.14642	-0.131623	MN_Chat	26wk	4.73292
Stim2	0.000115415	0.000393917	-0.338337	-0.131578	MN_Chat	26wk	3.4046
Gng2	7.19853e-05	0.000265949	-0.383462	-0.131235	MN_Chat	26wk	3.5752
Wars	1.9241e-05	8.89322e-05	-0.773997	-0.130729	MN_Chat	26wk	4.05094
Slc43a2	1.86664e-06	1.73868e-05	-0.499339	-0.130216	MN_Chat	26wk	4.75978
Cacna1e	0.00324019	0.00699821	-0.315898	-0.130115	MN_Chat	26wk	2.15501
Ckb	6.13354e-05	0.000232008	-2.49078	-0.129916	MN_Chat	26wk	3.6345
Spock3	0.000285907	0.000861746	-0.132094	-0.129877	MN_Chat	26wk	3.06462
Klc2	1.62145e-05	7.73994e-05	-0.457639	-0.129772	MN_Chat	26wk	4.11126
Adgrb1	1.86664e-06	1.73868e-05	-0.409146	-0.129505	MN_Chat	26wk	4.75978
Nlgn2	5.64066e-06	3.41135e-05	-0.754776	-0.129267	MN_Chat	26wk	4.46707
Immp2l	0.000509337	0.00141454	-0.181444	-0.129099	MN_Chat	26wk	2.84939
Ppfia4	5.64066e-06	3.41135e-05	-0.563865	-0.128663	MN_Chat	26wk	4.46707
Gas6	0.0010167	0.00257761	-0.367677	-0.128563	MN_Chat	26wk	2.58878
Nav2	5.21892e-05	0.000202517	-0.144932	-0.128512	MN_Chat	26wk	3.69354
Slc35f1	0.000441771	0.00124989	-0.158385	-0.128321	MN_Chat	26wk	2.90313
Ttc13	1.86664e-06	1.73868e-05	-0.555075	-0.128111	MN_Chat	26wk	4.75978
Ints6l	6.13354e-05	0.000232008	-0.31849	-0.127979	MN_Chat	26wk	3.6345
Ranbp17	2.25224e-06	1.84963e-05	-0.291184	-0.127972	MN_Chat	26wk	4.73292
Vps13b	3.26522e-06	2.3046e-05	-0.148105	-0.127351	MN_Chat	26wk	4.6374
Adgrl3	3.76292e-05	0.000154336	-0.085854	-0.127251	MN_Chat	26wk	3.81153
Mecom	0.000674293	0.00180542	-1.40771	-0.126842	MN_Chat	26wk	2.74342
Nlgn1	0.00132786	0.00321364	-0.0516231	-0.126719	MN_Chat	26wk	2.493
Kazn	0.0010167	0.00257761	-0.515619	-0.126352	MN_Chat	26wk	2.58878
Dgke	1.86664e-06	1.73868e-05	-0.691653	-0.126106	MN_Chat	26wk	4.75978
Tbx3os1	1.86664e-06	1.73868e-05	-6.99088	-0.12582	MN_Chat	26wk	4.75978
Gsdme	0.00286402	0.00626896	-0.241177	-0.125819	MN_Chat	26wk	2.2028
Tbc1d4	0.00222863	0.00507548	-0.228724	-0.125758	MN_Chat	26wk	2.29452
Hmgcll1	4.43458e-05	0.000176397	-0.268032	-0.125214	MN_Chat	26wk	3.75351
Unc79	3.76292e-05	0.000154336	-0.146304	-0.124725	MN_Chat	26wk	3.81153
Stpg2	0.00132786	0.00321364	-0.696756	-0.124248	MN_Chat	26wk	2.493
Sept4	0.000586437	0.00160115	-0.500393	-0.123893	MN_Chat	26wk	2.79557
Pde9a	7.19853e-05	0.000265949	-0.805426	-0.123798	MN_Chat	26wk	3.5752
Vwa5b2	6.74937e-06	3.88764e-05	-0.216235	-0.123442	MN_Chat	26wk	4.41031
Abca7	7.19853e-05	0.000265949	-0.374455	-0.123401	MN_Chat	26wk	3.5752
D130040H23Rik	0.000115415	0.000393917	-0.402145	-0.123218	MN_Chat	26wk	3.4046
B230312C02Rik	0.00222863	0.00507548	-0.505223	-0.123215	MN_Chat	26wk	2.29452
Trrap	1.86664e-06	1.73868e-05	-0.41032	-0.122916	MN_Chat	26wk	4.75978
Ankrd35	0.00132786	0.00321364	-0.869681	-0.122823	MN_Chat	26wk	2.493
Dpysl2	0.000674293	0.00180542	-0.170072	-0.122805	MN_Chat	26wk	2.74342
Polr3g	0.00196197	0.00453038	-0.67273	-0.122779	MN_Chat	26wk	2.34386
Aff1	0.00151444	0.00360393	-0.313739	-0.122641	MN_Chat	26wk	2.44322
Zfp652	1.86664e-06	1.73868e-05	-0.350489	-0.122346	MN_Chat	26wk	4.75978
Gm35501	0.0011627	0.00288813	-0.819347	-0.12213	MN_Chat	26wk	2.53938
Kcns3	2.71372e-06	2.03031e-05	-0.767101	-0.121925	MN_Chat	26wk	4.69244
Stx8	5.21892e-05	0.000202517	-0.264886	-0.12192	MN_Chat	26wk	3.69354
Nebl	0.000586437	0.00160115	-0.115279	-0.121384	MN_Chat	26wk	2.79557
Csmd2	0.00366088	0.0077913	-0.1319	-0.121357	MN_Chat	26wk	2.10839
Usp3	0.000382647	0.00110076	-0.435622	-0.121265	MN_Chat	26wk	2.95831
Epb41	0.00132786	0.00321364	-0.127086	-0.120629	MN_Chat	26wk	2.493
Gucy1a2	0.000246632	0.000758701	-0.170449	-0.120614	MN_Chat	26wk	3.11993
Atg7	9.87459e-05	0.000347399	-0.460948	-0.12055	MN_Chat	26wk	3.45917
Adcy9	5.21892e-05	0.000202517	-0.221109	-0.12053	MN_Chat	26wk	3.69354
Pkd1	2.69821e-05	0.000117148	-0.219293	-0.120261	MN_Chat	26wk	3.93126
Fndc1	0.000441771	0.00124989	-1.05587	-0.120236	MN_Chat	26wk	2.90313
Mad1l1	0.000212462	0.000666847	-0.50947	-0.120107	MN_Chat	26wk	3.17597
Pxk	0.000285907	0.000861746	-0.27623	-0.119491	MN_Chat	26wk	3.06462
Xkr4	0.0017249	0.0040388	-0.0979579	-0.11894	MN_Chat	26wk	2.39375
Sez6	0.00132786	0.00321364	-0.737653	-0.118821	MN_Chat	26wk	2.493
Gm12258	1.86664e-06	1.73868e-05	-0.95946	-0.118796	MN_Chat	26wk	4.75978
Gpat3	1.86664e-06	1.73868e-05	-0.638895	-0.118528	MN_Chat	26wk	4.75978
Ociad2	3.92333e-06	2.61722e-05	-0.77318	-0.117572	MN_Chat	26wk	4.58216
Wdr7	1.86664e-06	1.73868e-05	-0.179407	-0.117531	MN_Chat	26wk	4.75978
Dock3	3.76292e-05	0.000154336	-0.116636	-0.117066	MN_Chat	26wk	3.81153
Tpcn2	2.25224e-06	1.84963e-05	-0.760273	-0.116793	MN_Chat	26wk	4.73292
Kansl2	1.86664e-06	1.73868e-05	-0.49036	-0.116376	MN_Chat	26wk	4.75978
Capn9	1.86664e-06	1.73868e-05	-7.73637	-0.116183	MN_Chat	26wk	4.75978
Sema3d	0.000674293	0.00180542	-1.17305	-0.116181	MN_Chat	26wk	2.74342
Dkk3	0.00196197	0.00453038	-0.90772	-0.11616	MN_Chat	26wk	2.34386
Sorbs2	7.19853e-05	0.000265949	-0.142485	-0.116082	MN_Chat	26wk	3.5752
Kcnt1	1.86664e-06	1.73868e-05	-0.267467	-0.115858	MN_Chat	26wk	4.75978
Zswim6	0.00151444	0.00360393	-0.193941	-0.115727	MN_Chat	26wk	2.44322
Rp2	1.86664e-06	1.73868e-05	-0.746668	-0.115588	MN_Chat	26wk	4.75978
Slc8a3	0.00196197	0.00453038	-0.183548	-0.114903	MN_Chat	26wk	2.34386
Utp20	1.86664e-06	1.73868e-05	-0.647552	-0.114841	MN_Chat	26wk	4.75978
Usp2	2.71372e-06	2.03031e-05	-0.956784	-0.114802	MN_Chat	26wk	4.69244
Grid2ip	0.00132786	0.00321364	-1.02724	-0.113704	MN_Chat	26wk	2.493
Hdac8	7.19853e-05	0.000265949	-0.17174	-0.113313	MN_Chat	26wk	3.5752
Elavl4	1.9241e-05	8.89322e-05	-0.155543	-0.113055	MN_Chat	26wk	4.05094
Dscam	1.86664e-06	1.73868e-05	-0.0755328	-0.112875	MN_Chat	26wk	4.75978
Garnl3	2.71372e-06	2.03031e-05	-0.17965	-0.112616	MN_Chat	26wk	4.69244
H2afy2	2.71372e-06	2.03031e-05	-1.34119	-0.1126	MN_Chat	26wk	4.69244
Spag1	1.1467e-05	5.84574e-05	-0.477345	-0.112568	MN_Chat	26wk	4.23316
1700108J01Rik	1.86664e-06	1.73868e-05	-1.74634	-0.112548	MN_Chat	26wk	4.75978
Hsd17b2	0.00132786	0.00321364	-0.751144	-0.112429	MN_Chat	26wk	2.493
Slc24a2	0.00366088	0.0077913	-0.0513936	-0.112395	MN_Chat	26wk	2.10839
Gm34544	1.86664e-06	1.73868e-05	-7.17801	-0.112384	MN_Chat	26wk	4.75978
Chga	3.76292e-05	0.000154336	-0.381843	-0.112171	MN_Chat	26wk	3.81153
Tada1	2.69821e-05	0.000117148	-0.769077	-0.112022	MN_Chat	26wk	3.93126
Elmod1	4.70754e-06	2.99143e-05	-0.190356	-0.111995	MN_Chat	26wk	4.52412
Ssbp2	0.000509337	0.00141454	-0.144133	-0.11192	MN_Chat	26wk	2.84939
Tomm40	1.86664e-06	1.73868e-05	-0.417536	-0.111713	MN_Chat	26wk	4.75978
Gm4566	1.9241e-05	8.89322e-05	-3.41116	-0.111698	MN_Chat	26wk	4.05094
Htr7	0.000212462	0.000666847	-0.346315	-0.111529	MN_Chat	26wk	3.17597
Lypd6	0.00366088	0.0077913	-0.686234	-0.111515	MN_Chat	26wk	2.10839
Tbc1d32	0.000330985	0.0009797	-0.399812	-0.111374	MN_Chat	26wk	3.00891
Tmem29	1.86664e-06	1.73868e-05	-0.345279	-0.111226	MN_Chat	26wk	4.75978
Samhd1	1.9241e-05	8.89322e-05	-0.855266	-0.11117	MN_Chat	26wk	4.05094
Ksr2	1.9241e-05	8.89322e-05	-0.143682	-0.110732	MN_Chat	26wk	4.05094
Atp6v1e1	0.00324019	0.00699821	-0.530467	-0.110728	MN_Chat	26wk	2.15501
Pitpnm2	0.00366088	0.0077913	-0.379857	-0.110662	MN_Chat	26wk	2.10839
Epha4	0.000774258	0.00203139	-0.410063	-0.11048	MN_Chat	26wk	2.69221
Kctd6	0.000586437	0.00160115	-0.959981	-0.110399	MN_Chat	26wk	2.79557
Pdzrn3	1.62145e-05	7.73994e-05	-0.571734	-0.11015	MN_Chat	26wk	4.11126
Tiam1	0.00222863	0.00507548	-0.196536	-0.110063	MN_Chat	26wk	2.29452
Slc35f3	0.0017249	0.0040388	-0.199467	-0.110053	MN_Chat	26wk	2.39375
Tbc1d9b	1.86664e-06	1.73868e-05	-0.344172	-0.110034	MN_Chat	26wk	4.75978
Dmd	0.0046545	0.00963349	-0.105158	-0.109916	MN_Chat	26wk	2.01622
Ehbp1	0.000509337	0.00141454	-0.134713	-0.109864	MN_Chat	26wk	2.84939
1110008P14Rik	0.00324019	0.00699821	-1.49012	-0.109795	MN_Chat	26wk	2.15501
Rogdi	1.86664e-06	1.73868e-05	-0.494394	-0.109522	MN_Chat	26wk	4.75978
Kmt5a	0.000246632	0.000758701	-0.458963	-0.109259	MN_Chat	26wk	3.11993
Atxn1	0.000441771	0.00124989	-0.106861	-0.109098	MN_Chat	26wk	2.90313
Fstl1	0.000887839	0.00228912	-0.300166	-0.108987	MN_Chat	26wk	2.64033
Cars	1.86664e-06	1.73868e-05	-0.637545	-0.108947	MN_Chat	26wk	4.75978
Mtm1	1.86664e-06	1.73868e-05	-0.332261	-0.108888	MN_Chat	26wk	4.75978
Zc3h3	0.000586437	0.00160115	-0.687308	-0.108754	MN_Chat	26wk	2.79557
Atp8a2	0.000157022	0.000514025	-0.101205	-0.10874	MN_Chat	26wk	3.28902
Herc3	0.00252812	0.00567655	-0.173242	-0.108628	MN_Chat	26wk	2.24592
Lnx2	0.00222863	0.00507548	-1.08804	-0.108529	MN_Chat	26wk	2.29452
Gria2	1.36451e-05	6.73016e-05	-0.0888341	-0.108417	MN_Chat	26wk	4.17197
Fbxw7	0.000586437	0.00160115	-0.225493	-0.108402	MN_Chat	26wk	2.79557
Gm17171	0.000509337	0.00141454	-0.477404	-0.108401	MN_Chat	26wk	2.84939
Cul2	1.86664e-06	1.73868e-05	-0.413664	-0.108386	MN_Chat	26wk	4.75978
Galnt18	0.000674293	0.00180542	-0.473634	-0.108246	MN_Chat	26wk	2.74342
Tango2	2.28008e-05	0.000101945	-0.161304	-0.108041	MN_Chat	26wk	3.99164
Nf1	2.28008e-05	0.000101945	-0.146671	-0.107664	MN_Chat	26wk	3.99164
Cdk7	0.0017249	0.0040388	-0.418975	-0.107231	MN_Chat	26wk	2.39375
Dclre1c	4.43458e-05	0.000176397	-0.592412	-0.107202	MN_Chat	26wk	3.75351
Srek1ip1	3.92333e-06	2.61722e-05	-0.651243	-0.106899	MN_Chat	26wk	4.58216
Setbp1	3.1886e-05	0.000134728	-0.145013	-0.106766	MN_Chat	26wk	3.87054
Strip2	1.86664e-06	1.73868e-05	-0.584434	-0.106738	MN_Chat	26wk	4.75978
Slc4a2	0.00286402	0.00626896	-0.515623	-0.106374	MN_Chat	26wk	2.2028
Stxbp5l	0.0010167	0.00257761	-0.119017	-0.106339	MN_Chat	26wk	2.58878
Nup188	1.86664e-06	1.73868e-05	-0.702982	-0.106328	MN_Chat	26wk	4.75978
Ctif	0.000182776	0.00058533	-0.171773	-0.106283	MN_Chat	26wk	3.2326
Arhgef33	2.28008e-05	0.000101945	-0.757221	-0.106225	MN_Chat	26wk	3.99164
Bmpr1a	6.74937e-06	3.88764e-05	-0.377376	-0.106186	MN_Chat	26wk	4.41031
Anapc10	0.000774258	0.00203139	-0.327352	-0.105756	MN_Chat	26wk	2.69221
Kcna1	0.000246632	0.000758701	-0.180312	-0.105751	MN_Chat	26wk	3.11993
Fkbp5	0.00413065	0.00867105	-0.419541	-0.105731	MN_Chat	26wk	2.06193
Eno2	0.00366088	0.0077913	-0.252097	-0.105652	MN_Chat	26wk	2.10839
Adgrb2	1.86664e-06	1.73868e-05	-0.726884	-0.105473	MN_Chat	26wk	4.75978
Kcnj6	2.71372e-06	2.03031e-05	-0.367508	-0.105233	MN_Chat	26wk	4.69244
Mapk10	0.0017249	0.0040388	-0.100069	-0.104996	MN_Chat	26wk	2.39375
Pde7a	0.000285907	0.000861746	-0.201627	-0.104983	MN_Chat	26wk	3.06462
Necab1	1.86664e-06	1.73868e-05	-1.22987	-0.104956	MN_Chat	26wk	4.75978
Trappc9	0.0011627	0.00288813	-0.207889	-0.104624	MN_Chat	26wk	2.53938
Pik3c2b	5.21892e-05	0.000202517	-0.447442	-0.104566	MN_Chat	26wk	3.69354
Tek	8.43684e-05	0.000303639	-0.590263	-0.104472	MN_Chat	26wk	3.51764
2610037D02Rik	2.71372e-06	2.03031e-05	-0.305873	-0.104225	MN_Chat	26wk	4.69244
Cacna2d2	3.1886e-05	0.000134728	-0.27199	-0.104124	MN_Chat	26wk	3.87054
Ercc5	1.86664e-06	1.73868e-05	-0.773609	-0.104006	MN_Chat	26wk	4.75978
St5	2.71372e-06	2.03031e-05	-0.438806	-0.103798	MN_Chat	26wk	4.69244
Spns1	1.86664e-06	1.73868e-05	-0.635581	-0.103783	MN_Chat	26wk	4.75978
Ankrd13d	1.86664e-06	1.73868e-05	-0.515239	-0.103766	MN_Chat	26wk	4.75978
Mrpl17	0.00366088	0.0077913	-1.28788	-0.103604	MN_Chat	26wk	2.10839
Wasf3	3.76292e-05	0.000154336	-0.24423	-0.10345	MN_Chat	26wk	3.81153
Mbd5	0.00132786	0.00321364	-0.106106	-0.103339	MN_Chat	26wk	2.493
2610507B11Rik	1.62145e-05	7.73994e-05	-0.325271	-0.103202	MN_Chat	26wk	4.11126
Rapgef1	3.1886e-05	0.000134728	-0.289641	-0.103141	MN_Chat	26wk	3.87054
Xkr6	7.19853e-05	0.000265949	-0.100067	-0.103111	MN_Chat	26wk	3.5752
Arvcf	0.000441771	0.00124989	-0.602073	-0.103027	MN_Chat	26wk	2.90313
Prkar2b	0.00413065	0.00867105	-0.371293	-0.102943	MN_Chat	26wk	2.06193
Kdm4b	1.86664e-06	1.73868e-05	-0.539421	-0.102773	MN_Chat	26wk	4.75978
Trim2	8.06482e-06	4.44212e-05	-0.12068	-0.102733	MN_Chat	26wk	4.35241
Copz1	1.86664e-06	1.73868e-05	-0.691592	-0.102631	MN_Chat	26wk	4.75978
Gse1	0.000674293	0.00180542	-0.196356	-0.10253	MN_Chat	26wk	2.74342
Myrip	1.86664e-06	1.73868e-05	-0.256929	-0.10248	MN_Chat	26wk	4.75978
Sobp	0.0011627	0.00288813	-0.166933	-0.102416	MN_Chat	26wk	2.53938
Col25a1	0.000157022	0.000514025	-0.926854	-0.102374	MN_Chat	26wk	3.28902
Abcc4	0.000774258	0.00203139	-0.380114	-0.102327	MN_Chat	26wk	2.69221
Gmpr	0.000157022	0.000514025	-0.417878	-0.102176	MN_Chat	26wk	3.28902
Tbc1d2b	0.0010167	0.00257761	-0.58647	-0.102086	MN_Chat	26wk	2.58878
Cep83	0.00252812	0.00567655	-0.172132	-0.101993	MN_Chat	26wk	2.24592
Ror1	0.000586437	0.00160115	-1.16222	-0.101965	MN_Chat	26wk	2.79557
Zdbf2	3.76292e-05	0.000154336	-0.548664	-0.101797	MN_Chat	26wk	3.81153
Them4	0.0010167	0.00257761	-0.717612	-0.101774	MN_Chat	26wk	2.58878
Inpp5a	0.0017249	0.0040388	-0.351534	-0.101473	MN_Chat	26wk	2.39375
Bahcc1	3.1886e-05	0.000134728	-0.908038	-0.101329	MN_Chat	26wk	3.87054
Ltn1	2.25224e-06	1.84963e-05	-0.441257	-0.101247	MN_Chat	26wk	4.73292
P4ha1	0.00132786	0.00321364	-0.428605	-0.101158	MN_Chat	26wk	2.493
Mir9-3hg	0.00196197	0.00453038	-0.53573	-0.101072	MN_Chat	26wk	2.34386
Hs6st2	6.13354e-05	0.000232008	-0.194613	-0.101003	MN_Chat	26wk	3.6345
C2cd2	0.000509337	0.00141454	-0.464071	-0.100897	MN_Chat	26wk	2.84939
Tmlhe	0.000134713	0.000449629	-0.353076	-0.100751	MN_Chat	26wk	3.34715
Gcn1	1.86664e-06	1.73868e-05	-0.471423	-0.100442	MN_Chat	26wk	4.75978
Aamdc	0.00252812	0.00567655	-0.613103	-0.10003	MN_Chat	26wk	2.24592
Dlg2	5.73528e-07	1.54652e-06	-0.28875	-1.04873	DE_Cpne4	26wk	5.81064
Erbb4	4.30687e-07	1.18077e-06	-0.278942	-1.04417	DE_Cpne4	26wk	5.92783
Csmd1	0.000501786	0.000970689	-0.235658	-1.02839	DE_Cpne4	26wk	3.01292
Lrp1b	1.10222e-08	4.05299e-08	-0.275202	-0.938991	DE_Cpne4	26wk	7.39222
Cntnap2	1.91843e-06	4.85835e-06	-0.183899	-0.908745	DE_Cpne4	26wk	5.31351
Lingo2	4.82089e-08	1.54276e-07	-0.238861	-0.887055	DE_Cpne4	26wk	6.8117
Pcdh9	6.74025e-10	4.38462e-09	-0.275799	-0.851679	DE_Cpne4	26wk	8.35807
Bnc2	1.88077e-08	6.57539e-08	-0.370314	-0.739088	DE_Cpne4	26wk	7.18208
Ptprk	8.88069e-09	3.33888e-08	-0.91217	-0.57937	DE_Cpne4	26wk	7.4764
Dmd	1.69124e-08	5.97697e-08	-0.391193	-0.57567	DE_Cpne4	26wk	7.22352
Htr2c	2.36374e-09	1.07118e-08	-2.19961	-0.570926	DE_Cpne4	26wk	7.97014
Kcnh5	2.92638e-07	8.20927e-07	-0.43029	-0.567604	DE_Cpne4	26wk	6.0857
Rmst	5.34368e-08	1.69893e-07	-0.554655	-0.537893	DE_Cpne4	26wk	6.76982
Gabrg3	0.00028749	0.000576111	-0.355949	-0.527871	DE_Cpne4	26wk	3.23949
Cntn5	1.46958e-07	4.3152e-07	-2.29637	-0.522339	DE_Cpne4	26wk	6.365
Sgcz	2.92638e-07	8.20927e-07	-0.732469	-0.51871	DE_Cpne4	26wk	6.0857
Opcml	1.54426e-05	3.56629e-05	-0.37203	-0.517742	DE_Cpne4	26wk	4.44778
Dab1	1.10499e-05	2.58573e-05	-1.66332	-0.510911	DE_Cpne4	26wk	4.58742
Tiam1	6.74025e-10	4.38462e-09	-0.856577	-0.48168	DE_Cpne4	26wk	8.35807
Slc35f4	3.0082e-06	7.46888e-06	-0.349821	-0.480709	DE_Cpne4	26wk	5.12674
Caln1	1.88714e-09	8.9772e-09	-1.11029	-0.479718	DE_Cpne4	26wk	8.04686
Dgki	1.00817e-06	2.64402e-06	-0.672817	-0.476871	DE_Cpne4	26wk	5.57774
Pard3b	1.36622e-08	4.91729e-08	-2.88997	-0.474015	DE_Cpne4	26wk	7.30827
Pde11a	6.30575e-07	1.69295e-06	-1.20673	-0.470492	DE_Cpne4	26wk	5.77136
Ncam2	6.74025e-10	4.38462e-09	-0.23193	-0.439559	DE_Cpne4	26wk	8.35807
Kcnq5	0.00403497	0.00701415	-0.237186	-0.438996	DE_Cpne4	26wk	2.15403
Gramd1b	6.74025e-10	4.38462e-09	-0.932156	-0.43512	DE_Cpne4	26wk	8.35807
Cntnap5a	4.08706e-05	9.01322e-05	-0.170202	-0.425635	DE_Cpne4	26wk	4.04512
Lsamp	4.82089e-08	1.54276e-07	-0.1043	-0.409675	DE_Cpne4	26wk	6.8117
Arpp21	5.10634e-06	1.23626e-05	-0.428832	-0.40831	DE_Cpne4	26wk	4.90789
Lin7a	1.20352e-07	3.60671e-07	-0.966515	-0.395955	DE_Cpne4	26wk	6.44289
Pcdh11x	2.58151e-08	8.71334e-08	-1.84801	-0.392942	DE_Cpne4	26wk	7.05982
Adgrb3	1.46958e-07	4.3152e-07	-0.219396	-0.390769	DE_Cpne4	26wk	6.365
Rian	1.97807e-07	5.69488e-07	-0.346716	-0.390034	DE_Cpne4	26wk	6.24452
Epha6	0.000161402	0.000330966	-0.869759	-0.389562	DE_Cpne4	26wk	3.48022
Myt1l	6.74025e-10	4.38462e-09	-0.28135	-0.386045	DE_Cpne4	26wk	8.35807
Slc8a1	1.97822e-05	4.49889e-05	-0.427149	-0.38425	DE_Cpne4	26wk	4.34689
Mgat4c	7.86607e-06	1.86793e-05	-0.677627	-0.378548	DE_Cpne4	26wk	4.72864
Nlgn1	0.00319141	0.00562874	-0.188909	-0.373519	DE_Cpne4	26wk	2.24959
Zfp804a	1.91843e-06	4.85835e-06	-0.228138	-0.369577	DE_Cpne4	26wk	5.31351
Chsy3	0.00028749	0.000576111	-0.355703	-0.368599	DE_Cpne4	26wk	3.23949
Syne1	6.74025e-10	4.38462e-09	-0.479642	-0.365314	DE_Cpne4	26wk	8.35807
Ak5	6.74025e-10	4.38462e-09	-0.760474	-0.364842	DE_Cpne4	26wk	8.35807
Mbd5	6.74025e-10	4.38462e-09	-0.387618	-0.362374	DE_Cpne4	26wk	8.35807
6330411D24Rik	1.01547e-05	2.38316e-05	-0.251869	-0.361542	DE_Cpne4	26wk	4.62285
Cacna1e	1.46958e-07	4.3152e-07	-0.334989	-0.359762	DE_Cpne4	26wk	6.365
Ntrk2	7.56704e-10	4.54643e-09	-0.376755	-0.357948	DE_Cpne4	26wk	8.34233
Cadm2	1.50466e-09	7.46531e-09	-0.151196	-0.3568	DE_Cpne4	26wk	8.12695
Cpne8	0.000249329	0.000503339	-0.315547	-0.354045	DE_Cpne4	26wk	3.29814
Casz1	6.74025e-10	4.38462e-09	-0.73785	-0.345111	DE_Cpne4	26wk	8.35807
Gspt1	6.74025e-10	4.38462e-09	-1.53716	-0.343867	DE_Cpne4	26wk	8.35807
Zfp536	7.56704e-10	4.54643e-09	-0.369956	-0.343844	DE_Cpne4	26wk	8.34233
Grip1	7.61516e-07	2.02685e-06	-0.746199	-0.34155	DE_Cpne4	26wk	5.69318
Atxn10	1.46958e-07	4.3152e-07	-0.778939	-0.335606	DE_Cpne4	26wk	6.365
Lmx1b	6.74025e-10	4.38462e-09	-1.06016	-0.335302	DE_Cpne4	26wk	8.35807
Rapgef5	6.74025e-10	4.38462e-09	-0.592758	-0.334265	DE_Cpne4	26wk	8.35807
Tra2a	8.49246e-10	4.82303e-09	-0.645843	-0.330753	DE_Cpne4	26wk	8.31668
Tox	5.59567e-05	0.000121044	-1.3085	-0.328562	DE_Cpne4	26wk	3.91706
Rps6ka3	2.09085e-08	7.25146e-08	-1.04125	-0.322821	DE_Cpne4	26wk	7.13957
Creb1	6.74025e-10	4.38462e-09	-1.10726	-0.314853	DE_Cpne4	26wk	8.35807
Thada	6.74025e-10	4.38462e-09	-0.634056	-0.309749	DE_Cpne4	26wk	8.35807
Tcf20	1.46958e-07	4.3152e-07	-0.645471	-0.309188	DE_Cpne4	26wk	6.365
Ppp2r2c	6.74025e-10	4.38462e-09	-1.9217	-0.305898	DE_Cpne4	26wk	8.35807
Asic2	1.33013e-07	3.9588e-07	-0.100838	-0.303247	DE_Cpne4	26wk	6.40244
Grm5	0.00135025	0.0024923	-0.134368	-0.301047	DE_Cpne4	26wk	2.6034
Tardbp	4.12672e-09	1.70315e-08	-1.24886	-0.300599	DE_Cpne4	26wk	7.76875
Gas7	2.29885e-06	5.77497e-06	-0.612189	-0.29988	DE_Cpne4	26wk	5.23845
Cdh7	6.74025e-10	4.38462e-09	-1.31154	-0.297976	DE_Cpne4	26wk	8.35807
Acvr2a	4.12672e-09	1.70315e-08	-0.631255	-0.296956	DE_Cpne4	26wk	7.76875
Arl15	1.46958e-07	4.3152e-07	-0.46406	-0.29598	DE_Cpne4	26wk	6.365
Inpp4b	0.00126681	0.00234493	-0.751098	-0.294208	DE_Cpne4	26wk	2.62987
Amph	1.62312e-07	4.73226e-07	-0.44175	-0.294152	DE_Cpne4	26wk	6.32493
Ehbp1	2.11238e-09	9.83317e-09	-0.413415	-0.29146	DE_Cpne4	26wk	8.00731
Cacna2d1	6.74025e-10	4.38462e-09	-0.15559	-0.291275	DE_Cpne4	26wk	8.35807
Cpeb4	6.74025e-10	4.38462e-09	-0.635907	-0.289809	DE_Cpne4	26wk	8.35807
Ppm1e	6.74025e-10	4.38462e-09	-0.948968	-0.289644	DE_Cpne4	26wk	8.35807
Auh	6.74025e-10	4.38462e-09	-1.05642	-0.287933	DE_Cpne4	26wk	8.35807
Nfasc	6.74025e-10	4.38462e-09	-0.525688	-0.2879	DE_Cpne4	26wk	8.35807
Sos2	6.74025e-10	4.38462e-09	-0.959369	-0.286183	DE_Cpne4	26wk	8.35807
Adcy8	2.09085e-08	7.25146e-08	-0.654764	-0.284884	DE_Cpne4	26wk	7.13957
Mtmr3	6.74025e-10	4.38462e-09	-0.646553	-0.283792	DE_Cpne4	26wk	8.35807
Sorl1	0.000129304	0.000267959	-0.573006	-0.282043	DE_Cpne4	26wk	3.57193
Arhgef12	6.74025e-10	4.38462e-09	-0.525984	-0.281337	DE_Cpne4	26wk	8.35807
Rbms3	8.87863e-05	0.000187577	-0.133324	-0.281197	DE_Cpne4	26wk	3.72682
Fam135b	2.09085e-08	7.25146e-08	-0.193143	-0.281007	DE_Cpne4	26wk	7.13957
Tmtc1	6.74025e-10	4.38462e-09	-0.424117	-0.280058	DE_Cpne4	26wk	8.35807
Hecw1	2.40751e-07	6.84714e-07	-0.258637	-0.276137	DE_Cpne4	26wk	6.16449
Cul1	6.74025e-10	4.38462e-09	-0.55609	-0.275695	DE_Cpne4	26wk	8.35807
Dnm3	6.0756e-06	1.46126e-05	-0.533873	-0.269962	DE_Cpne4	26wk	4.83527
Cacna1a	6.74025e-10	4.38462e-09	-0.232578	-0.269778	DE_Cpne4	26wk	8.35807
Rbm27	6.74025e-10	4.38462e-09	-1.22232	-0.269514	DE_Cpne4	26wk	8.35807
Wdr6	6.74025e-10	4.38462e-09	-1.71425	-0.268502	DE_Cpne4	26wk	8.35807
Fermt2	6.74025e-10	4.38462e-09	-1.17321	-0.26843	DE_Cpne4	26wk	8.35807
Gm45159	2.86706e-08	9.58468e-08	-0.718572	-0.266944	DE_Cpne4	26wk	7.01842
Pcbp3	6.74025e-10	4.38462e-09	-0.820804	-0.266464	DE_Cpne4	26wk	8.35807
Grid1	0.000916535	0.00172261	-0.524755	-0.266419	DE_Cpne4	26wk	2.76381
Mdga2	8.36447e-07	2.21496e-06	-0.109246	-0.265996	DE_Cpne4	26wk	5.65463
Ppm1b	4.34783e-08	1.4021e-07	-0.596187	-0.265069	DE_Cpne4	26wk	6.85322
Ptch1	6.74025e-10	4.38462e-09	-1.89745	-0.265023	DE_Cpne4	26wk	8.35807
Rngtt	6.74025e-10	4.38462e-09	-0.694571	-0.264661	DE_Cpne4	26wk	8.35807
Arhgap44	6.74025e-10	4.38462e-09	-0.617105	-0.262522	DE_Cpne4	26wk	8.35807
Gas2	2.95684e-09	1.28863e-08	-0.955615	-0.262195	DE_Cpne4	26wk	7.88987
Hs3st4	1.91843e-06	4.85835e-06	-1.19199	-0.261075	DE_Cpne4	26wk	5.31351
Snap91	6.74025e-10	4.38462e-09	-0.351388	-0.261061	DE_Cpne4	26wk	8.35807
Arhgap32	8.49246e-10	4.82303e-09	-0.445033	-0.260987	DE_Cpne4	26wk	8.31668
Med13l	6.74025e-10	4.38462e-09	-0.613592	-0.25926	DE_Cpne4	26wk	8.35807
Galnt13	1.69124e-08	5.97697e-08	-0.202781	-0.258872	DE_Cpne4	26wk	7.22352
Tut4	4.12672e-09	1.70315e-08	-0.423402	-0.258479	DE_Cpne4	26wk	7.76875
Bin1	4.12672e-09	1.70315e-08	-0.855024	-0.255642	DE_Cpne4	26wk	7.76875
Calcrl	0.00300733	0.00532048	-0.667664	-0.25477	DE_Cpne4	26wk	2.27405
Myo9a	2.36374e-09	1.07118e-08	-0.385606	-0.254253	DE_Cpne4	26wk	7.97014
Ptpn1	7.56704e-10	4.54643e-09	-1.49464	-0.253177	DE_Cpne4	26wk	8.34233
Nwd2	6.74025e-10	4.38462e-09	-0.528242	-0.25203	DE_Cpne4	26wk	8.35807
Apba2	1.34289e-09	6.80828e-09	-0.86581	-0.25105	DE_Cpne4	26wk	8.16696
Sema6d	0.000803467	0.001522	-0.177041	-0.25071	DE_Cpne4	26wk	2.81759
Ece2	6.55907e-08	2.04893e-07	-0.914257	-0.250466	DE_Cpne4	26wk	6.68847
Brd1	1.06862e-09	5.70399e-09	-1.21981	-0.249706	DE_Cpne4	26wk	8.24382
Epb41l1	6.40697e-09	2.50327e-08	-0.614239	-0.249592	DE_Cpne4	26wk	7.60149
Mcu	7.14594e-09	2.75471e-08	-1.44005	-0.249196	DE_Cpne4	26wk	7.55992
Cask	2.36374e-09	1.07118e-08	-0.359747	-0.248602	DE_Cpne4	26wk	7.97014
Adgrl2	3.0082e-06	7.46888e-06	-0.281155	-0.247272	DE_Cpne4	26wk	5.12674
Numa1	6.74025e-10	4.38462e-09	-0.711842	-0.246978	DE_Cpne4	26wk	8.35807
Ascc3	1.88077e-08	6.57539e-08	-0.680405	-0.246202	DE_Cpne4	26wk	7.18208
Map6	1.88714e-09	8.9772e-09	-0.580438	-0.245886	DE_Cpne4	26wk	8.04686
Snx6	1.06862e-09	5.70399e-09	-1.3601	-0.245195	DE_Cpne4	26wk	8.24382
Clstn2	0.00163195	0.00298545	-0.953316	-0.243263	DE_Cpne4	26wk	2.52499
Ebf2	1.20201e-05	2.80353e-05	-0.137012	-0.243236	DE_Cpne4	26wk	4.55229
Ntn4	2.51526e-06	6.29097e-06	-0.651768	-0.242946	DE_Cpne4	26wk	5.20128
Kalrn	1.59888e-06	4.09201e-06	-0.483073	-0.241551	DE_Cpne4	26wk	5.38806
Plaa	8.88069e-09	3.33888e-08	-1.82319	-0.241372	DE_Cpne4	26wk	7.4764
Sox5	2.96991e-05	6.63573e-05	-1.58005	-0.240867	DE_Cpne4	26wk	4.17811
Zfhx2	6.74025e-10	4.38462e-09	-1.17527	-0.240834	DE_Cpne4	26wk	8.35807
Lnpep	8.04041e-08	2.47832e-07	-0.781229	-0.24015	DE_Cpne4	26wk	6.60584
Ttc7b	6.74025e-10	4.38462e-09	-0.448341	-0.239611	DE_Cpne4	26wk	8.35807
Ppp3cb	6.74025e-10	4.38462e-09	-0.585581	-0.239494	DE_Cpne4	26wk	8.35807
Scn5a	2.86706e-08	9.58468e-08	-0.93324	-0.239015	DE_Cpne4	26wk	7.01842
Plekha6	3.30544e-09	1.41194e-08	-0.626226	-0.238664	DE_Cpne4	26wk	7.85018
Sirt7	6.74025e-10	4.38462e-09	-1.89061	-0.238354	DE_Cpne4	26wk	8.35807
Ankrd11	6.74025e-10	4.38462e-09	-0.462552	-0.237243	DE_Cpne4	26wk	8.35807
Hspa12a	6.74025e-10	4.38462e-09	-1.0448	-0.237143	DE_Cpne4	26wk	8.35807
Tbc1d30	8.49246e-10	4.82303e-09	-1.02838	-0.236696	DE_Cpne4	26wk	8.31668
Kcmf1	6.74025e-10	4.38462e-09	-0.844883	-0.236357	DE_Cpne4	26wk	8.35807
Ppp3ca	5.17548e-05	0.000112349	-0.119425	-0.236264	DE_Cpne4	26wk	3.94943
Ccdc172	6.74025e-10	4.38462e-09	-0.538477	-0.236013	DE_Cpne4	26wk	8.35807
Zfp287	6.74025e-10	4.38462e-09	-2.5981	-0.235974	DE_Cpne4	26wk	8.35807
Pbx3	0.000215958	0.000438312	-0.678022	-0.235886	DE_Cpne4	26wk	3.35822
Tusc3	1.36622e-08	4.91729e-08	-0.480294	-0.235885	DE_Cpne4	26wk	7.30827
Grk5	3.77531e-05	8.35166e-05	-0.649532	-0.235878	DE_Cpne4	26wk	4.07823
Mdn1	1.06862e-09	5.70399e-09	-0.716659	-0.235566	DE_Cpne4	26wk	8.24382
Dlgap3	2.11238e-09	9.83317e-09	-0.422528	-0.235564	DE_Cpne4	26wk	8.00731
Slc23a2	1.19813e-09	6.24731e-09	-0.796446	-0.235228	DE_Cpne4	26wk	8.20431
Rfc1	6.74025e-10	4.38462e-09	-1.73286	-0.235009	DE_Cpne4	26wk	8.35807
Gnaq	3.53295e-08	1.15909e-07	-0.325098	-0.234088	DE_Cpne4	26wk	6.93588
Vsnl1	7.21952e-06	1.72453e-05	-0.244984	-0.233396	DE_Cpne4	26wk	4.76333
Ints2	6.74025e-10	4.38462e-09	-1.54301	-0.233275	DE_Cpne4	26wk	8.35807
Ap2b1	3.30544e-09	1.41194e-08	-0.6942	-0.232734	DE_Cpne4	26wk	7.85018
Klhl29	1.75167e-06	4.45626e-06	-0.44177	-0.232659	DE_Cpne4	26wk	5.35103
Ryr2	1.59888e-06	4.09201e-06	-0.324391	-0.231585	DE_Cpne4	26wk	5.38806
Cfap69	7.56704e-10	4.54643e-09	-0.635485	-0.231415	DE_Cpne4	26wk	8.34233
Fam214a	1.06862e-09	5.70399e-09	-0.574315	-0.230755	DE_Cpne4	26wk	8.24382
Ddhd1	7.56704e-10	4.54643e-09	-0.964708	-0.230202	DE_Cpne4	26wk	8.34233
St3gal5	6.74025e-10	4.38462e-09	-1.70505	-0.229989	DE_Cpne4	26wk	8.35807
Dgcr2	9.52794e-10	5.25325e-09	-1.1524	-0.228361	DE_Cpne4	26wk	8.27957
B830012L14Rik	3.22478e-07	8.99148e-07	-0.606817	-0.227385	DE_Cpne4	26wk	6.04617
Nin	6.74025e-10	4.38462e-09	-0.92841	-0.226998	DE_Cpne4	26wk	8.35807
Glra1	1.97822e-05	4.49889e-05	-0.390443	-0.226894	DE_Cpne4	26wk	4.34689
Fnip1	1.10222e-08	4.05299e-08	-0.774269	-0.226328	DE_Cpne4	26wk	7.39222
Grk3	5.73528e-07	1.54652e-06	-0.616989	-0.225157	DE_Cpne4	26wk	5.81064
Cux1	1.06862e-09	5.70399e-09	-0.421865	-0.223576	DE_Cpne4	26wk	8.24382
Pibf1	6.74025e-10	4.38462e-09	-0.648115	-0.223449	DE_Cpne4	26wk	8.35807
Itpk1	6.74025e-10	4.38462e-09	-0.8385	-0.222876	DE_Cpne4	26wk	8.35807
Slc35f1	4.28617e-06	1.04471e-05	-0.368413	-0.222864	DE_Cpne4	26wk	4.981
Wdr13	7.56704e-10	4.54643e-09	-2.52541	-0.222578	DE_Cpne4	26wk	8.34233
Papss1	6.74025e-10	4.38462e-09	-1.65701	-0.221798	DE_Cpne4	26wk	8.35807
Clvs1	1.42098e-05	3.29361e-05	-0.221811	-0.220281	DE_Cpne4	26wk	4.48233
Igf2r	6.74025e-10	4.38462e-09	-1.67746	-0.220016	DE_Cpne4	26wk	8.35807
Stam	1.22734e-08	4.46752e-08	-1.22391	-0.219843	DE_Cpne4	26wk	7.34993
Tmem87a	6.74025e-10	4.38462e-09	-0.949156	-0.219841	DE_Cpne4	26wk	8.35807
Frrs1l	6.74025e-10	4.38462e-09	-0.600501	-0.219495	DE_Cpne4	26wk	8.35807
Iqsec2	6.74025e-10	4.38462e-09	-0.794651	-0.218725	DE_Cpne4	26wk	8.35807
Lrpprc	3.69393e-09	1.55297e-08	-0.937892	-0.218588	DE_Cpne4	26wk	7.80884
Tab3	6.74025e-10	4.38462e-09	-3.11894	-0.218571	DE_Cpne4	26wk	8.35807
Micu3	6.74025e-10	4.38462e-09	-0.514	-0.218019	DE_Cpne4	26wk	8.35807
Pum1	6.74025e-10	4.38462e-09	-0.44602	-0.217855	DE_Cpne4	26wk	8.35807
Mir99ahg	1.45896e-06	3.75068e-06	-0.222894	-0.217761	DE_Cpne4	26wk	5.42589
Carmil1	6.0756e-06	1.46126e-05	-0.49448	-0.217224	DE_Cpne4	26wk	4.83527
Nrg3	3.53295e-08	1.15909e-07	-0.0789915	-0.217182	DE_Cpne4	26wk	6.93588
Ntrk3	3.59309e-06	8.82664e-06	-0.362159	-0.216801	DE_Cpne4	26wk	5.0542
Eea1	6.74025e-10	4.38462e-09	-0.822768	-0.216636	DE_Cpne4	26wk	8.35807
Ranbp2	6.74025e-10	4.38462e-09	-0.805403	-0.21536	DE_Cpne4	26wk	8.35807
Zfp207	4.12672e-09	1.70315e-08	-0.485099	-0.214505	DE_Cpne4	26wk	7.76875
Man2a2	2.11238e-09	9.83317e-09	-1.00275	-0.214187	DE_Cpne4	26wk	8.00731
Rnf123	8.49246e-10	4.82303e-09	-1.88054	-0.213849	DE_Cpne4	26wk	8.31668
Paip1	6.74025e-10	4.38462e-09	-1.16861	-0.213434	DE_Cpne4	26wk	8.35807
Dmxl2	6.55907e-08	2.04893e-07	-0.50758	-0.213083	DE_Cpne4	26wk	6.68847
Socs7	6.74025e-10	4.38462e-09	-1.23218	-0.213047	DE_Cpne4	26wk	8.35807
St7	1.00817e-06	2.64402e-06	-0.379265	-0.211629	DE_Cpne4	26wk	5.57774
Eif4e	1.50466e-09	7.46531e-09	-0.777	-0.211154	DE_Cpne4	26wk	8.12695
Zup1	6.74025e-10	4.38462e-09	-0.991481	-0.211043	DE_Cpne4	26wk	8.35807
Dgcr8	6.74025e-10	4.38462e-09	-1.32453	-0.209956	DE_Cpne4	26wk	8.35807
Adam9	3.69393e-09	1.55297e-08	-0.779728	-0.209829	DE_Cpne4	26wk	7.80884
Pknox2	4.30687e-07	1.18077e-06	-0.944467	-0.209762	DE_Cpne4	26wk	5.92783
Pdzd2	1.22734e-08	4.46752e-08	-0.510691	-0.209552	DE_Cpne4	26wk	7.34993
Zfp934	9.52794e-10	5.25325e-09	-2.24832	-0.209533	DE_Cpne4	26wk	8.27957
Ltbp1	6.74025e-10	4.38462e-09	-1.57324	-0.209026	DE_Cpne4	26wk	8.35807
Sec22a	2.32364e-08	7.89412e-08	-1.96317	-0.20754	DE_Cpne4	26wk	7.1027
Pias1	6.74025e-10	4.38462e-09	-0.501781	-0.207141	DE_Cpne4	26wk	8.35807
Nlk	4.82089e-08	1.54276e-07	-0.444222	-0.207097	DE_Cpne4	26wk	6.8117
Dnajc5	6.74025e-10	4.38462e-09	-1.34328	-0.206853	DE_Cpne4	26wk	8.35807
Olfm3	0.00184879	0.00335984	-0.800143	-0.206177	DE_Cpne4	26wk	2.47368
Rpap3	1.68535e-09	8.17868e-09	-1.67239	-0.205605	DE_Cpne4	26wk	8.08732
Senp2	6.74025e-10	4.38462e-09	-0.829775	-0.204389	DE_Cpne4	26wk	8.35807
Zfp800	6.74025e-10	4.38462e-09	-2.17772	-0.203755	DE_Cpne4	26wk	8.35807
Acbd5	1.34289e-09	6.80828e-09	-0.677817	-0.20364	DE_Cpne4	26wk	8.16696
Gtf2h2	6.74025e-10	4.38462e-09	-1.76631	-0.203323	DE_Cpne4	26wk	8.35807
Btbd11	1.97807e-07	5.69488e-07	-0.373645	-0.202621	DE_Cpne4	26wk	6.24452
Pkd2	6.74025e-10	4.38462e-09	-0.681507	-0.202209	DE_Cpne4	26wk	8.35807
Pacsin1	1.10222e-08	4.05299e-08	-0.432149	-0.20185	DE_Cpne4	26wk	7.39222
Slc16a2	3.48623e-05	7.73258e-05	-0.963612	-0.201639	DE_Cpne4	26wk	4.11168
Casd1	6.74025e-10	4.38462e-09	-1.05254	-0.201351	DE_Cpne4	26wk	8.35807
Caly	1.88714e-09	8.9772e-09	-0.52794	-0.200654	DE_Cpne4	26wk	8.04686
Tmem189	4.12672e-09	1.70315e-08	-1.34203	-0.20062	DE_Cpne4	26wk	7.76875
Tbcd	1.68535e-09	8.17868e-09	-0.655439	-0.200153	DE_Cpne4	26wk	8.08732
Lin28b	1.20352e-07	3.60671e-07	-1.1355	-0.199933	DE_Cpne4	26wk	6.44289
Ptprj	1.20352e-07	3.60671e-07	-0.724159	-0.199617	DE_Cpne4	26wk	6.44289
Sgip1	1.88714e-09	8.9772e-09	-0.194613	-0.19902	DE_Cpne4	26wk	8.04686
Tunar	1.62312e-07	4.73226e-07	-0.867192	-0.198882	DE_Cpne4	26wk	6.32493
Hivep1	6.74025e-10	4.38462e-09	-0.706457	-0.198683	DE_Cpne4	26wk	8.35807
Clip2	6.74025e-10	4.38462e-09	-1.3245	-0.19824	DE_Cpne4	26wk	8.35807
Ddx17	4.60872e-09	1.87598e-08	-0.446993	-0.19819	DE_Cpne4	26wk	7.72677
Tet2	1.22734e-08	4.46752e-08	-1.53121	-0.198122	DE_Cpne4	26wk	7.34993
Smoc1	7.14594e-09	2.75471e-08	-1.88501	-0.197382	DE_Cpne4	26wk	7.55992
Spred1	6.74025e-10	4.38462e-09	-0.537311	-0.197324	DE_Cpne4	26wk	8.35807
Stim1	2.09085e-08	7.25146e-08	-0.598464	-0.197318	DE_Cpne4	26wk	7.13957
Rims4	6.74025e-10	4.38462e-09	-1.32479	-0.196823	DE_Cpne4	26wk	8.35807
Dock9	7.26325e-08	2.25538e-07	-0.566412	-0.19652	DE_Cpne4	26wk	6.64678
Map4k5	2.92638e-07	8.20927e-07	-0.636021	-0.196286	DE_Cpne4	26wk	6.0857
1600010M07Rik	3.18316e-08	1.05526e-07	-1.43283	-0.195984	DE_Cpne4	26wk	6.97664
Dock7	5.10634e-06	1.23626e-05	-0.339796	-0.195418	DE_Cpne4	26wk	4.90789
Fut8	1.46958e-07	4.3152e-07	-0.320607	-0.195328	DE_Cpne4	26wk	6.365
Car10	5.59567e-05	0.000121044	-0.110218	-0.194515	DE_Cpne4	26wk	3.91706
Wdfy2	7.14594e-09	2.75471e-08	-1.01635	-0.19404	DE_Cpne4	26wk	7.55992
Gm12371	1.22734e-08	4.46752e-08	-1.66694	-0.193886	DE_Cpne4	26wk	7.34993
Osbpl10	2.11238e-09	9.83317e-09	-0.710172	-0.193877	DE_Cpne4	26wk	8.00731
Snapc3	5.92123e-08	1.86786e-07	-1.27233	-0.193757	DE_Cpne4	26wk	6.72866
Spag9	1.79212e-07	5.1959e-07	-0.341022	-0.192803	DE_Cpne4	26wk	6.28434
Atp9b	2.92638e-07	8.20927e-07	-0.478182	-0.192627	DE_Cpne4	26wk	6.0857
Tnpo1	1.20352e-07	3.60671e-07	-0.74801	-0.192328	DE_Cpne4	26wk	6.44289
Cacnb4	6.55907e-08	2.04893e-07	-0.174451	-0.192202	DE_Cpne4	26wk	6.68847
Eya3	1.97807e-07	5.69488e-07	-0.751597	-0.192174	DE_Cpne4	26wk	6.24452
8430419K02Rik	6.74025e-10	4.38462e-09	-1.78968	-0.192113	DE_Cpne4	26wk	8.35807
Susd4	7.61516e-07	2.02685e-06	-0.983428	-0.191977	DE_Cpne4	26wk	5.69318
Pdxdc1	3.69393e-09	1.55297e-08	-0.694394	-0.191911	DE_Cpne4	26wk	7.80884
Daam1	2.36374e-09	1.07118e-08	-0.478728	-0.19123	DE_Cpne4	26wk	7.97014
As3mt	6.74025e-10	4.38462e-09	-2.2281	-0.190682	DE_Cpne4	26wk	8.35807
Erc2	0.000437391	0.00085444	-0.160835	-0.190504	DE_Cpne4	26wk	3.06832
Wdr7	1.01547e-05	2.38316e-05	-0.446955	-0.189365	DE_Cpne4	26wk	4.62285
Ppp2r2b	1.30713e-05	3.03903e-05	-0.123373	-0.18929	DE_Cpne4	26wk	4.51727
Sept11	7.96754e-09	3.02712e-08	-1.31663	-0.189165	DE_Cpne4	26wk	7.51897
Abcc1	6.74025e-10	4.38462e-09	-1.42065	-0.18862	DE_Cpne4	26wk	8.35807
Zbtb26	6.74025e-10	4.38462e-09	-3.46697	-0.188588	DE_Cpne4	26wk	8.35807
Phf20	1.10222e-08	4.05299e-08	-0.701591	-0.188401	DE_Cpne4	26wk	7.39222
Kcnd3	0.000120015	0.000249305	-0.305594	-0.188062	DE_Cpne4	26wk	3.60327
Dyrk1a	6.74025e-10	4.38462e-09	-0.426401	-0.188021	DE_Cpne4	26wk	8.35807
Pnpla6	9.52794e-10	5.25325e-09	-2.27001	-0.187806	DE_Cpne4	26wk	8.27957
Acss2	6.74025e-10	4.38462e-09	-1.15817	-0.18731	DE_Cpne4	26wk	8.35807
Cox16	6.74025e-10	4.38462e-09	-0.255254	-0.186519	DE_Cpne4	26wk	8.35807
Zfp641	6.74025e-10	4.38462e-09	-2.11961	-0.186167	DE_Cpne4	26wk	8.35807
Kcnq1ot1	2.36374e-09	1.07118e-08	-0.246931	-0.186016	DE_Cpne4	26wk	7.97014
Gm1976	2.36374e-09	1.07118e-08	-0.812027	-0.185936	DE_Cpne4	26wk	7.97014
Pcdh15	2.73986e-05	6.14339e-05	-0.478561	-0.185861	DE_Cpne4	26wk	4.21159
Ston2	3.53295e-08	1.15909e-07	-1.76041	-0.184805	DE_Cpne4	26wk	6.93588
R3hdm2	2.11238e-09	9.83317e-09	-0.389871	-0.184422	DE_Cpne4	26wk	8.00731
Cept1	6.74025e-10	4.38462e-09	-0.977038	-0.184104	DE_Cpne4	26wk	8.35807
Maml3	0.00222402	0.00399989	-0.509643	-0.184003	DE_Cpne4	26wk	2.39795
4931406P16Rik	7.14594e-09	2.75471e-08	-1.15437	-0.183903	DE_Cpne4	26wk	7.55992
Pdcd4	1.22734e-08	4.46752e-08	-0.569664	-0.183822	DE_Cpne4	26wk	7.34993
Usp33	1.08861e-07	3.29308e-07	-0.543082	-0.183486	DE_Cpne4	26wk	6.4824
Gm15446	6.74025e-10	4.38462e-09	-1.97413	-0.183276	DE_Cpne4	26wk	8.35807
Arnt2	1.08861e-07	3.29308e-07	-0.398072	-0.183185	DE_Cpne4	26wk	6.4824
Zdhhc20	3.55245e-07	9.8375e-07	-0.58431	-0.183176	DE_Cpne4	26wk	6.00712
Focad	7.26325e-08	2.25538e-07	-0.475398	-0.183117	DE_Cpne4	26wk	6.64678
Uty	1.06862e-09	5.70399e-09	-0.363282	-0.182725	DE_Cpne4	26wk	8.24382
Lrrcc1	1.50466e-09	7.46531e-09	-1.26379	-0.182252	DE_Cpne4	26wk	8.12695
Sil1	1.08861e-07	3.29308e-07	-0.676099	-0.182084	DE_Cpne4	26wk	6.4824
Zfc3h1	1.20352e-07	3.60671e-07	-0.815573	-0.181706	DE_Cpne4	26wk	6.44289
Ulk4	4.12672e-09	1.70315e-08	-0.86269	-0.181687	DE_Cpne4	26wk	7.76875
Hectd1	2.3296e-05	5.25718e-05	-0.635651	-0.181649	DE_Cpne4	26wk	4.27925
Kpna1	1.34289e-09	6.80828e-09	-0.848692	-0.181645	DE_Cpne4	26wk	8.16696
Srsf1	2.86706e-08	9.58468e-08	-0.751511	-0.181608	DE_Cpne4	26wk	7.01842
Slitrk1	1.97822e-05	4.49889e-05	-0.440583	-0.181483	DE_Cpne4	26wk	4.34689
Synj2bp	6.74025e-10	4.38462e-09	-0.566169	-0.181395	DE_Cpne4	26wk	8.35807
Ube2w	6.74025e-10	4.38462e-09	-0.553703	-0.181338	DE_Cpne4	26wk	8.35807
Kif26b	1.62312e-07	4.73226e-07	-0.332014	-0.180817	DE_Cpne4	26wk	6.32493
Prkce	2.58151e-08	8.71334e-08	-0.197583	-0.180534	DE_Cpne4	26wk	7.05982
Rbfox3	1.75167e-06	4.45626e-06	-0.368186	-0.180497	DE_Cpne4	26wk	5.35103
Fgd4	3.55245e-07	9.8375e-07	-0.67097	-0.180405	DE_Cpne4	26wk	6.00712
Rab3c	0.00479533	0.00827392	-0.209638	-0.180393	DE_Cpne4	26wk	2.08229
Gfpt1	2.32364e-08	7.89412e-08	-0.770923	-0.180334	DE_Cpne4	26wk	7.1027
Col4a3bp	1.00817e-06	2.64402e-06	-0.611857	-0.180141	DE_Cpne4	26wk	5.57774
Rnf150	9.18455e-07	2.41846e-06	-0.810629	-0.179853	DE_Cpne4	26wk	5.61646
Stox2	9.52794e-10	5.25325e-09	-0.255267	-0.179785	DE_Cpne4	26wk	8.27957
Csnk2a1	6.30575e-07	1.69295e-06	-0.579981	-0.179433	DE_Cpne4	26wk	5.77136
Gmds	3.91991e-08	1.27657e-07	-0.344883	-0.179382	DE_Cpne4	26wk	6.89395
Gm32647	3.21825e-05	7.16532e-05	-0.114757	-0.178307	DE_Cpne4	26wk	4.14476
Hook2	1.88714e-09	8.9772e-09	-1.70177	-0.178135	DE_Cpne4	26wk	8.04686
Ccdc82	1.69124e-08	5.97697e-08	-0.910715	-0.177831	DE_Cpne4	26wk	7.22352
Etnk1	6.74025e-10	4.38462e-09	-0.284575	-0.177479	DE_Cpne4	26wk	8.35807
Stau2	2.32364e-08	7.89412e-08	-0.31833	-0.177001	DE_Cpne4	26wk	7.1027
Hmgxb3	7.56704e-10	4.54643e-09	-1.19487	-0.176967	DE_Cpne4	26wk	8.34233
Add1	2.36374e-09	1.07118e-08	-0.505566	-0.176924	DE_Cpne4	26wk	7.97014
Atg3	6.74025e-10	4.38462e-09	-1.24138	-0.176778	DE_Cpne4	26wk	8.35807
Msantd2	2.64415e-09	1.17174e-08	-0.740607	-0.176698	DE_Cpne4	26wk	7.93117
Atg16l1	1.34289e-09	6.80828e-09	-0.780954	-0.176555	DE_Cpne4	26wk	8.16696
Chka	2.32364e-08	7.89412e-08	-0.467126	-0.176453	DE_Cpne4	26wk	7.1027
Hoxc4	5.34368e-08	1.69893e-07	-1.75034	-0.17637	DE_Cpne4	26wk	6.76982
Prrc2b	1.79212e-07	5.1959e-07	-0.570425	-0.176337	DE_Cpne4	26wk	6.28434
C530008M17Rik	1.45896e-06	3.75068e-06	-0.59234	-0.176161	DE_Cpne4	26wk	5.42589
Rnf103	6.74025e-10	4.38462e-09	-1.96727	-0.176104	DE_Cpne4	26wk	8.35807
Ldlrad4	6.74025e-10	4.38462e-09	-0.367744	-0.175811	DE_Cpne4	26wk	8.35807
Xiap	1.36622e-08	4.91729e-08	-0.798989	-0.175456	DE_Cpne4	26wk	7.30827
Etl4	2.29885e-06	5.77497e-06	-0.993815	-0.175411	DE_Cpne4	26wk	5.23845
1110019D14Rik	2.36374e-09	1.07118e-08	-0.657027	-0.175386	DE_Cpne4	26wk	7.97014
Capza2	2.95684e-09	1.28863e-08	-1.09263	-0.175382	DE_Cpne4	26wk	7.88987
Zbtb16	5.74253e-09	2.272e-08	-3.12211	-0.174834	DE_Cpne4	26wk	7.64359
Prmt9	1.10222e-08	4.05299e-08	-1.62127	-0.174236	DE_Cpne4	26wk	7.39222
Taf1	7.56704e-10	4.54643e-09	-0.822603	-0.173543	DE_Cpne4	26wk	8.34233
Frmd3	3.0082e-06	7.46888e-06	-0.429464	-0.17349	DE_Cpne4	26wk	5.12674
Aven	7.56704e-10	4.54643e-09	-1.93984	-0.173346	DE_Cpne4	26wk	8.34233
Chst8	2.11238e-09	9.83317e-09	-1.62783	-0.173305	DE_Cpne4	26wk	8.00731
Map3k10	6.74025e-10	4.38462e-09	-1.02209	-0.173242	DE_Cpne4	26wk	8.35807
Dnajc6	1.82206e-05	4.17616e-05	-0.271824	-0.1729	DE_Cpne4	26wk	4.37922
Rnf217	6.74025e-10	4.38462e-09	-0.572251	-0.17275	DE_Cpne4	26wk	8.35807
Kpna6	3.18316e-08	1.05526e-07	-2.06407	-0.172376	DE_Cpne4	26wk	6.97664
Exoc6	6.74025e-10	4.38462e-09	-0.796934	-0.172277	DE_Cpne4	26wk	8.35807
Camk2b	6.74025e-10	4.38462e-09	-0.586383	-0.171905	DE_Cpne4	26wk	8.35807
4632427E13Rik	6.93072e-07	1.85161e-06	-0.701865	-0.171533	DE_Cpne4	26wk	5.73245
Dcdc2a	6.74025e-10	4.38462e-09	-2.38042	-0.171348	DE_Cpne4	26wk	8.35807
Gm26871	0.00427531	0.00741434	-0.0632332	-0.171171	DE_Cpne4	26wk	2.12993
Dpysl3	1.46958e-07	4.3152e-07	-0.677956	-0.171111	DE_Cpne4	26wk	6.365
Kdm5c	8.49246e-10	4.82303e-09	-0.71808	-0.17106	DE_Cpne4	26wk	8.31668
Fstl5	0.000129304	0.000267959	-1.26223	-0.170621	DE_Cpne4	26wk	3.57193
Zfp956	9.52794e-10	5.25325e-09	-1.21691	-0.170466	DE_Cpne4	26wk	8.27957
Trappc13	6.74025e-10	4.38462e-09	-2.11877	-0.170008	DE_Cpne4	26wk	8.35807
Babam2	4.82089e-08	1.54276e-07	-0.651246	-0.169828	DE_Cpne4	26wk	6.8117
Pbx4	6.74025e-10	4.38462e-09	-1.27066	-0.169818	DE_Cpne4	26wk	8.35807
Emsy	6.74025e-10	4.38462e-09	-0.541033	-0.169742	DE_Cpne4	26wk	8.35807
Ctps2	2.40751e-07	6.84714e-07	-1.07203	-0.169733	DE_Cpne4	26wk	6.16449
Rbfox2	6.74025e-10	4.38462e-09	-0.227107	-0.169719	DE_Cpne4	26wk	8.35807
Ccnt2	1.06862e-09	5.70399e-09	-0.410234	-0.169363	DE_Cpne4	26wk	8.24382
B230209E15Rik	1.97822e-05	4.49889e-05	-0.890476	-0.169252	DE_Cpne4	26wk	4.34689
Nif3l1	6.74025e-10	4.38462e-09	-1.67548	-0.169027	DE_Cpne4	26wk	8.35807
Copb1	1.46958e-07	4.3152e-07	-1.54661	-0.169012	DE_Cpne4	26wk	6.365
Ppm1h	2.3296e-05	5.25718e-05	-0.383951	-0.168997	DE_Cpne4	26wk	4.27925
Lrba	4.82089e-08	1.54276e-07	-0.281593	-0.16866	DE_Cpne4	26wk	6.8117
Bbs2	8.49246e-10	4.82303e-09	-1.93225	-0.168635	DE_Cpne4	26wk	8.31668
Gbf1	6.74025e-10	4.38462e-09	-0.372595	-0.168417	DE_Cpne4	26wk	8.35807
Gars	6.74025e-10	4.38462e-09	-1.25762	-0.168154	DE_Cpne4	26wk	8.35807
Fam193a	1.10222e-08	4.05299e-08	-0.360518	-0.167864	DE_Cpne4	26wk	7.39222
Xrn1	2.86706e-08	9.58468e-08	-0.373935	-0.167751	DE_Cpne4	26wk	7.01842
Prdm10	3.91991e-08	1.27657e-07	-0.766615	-0.167449	DE_Cpne4	26wk	6.89395
Slitrk5	6.74025e-10	4.38462e-09	-1.82498	-0.167326	DE_Cpne4	26wk	8.35807
Lars	9.89527e-09	3.67785e-08	-1.34349	-0.167066	DE_Cpne4	26wk	7.43441
Crebzf	3.30544e-09	1.41194e-08	-0.696963	-0.166986	DE_Cpne4	26wk	7.85018
Ahcyl2	1.97822e-05	4.49889e-05	-0.213616	-0.166917	DE_Cpne4	26wk	4.34689
Rala	6.74025e-10	4.38462e-09	-1.051	-0.166894	DE_Cpne4	26wk	8.35807
Ltbp4	6.74025e-10	4.38462e-09	-1.47322	-0.166731	DE_Cpne4	26wk	8.35807
Ccdc50	1.46958e-07	4.3152e-07	-0.801524	-0.166724	DE_Cpne4	26wk	6.365
Epn1	6.74025e-10	4.38462e-09	-2.0237	-0.166524	DE_Cpne4	26wk	8.35807
Slc39a13	7.56704e-10	4.54643e-09	-1.57636	-0.166426	DE_Cpne4	26wk	8.34233
Rap1gds1	3.91215e-07	1.07722e-06	-0.375523	-0.166196	DE_Cpne4	26wk	5.9677
Kcnn2	3.925e-06	9.59771e-06	-0.728681	-0.166119	DE_Cpne4	26wk	5.01783
Slc35a3	6.74025e-10	4.38462e-09	-1.41852	-0.166006	DE_Cpne4	26wk	8.35807
Atg4b	8.88069e-09	3.33888e-08	-1.40223	-0.165928	DE_Cpne4	26wk	7.4764
Erc1	3.53295e-08	1.15909e-07	-0.300671	-0.165853	DE_Cpne4	26wk	6.93588
Faap100	6.74025e-10	4.38462e-09	-4.91095	-0.165842	DE_Cpne4	26wk	8.35807
Vat1l	0.000308562	0.000615547	-0.69792	-0.165814	DE_Cpne4	26wk	3.21074
Grk4	1.06862e-09	5.70399e-09	-1.60789	-0.16579	DE_Cpne4	26wk	8.24382
Socs5	8.49246e-10	4.82303e-09	-0.703759	-0.165286	DE_Cpne4	26wk	8.31668
Dvl1	6.74025e-10	4.38462e-09	-1.13058	-0.165208	DE_Cpne4	26wk	8.35807
Ist1	5.14533e-09	2.06784e-08	-1.45325	-0.16507	DE_Cpne4	26wk	7.68448
Relch	3.48623e-05	7.73258e-05	-0.420688	-0.16474	DE_Cpne4	26wk	4.11168
Mmp16	0.000103292	0.000216157	-0.198531	-0.164506	DE_Cpne4	26wk	3.66523
Wdr37	3.69393e-09	1.55297e-08	-0.688961	-0.164109	DE_Cpne4	26wk	7.80884
Nsd1	1.20352e-07	3.60671e-07	-0.210028	-0.163662	DE_Cpne4	26wk	6.44289
Nrn1	1.45896e-06	3.75068e-06	-0.721263	-0.162626	DE_Cpne4	26wk	5.42589
Strn3	5.21472e-07	1.41331e-06	-0.210348	-0.162442	DE_Cpne4	26wk	5.84976
Kif3b	1.19813e-09	6.24731e-09	-1.2259	-0.162437	DE_Cpne4	26wk	8.20431
Msl2	6.74025e-10	4.38462e-09	-1.46849	-0.162403	DE_Cpne4	26wk	8.35807
Zfp711	6.74025e-10	4.38462e-09	-1.98613	-0.162241	DE_Cpne4	26wk	8.35807
Gm26917	3.30544e-09	1.41194e-08	-0.475957	-0.162175	DE_Cpne4	26wk	7.85018
Ctcf	6.74025e-10	4.38462e-09	-0.716456	-0.161773	DE_Cpne4	26wk	8.35807
Camk2n1	6.62398e-06	1.5881e-05	-0.621999	-0.161492	DE_Cpne4	26wk	4.79912
Cdk14	8.04041e-08	2.47832e-07	-0.277148	-0.161368	DE_Cpne4	26wk	6.60584
Fam118b	6.74025e-10	4.38462e-09	-1.39526	-0.160888	DE_Cpne4	26wk	8.35807
Fhit	1.79212e-07	5.1959e-07	-0.890451	-0.160131	DE_Cpne4	26wk	6.28434
Cnksr2	3.59309e-06	8.82664e-06	-0.426056	-0.160034	DE_Cpne4	26wk	5.0542
Rnf138	6.74025e-10	4.38462e-09	-0.731462	-0.16001	DE_Cpne4	26wk	8.35807
Tshz3	3.53295e-08	1.15909e-07	-0.238246	-0.15934	DE_Cpne4	26wk	6.93588
Map4k3	6.74025e-10	4.38462e-09	-0.506856	-0.158844	DE_Cpne4	26wk	8.35807
Tubgcp3	6.74025e-10	4.38462e-09	-1.95308	-0.158734	DE_Cpne4	26wk	8.35807
Mid2	7.96754e-09	3.02712e-08	-0.966251	-0.157481	DE_Cpne4	26wk	7.51897
Slc24a4	9.89527e-09	3.67785e-08	-0.301191	-0.157231	DE_Cpne4	26wk	7.43441
Cyfip1	2.11238e-09	9.83317e-09	-0.6767	-0.157192	DE_Cpne4	26wk	8.00731
Kmt2d	3.18316e-08	1.05526e-07	-0.919132	-0.157164	DE_Cpne4	26wk	6.97664
Ldah	1.79212e-07	5.1959e-07	-1.05748	-0.156936	DE_Cpne4	26wk	6.28434
Shprh	1.21359e-06	3.15309e-06	-0.729096	-0.15688	DE_Cpne4	26wk	5.50126
Max	6.74025e-10	4.38462e-09	-1.07861	-0.156786	DE_Cpne4	26wk	8.35807
Gm15155	2.29885e-06	5.77497e-06	-1.22296	-0.156785	DE_Cpne4	26wk	5.23845
Nedd4l	0.000380778	0.000748525	-0.254668	-0.156733	DE_Cpne4	26wk	3.12579
Rev3l	1.68535e-09	8.17868e-09	-0.210754	-0.156606	DE_Cpne4	26wk	8.08732
Pum2	2.65473e-07	7.49657e-07	-0.452881	-0.156539	DE_Cpne4	26wk	6.12514
Abcc5	1.88077e-08	6.57539e-08	-0.422103	-0.156247	DE_Cpne4	26wk	7.18208
Sik2	1.00817e-06	2.64402e-06	-0.590349	-0.156227	DE_Cpne4	26wk	5.57774
Eipr1	6.74025e-10	4.38462e-09	-0.819439	-0.155911	DE_Cpne4	26wk	8.35807
Kcnh8	8.04041e-08	2.47832e-07	-0.562329	-0.155774	DE_Cpne4	26wk	6.60584
Ctbp2	7.56704e-10	4.54643e-09	-2.31251	-0.155762	DE_Cpne4	26wk	8.34233
Cep164	8.04041e-08	2.47832e-07	-0.505719	-0.155683	DE_Cpne4	26wk	6.60584
Slc7a1	1.19813e-09	6.24731e-09	-1.77837	-0.155119	DE_Cpne4	26wk	8.20431
Scaf8	7.14594e-09	2.75471e-08	-0.272863	-0.155047	DE_Cpne4	26wk	7.55992
Rlim	6.74025e-10	4.38462e-09	-1.10909	-0.155028	DE_Cpne4	26wk	8.35807
Minar1	1.88077e-08	6.57539e-08	-2.35624	-0.154593	DE_Cpne4	26wk	7.18208
Bicd1	1.20352e-07	3.60671e-07	-0.244505	-0.154526	DE_Cpne4	26wk	6.44289
Atf7ip	4.82089e-08	1.54276e-07	-0.43836	-0.154357	DE_Cpne4	26wk	6.8117
Cers4	6.74025e-10	4.38462e-09	-0.372715	-0.154356	DE_Cpne4	26wk	8.35807
Oxct1	9.52794e-10	5.25325e-09	-0.36313	-0.154191	DE_Cpne4	26wk	8.27957
Poglut1	8.88069e-09	3.33888e-08	-1.15009	-0.154037	DE_Cpne4	26wk	7.4764
Pdpk1	2.10038e-06	5.29968e-06	-0.738839	-0.15369	DE_Cpne4	26wk	5.27575
Zfp948	6.74025e-10	4.38462e-09	-1.55094	-0.153597	DE_Cpne4	26wk	8.35807
Zfp407	6.74025e-10	4.38462e-09	-0.40289	-0.153593	DE_Cpne4	26wk	8.35807
Kif13a	0.00537194	0.00921522	-0.403116	-0.153381	DE_Cpne4	26wk	2.03549
Mafa	0.000232081	0.00046941	-0.447693	-0.153157	DE_Cpne4	26wk	3.32845
Sae1	7.56704e-10	4.54643e-09	-0.715387	-0.152941	DE_Cpne4	26wk	8.34233
Klhl32	1.19813e-09	6.24731e-09	-0.33135	-0.152928	DE_Cpne4	26wk	8.20431
Hnrnpc	2.29885e-06	5.77497e-06	-0.364928	-0.152845	DE_Cpne4	26wk	5.23845
B3galnt2	6.74025e-10	4.38462e-09	-1.36648	-0.152728	DE_Cpne4	26wk	8.35807
Abl1	2.36374e-09	1.07118e-08	-0.724725	-0.152643	DE_Cpne4	26wk	7.97014
Dipk1a	3.18316e-08	1.05526e-07	-1.01294	-0.152422	DE_Cpne4	26wk	6.97664
Elovl5	9.52794e-10	5.25325e-09	-0.638256	-0.152265	DE_Cpne4	26wk	8.27957
Acp6	6.74025e-10	4.38462e-09	-3.79255	-0.151945	DE_Cpne4	26wk	8.35807
Dido1	1.46958e-07	4.3152e-07	-0.73477	-0.151932	DE_Cpne4	26wk	6.365
Rab40b	1.46958e-07	4.3152e-07	-1.65076	-0.151831	DE_Cpne4	26wk	6.365
Ebf3	4.73987e-07	1.29313e-06	-0.137699	-0.151808	DE_Cpne4	26wk	5.88836
Fer	9.89527e-09	3.67785e-08	-0.513953	-0.151742	DE_Cpne4	26wk	7.43441
Zfp652	5.34368e-08	1.69893e-07	-0.622173	-0.151602	DE_Cpne4	26wk	6.76982
Vps11	1.52031e-08	5.42196e-08	-1.653	-0.15153	DE_Cpne4	26wk	7.26584
Celf2	0.00452857	0.00783036	-0.0633064	-0.151526	DE_Cpne4	26wk	2.10622
Safb	1.50466e-09	7.46531e-09	-0.920561	-0.151468	DE_Cpne4	26wk	8.12695
Pdzrn3	3.91215e-07	1.07722e-06	-2.14177	-0.151406	DE_Cpne4	26wk	5.9677
Agfg1	2.36374e-09	1.07118e-08	-0.590123	-0.151346	DE_Cpne4	26wk	7.97014
Rab15	1.46958e-07	4.3152e-07	-2.15349	-0.151301	DE_Cpne4	26wk	6.365
Zfp869	9.52794e-10	5.25325e-09	-1.28635	-0.151255	DE_Cpne4	26wk	8.27957
Ppil4	9.52794e-10	5.25325e-09	-0.6011	-0.151122	DE_Cpne4	26wk	8.27957
Spaca6	6.62398e-06	1.5881e-05	-0.599067	-0.15099	DE_Cpne4	26wk	4.79912
Ap3s1	8.88069e-09	3.33888e-08	-1.00682	-0.15086	DE_Cpne4	26wk	7.4764
9530059O14Rik	4.60872e-09	1.87598e-08	-0.636034	-0.150632	DE_Cpne4	26wk	7.72677
Adam10	1.45896e-06	3.75068e-06	-0.322542	-0.1506	DE_Cpne4	26wk	5.42589
Acot8	6.74025e-10	4.38462e-09	-2.46514	-0.15052	DE_Cpne4	26wk	8.35807
Ptprn2	1.88714e-09	8.9772e-09	-0.112847	-0.150359	DE_Cpne4	26wk	8.04686
Tln2	1.08861e-07	3.29308e-07	-0.230871	-0.150119	DE_Cpne4	26wk	6.4824
Tanc2	1.00817e-06	2.64402e-06	-0.114462	-0.149932	DE_Cpne4	26wk	5.57774
Chd9	5.73528e-07	1.54652e-06	-0.275033	-0.149909	DE_Cpne4	26wk	5.81064
E230029C05Rik	1.36622e-08	4.91729e-08	-0.6778	-0.149868	DE_Cpne4	26wk	7.30827
Fto	7.61516e-07	2.02685e-06	-0.279209	-0.149846	DE_Cpne4	26wk	5.69318
Ccbe1	2.86706e-08	9.58468e-08	-3.07424	-0.14974	DE_Cpne4	26wk	7.01842
Dcun1d1	6.55907e-08	2.04893e-07	-0.722865	-0.149276	DE_Cpne4	26wk	6.68847
Zhx3	1.08861e-07	3.29308e-07	-0.558168	-0.149262	DE_Cpne4	26wk	6.4824
Hmga2	3.2882e-06	8.12362e-06	-1.36113	-0.149056	DE_Cpne4	26wk	5.09025
Arhgap10	1.20201e-05	2.80353e-05	-1.31196	-0.14896	DE_Cpne4	26wk	4.55229
Taf7	6.74025e-10	4.38462e-09	-4.27853	-0.148749	DE_Cpne4	26wk	8.35807
Tmem178b	2.92638e-07	8.20927e-07	-0.130663	-0.14874	DE_Cpne4	26wk	6.0857
Scn3a	2.51526e-06	6.29097e-06	-0.24491	-0.14842	DE_Cpne4	26wk	5.20128
Sec23a	6.74025e-10	4.38462e-09	-0.812351	-0.148237	DE_Cpne4	26wk	8.35807
Zmym3	6.74025e-10	4.38462e-09	-0.791457	-0.147852	DE_Cpne4	26wk	8.35807
Glce	3.69393e-09	1.55297e-08	-0.3594	-0.147346	DE_Cpne4	26wk	7.80884
Tmem63c	1.69124e-08	5.97697e-08	-0.743101	-0.147291	DE_Cpne4	26wk	7.22352
Pdzrn4	0.000380778	0.000748525	-0.517995	-0.147201	DE_Cpne4	26wk	3.12579
Gm29771	4.12672e-09	1.70315e-08	-1.55606	-0.146664	DE_Cpne4	26wk	7.76875
Cog4	6.74025e-10	4.38462e-09	-0.705328	-0.146649	DE_Cpne4	26wk	8.35807
Lamc1	6.74025e-10	4.38462e-09	-1.00352	-0.146373	DE_Cpne4	26wk	8.35807
2610035D17Rik	1.88714e-09	8.9772e-09	-0.627843	-0.146057	DE_Cpne4	26wk	8.04686
Txndc16	4.12672e-09	1.70315e-08	-0.564309	-0.145425	DE_Cpne4	26wk	7.76875
Gabpb2	3.30544e-09	1.41194e-08	-0.923758	-0.145402	DE_Cpne4	26wk	7.85018
Zmynd8	6.74025e-10	4.38462e-09	-0.284715	-0.145382	DE_Cpne4	26wk	8.35807
Mettl25	1.22734e-08	4.46752e-08	-1.0236	-0.145358	DE_Cpne4	26wk	7.34993
Camkmt	0.000139267	0.000287843	-0.36386	-0.145286	DE_Cpne4	26wk	3.54084
Kat14	6.74025e-10	4.38462e-09	-2.26115	-0.145188	DE_Cpne4	26wk	8.35807
Glis1	1.54426e-05	3.56629e-05	-0.378705	-0.145024	DE_Cpne4	26wk	4.44778
Rpgrip1l	6.74025e-10	4.38462e-09	-0.976021	-0.144966	DE_Cpne4	26wk	8.35807
Polh	1.19813e-09	6.24731e-09	-1.1455	-0.144668	DE_Cpne4	26wk	8.20431
Erh	6.74025e-10	4.38462e-09	-1.73116	-0.14447	DE_Cpne4	26wk	8.35807
Zfp280c	1.88714e-09	8.9772e-09	-0.590699	-0.144325	DE_Cpne4	26wk	8.04686
Ppp6r1	6.74025e-10	4.38462e-09	-3.18675	-0.144256	DE_Cpne4	26wk	8.35807
Plxnc1	2.11238e-09	9.83317e-09	-2.86978	-0.144125	DE_Cpne4	26wk	8.00731
Lpin2	2.09085e-08	7.25146e-08	-0.678228	-0.144104	DE_Cpne4	26wk	7.13957
Ergic3	5.34368e-08	1.69893e-07	-1.00951	-0.144068	DE_Cpne4	26wk	6.76982
Cdk9	1.50466e-09	7.46531e-09	-1.66871	-0.143958	DE_Cpne4	26wk	8.12695
Lztfl1	1.50466e-09	7.46531e-09	-0.596218	-0.143566	DE_Cpne4	26wk	8.12695
Mir670hg	4.60872e-09	1.87598e-08	-2.30261	-0.143424	DE_Cpne4	26wk	7.72677
Oprd1	6.74025e-10	4.38462e-09	-2.06431	-0.143339	DE_Cpne4	26wk	8.35807
Ar	1.22734e-08	4.46752e-08	-2.33928	-0.143314	DE_Cpne4	26wk	7.34993
Zcchc8	6.74025e-10	4.38462e-09	-1.11811	-0.143051	DE_Cpne4	26wk	8.35807
Atxn7	4.60872e-09	1.87598e-08	-0.552807	-0.142353	DE_Cpne4	26wk	7.72677
Plvap	6.74025e-10	4.38462e-09	-2.87967	-0.14205	DE_Cpne4	26wk	8.35807
Trpc4ap	6.74025e-10	4.38462e-09	-0.635508	-0.141899	DE_Cpne4	26wk	8.35807
Gigyf2	9.52794e-10	5.25325e-09	-0.273643	-0.141854	DE_Cpne4	26wk	8.27957
Lncpint	5.14533e-09	2.06784e-08	-0.137403	-0.141848	DE_Cpne4	26wk	7.68448
Cdadc1	9.84348e-08	2.99586e-07	-0.576926	-0.141809	DE_Cpne4	26wk	6.52348
Phf7	5.14533e-09	2.06784e-08	-3.33345	-0.141609	DE_Cpne4	26wk	7.68448
Lpin1	6.74025e-10	4.38462e-09	-1.23536	-0.141556	DE_Cpne4	26wk	8.35807
Fam133b	8.49246e-10	4.82303e-09	-0.452299	-0.141272	DE_Cpne4	26wk	8.31668
Snx19	2.95684e-09	1.28863e-08	-2.36156	-0.141232	DE_Cpne4	26wk	7.88987
Fam20c	1.06862e-09	5.70399e-09	-0.92329	-0.141172	DE_Cpne4	26wk	8.24382
Tmcc3	4.78531e-05	0.000104294	-0.1583	-0.141155	DE_Cpne4	26wk	3.98174
Nup205	2.64415e-09	1.17174e-08	-0.743977	-0.141071	DE_Cpne4	26wk	7.93117
Sacs	8.49246e-10	4.82303e-09	-1.07754	-0.140664	DE_Cpne4	26wk	8.31668
Msl1	6.74025e-10	4.38462e-09	-1.13696	-0.140652	DE_Cpne4	26wk	8.35807
Me2	6.74025e-10	4.38462e-09	-0.867685	-0.140499	DE_Cpne4	26wk	8.35807
Cebpz	1.36622e-08	4.91729e-08	-0.872743	-0.140419	DE_Cpne4	26wk	7.30827
Gprasp2	3.55245e-07	9.8375e-07	-0.544768	-0.140223	DE_Cpne4	26wk	6.00712
Hoxa7	9.57803e-05	0.000201084	-0.679695	-0.140178	DE_Cpne4	26wk	3.69662
Sv2a	3.22478e-07	8.99148e-07	-0.600506	-0.140039	DE_Cpne4	26wk	6.04617
4930473A02Rik	6.74025e-10	4.38462e-09	-1.4641	-0.139957	DE_Cpne4	26wk	8.35807
Aste1	6.74025e-10	4.38462e-09	-1.26475	-0.139777	DE_Cpne4	26wk	8.35807
Csmd2	0.000380778	0.000748525	-0.209219	-0.139311	DE_Cpne4	26wk	3.12579
Atp2b4	0.000978441	0.001833	-0.622349	-0.13913	DE_Cpne4	26wk	2.73684
Exoc1	1.88714e-09	8.9772e-09	-0.483479	-0.138987	DE_Cpne4	26wk	8.04686
Ttc28	6.04804e-05	0.000130313	-0.610428	-0.138722	DE_Cpne4	26wk	3.88501
Smap1	1.22734e-08	4.46752e-08	-0.483509	-0.13861	DE_Cpne4	26wk	7.34993
Zranb1	6.74025e-10	4.38462e-09	-0.511661	-0.138546	DE_Cpne4	26wk	8.35807
Coq10b	6.74025e-10	4.38462e-09	-1.89637	-0.138441	DE_Cpne4	26wk	8.35807
Eif3j1	3.18316e-08	1.05526e-07	-0.731766	-0.138061	DE_Cpne4	26wk	6.97664
Gabbr1	9.52794e-10	5.25325e-09	-0.277042	-0.1375	DE_Cpne4	26wk	8.27957
Thoc1	1.08861e-07	3.29308e-07	-0.450483	-0.137427	DE_Cpne4	26wk	6.4824
Npdc1	1.97807e-07	5.69488e-07	-0.778331	-0.137379	DE_Cpne4	26wk	6.24452
Bex2	4.60872e-09	1.87598e-08	-1.41816	-0.137354	DE_Cpne4	26wk	7.72677
Rgs9	5.14533e-09	2.06784e-08	-0.396386	-0.136964	DE_Cpne4	26wk	7.68448
Habp4	1.22734e-08	4.46752e-08	-0.747494	-0.136691	DE_Cpne4	26wk	7.34993
Camta1	6.62398e-06	1.5881e-05	-0.175846	-0.13666	DE_Cpne4	26wk	4.79912
Gtf2e2	6.40697e-09	2.50327e-08	-1.78856	-0.136564	DE_Cpne4	26wk	7.60149
Rere	1.33013e-07	3.9588e-07	-0.134192	-0.136366	DE_Cpne4	26wk	6.40244
Tef	0.000437391	0.00085444	-0.51618	-0.136162	DE_Cpne4	26wk	3.06832
Rabgap1l	0.00163195	0.00298545	-0.141033	-0.136104	DE_Cpne4	26wk	2.52499
Clip4	0.000103292	0.000216157	-0.426312	-0.136078	DE_Cpne4	26wk	3.66523
Cdk5rap3	6.74025e-10	4.38462e-09	-1.8302	-0.135938	DE_Cpne4	26wk	8.35807
Mob1b	6.74025e-10	4.38462e-09	-1.13724	-0.135879	DE_Cpne4	26wk	8.35807
Wasl	7.56704e-10	4.54643e-09	-0.625439	-0.135854	DE_Cpne4	26wk	8.34233
Mfap3	2.64415e-09	1.17174e-08	-0.91217	-0.135781	DE_Cpne4	26wk	7.93117
Cntnap5b	0.000120015	0.000249305	-0.3632	-0.135724	DE_Cpne4	26wk	3.60327
Uhrf2	7.26325e-08	2.25538e-07	-0.401275	-0.135674	DE_Cpne4	26wk	6.64678
Pnlip	6.73463e-10	4.38462e-09	-5.46666	-0.13532	DE_Cpne4	26wk	8.35807
Ubxn11	7.56704e-10	4.54643e-09	-1.28208	-0.135164	DE_Cpne4	26wk	8.34233
Ric8b	1.79212e-07	5.1959e-07	-0.421687	-0.135131	DE_Cpne4	26wk	6.28434
Epha10	6.74025e-10	4.38462e-09	-0.637058	-0.135118	DE_Cpne4	26wk	8.35807
Mcm3ap	6.74025e-10	4.38462e-09	-3.60395	-0.135111	DE_Cpne4	26wk	8.35807
Dennd4b	6.74025e-10	4.38462e-09	-1.34184	-0.13488	DE_Cpne4	26wk	8.35807
Cdk5rap2	2.18261e-07	6.24234e-07	-1.30813	-0.13481	DE_Cpne4	26wk	6.20465
Nav1	6.74025e-10	4.38462e-09	-0.178708	-0.134803	DE_Cpne4	26wk	8.35807
Ccdc66	4.34783e-08	1.4021e-07	-0.67078	-0.134717	DE_Cpne4	26wk	6.85322
Dzip3	6.74025e-10	4.38462e-09	-0.231483	-0.13468	DE_Cpne4	26wk	8.35807
Grik1	8.36447e-07	2.21496e-06	-1.18631	-0.134519	DE_Cpne4	26wk	5.65463
Prkab2	6.74025e-10	4.38462e-09	-3.16856	-0.134498	DE_Cpne4	26wk	8.35807
Kdm6a	1.45896e-06	3.75068e-06	-0.414643	-0.134437	DE_Cpne4	26wk	5.42589
Rapgefl1	0.000161402	0.000330966	-0.590957	-0.134408	DE_Cpne4	26wk	3.48022
Ep300	9.84348e-08	2.99586e-07	-0.346819	-0.134373	DE_Cpne4	26wk	6.52348
Catsper2	6.74025e-10	4.38462e-09	-1.36469	-0.13435	DE_Cpne4	26wk	8.35807
Tango2	0.000267773	0.000538672	-0.422303	-0.134276	DE_Cpne4	26wk	3.26868
Nek1	1.20352e-07	3.60671e-07	-0.452162	-0.134251	DE_Cpne4	26wk	6.44289
Ccdc85a	2.3296e-05	5.25718e-05	-0.139051	-0.134176	DE_Cpne4	26wk	4.27925
Syap1	2.64415e-09	1.17174e-08	-1.85849	-0.134092	DE_Cpne4	26wk	7.93117
Trpc7	0.00111403	0.00207523	-1.10115	-0.133875	DE_Cpne4	26wk	2.68293
Lrrc8d	2.65473e-07	7.49657e-07	-0.846334	-0.133836	DE_Cpne4	26wk	6.12514
Dnajc11	7.56704e-10	4.54643e-09	-0.791635	-0.1337	DE_Cpne4	26wk	8.34233
Gphn	3.53295e-08	1.15909e-07	-0.0842145	-0.133617	DE_Cpne4	26wk	6.93588
Fnta	1.20352e-07	3.60671e-07	-1.11049	-0.133451	DE_Cpne4	26wk	6.44289
Ccdc28a	6.74025e-10	4.38462e-09	-1.28857	-0.133444	DE_Cpne4	26wk	8.35807
Faf1	1.19813e-09	6.24731e-09	-0.201191	-0.133422	DE_Cpne4	26wk	8.20431
Ppp6r3	2.36374e-09	1.07118e-08	-0.277182	-0.133319	DE_Cpne4	26wk	7.97014
Fat4	0.0010442	0.00195012	-0.223651	-0.13309	DE_Cpne4	26wk	2.70994
Tollip	6.74025e-10	4.38462e-09	-1.94065	-0.132774	DE_Cpne4	26wk	8.35807
Zmym6	4.34783e-08	1.4021e-07	-0.873041	-0.132652	DE_Cpne4	26wk	6.85322
Usp4	2.32364e-08	7.89412e-08	-0.867438	-0.132557	DE_Cpne4	26wk	7.1027
Dzank1	6.74025e-10	4.38462e-09	-0.267021	-0.132397	DE_Cpne4	26wk	8.35807
Lrch3	0.00380696	0.00663402	-0.333955	-0.132246	DE_Cpne4	26wk	2.17822
Kif3c	6.74025e-10	4.38462e-09	-0.537638	-0.132061	DE_Cpne4	26wk	8.35807
Mast4	6.04804e-05	0.000130313	-0.350247	-0.132057	DE_Cpne4	26wk	3.88501
Gm26549	6.40697e-09	2.50327e-08	-2.34472	-0.132007	DE_Cpne4	26wk	7.60149
Dtwd2	6.74025e-10	4.38462e-09	-2.15441	-0.131881	DE_Cpne4	26wk	8.35807
Chfr	6.40697e-09	2.50327e-08	-0.476002	-0.131808	DE_Cpne4	26wk	7.60149
Grk6	2.29885e-06	5.77497e-06	-1.70153	-0.131777	DE_Cpne4	26wk	5.23845
Adap1	2.09085e-08	7.25146e-08	-0.557098	-0.131704	DE_Cpne4	26wk	7.13957
Prkaa1	6.74025e-10	4.38462e-09	-1.27683	-0.131703	DE_Cpne4	26wk	8.35807
Upp2	5.21472e-07	1.41331e-06	-0.17324	-0.13153	DE_Cpne4	26wk	5.84976
2900052L18Rik	6.74025e-10	4.38462e-09	-3.56098	-0.131396	DE_Cpne4	26wk	8.35807
Zpr1	6.74025e-10	4.38462e-09	-2.53405	-0.131167	DE_Cpne4	26wk	8.35807
Vps8	3.55245e-07	9.8375e-07	-0.595505	-0.131026	DE_Cpne4	26wk	6.00712
Flnb	3.22478e-07	8.99148e-07	-0.535971	-0.131009	DE_Cpne4	26wk	6.04617
Garem1	1.68535e-09	8.17868e-09	-0.809291	-0.130795	DE_Cpne4	26wk	8.08732
Zc3h14	3.22478e-07	8.99148e-07	-0.379802	-0.130783	DE_Cpne4	26wk	6.04617
Arfgef2	6.74025e-10	4.38462e-09	-0.500347	-0.13065	DE_Cpne4	26wk	8.35807
Tmx4	4.08706e-05	9.01322e-05	-0.319841	-0.130513	DE_Cpne4	26wk	4.04512
Bmper	9.32905e-06	2.20107e-05	-1.32852	-0.130274	DE_Cpne4	26wk	4.65737
Myo5a	2.29885e-06	5.77497e-06	-0.283897	-0.130221	DE_Cpne4	26wk	5.23845
1110059E24Rik	1.06862e-09	5.70399e-09	-0.917223	-0.130165	DE_Cpne4	26wk	8.24382
Snap25	1.79212e-07	5.1959e-07	-0.151319	-0.130163	DE_Cpne4	26wk	6.28434
Gm6712	6.74025e-10	4.38462e-09	-2.13807	-0.130136	DE_Cpne4	26wk	8.35807
Nrbp1	8.04041e-08	2.47832e-07	-1.24439	-0.130111	DE_Cpne4	26wk	6.60584
Pafah1b1	7.86607e-06	1.86793e-05	-0.247211	-0.129979	DE_Cpne4	26wk	4.72864
Fem1b	6.74025e-10	4.38462e-09	-1.30788	-0.129746	DE_Cpne4	26wk	8.35807
Shank3	1.10499e-05	2.58573e-05	-0.391995	-0.12946	DE_Cpne4	26wk	4.58742
Gm14634	6.40697e-09	2.50327e-08	-2.17198	-0.129066	DE_Cpne4	26wk	7.60149
Ddx46	6.74025e-10	4.38462e-09	-0.529288	-0.128895	DE_Cpne4	26wk	8.35807
Dnal1	2.95684e-09	1.28863e-08	-0.763057	-0.128686	DE_Cpne4	26wk	7.88987
Hrh2	6.74025e-10	4.38462e-09	-4.01634	-0.128684	DE_Cpne4	26wk	8.35807
Fam117b	4.73987e-07	1.29313e-06	-0.67212	-0.128528	DE_Cpne4	26wk	5.88836
E130308A19Rik	1.75167e-06	4.45626e-06	-0.321065	-0.12847	DE_Cpne4	26wk	5.35103
Zfx	8.49246e-10	4.82303e-09	-0.946054	-0.128317	DE_Cpne4	26wk	8.31668
Rab38	9.52794e-10	5.25325e-09	-1.79432	-0.128207	DE_Cpne4	26wk	8.27957
Gsdme	6.74025e-10	4.38462e-09	-0.817173	-0.128187	DE_Cpne4	26wk	8.35807
Clvs2	3.22478e-07	8.99148e-07	-0.469171	-0.127776	DE_Cpne4	26wk	6.04617
Unc45a	6.74025e-10	4.38462e-09	-1.21329	-0.127752	DE_Cpne4	26wk	8.35807
0610010F05Rik	1.46958e-07	4.3152e-07	-0.754563	-0.127701	DE_Cpne4	26wk	6.365
Elavl1	6.74025e-10	4.38462e-09	-0.50397	-0.127583	DE_Cpne4	26wk	8.35807
Ip6k2	7.96754e-09	3.02712e-08	-0.672891	-0.12757	DE_Cpne4	26wk	7.51897
Kndc1	1.59888e-06	4.09201e-06	-0.774718	-0.127564	DE_Cpne4	26wk	5.38806
Syne2	6.74025e-10	4.38462e-09	-1.44215	-0.127296	DE_Cpne4	26wk	8.35807
Las1l	2.64415e-09	1.17174e-08	-0.590447	-0.127224	DE_Cpne4	26wk	7.93117
Prr12	6.74025e-10	4.38462e-09	-0.888143	-0.127023	DE_Cpne4	26wk	8.35807
Fam171a2	1.19813e-09	6.24731e-09	-2.06585	-0.126876	DE_Cpne4	26wk	8.20431
Dcaf17	5.34368e-08	1.69893e-07	-1.71217	-0.126815	DE_Cpne4	26wk	6.76982
Nfs1	3.69393e-09	1.55297e-08	-1.09354	-0.126645	DE_Cpne4	26wk	7.80884
Zmym1	1.19813e-09	6.24731e-09	-1.74877	-0.126624	DE_Cpne4	26wk	8.20431
Psmd1	1.46958e-07	4.3152e-07	-0.349875	-0.126624	DE_Cpne4	26wk	6.365
Hadha	3.91991e-08	1.27657e-07	-0.963049	-0.126557	DE_Cpne4	26wk	6.89395
Arfgap1	6.74025e-10	4.38462e-09	-0.648556	-0.12651	DE_Cpne4	26wk	8.35807
Pole	2.09085e-08	7.25146e-08	-3.03256	-0.126398	DE_Cpne4	26wk	7.13957
Tmem196	0.000161402	0.000330966	-0.330643	-0.126051	DE_Cpne4	26wk	3.48022
Rgs7bp	0.00568311	0.00972552	-0.345437	-0.125949	DE_Cpne4	26wk	2.01209
Asxl1	1.54426e-05	3.56629e-05	-0.399441	-0.125876	DE_Cpne4	26wk	4.44778
Lclat1	1.20352e-07	3.60671e-07	-1.70882	-0.125839	DE_Cpne4	26wk	6.44289
Crem	2.32364e-08	7.89412e-08	-1.18402	-0.125769	DE_Cpne4	26wk	7.1027
Lonrf1	6.74025e-10	4.38462e-09	-0.57424	-0.125487	DE_Cpne4	26wk	8.35807
Abcf1	3.91991e-08	1.27657e-07	-1.01493	-0.125426	DE_Cpne4	26wk	6.89395
Napepld	1.50466e-09	7.46531e-09	-1.59186	-0.125124	DE_Cpne4	26wk	8.12695
Fam126b	3.69393e-09	1.55297e-08	-0.374211	-0.124938	DE_Cpne4	26wk	7.80884
Zdhhc1	1.19813e-09	6.24731e-09	-1.02353	-0.124882	DE_Cpne4	26wk	8.20431
Cbx5	4.82089e-08	1.54276e-07	-0.476074	-0.124753	DE_Cpne4	26wk	6.8117
Ube3b	6.74025e-10	4.38462e-09	-1.56758	-0.124664	DE_Cpne4	26wk	8.35807
Rora	0.00153254	0.00281105	-0.0924961	-0.12454	DE_Cpne4	26wk	2.55113
Gm15787	2.58151e-08	8.71334e-08	-2.76397	-0.124523	DE_Cpne4	26wk	7.05982
Specc1	0.000161402	0.000330966	-0.330717	-0.124415	DE_Cpne4	26wk	3.48022
Bcl2	1.97822e-05	4.49889e-05	-0.536053	-0.124375	DE_Cpne4	26wk	4.34689
Pfkp	7.05868e-05	0.000150619	-0.453136	-0.12431	DE_Cpne4	26wk	3.82212
Ube4b	1.20352e-07	3.60671e-07	-0.350896	-0.124175	DE_Cpne4	26wk	6.44289
Slc8a3	0.000803467	0.001522	-0.235316	-0.124054	DE_Cpne4	26wk	2.81759
Mmd	1.52031e-08	5.42196e-08	-0.68137	-0.124005	DE_Cpne4	26wk	7.26584
Soga1	1.1063e-06	2.88683e-06	-0.831712	-0.123945	DE_Cpne4	26wk	5.53958
Itpkc	6.74025e-10	4.38462e-09	-3.15461	-0.123926	DE_Cpne4	26wk	8.35807
Fam76a	6.74025e-10	4.38462e-09	-0.51989	-0.123915	DE_Cpne4	26wk	8.35807
Dalrd3	1.06862e-09	5.70399e-09	-0.758836	-0.123892	DE_Cpne4	26wk	8.24382
Sec63	1.20352e-07	3.60671e-07	-0.586157	-0.12378	DE_Cpne4	26wk	6.44289
Mast1	3.30544e-09	1.41194e-08	-0.659499	-0.123728	DE_Cpne4	26wk	7.85018
Pex7	2.95684e-09	1.28863e-08	-1.28608	-0.123616	DE_Cpne4	26wk	7.88987
Supt6	6.74025e-10	4.38462e-09	-0.641413	-0.123474	DE_Cpne4	26wk	8.35807
Cep126	4.82089e-08	1.54276e-07	-0.654296	-0.123229	DE_Cpne4	26wk	6.8117
Ralgapa2	1.20352e-07	3.60671e-07	-0.236406	-0.12314	DE_Cpne4	26wk	6.44289
Ephb1	0.000916535	0.00172261	-0.528866	-0.122969	DE_Cpne4	26wk	2.76381
Rangap1	2.09085e-08	7.25146e-08	-1.26009	-0.122961	DE_Cpne4	26wk	7.13957
Negr1	0.000129304	0.000267959	-0.0404395	-0.12292	DE_Cpne4	26wk	3.57193
Acox1	3.55245e-07	9.8375e-07	-0.737828	-0.122904	DE_Cpne4	26wk	6.00712
Nt5dc1	1.06862e-09	5.70399e-09	-1.16021	-0.122679	DE_Cpne4	26wk	8.24382
Sike1	2.36374e-09	1.07118e-08	-1.14156	-0.122631	DE_Cpne4	26wk	7.97014
Gm10516	6.74025e-10	4.38462e-09	-1.15588	-0.122504	DE_Cpne4	26wk	8.35807
Exoc2	6.62398e-06	1.5881e-05	-0.524126	-0.12222	DE_Cpne4	26wk	4.79912
Rnf152	1.59888e-06	4.09201e-06	-1.02471	-0.122136	DE_Cpne4	26wk	5.38806
Uhrf1bp1	6.74025e-10	4.38462e-09	-1.91707	-0.122069	DE_Cpne4	26wk	8.35807
Sorbs2	0.00236384	0.0042377	-0.108021	-0.122027	DE_Cpne4	26wk	2.37287
Kdm5d	6.74025e-10	4.38462e-09	-0.505382	-0.121939	DE_Cpne4	26wk	8.35807
Fbxo25	1.22734e-08	4.46752e-08	-0.848041	-0.12175	DE_Cpne4	26wk	7.34993
Hspa4	3.30544e-09	1.41194e-08	-0.47833	-0.121737	DE_Cpne4	26wk	7.85018
Cgn	1.46958e-07	4.3152e-07	-1.97467	-0.121644	DE_Cpne4	26wk	6.365
Kif9	2.3296e-05	5.25718e-05	-1.55924	-0.121548	DE_Cpne4	26wk	4.27925
Ugp2	1.19813e-09	6.24731e-09	-0.631253	-0.121438	DE_Cpne4	26wk	8.20431
Mrpl1	1.36622e-08	4.91729e-08	-0.856519	-0.121288	DE_Cpne4	26wk	7.30827
Sec16a	8.89783e-08	2.72575e-07	-0.838959	-0.121034	DE_Cpne4	26wk	6.56451
Cacul1	2.52682e-05	5.67711e-05	-0.475148	-0.120987	DE_Cpne4	26wk	4.24587
Rab12	1.52031e-08	5.42196e-08	-0.672281	-0.120719	DE_Cpne4	26wk	7.26584
Scmh1	2.95684e-09	1.28863e-08	-0.185815	-0.120578	DE_Cpne4	26wk	7.88987
Mindy2	3.18316e-08	1.05526e-07	-0.422587	-0.120485	DE_Cpne4	26wk	6.97664
Setx	0.00163195	0.00298545	-0.380159	-0.120391	DE_Cpne4	26wk	2.52499
Nup210	6.74025e-10	4.38462e-09	-0.606943	-0.120372	DE_Cpne4	26wk	8.35807
Zzz3	1.34289e-09	6.80828e-09	-0.48697	-0.120257	DE_Cpne4	26wk	8.16696
Kcnn3	2.86706e-08	9.58468e-08	-2.10388	-0.120232	DE_Cpne4	26wk	7.01842
Cep70	5.74253e-09	2.272e-08	-0.53282	-0.120215	DE_Cpne4	26wk	7.64359
Dclre1c	1.22734e-08	4.46752e-08	-1.56064	-0.120112	DE_Cpne4	26wk	7.34993
Ubxn7	2.92638e-07	8.20927e-07	-0.571019	-0.12011	DE_Cpne4	26wk	6.0857
Bhlhb9	9.52794e-10	5.25325e-09	-0.948926	-0.120073	DE_Cpne4	26wk	8.27957
Sfxn2	1.34289e-09	6.80828e-09	-1.41935	-0.119958	DE_Cpne4	26wk	8.16696
Phka1	2.73986e-05	6.14339e-05	-0.832627	-0.119907	DE_Cpne4	26wk	4.21159
Nab1	6.74025e-10	4.38462e-09	-0.884985	-0.119756	DE_Cpne4	26wk	8.35807
Cdh18	0.000331072	0.000657766	-0.13836	-0.119752	DE_Cpne4	26wk	3.18193
Nrg4	6.74025e-10	4.38462e-09	-4.09293	-0.119671	DE_Cpne4	26wk	8.35807
Ncoa3	2.65473e-07	7.49657e-07	-0.913163	-0.119226	DE_Cpne4	26wk	6.12514
Thbs3	7.56704e-10	4.54643e-09	-3.68991	-0.119025	DE_Cpne4	26wk	8.34233
Srgap3	0.00251167	0.0044859	-0.153941	-0.118958	DE_Cpne4	26wk	2.34815
Zbtb4	1.19813e-09	6.24731e-09	-0.51801	-0.118865	DE_Cpne4	26wk	8.20431
Apopt1	3.53295e-08	1.15909e-07	-0.821782	-0.118714	DE_Cpne4	26wk	6.93588
Rnf4	6.74025e-10	4.38462e-09	-1.77047	-0.118666	DE_Cpne4	26wk	8.35807
Rbpj	6.40697e-09	2.50327e-08	-1.26166	-0.118091	DE_Cpne4	26wk	7.60149
Bcas2	6.74025e-10	4.38462e-09	-1.27031	-0.117995	DE_Cpne4	26wk	8.35807
Nup188	1.69124e-08	5.97697e-08	-1.4676	-0.117988	DE_Cpne4	26wk	7.22352
Jmy	2.86706e-08	9.58468e-08	-0.834424	-0.117927	DE_Cpne4	26wk	7.01842
Zfp746	7.56704e-10	4.54643e-09	-1.08681	-0.117789	DE_Cpne4	26wk	8.34233
Qser1	2.36374e-09	1.07118e-08	-1.06187	-0.117609	DE_Cpne4	26wk	7.97014
Gm14164	6.74025e-10	4.38462e-09	-2.6895	-0.117347	DE_Cpne4	26wk	8.35807
Klhl28	6.74025e-10	4.38462e-09	-1.78604	-0.117254	DE_Cpne4	26wk	8.35807
Fbxw5	6.74025e-10	4.38462e-09	-3.01909	-0.117222	DE_Cpne4	26wk	8.35807
Asap1	6.5349e-05	0.000139864	-0.35323	-0.117189	DE_Cpne4	26wk	3.85429
Rsf1	6.0756e-06	1.46126e-05	-0.294732	-0.117121	DE_Cpne4	26wk	4.83527
Iqcb1	1.46958e-07	4.3152e-07	-0.575795	-0.117101	DE_Cpne4	26wk	6.365
Mef2d	5.14533e-09	2.06784e-08	-0.604043	-0.116989	DE_Cpne4	26wk	7.68448
4921504A21Rik	7.56704e-10	4.54643e-09	-1.33558	-0.116766	DE_Cpne4	26wk	8.34233
Ivd	6.74025e-10	4.38462e-09	-0.773423	-0.116742	DE_Cpne4	26wk	8.35807
Rnf149	4.60872e-09	1.87598e-08	-2.11197	-0.116614	DE_Cpne4	26wk	7.72677
Frmpd1	1.36622e-08	4.91729e-08	-0.604631	-0.116475	DE_Cpne4	26wk	7.30827
Tsc1	1.59888e-06	4.09201e-06	-0.433864	-0.116387	DE_Cpne4	26wk	5.38806
Ppan	6.74025e-10	4.38462e-09	-2.1786	-0.116293	DE_Cpne4	26wk	8.35807
Nap1l4	5.14533e-09	2.06784e-08	-0.575167	-0.116233	DE_Cpne4	26wk	7.68448
Cc2d1b	5.92123e-08	1.86786e-07	-0.99515	-0.116171	DE_Cpne4	26wk	6.72866
Araf	1.22734e-08	4.46752e-08	-0.435085	-0.116148	DE_Cpne4	26wk	7.34993
Zscan26	9.32905e-06	2.20107e-05	-0.522871	-0.116108	DE_Cpne4	26wk	4.65737
Lsm14b	4.60872e-09	1.87598e-08	-3.36277	-0.116082	DE_Cpne4	26wk	7.72677
Pcolce2	7.56704e-10	4.54643e-09	-1.28277	-0.115775	DE_Cpne4	26wk	8.34233
Ccdc30	0.00184879	0.00335984	-0.457259	-0.115753	DE_Cpne4	26wk	2.47368
Man2c1	1.79212e-07	5.1959e-07	-1.4684	-0.115618	DE_Cpne4	26wk	6.28434
Sppl2a	8.49246e-10	4.82303e-09	-0.536995	-0.115523	DE_Cpne4	26wk	8.31668
Wdr47	1.50466e-09	7.46531e-09	-0.487037	-0.115466	DE_Cpne4	26wk	8.12695
Rasa2	5.73528e-07	1.54652e-06	-0.513099	-0.115462	DE_Cpne4	26wk	5.81064
Atg4c	9.89527e-09	3.67785e-08	-0.407974	-0.115247	DE_Cpne4	26wk	7.43441
Gm43462	6.74025e-10	4.38462e-09	-1.16722	-0.115146	DE_Cpne4	26wk	8.35807
Ddx3y	1.46958e-07	4.3152e-07	-0.514699	-0.11507	DE_Cpne4	26wk	6.365
Tmem248	2.18261e-07	6.24234e-07	-2.01506	-0.115055	DE_Cpne4	26wk	6.20465
Snx25	7.14594e-09	2.75471e-08	-0.925406	-0.115027	DE_Cpne4	26wk	7.55992
Relt	6.74025e-10	4.38462e-09	-1.95702	-0.114999	DE_Cpne4	26wk	8.35807
Wdr34	1.22734e-08	4.46752e-08	-0.981064	-0.114911	DE_Cpne4	26wk	7.34993
Ndufaf5	6.74025e-10	4.38462e-09	-1.12422	-0.114798	DE_Cpne4	26wk	8.35807
Zfp946	6.74025e-10	4.38462e-09	-3.37411	-0.114764	DE_Cpne4	26wk	8.35807
P2rx4	1.22734e-08	4.46752e-08	-1.53828	-0.114732	DE_Cpne4	26wk	7.34993
Ddx39b	1.20352e-07	3.60671e-07	-0.402088	-0.114585	DE_Cpne4	26wk	6.44289
Gm49226	3.69393e-09	1.55297e-08	-0.895558	-0.114583	DE_Cpne4	26wk	7.80884
Akap9	3.55245e-07	9.8375e-07	-0.257382	-0.114473	DE_Cpne4	26wk	6.00712
Psme4	1.36622e-08	4.91729e-08	-0.222826	-0.114459	DE_Cpne4	26wk	7.30827
Rexo1	3.22478e-07	8.99148e-07	-0.991495	-0.114381	DE_Cpne4	26wk	6.04617
Npy1r	8.56777e-06	2.02717e-05	-0.316228	-0.114357	DE_Cpne4	26wk	4.69311
Ldb1	2.92638e-07	8.20927e-07	-0.996925	-0.114282	DE_Cpne4	26wk	6.0857
Scfd1	2.92638e-07	8.20927e-07	-0.606752	-0.114234	DE_Cpne4	26wk	6.0857
Rab43	1.34289e-09	6.80828e-09	-1.31841	-0.114064	DE_Cpne4	26wk	8.16696
Mapre3	3.22478e-07	8.99148e-07	-0.349974	-0.11397	DE_Cpne4	26wk	6.04617
Disp1	1.46958e-07	4.3152e-07	-1.30468	-0.113847	DE_Cpne4	26wk	6.365
Sbf2	3.59309e-06	8.82664e-06	-0.148004	-0.113738	DE_Cpne4	26wk	5.0542
Nfx1	3.48623e-05	7.73258e-05	-0.362819	-0.113665	DE_Cpne4	26wk	4.11168
Ide	6.62398e-06	1.5881e-05	-0.555297	-0.11359	DE_Cpne4	26wk	4.79912
Zfp64	7.96754e-09	3.02712e-08	-0.967654	-0.113407	DE_Cpne4	26wk	7.51897
BC052040	1.1063e-06	2.88683e-06	-1.40257	-0.113286	DE_Cpne4	26wk	5.53958
Kctd4	1.46958e-07	4.3152e-07	-1.60636	-0.113194	DE_Cpne4	26wk	6.365
Rims2	0.00380696	0.00663402	-0.0555401	-0.113068	DE_Cpne4	26wk	2.17822
Frmpd3	6.93072e-07	1.85161e-06	-2.10174	-0.11299	DE_Cpne4	26wk	5.73245
Rbm10	0.0026679	0.00475046	-0.709634	-0.112982	DE_Cpne4	26wk	2.32326
Necab2	7.56704e-10	4.54643e-09	-3.66993	-0.112848	DE_Cpne4	26wk	8.34233
Map2k5	1.10222e-08	4.05299e-08	-0.624465	-0.112848	DE_Cpne4	26wk	7.39222
Gkap1	2.51526e-06	6.29097e-06	-0.299549	-0.112753	DE_Cpne4	26wk	5.20128
Gm15336	2.11238e-09	9.83317e-09	-2.41603	-0.112713	DE_Cpne4	26wk	8.00731
Lrrtm2	6.74025e-10	4.38462e-09	-3.51356	-0.112433	DE_Cpne4	26wk	8.35807
Pdk3	1.36622e-08	4.91729e-08	-1.15291	-0.112412	DE_Cpne4	26wk	7.30827
C130071C03Rik	8.36447e-07	2.21496e-06	-0.284626	-0.112364	DE_Cpne4	26wk	5.65463
Snx21	6.74025e-10	4.38462e-09	-1.17578	-0.112209	DE_Cpne4	26wk	8.35807
N4bp2l2	0.00143874	0.00264728	-0.223015	-0.112123	DE_Cpne4	26wk	2.5772
Spop	7.21952e-06	1.72453e-05	-0.252761	-0.11168	DE_Cpne4	26wk	4.76333
Umad1	3.91215e-07	1.07722e-06	-0.253667	-0.11163	DE_Cpne4	26wk	5.9677
Dennd2a	2.14708e-05	4.86308e-05	-0.523649	-0.111477	DE_Cpne4	26wk	4.31309
Zfp174	6.68428e-10	4.38462e-09	-5.81831	-0.111456	DE_Cpne4	26wk	8.35807
Ufl1	1.45896e-06	3.75068e-06	-0.659458	-0.111429	DE_Cpne4	26wk	5.42589
Klf12	1.45896e-06	3.75068e-06	-0.354415	-0.111336	DE_Cpne4	26wk	5.42589
Wdr44	1.62312e-07	4.73226e-07	-0.788755	-0.11101	DE_Cpne4	26wk	6.32493
Opa1	5.14533e-09	2.06784e-08	-0.43581	-0.110984	DE_Cpne4	26wk	7.68448
Ache	6.93072e-07	1.85161e-06	-0.551843	-0.110909	DE_Cpne4	26wk	5.73245
Ccdc120	1.52031e-08	5.42196e-08	-2.3996	-0.110871	DE_Cpne4	26wk	7.26584
Fhl1	4.12672e-09	1.70315e-08	-0.76372	-0.110493	DE_Cpne4	26wk	7.76875
Rps6kb2	1.34289e-09	6.80828e-09	-1.03526	-0.110338	DE_Cpne4	26wk	8.16696
Rpf1	6.74025e-10	4.38462e-09	-4.61346	-0.11033	DE_Cpne4	26wk	8.35807
Ptov1	2.86706e-08	9.58468e-08	-2.61809	-0.110143	DE_Cpne4	26wk	7.01842
Stum	4.60872e-09	1.87598e-08	-0.811641	-0.110119	DE_Cpne4	26wk	7.72677
Ccnc	1.68535e-09	8.17868e-09	-0.542581	-0.110044	DE_Cpne4	26wk	8.08732
Ulk2	0.000200892	0.000409008	-0.247974	-0.10998	DE_Cpne4	26wk	3.38827
Mtx2	1.46958e-07	4.3152e-07	-0.943503	-0.109831	DE_Cpne4	26wk	6.365
Tbl1x	0.000803467	0.001522	-0.187869	-0.109803	DE_Cpne4	26wk	2.81759
Fbh1	2.09085e-08	7.25146e-08	-1.36874	-0.10949	DE_Cpne4	26wk	7.13957
Atp13a3	1.91843e-06	4.85835e-06	-0.323517	-0.109458	DE_Cpne4	26wk	5.31351
B430010I23Rik	2.10038e-06	5.29968e-06	-0.818523	-0.109306	DE_Cpne4	26wk	5.27575
Rbm18	6.74025e-10	4.38462e-09	-1.17607	-0.109299	DE_Cpne4	26wk	8.35807
Elmo2	6.74025e-10	4.38462e-09	-1.40821	-0.109243	DE_Cpne4	26wk	8.35807
Zfp629	1.06862e-09	5.70399e-09	-2.986	-0.109111	DE_Cpne4	26wk	8.24382
2210408I21Rik	8.22768e-05	0.000174406	-0.206599	-0.108847	DE_Cpne4	26wk	3.75844
Rimklb	3.30544e-09	1.41194e-08	-1.33066	-0.10879	DE_Cpne4	26wk	7.85018
Ift74	2.96991e-05	6.63573e-05	-0.723144	-0.108773	DE_Cpne4	26wk	4.17811
Yes1	1.68535e-09	8.17868e-09	-0.614526	-0.108761	DE_Cpne4	26wk	8.08732
Cd46	7.56704e-10	4.54643e-09	-0.644968	-0.10848	DE_Cpne4	26wk	8.34233
Nim1k	6.74025e-10	4.38462e-09	-0.813517	-0.108352	DE_Cpne4	26wk	8.35807
Trim3	7.56704e-10	4.54643e-09	-0.636894	-0.108086	DE_Cpne4	26wk	8.34233
Ehmt1	7.26325e-08	2.25538e-07	-0.250045	-0.108084	DE_Cpne4	26wk	6.64678
Sh3yl1	6.74025e-10	4.38462e-09	-1.28401	-0.107979	DE_Cpne4	26wk	8.35807
Tnpo2	1.22734e-08	4.46752e-08	-1.35812	-0.107964	DE_Cpne4	26wk	7.34993
Poglut2	6.74025e-10	4.38462e-09	-5.17192	-0.107884	DE_Cpne4	26wk	8.35807
Dync1i2	2.51526e-06	6.29097e-06	-0.102607	-0.107879	DE_Cpne4	26wk	5.20128
Tex9	2.75116e-06	6.85245e-06	-1.0801	-0.107856	DE_Cpne4	26wk	5.16415
Dclk3	0.00028749	0.000576111	-0.545085	-0.107824	DE_Cpne4	26wk	3.23949
Tmem181a	6.93072e-07	1.85161e-06	-0.517254	-0.10777	DE_Cpne4	26wk	5.73245
4930555F03Rik	3.21825e-05	7.16532e-05	-1.26023	-0.107725	DE_Cpne4	26wk	4.14476
Rgl2	6.40697e-09	2.50327e-08	-0.898029	-0.107684	DE_Cpne4	26wk	7.60149
Trim26	8.49246e-10	4.82303e-09	-0.943894	-0.107554	DE_Cpne4	26wk	8.31668
Zzef1	0.000161402	0.000330966	-0.395241	-0.107432	DE_Cpne4	26wk	3.48022
Kdm2a	0.00319141	0.00562874	-0.267508	-0.107357	DE_Cpne4	26wk	2.24959
Taf6	6.74025e-10	4.38462e-09	-0.984973	-0.107306	DE_Cpne4	26wk	8.35807
Eif2ak1	7.05868e-05	0.000150619	-0.853481	-0.107303	DE_Cpne4	26wk	3.82212
Tma16	4.60872e-09	1.87598e-08	-3.11902	-0.107281	DE_Cpne4	26wk	7.72677
Tbc1d24	4.73987e-07	1.29313e-06	-1.05519	-0.107202	DE_Cpne4	26wk	5.88836
1700029J07Rik	6.74025e-10	4.38462e-09	-1.81989	-0.107099	DE_Cpne4	26wk	8.35807
Prepl	6.04804e-05	0.000130313	-0.577516	-0.107042	DE_Cpne4	26wk	3.88501
Gnal	0.000537202	0.00103578	-0.593203	-0.107022	DE_Cpne4	26wk	2.98473
Coil	8.49246e-10	4.82303e-09	-1.7451	-0.107018	DE_Cpne4	26wk	8.31668
Nmt2	1.91843e-06	4.85835e-06	-0.404645	-0.107006	DE_Cpne4	26wk	5.31351
Slmap	9.84348e-08	2.99586e-07	-0.308738	-0.106834	DE_Cpne4	26wk	6.52348
Mycbp2	1.45896e-06	3.75068e-06	-0.0884745	-0.106747	DE_Cpne4	26wk	5.42589
Zcchc7	2.52682e-05	5.67711e-05	-0.105302	-0.106593	DE_Cpne4	26wk	4.24587
Rad54l2	1.34289e-09	6.80828e-09	-0.574671	-0.106581	DE_Cpne4	26wk	8.16696
4930503L19Rik	5.74253e-09	2.272e-08	-3.22296	-0.106534	DE_Cpne4	26wk	7.64359
Srek1	0.000173673	0.000355164	-0.16764	-0.106522	DE_Cpne4	26wk	3.44957
Efl1	0.000380778	0.000748525	-0.607325	-0.106484	DE_Cpne4	26wk	3.12579
Ints6	1.20352e-07	3.60671e-07	-0.324441	-0.106365	DE_Cpne4	26wk	6.44289
Hif1a	1.21359e-06	3.15309e-06	-0.759103	-0.106245	DE_Cpne4	26wk	5.50126
Wdr11	9.89527e-09	3.67785e-08	-1.42786	-0.106123	DE_Cpne4	26wk	7.43441
Ctsb	4.34783e-08	1.4021e-07	-1.42078	-0.106035	DE_Cpne4	26wk	6.85322
Tesk2	3.30544e-09	1.41194e-08	-1.04085	-0.106024	DE_Cpne4	26wk	7.85018
Smarcb1	6.74025e-10	4.38462e-09	-0.688232	-0.105917	DE_Cpne4	26wk	8.35807
Dnmt3a	3.925e-06	9.59771e-06	-0.167713	-0.1058	DE_Cpne4	26wk	5.01783
Gpalpp1	6.74025e-10	4.38462e-09	-2.58079	-0.105708	DE_Cpne4	26wk	8.35807
Cep83os	6.74025e-10	4.38462e-09	-1.41992	-0.105681	DE_Cpne4	26wk	8.35807
Slk	4.30687e-07	1.18077e-06	-0.900544	-0.105583	DE_Cpne4	26wk	5.92783
Eif4h	5.57082e-06	1.34482e-05	-0.695687	-0.105554	DE_Cpne4	26wk	4.87133
Gm45645	6.74025e-10	4.38462e-09	-1.77836	-0.105546	DE_Cpne4	26wk	8.35807
Tnfaip1	6.74025e-10	4.38462e-09	-1.69631	-0.105529	DE_Cpne4	26wk	8.35807
Nudcd1	6.04804e-05	0.000130313	-0.644959	-0.105464	DE_Cpne4	26wk	3.88501
D5Ertd579e	5.10634e-06	1.23626e-05	-0.387133	-0.10546	DE_Cpne4	26wk	4.90789
Csgalnact1	0.00507624	0.00873481	-0.515076	-0.105439	DE_Cpne4	26wk	2.05875
Arid2	1.42098e-05	3.29361e-05	-0.449025	-0.10541	DE_Cpne4	26wk	4.48233
Taf1b	6.74025e-10	4.38462e-09	-0.384743	-0.105369	DE_Cpne4	26wk	8.35807
Mapk1ip1l	3.55245e-07	9.8375e-07	-0.90757	-0.105301	DE_Cpne4	26wk	6.00712
Armc8	1.00817e-06	2.64402e-06	-0.336919	-0.10526	DE_Cpne4	26wk	5.57774
Edrf1	1.36622e-08	4.91729e-08	-1.073	-0.105249	DE_Cpne4	26wk	7.30827
Pik3ip1	1.06862e-09	5.70399e-09	-1.54223	-0.105131	DE_Cpne4	26wk	8.24382
Jak2	2.10038e-06	5.29968e-06	-0.515413	-0.105029	DE_Cpne4	26wk	5.27575
Snx32	1.79212e-07	5.1959e-07	-0.535701	-0.104955	DE_Cpne4	26wk	6.28434
Gm48383	5.92123e-08	1.86786e-07	-0.505383	-0.104928	DE_Cpne4	26wk	6.72866
Slc7a6os	4.78531e-05	0.000104294	-0.502688	-0.104907	DE_Cpne4	26wk	3.98174
Gsg1l	5.34368e-08	1.69893e-07	-0.598323	-0.104865	DE_Cpne4	26wk	6.76982
Mafg	6.74025e-10	4.38462e-09	-0.634857	-0.104804	DE_Cpne4	26wk	8.35807
Srrm4	3.55245e-07	9.8375e-07	-1.348	-0.104683	DE_Cpne4	26wk	6.00712
Rbl1	4.12672e-09	1.70315e-08	-3.27383	-0.104637	DE_Cpne4	26wk	7.76875
Gm48027	6.74025e-10	4.38462e-09	-2.9438	-0.104568	DE_Cpne4	26wk	8.35807
Chpf2	1.06862e-09	5.70399e-09	-2.077	-0.104515	DE_Cpne4	26wk	8.24382
Nt5m	6.74025e-10	4.38462e-09	-1.40861	-0.104448	DE_Cpne4	26wk	8.35807
2610008E11Rik	1.46958e-07	4.3152e-07	-0.641382	-0.104405	DE_Cpne4	26wk	6.365
Hoxc6	4.67907e-06	1.13622e-05	-0.624624	-0.104375	DE_Cpne4	26wk	4.94454
Cipc	1.67769e-05	3.86339e-05	-0.598709	-0.104362	DE_Cpne4	26wk	4.41303
Stx16	1.21359e-06	3.15309e-06	-0.383767	-0.104221	DE_Cpne4	26wk	5.50126
Rnaseh1	6.74025e-10	4.38462e-09	-4.44917	-0.104107	DE_Cpne4	26wk	8.35807
Ilf2	9.89527e-09	3.67785e-08	-0.58933	-0.104102	DE_Cpne4	26wk	7.43441
Smyd3	0.00135025	0.0024923	-0.0815053	-0.104083	DE_Cpne4	26wk	2.6034
Yeats2	2.36374e-09	1.07118e-08	-0.445791	-0.103984	DE_Cpne4	26wk	7.97014
Dnajb12	6.74025e-10	4.38462e-09	-1.49787	-0.103909	DE_Cpne4	26wk	8.35807
Ccdc148	1.62312e-07	4.73226e-07	-1.14973	-0.10383	DE_Cpne4	26wk	6.32493
Gm38134	6.30575e-07	1.69295e-06	-0.566965	-0.103818	DE_Cpne4	26wk	5.77136
Rcan3	1.10222e-08	4.05299e-08	-3.09885	-0.103815	DE_Cpne4	26wk	7.39222
Rsf1os2	1.46958e-07	4.3152e-07	-0.882767	-0.103714	DE_Cpne4	26wk	6.365
Slc8a2	1.34289e-09	6.80828e-09	-0.701599	-0.103606	DE_Cpne4	26wk	8.16696
Gm19938	0.00126681	0.00234493	-0.626857	-0.103415	DE_Cpne4	26wk	2.62987
Pip5k1b	0.00283298	0.0050253	-0.464485	-0.103318	DE_Cpne4	26wk	2.29884
Pes1	2.36374e-09	1.07118e-08	-1.9211	-0.103189	DE_Cpne4	26wk	7.97014
1700022N22Rik	3.2761e-10	4.38462e-09	-7.23097	-0.103058	DE_Cpne4	26wk	8.35807
Gtf2f2	2.32364e-08	7.89412e-08	-0.716358	-0.103015	DE_Cpne4	26wk	7.1027
Grin3a	0.000803467	0.001522	-0.103756	-0.102963	DE_Cpne4	26wk	2.81759
Chkb	3.18316e-08	1.05526e-07	-1.27867	-0.102823	DE_Cpne4	26wk	6.97664
Kifc2	3.18316e-08	1.05526e-07	-0.53458	-0.1028	DE_Cpne4	26wk	6.97664
Zfp90	6.74025e-10	4.38462e-09	-3.47413	-0.102697	DE_Cpne4	26wk	8.35807
Bmerb1	2.52682e-05	5.67711e-05	-0.192617	-0.102545	DE_Cpne4	26wk	4.24587
Spryd3	2.95684e-09	1.28863e-08	-1.38026	-0.10244	DE_Cpne4	26wk	7.88987
Kmt5b	6.93072e-07	1.85161e-06	-0.466164	-0.102392	DE_Cpne4	26wk	5.73245
Klhl20	6.74025e-10	4.38462e-09	-1.76323	-0.102363	DE_Cpne4	26wk	8.35807
Stac2	1.20352e-07	3.60671e-07	-1.959	-0.102306	DE_Cpne4	26wk	6.44289
Mcoln1	6.74025e-10	4.38462e-09	-3.80174	-0.102299	DE_Cpne4	26wk	8.35807
Farsb	3.53295e-08	1.15909e-07	-0.473842	-0.102278	DE_Cpne4	26wk	6.93588
Gapdhs	6.74025e-10	4.38462e-09	-1.11214	-0.102043	DE_Cpne4	26wk	8.35807
Spin1	8.49246e-10	4.82303e-09	-0.62958	-0.102024	DE_Cpne4	26wk	8.31668
Specc1l	3.925e-06	9.59771e-06	-0.348655	-0.101944	DE_Cpne4	26wk	5.01783
Nup214	9.57803e-05	0.000201084	-0.436363	-0.101912	DE_Cpne4	26wk	3.69662
Srpk1	8.49246e-10	4.82303e-09	-0.503438	-0.101793	DE_Cpne4	26wk	8.31668
Kcnj3	0.00380696	0.00663402	-0.129623	-0.101789	DE_Cpne4	26wk	2.17822
Btbd8	1.21359e-06	3.15309e-06	-1.02873	-0.101661	DE_Cpne4	26wk	5.50126
Lrrc20	0.00014995	0.000308455	-0.981829	-0.101567	DE_Cpne4	26wk	3.51081
Prkn	2.3296e-05	5.25718e-05	-0.0955416	-0.10145	DE_Cpne4	26wk	4.27925
Pdk1	4.12672e-09	1.70315e-08	-1.48855	-0.101426	DE_Cpne4	26wk	7.76875
Tbl1xr1	0.000215958	0.000438312	-0.492739	-0.101408	DE_Cpne4	26wk	3.35822
Camk2d	4.67907e-06	1.13622e-05	-0.0894122	-0.10127	DE_Cpne4	26wk	4.94454
Hnrnph3	4.78531e-05	0.000104294	-0.304664	-0.101123	DE_Cpne4	26wk	3.98174
Ppp1r2	6.74025e-10	4.38462e-09	-0.591094	-0.101025	DE_Cpne4	26wk	8.35807
Rnf40	1.19813e-09	6.24731e-09	-1.89556	-0.100958	DE_Cpne4	26wk	8.20431
Larp4b	0.000308562	0.000615547	-0.334632	-0.100937	DE_Cpne4	26wk	3.21074
Map3k3	1.20352e-07	3.60671e-07	-0.434534	-0.100779	DE_Cpne4	26wk	6.44289
Neo1	0.000380778	0.000748525	-0.330074	-0.100686	DE_Cpne4	26wk	3.12579
Smad1	0.00209182	0.003774	-0.458753	-0.100682	DE_Cpne4	26wk	2.4232
Pnmal2	1.52031e-08	5.42196e-08	-0.437714	-0.100598	DE_Cpne4	26wk	7.26584
Caap1	3.53295e-08	1.15909e-07	-0.524023	-0.100459	DE_Cpne4	26wk	6.93588
Myt1	5.74253e-09	2.272e-08	-0.546229	-0.10042	DE_Cpne4	26wk	7.64359
Gm13986	1.46958e-07	4.3152e-07	-1.43204	-0.100375	DE_Cpne4	26wk	6.365
Gm17276	6.0756e-06	1.46126e-05	-0.256813	-0.100364	DE_Cpne4	26wk	4.83527
P2ry1	5.14533e-09	2.06784e-08	-1.33714	-0.100341	DE_Cpne4	26wk	7.68448
1700012D14Rik	2.40751e-07	6.84714e-07	-0.952755	-0.100308	DE_Cpne4	26wk	6.16449
Capn5	4.34783e-08	1.4021e-07	-1.71468	-0.100241	DE_Cpne4	26wk	6.85322
Sar1b	4.73987e-07	1.29313e-06	-0.726646	-0.100233	DE_Cpne4	26wk	5.88836
Zswim8	1.01547e-05	2.38316e-05	-0.468725	-0.100217	DE_Cpne4	26wk	4.62285
Lancl1	6.40697e-09	2.50327e-08	-0.306584	-0.100083	DE_Cpne4	26wk	7.60149
P3h2	0.000537202	0.00103578	-0.809907	-0.100052	DE_Cpne4	26wk	2.98473
Egfem1	0.00161673	0.00337624	-0.309546	-0.591335	DE_Prkcg	26wk	2.47157
Sntg1	6.93091e-08	2.85087e-07	-0.723325	-0.548484	DE_Prkcg	26wk	6.54502
Cadm2	1.77679e-12	1.71515e-11	-0.221256	-0.53774	DE_Prkcg	26wk	10.7657
Fgf14	1.5196e-05	4.33584e-05	-0.199613	-0.479413	DE_Prkcg	26wk	4.36293
Cntn4	0.000652903	0.00146514	-0.280484	-0.478333	DE_Prkcg	26wk	2.83412
Pcdh7	6.12388e-07	2.19066e-06	-0.204402	-0.46702	DE_Prkcg	26wk	5.65942
Gm32647	0.000157437	0.000389704	-0.847104	-0.463887	DE_Prkcg	26wk	3.40927
Epha6	1.15153e-06	3.95803e-06	-0.281155	-0.446905	DE_Prkcg	26wk	5.40252
Hdac9	0.000151953	0.000377049	-0.236123	-0.438302	DE_Prkcg	26wk	3.4236
Plcb1	6.93091e-08	2.85087e-07	-0.52544	-0.405763	DE_Prkcg	26wk	6.54502
Negr1	4.24069e-06	1.32747e-05	-0.107766	-0.390613	DE_Prkcg	26wk	4.87697
Lrfn5	4.04895e-07	1.48856e-06	-0.37573	-0.385544	DE_Prkcg	26wk	5.82723
Cntnap5a	2.43052e-06	7.90016e-06	-0.431508	-0.378663	DE_Prkcg	26wk	5.10236
Kirrel3	0.000573376	0.00129754	-0.111096	-0.365202	DE_Prkcg	26wk	2.88688
Kcnj3	2.64874e-15	9.61901e-14	-0.459855	-0.359301	DE_Prkcg	26wk	13.0169
Nlgn1	0.00409621	0.00795637	-0.286277	-0.357233	DE_Prkcg	26wk	2.09928
Frmd4a	2.44306e-05	6.78198e-05	-0.262167	-0.350666	DE_Prkcg	26wk	4.16864
Ebf2	1.85445e-05	5.2313e-05	-0.0831911	-0.348234	DE_Prkcg	26wk	4.28139
Vav3	5.48679e-11	3.81263e-10	-0.822229	-0.347391	DE_Prkcg	26wk	9.41878
Oxr1	7.92685e-05	0.000204468	-0.361836	-0.344701	DE_Prkcg	26wk	3.68938
Ppm1e	2.64874e-15	9.61901e-14	-0.765287	-0.342579	DE_Prkcg	26wk	13.0169
Brinp3	5.41702e-08	2.27026e-07	-0.358355	-0.34064	DE_Prkcg	26wk	6.64393
Ctnnd2	6.12388e-07	2.19066e-06	-0.163838	-0.333985	DE_Prkcg	26wk	5.65942
Kcnh1	7.26416e-10	4.11501e-09	-0.816435	-0.329773	DE_Prkcg	26wk	8.38563
Plpp3	2.29869e-15	9.61901e-14	-7.73668	-0.32912	DE_Prkcg	26wk	13.0169
Grm1	2.53799e-06	8.22538e-06	-0.184556	-0.326792	DE_Prkcg	26wk	5.08484
Hcn1	8.68775e-09	4.11601e-08	-0.339394	-0.323489	DE_Prkcg	26wk	7.38552
Ryr3	3.70308e-10	2.19932e-09	-0.758189	-0.321394	DE_Prkcg	26wk	8.65771
Gas2	5.98194e-13	6.62056e-12	-0.635897	-0.321163	DE_Prkcg	26wk	11.1791
Scaper	4.59353e-11	3.23803e-10	-0.368647	-0.318722	DE_Prkcg	26wk	9.48972
Trpm3	2.43052e-06	7.90016e-06	-0.171766	-0.317762	DE_Prkcg	26wk	5.10236
Nrg1	0.00387337	0.00754817	-0.608818	-0.308651	DE_Prkcg	26wk	2.12216
Cep290	2.64874e-15	9.61901e-14	-1.47288	-0.307374	DE_Prkcg	26wk	13.0169
Ttc28	1.33428e-09	7.20075e-09	-0.71504	-0.30712	DE_Prkcg	26wk	8.14262
Sgsm1	7.82527e-09	3.73787e-08	-0.714845	-0.305962	DE_Prkcg	26wk	7.42738
Unc80	1.13794e-12	1.14895e-11	-0.333233	-0.305474	DE_Prkcg	26wk	10.9397
Strn3	2.48697e-10	1.52416e-09	-0.487649	-0.305461	DE_Prkcg	26wk	8.81697
Atf2	2.8145e-14	4.97718e-13	-0.637303	-0.302526	DE_Prkcg	26wk	12.303
Fbxl17	1.77679e-12	1.71515e-11	-0.29939	-0.299815	DE_Prkcg	26wk	10.7657
Plcxd2	7.25851e-14	1.08232e-12	-1.47026	-0.299204	DE_Prkcg	26wk	11.9656
Pag1	1.14974e-11	9.13952e-11	-0.927183	-0.299182	DE_Prkcg	26wk	10.0391
Ust	1.37549e-06	4.66087e-06	-0.350709	-0.294363	DE_Prkcg	26wk	5.33153
Lmtk3	2.64874e-15	9.61901e-14	-1.18617	-0.292144	DE_Prkcg	26wk	13.0169
Smyd3	5.41702e-08	2.27026e-07	-0.31813	-0.291021	DE_Prkcg	26wk	6.64393
Gm20754	3.06254e-07	1.14506e-06	-0.612979	-0.289836	DE_Prkcg	26wk	5.94117
Utrn	7.82527e-09	3.73787e-08	-0.913556	-0.288666	DE_Prkcg	26wk	7.42738
Caln1	2.70505e-09	1.39094e-08	-0.481243	-0.287277	DE_Prkcg	26wk	7.85669
Nt5c2	5.84401e-12	4.95027e-11	-0.690644	-0.287056	DE_Prkcg	26wk	10.3054
Tlk1	1.13794e-12	1.14895e-11	-0.734878	-0.286342	DE_Prkcg	26wk	10.9397
Kcnb2	0.00108494	0.00235412	-0.342253	-0.285615	DE_Prkcg	26wk	2.62817
Ahcyl2	2.1337e-06	7.01573e-06	-0.567339	-0.28317	DE_Prkcg	26wk	5.15393
Rora	7.01994e-07	2.48354e-06	-0.109315	-0.282394	DE_Prkcg	26wk	5.60493
Fam155a	2.53799e-06	8.22538e-06	-0.202243	-0.27931	DE_Prkcg	26wk	5.08484
Slc35f1	6.01732e-09	2.9171e-08	-0.322265	-0.278965	DE_Prkcg	26wk	7.53505
Alcam	2.34924e-05	6.53642e-05	-0.643119	-0.276953	DE_Prkcg	26wk	4.18466
Spock3	0.00336363	0.00663161	-0.372203	-0.276819	DE_Prkcg	26wk	2.17838
Fmnl2	1.79093e-08	8.09218e-08	-0.3652	-0.274358	DE_Prkcg	26wk	7.09193
Mtmr3	3.22536e-14	5.59429e-13	-0.533488	-0.274229	DE_Prkcg	26wk	12.2523
Sos1	1.96995e-13	2.4939e-12	-0.8707	-0.272142	DE_Prkcg	26wk	11.6031
Exoc5	3.45237e-14	5.91239e-13	-0.770579	-0.271147	DE_Prkcg	26wk	12.2282
Cacna1b	1.32406e-13	1.78719e-12	-0.396852	-0.271125	DE_Prkcg	26wk	11.7478
Asic2	1.2429e-05	3.58956e-05	-0.0671442	-0.270644	DE_Prkcg	26wk	4.44496
Magi3	2.64874e-15	9.61901e-14	-0.6151	-0.269739	DE_Prkcg	26wk	13.0169
Ecpas	1.41749e-14	2.97955e-13	-0.431248	-0.264006	DE_Prkcg	26wk	12.5258
Kcnn3	6.40956e-07	2.28349e-06	-0.841127	-0.262784	DE_Prkcg	26wk	5.6414
Upp2	5.93238e-14	9.22713e-13	-0.299794	-0.260112	DE_Prkcg	26wk	12.0349
Gm15155	5.33858e-07	1.92669e-06	-0.64311	-0.258824	DE_Prkcg	26wk	5.71519
Gria4	0.00152172	0.00318819	-0.582739	-0.255665	DE_Prkcg	26wk	2.49646
Fmn2	4.28351e-12	3.74274e-11	-0.371813	-0.253017	DE_Prkcg	26wk	10.4268
Faf1	7.76224e-14	1.14114e-12	-0.423716	-0.25243	DE_Prkcg	26wk	11.9427
Kcnh8	0.000348633	0.000814947	-0.148761	-0.250043	DE_Prkcg	26wk	3.08887
Lama4	0.00111923	0.00242444	-0.380138	-0.249421	DE_Prkcg	26wk	2.61539
Ncoa7	3.22536e-14	5.59429e-13	-0.518939	-0.249098	DE_Prkcg	26wk	12.2523
Ankhd1	1.51202e-13	1.99133e-12	-0.49776	-0.248036	DE_Prkcg	26wk	11.7009
Ino80d	8.3003e-14	1.20572e-12	-0.858073	-0.247759	DE_Prkcg	26wk	11.9188
Mir99ahg	4.65084e-07	1.69376e-06	-0.240587	-0.24647	DE_Prkcg	26wk	5.77115
Rab10	4.55877e-12	3.96198e-11	-0.670232	-0.245992	DE_Prkcg	26wk	10.4021
Kcnq3	6.93091e-08	2.85087e-07	-0.177276	-0.244729	DE_Prkcg	26wk	6.54502
Luzp2	7.09556e-05	0.000184017	-0.264945	-0.244246	DE_Prkcg	26wk	3.73514
Pclo	4.6999e-05	0.000125242	-0.194733	-0.243347	DE_Prkcg	26wk	3.90225
Abca5	7.74374e-13	8.26315e-12	-0.810486	-0.243228	DE_Prkcg	26wk	11.0829
Mpp5	1.17568e-10	7.64284e-10	-1.1968	-0.242915	DE_Prkcg	26wk	9.11675
Sclt1	2.8145e-14	4.97718e-13	-0.452483	-0.24193	DE_Prkcg	26wk	12.303
Rgs9	1.98351e-08	8.89971e-08	-1.10572	-0.24165	DE_Prkcg	26wk	7.05062
Zfhx2	3.55657e-13	4.18489e-12	-1.5373	-0.241335	DE_Prkcg	26wk	11.3783
Adcy8	3.06254e-07	1.14506e-06	-0.259881	-0.240559	DE_Prkcg	26wk	5.94117
Agfg1	5.35676e-15	1.45737e-13	-0.939716	-0.240097	DE_Prkcg	26wk	12.8364
Ggps1	2.73734e-13	3.32349e-12	-0.784425	-0.239688	DE_Prkcg	26wk	11.4784
Tmem132d	4.9059e-08	2.07134e-07	-0.232081	-0.239529	DE_Prkcg	26wk	6.68375
Dach1	0.00032585	0.000765871	-0.104697	-0.239051	DE_Prkcg	26wk	3.11584
Pacs1	2.97537e-08	1.29894e-07	-0.506243	-0.237401	DE_Prkcg	26wk	6.88641
Clgn	1.2389e-13	1.68717e-12	-1.36197	-0.236821	DE_Prkcg	26wk	11.7728
Kcnn2	9.64237e-09	4.53046e-08	-0.346388	-0.236557	DE_Prkcg	26wk	7.34386
Dclk1	1.18405e-07	4.69921e-07	-0.186852	-0.235893	DE_Prkcg	26wk	6.32797
Csmd3	0.000455511	0.00104408	-0.215497	-0.235182	DE_Prkcg	26wk	2.98127
Nxpe3	6.16135e-15	1.60179e-13	-2.08325	-0.235145	DE_Prkcg	26wk	12.7954
Fnip1	4.87006e-09	2.39663e-08	-0.546371	-0.231519	DE_Prkcg	26wk	7.6204
Frmd3	9.29272e-08	3.74595e-07	-0.744332	-0.230835	DE_Prkcg	26wk	6.42644
Mtcl1	1.91145e-07	7.37968e-07	-0.519951	-0.230748	DE_Prkcg	26wk	6.13196
Rian	0.000106167	0.000270054	-0.161973	-0.229861	DE_Prkcg	26wk	3.56855
Lhfpl3	5.15533e-08	2.16728e-07	-0.444288	-0.229676	DE_Prkcg	26wk	6.66409
Xpr1	1.9993e-14	3.86615e-13	-0.70217	-0.229239	DE_Prkcg	26wk	12.4127
Prkn	0.000632112	0.00142438	-0.106424	-0.228328	DE_Prkcg	26wk	2.84637
Herc2	1.21301e-12	1.2187e-11	-0.437749	-0.226498	DE_Prkcg	26wk	10.9141
Zmym2	9.31207e-11	6.1989e-10	-0.492265	-0.225988	DE_Prkcg	26wk	9.20769
Mgat4a	4.05213e-13	4.70448e-12	-0.923444	-0.225837	DE_Prkcg	26wk	11.3275
2210408I21Rik	1.893e-12	1.81235e-11	-0.454969	-0.225009	DE_Prkcg	26wk	10.7418
Usp47	4.92507e-13	5.5955e-12	-0.577671	-0.224617	DE_Prkcg	26wk	11.2522
Necab2	7.95782e-12	6.55426e-11	-0.799964	-0.223232	DE_Prkcg	26wk	10.1835
Acyp2	4.92507e-13	5.5955e-12	-0.532599	-0.223047	DE_Prkcg	26wk	11.2522
Ak5	7.34576e-07	2.59167e-06	-0.214079	-0.223037	DE_Prkcg	26wk	5.58642
Erc2	0.000175025	0.000430359	-0.0670735	-0.222799	DE_Prkcg	26wk	3.36617
Cyld	6.54925e-11	4.48577e-10	-0.568272	-0.220141	DE_Prkcg	26wk	9.34816
Atf7	6.94625e-11	4.72849e-10	-1.04687	-0.219932	DE_Prkcg	26wk	9.32528
Hira	6.34553e-14	9.7394e-13	-0.645112	-0.219874	DE_Prkcg	26wk	12.0115
Fam135b	0.00326933	0.00645821	-0.193713	-0.219514	DE_Prkcg	26wk	2.18989
Etnk1	1.86669e-14	3.67377e-13	-0.346691	-0.218924	DE_Prkcg	26wk	12.4349
Magi2	0.00171718	0.00357438	-0.0397258	-0.218692	DE_Prkcg	26wk	2.4468
Rbfox1	0.00317744	0.00628687	-0.109362	-0.218025	DE_Prkcg	26wk	2.20157
Vmn1r206	9.20587e-07	3.20076e-06	-1.70829	-0.217523	DE_Prkcg	26wk	5.49475
Btbd7	3.01305e-14	5.28996e-13	-0.607086	-0.217081	DE_Prkcg	26wk	12.2765
Ift88	8.80655e-13	9.27158e-12	-0.830833	-0.216572	DE_Prkcg	26wk	11.0328
Ccdc85a	0.00108494	0.00235412	-0.192943	-0.216534	DE_Prkcg	26wk	2.62817
Tfdp2	1.61656e-08	7.35331e-08	-0.736027	-0.216133	DE_Prkcg	26wk	7.13352
Aig1	1.57243e-09	8.37669e-09	-0.372419	-0.215912	DE_Prkcg	26wk	8.07693
Zmynd11	2.48697e-10	1.52416e-09	-0.378607	-0.215042	DE_Prkcg	26wk	8.81697
Gm15614	2.28818e-12	2.1502e-11	-1.08001	-0.215022	DE_Prkcg	26wk	10.6675
Smg5	8.14373e-15	1.97358e-13	-1.47057	-0.214919	DE_Prkcg	26wk	12.7047
Ccdc6	1.51202e-13	1.99133e-12	-0.89129	-0.214285	DE_Prkcg	26wk	11.7009
Frmd5	0.00108494	0.00235412	-0.581174	-0.213469	DE_Prkcg	26wk	2.62817
Rtn4rl1	1.91145e-07	7.37968e-07	-0.546739	-0.212848	DE_Prkcg	26wk	6.13196
Ksr1	2.24752e-13	2.80269e-12	-1.68445	-0.212743	DE_Prkcg	26wk	11.5524
C130071C03Rik	3.33636e-12	3.01e-11	-0.383971	-0.212704	DE_Prkcg	26wk	10.5214
Atp9a	8.68775e-09	4.11601e-08	-0.495004	-0.21246	DE_Prkcg	26wk	7.38552
Hdac4	4.14632e-10	2.44531e-09	-0.503078	-0.212361	DE_Prkcg	26wk	8.61167
Platr25	4.37927e-09	2.17131e-08	-1.60137	-0.211993	DE_Prkcg	26wk	7.66328
Dicer1	5.18382e-14	8.20935e-13	-0.854739	-0.211717	DE_Prkcg	26wk	12.0857
Brinp1	0.00355971	0.00698996	-0.152062	-0.210822	DE_Prkcg	26wk	2.15553
Cadm1	5.89051e-05	0.000154605	-0.480151	-0.210151	DE_Prkcg	26wk	3.81078
R3hdm1	7.82527e-09	3.73787e-08	-0.267002	-0.209785	DE_Prkcg	26wk	7.42738
Fars2	1.6676e-12	1.62136e-11	-0.455689	-0.208858	DE_Prkcg	26wk	10.7901
Mthfs	9.75559e-08	3.917e-07	-0.677681	-0.208321	DE_Prkcg	26wk	6.40705
Nbea	1.12821e-07	4.48855e-07	-0.116592	-0.208205	DE_Prkcg	26wk	6.34789
Ube2e2	7.93482e-06	2.38739e-05	-0.23869	-0.20766	DE_Prkcg	26wk	4.62208
B3glct	1.43772e-06	4.85754e-06	-0.864661	-0.207644	DE_Prkcg	26wk	5.31358
Ankrd13a	7.08461e-15	1.77873e-13	-1.81602	-0.20749	DE_Prkcg	26wk	12.7499
Nrg3	5.33858e-07	1.92669e-06	-0.0674006	-0.207365	DE_Prkcg	26wk	5.71519
Shank2	2.82906e-08	1.23906e-07	-0.396395	-0.206675	DE_Prkcg	26wk	6.90691
Fnbp4	1.06743e-12	1.09028e-11	-0.776604	-0.206384	DE_Prkcg	26wk	10.9625
Chl1	2.70505e-09	1.39094e-08	-0.448575	-0.205732	DE_Prkcg	26wk	7.85669
Ptchd4	1.38553e-08	6.3581e-08	-0.253876	-0.205615	DE_Prkcg	26wk	7.19667
Gmds	3.29033e-08	1.42801e-07	-0.54849	-0.205187	DE_Prkcg	26wk	6.84527
Btbd9	8.11883e-10	4.56105e-09	-0.446685	-0.204895	DE_Prkcg	26wk	8.34094
Rabgap1	6.54925e-11	4.48577e-10	-0.318119	-0.204689	DE_Prkcg	26wk	9.34816
Fgf12	4.9059e-08	2.07134e-07	-0.166028	-0.204319	DE_Prkcg	26wk	6.68375
Grin2b	9.87203e-11	6.52891e-10	-0.204351	-0.202863	DE_Prkcg	26wk	9.18516
Shisa6	0.000632112	0.00142438	-0.350738	-0.202797	DE_Prkcg	26wk	2.84637
Rabl2	1.17568e-10	7.64284e-10	-1.26022	-0.202793	DE_Prkcg	26wk	9.11675
Grid1	0.00011008	0.00027925	-0.145475	-0.202733	DE_Prkcg	26wk	3.55401
Hecw1	5.16233e-12	4.43753e-11	-0.269084	-0.202227	DE_Prkcg	26wk	10.3529
Mapre3	3.55657e-13	4.18489e-12	-0.740481	-0.201371	DE_Prkcg	26wk	11.3783
Fat4	8.02813e-08	3.27185e-07	-0.452068	-0.201051	DE_Prkcg	26wk	6.48521
Prkag2	2.64874e-15	9.61901e-14	-0.84674	-0.200836	DE_Prkcg	26wk	13.0169
Phactr1	2.25886e-05	6.30004e-05	-0.257772	-0.200732	DE_Prkcg	26wk	4.20066
Sec24b	8.99903e-12	7.31797e-11	-0.450458	-0.200662	DE_Prkcg	26wk	10.1356
Gcn1	6.34553e-14	9.7394e-13	-1.41731	-0.199243	DE_Prkcg	26wk	12.0115
Tnrc6b	7.76224e-14	1.14114e-12	-0.249467	-0.199196	DE_Prkcg	26wk	11.9427
Ap2b1	4.28351e-12	3.74274e-11	-0.500897	-0.198314	DE_Prkcg	26wk	10.4268
Pip4p2	3.95452e-14	6.57847e-13	-1.25276	-0.198204	DE_Prkcg	26wk	12.1819
Cntn6	0.00300069	0.00595792	-0.324406	-0.197401	DE_Prkcg	26wk	2.22491
Insig2	1.46715e-11	1.14027e-10	-1.41326	-0.197062	DE_Prkcg	26wk	9.94299
Armh3	2.92284e-13	3.52242e-12	-0.680321	-0.196735	DE_Prkcg	26wk	11.4532
Pakap-1	8.6152e-06	2.57938e-05	-0.38883	-0.195803	DE_Prkcg	26wk	4.58848
Tle4	4.02455e-12	3.53038e-11	-1.06787	-0.195762	DE_Prkcg	26wk	10.4522
Pcsk1	0.00019445	0.000475057	-0.229567	-0.194962	DE_Prkcg	26wk	3.32325
Tnpo1	1.65659e-11	1.2733e-10	-0.541466	-0.194543	DE_Prkcg	26wk	9.89507
Sbf2	2.65001e-06	8.56341e-06	-0.260052	-0.194195	DE_Prkcg	26wk	5.06735
Prkar2b	4.87e-07	1.7683e-06	-0.856083	-0.193949	DE_Prkcg	26wk	5.75244
Kdm4c	2.56343e-13	3.14045e-12	-0.372792	-0.193849	DE_Prkcg	26wk	11.503
Prepl	1.48252e-10	9.51339e-10	-1.08852	-0.19369	DE_Prkcg	26wk	9.02166
Pak7	5.0688e-05	0.000134251	-0.522371	-0.193386	DE_Prkcg	26wk	3.87208
Arhgef12	5.16233e-12	4.43753e-11	-0.389883	-0.193212	DE_Prkcg	26wk	10.3529
Cemip	7.01994e-07	2.48354e-06	-0.706519	-0.192414	DE_Prkcg	26wk	5.60493
March3	8.41301e-07	2.94142e-06	-0.556645	-0.191792	DE_Prkcg	26wk	5.53144
Frmpd4	0.00398337	0.00775078	-0.173058	-0.191524	DE_Prkcg	26wk	2.11065
Adgrl2	5.13512e-09	2.51743e-08	-0.267335	-0.191439	DE_Prkcg	26wk	7.59904
Mta3	6.14434e-10	3.52401e-09	-0.649005	-0.190907	DE_Prkcg	26wk	8.45296
Dmtn	6.80711e-13	7.40288e-12	-0.923053	-0.190806	DE_Prkcg	26wk	11.1306
Stk39	2.43052e-06	7.90016e-06	-0.835082	-0.189542	DE_Prkcg	26wk	5.10236
Noct	1.08156e-11	8.65954e-11	-0.59483	-0.189539	DE_Prkcg	26wk	10.0625
Celf1	7.95782e-12	6.55426e-11	-0.320905	-0.189408	DE_Prkcg	26wk	10.1835
Senp2	1.893e-12	1.81235e-11	-0.655516	-0.188363	DE_Prkcg	26wk	10.7418
D930016D06Rik	1.41498e-13	1.88489e-12	-1.32073	-0.188306	DE_Prkcg	26wk	11.7247
Scai	1.84408e-13	2.35494e-12	-0.36857	-0.188051	DE_Prkcg	26wk	11.628
Stxbp4	2.92284e-13	3.52242e-12	-1.27148	-0.187822	DE_Prkcg	26wk	11.4532
Asxl1	3.30621e-10	1.98048e-09	-0.536086	-0.187618	DE_Prkcg	26wk	8.70323
Stimate	2.84299e-15	9.99715e-14	-1.03771	-0.187464	DE_Prkcg	26wk	13.0001
Tmem196	2.1337e-06	7.01573e-06	-0.431711	-0.187176	DE_Prkcg	26wk	5.15393
Caml	1.32297e-14	2.83457e-13	-1.03588	-0.186654	DE_Prkcg	26wk	12.5475
Usp29	5.674e-05	0.000149211	-0.13389	-0.186408	DE_Prkcg	26wk	3.8262
Nedd4	3.05125e-15	1.03998e-13	-0.274796	-0.186366	DE_Prkcg	26wk	12.983
Jak1	3.35347e-09	1.70248e-08	-0.888008	-0.186279	DE_Prkcg	26wk	7.76892
Tnfaip8l3	3.42856e-06	1.09045e-05	-0.526624	-0.18623	DE_Prkcg	26wk	4.96239
Tmem132c	0.00143187	0.0030121	-0.202151	-0.185992	DE_Prkcg	26wk	2.52113
2010300C02Rik	1.12681e-08	5.23985e-08	-0.939255	-0.185827	DE_Prkcg	26wk	7.28068
Zmym3	4.05213e-13	4.70448e-12	-1.20769	-0.185392	DE_Prkcg	26wk	11.3275
Gbf1	2.59547e-12	2.40471e-11	-0.339628	-0.185364	DE_Prkcg	26wk	10.6189
Carnmt1	3.22536e-14	5.59429e-13	-1.20908	-0.185221	DE_Prkcg	26wk	12.2523
Gpm6a	5.23539e-06	1.61727e-05	-0.213417	-0.18486	DE_Prkcg	26wk	4.79122
Srrm3	2.43708e-12	2.27872e-11	-0.296361	-0.184812	DE_Prkcg	26wk	10.6423
Usp8	8.73025e-15	2.07857e-13	-0.903733	-0.184644	DE_Prkcg	26wk	12.6822
Dtnb	0.000314988	0.000741913	-0.204578	-0.184233	DE_Prkcg	26wk	3.12965
Rasgef1b	0.000927584	0.00203184	-0.599555	-0.184094	DE_Prkcg	26wk	2.69211
Tmem65	9.75559e-08	3.917e-07	-0.836008	-0.183325	DE_Prkcg	26wk	6.40705
Tra2a	8.80655e-13	9.27158e-12	-0.357537	-0.18324	DE_Prkcg	26wk	11.0328
Abl2	7.25851e-14	1.08232e-12	-0.644346	-0.18318	DE_Prkcg	26wk	11.9656
Sppl2a	4.23188e-14	6.95453e-13	-0.838974	-0.183097	DE_Prkcg	26wk	12.1577
Vps41	2.45522e-14	4.51525e-13	-0.602353	-0.182719	DE_Prkcg	26wk	12.3453
Robo1	0.000157437	0.000389704	-0.650442	-0.18263	DE_Prkcg	26wk	3.40927
Ntrk3	5.26339e-05	0.000139013	-0.14452	-0.182179	DE_Prkcg	26wk	3.85695
Uqcc1	1.29293e-12	1.2905e-11	-0.817522	-0.182085	DE_Prkcg	26wk	10.8892
Ppp2r2d	1.07507e-14	2.41807e-13	-1.30809	-0.181994	DE_Prkcg	26wk	12.6165
Efr3a	0.00187865	0.00388694	-0.283505	-0.181932	DE_Prkcg	26wk	2.41039
Snrpf	2.05234e-15	9.18995e-14	-7.11377	-0.181271	DE_Prkcg	26wk	13.0367
Aftph	1.65659e-11	1.2733e-10	-0.523905	-0.180847	DE_Prkcg	26wk	9.89507
Helz	1.76009e-11	1.34649e-10	-0.406299	-0.180639	DE_Prkcg	26wk	9.8708
Relch	3.79642e-13	4.44567e-12	-0.471854	-0.180607	DE_Prkcg	26wk	11.3521
Astn2	1.76274e-10	1.11388e-09	-0.238934	-0.180415	DE_Prkcg	26wk	8.95316
Fam184a	0.000412277	0.000951145	-0.336238	-0.180372	DE_Prkcg	26wk	3.02175
Stau2	2.66078e-07	1.00423e-06	-0.293017	-0.180112	DE_Prkcg	26wk	5.99817
Psmd1	1.76274e-10	1.11388e-09	-0.448144	-0.17978	DE_Prkcg	26wk	8.95316
Wdr45b	1.23466e-14	2.68066e-13	-1.49979	-0.179276	DE_Prkcg	26wk	12.5718
Plcxd3	1.87186e-06	6.21677e-06	-0.605695	-0.179223	DE_Prkcg	26wk	5.20644
Npat	5.98194e-13	6.62056e-12	-0.746714	-0.179068	DE_Prkcg	26wk	11.1791
Akt3	5.84401e-12	4.95027e-11	-0.229691	-0.178897	DE_Prkcg	26wk	10.3054
Cpeb2	1.07075e-09	5.87863e-09	-0.709796	-0.178484	DE_Prkcg	26wk	8.23072
Slc25a12	1.41498e-13	1.88489e-12	-0.455587	-0.178459	DE_Prkcg	26wk	11.7247
Dclk2	9.35831e-15	2.1792e-13	-0.547389	-0.178227	DE_Prkcg	26wk	12.6617
Nfasc	1.77679e-12	1.71515e-11	-0.34518	-0.178221	DE_Prkcg	26wk	10.7657
Ubr3	3.01232e-09	1.54018e-08	-0.265291	-0.178146	DE_Prkcg	26wk	7.81243
Rev3l	2.56343e-13	3.14045e-12	-0.245756	-0.178077	DE_Prkcg	26wk	11.503
Mblac2	4.52834e-14	7.32336e-13	-0.752372	-0.17776	DE_Prkcg	26wk	12.1353
Ankrd11	1.79093e-08	8.09218e-08	-0.319709	-0.177437	DE_Prkcg	26wk	7.09193
Mbd5	8.25838e-13	8.7625e-12	-0.198262	-0.177294	DE_Prkcg	26wk	11.0574
Rerg	1.01469e-05	3.00624e-05	-0.306579	-0.177218	DE_Prkcg	26wk	4.52198
Lias	3.45237e-14	5.91239e-13	-1.0236	-0.177127	DE_Prkcg	26wk	12.2282
Prrc2b	2.38032e-11	1.77698e-10	-0.50068	-0.176567	DE_Prkcg	26wk	9.75032
Khdrbs2	1.57037e-06	5.27217e-06	-0.144504	-0.176546	DE_Prkcg	26wk	5.27801
Samd12	0.00115453	0.00249514	-0.159346	-0.176161	DE_Prkcg	26wk	2.60291
A330032B11Rik	6.16135e-15	1.60179e-13	-2.88721	-0.175908	DE_Prkcg	26wk	12.7954
Odf2	3.12366e-10	1.87973e-09	-0.498003	-0.175733	DE_Prkcg	26wk	8.7259
Sez6l	7.03494e-12	5.85541e-11	-0.779007	-0.17564	DE_Prkcg	26wk	10.2324
Tcp11l1	2.6331e-10	1.60646e-09	-0.600923	-0.17557	DE_Prkcg	26wk	8.79413
Rere	4.44121e-07	1.62177e-06	-0.142768	-0.175366	DE_Prkcg	26wk	5.79001
Zkscan16	2.00716e-05	5.63279e-05	-0.659225	-0.175232	DE_Prkcg	26wk	4.24928
Klf12	1.18405e-07	4.69921e-07	-0.374952	-0.175094	DE_Prkcg	26wk	6.32797
Pcdh17	1.24255e-07	4.91543e-07	-0.273043	-0.174912	DE_Prkcg	26wk	6.30844
Galnt13	8.02813e-08	3.27185e-07	-0.154404	-0.174906	DE_Prkcg	26wk	6.48521
Lpin2	1.48878e-09	7.96233e-09	-0.456749	-0.174777	DE_Prkcg	26wk	8.09896
Peg3	4.81329e-06	1.49567e-05	-0.224889	-0.174384	DE_Prkcg	26wk	4.82516
Ephb1	4.2407e-07	1.55297e-06	-0.309581	-0.174327	DE_Prkcg	26wk	5.80884
Hipk1	7.74374e-13	8.26315e-12	-0.85377	-0.173224	DE_Prkcg	26wk	11.0829
Cfap69	0.000102386	0.000260872	-0.118815	-0.173056	DE_Prkcg	26wk	3.58357
Gpr137c	5.58889e-07	2.00989e-06	-0.298681	-0.172651	DE_Prkcg	26wk	5.69683
Scn2a	1.65695e-07	6.44503e-07	-0.188633	-0.172146	DE_Prkcg	26wk	6.19078
Lpp	1.5196e-05	4.33584e-05	-0.42808	-0.17198	DE_Prkcg	26wk	4.36293
Shprh	5.49282e-12	4.67877e-11	-0.560135	-0.171953	DE_Prkcg	26wk	10.3299
Ebf3	0.00510864	0.00978274	-0.236678	-0.171857	DE_Prkcg	26wk	2.00954
St3gal3	6.38145e-13	6.9804e-12	-0.478344	-0.171847	DE_Prkcg	26wk	11.1561
Rasgef1a	5.58889e-07	2.00989e-06	-0.588964	-0.171661	DE_Prkcg	26wk	5.69683
Wdr95	8.02813e-08	3.27185e-07	-1.31719	-0.171619	DE_Prkcg	26wk	6.48521
Gm26917	8.80655e-13	9.27158e-12	-0.590467	-0.171489	DE_Prkcg	26wk	11.0328
Mef2d	3.12901e-08	1.36212e-07	-0.555912	-0.171459	DE_Prkcg	26wk	6.86579
Gm12239	0.00421194	0.00817075	-0.156974	-0.171328	DE_Prkcg	26wk	2.08774
Esf1	8.25838e-13	8.7625e-12	-0.655352	-0.171129	DE_Prkcg	26wk	11.0574
Tmem63b	4.9942e-15	1.38741e-13	-0.583039	-0.170752	DE_Prkcg	26wk	12.8578
Purg	1.07492e-07	4.28774e-07	-0.40667	-0.170714	DE_Prkcg	26wk	6.36777
Dlgap4	1.20399e-06	4.12033e-06	-0.570286	-0.17038	DE_Prkcg	26wk	5.38507
Myo9b	3.05125e-15	1.03998e-13	-0.653901	-0.170224	DE_Prkcg	26wk	12.983
Slc39a9	1.51866e-14	3.13017e-13	-1.38361	-0.170119	DE_Prkcg	26wk	12.5044
Dnah7b	7.92685e-05	0.000204468	-0.13686	-0.169825	DE_Prkcg	26wk	3.68938
Kcnh5	4.87e-07	1.7683e-06	-0.235367	-0.169774	DE_Prkcg	26wk	5.75244
Pcx	2.19613e-08	9.7925e-08	-0.883009	-0.169686	DE_Prkcg	26wk	7.00911
Dlgap2	2.78869e-07	1.04958e-06	-0.273797	-0.169668	DE_Prkcg	26wk	5.97898
Mecr	6.6856e-09	3.2206e-08	-1.15695	-0.169576	DE_Prkcg	26wk	7.49206
Hnrnpll	2.78762e-10	1.69058e-09	-0.950024	-0.169553	DE_Prkcg	26wk	8.77196
Ccdc47	1.96995e-13	2.4939e-12	-1.08969	-0.16952	DE_Prkcg	26wk	11.6031
Cpeb3	8.46275e-12	6.91876e-11	-0.23918	-0.169475	DE_Prkcg	26wk	10.16
Cstf3	2.6331e-10	1.60646e-09	-0.351084	-0.168911	DE_Prkcg	26wk	8.79413
Tmem178b	0.000151953	0.000377049	-0.113078	-0.168853	DE_Prkcg	26wk	3.4236
Fign	0.00433062	0.00838832	-0.210449	-0.168608	DE_Prkcg	26wk	2.07632
Ocrl	4.55877e-12	3.96198e-11	-0.461156	-0.168502	DE_Prkcg	26wk	10.4021
Tmcc1	3.52257e-07	1.30705e-06	-0.227557	-0.168483	DE_Prkcg	26wk	5.88371
Pcm1	2.70505e-09	1.39094e-08	-0.275969	-0.168477	DE_Prkcg	26wk	7.85669
Opa1	2.43708e-12	2.27872e-11	-0.554939	-0.168359	DE_Prkcg	26wk	10.6423
Rb1cc1	2.04273e-06	6.74025e-06	-0.392949	-0.168183	DE_Prkcg	26wk	5.17132
Ext1	3.2851e-06	1.04742e-05	-0.118606	-0.168127	DE_Prkcg	26wk	4.97988
Prrxl1	0.00115453	0.00249514	-0.319113	-0.168036	DE_Prkcg	26wk	2.60291
Firre	1.00308e-14	2.29635e-13	-0.867976	-0.167891	DE_Prkcg	26wk	12.639
Nmnat2	1.26301e-09	6.8464e-09	-0.189185	-0.167699	DE_Prkcg	26wk	8.16454
Rangap1	5.49335e-10	3.18205e-09	-1.50229	-0.167646	DE_Prkcg	26wk	8.49729
Nova1	1.50264e-06	5.06147e-06	-0.922381	-0.167417	DE_Prkcg	26wk	5.29572
Ldah	2.45522e-14	4.51525e-13	-0.911958	-0.167251	DE_Prkcg	26wk	12.3453
Cpne8	0.00433062	0.00838832	-0.0606375	-0.167139	DE_Prkcg	26wk	2.07632
Casz1	4.6999e-05	0.000125242	-0.23372	-0.166977	DE_Prkcg	26wk	3.90225
Mib1	3.27452e-15	1.06337e-13	-0.513785	-0.166764	DE_Prkcg	26wk	12.9733
Sltm	1.38056e-11	1.07881e-10	-0.256456	-0.166533	DE_Prkcg	26wk	9.96705
Tsc22d2	1.37549e-06	4.66087e-06	-0.370572	-0.166519	DE_Prkcg	26wk	5.33153
4932438A13Rik	2.94314e-12	2.68302e-11	-0.321293	-0.166291	DE_Prkcg	26wk	10.5714
Trim33	3.05125e-15	1.03998e-13	-0.364824	-0.165972	DE_Prkcg	26wk	12.983
Zfyve9	4.37927e-09	2.17131e-08	-0.286677	-0.165948	DE_Prkcg	26wk	7.66328
Syngap1	2.64874e-15	9.61901e-14	-2.43151	-0.165866	DE_Prkcg	26wk	13.0169
Fchsd2	1.12681e-08	5.23985e-08	-0.287473	-0.165726	DE_Prkcg	26wk	7.28068
Sec11a	1.48252e-10	9.51339e-10	-0.906612	-0.165625	DE_Prkcg	26wk	9.02166
Mpv17	5.80995e-10	3.34875e-09	-1.35043	-0.165614	DE_Prkcg	26wk	8.47512
Cog5	3.70308e-10	2.19932e-09	-0.364671	-0.165438	DE_Prkcg	26wk	8.65771
Socs6	2.64874e-15	9.61901e-14	-1.26194	-0.165333	DE_Prkcg	26wk	13.0169
Zyg11b	1.46859e-12	1.44923e-11	-0.609261	-0.164629	DE_Prkcg	26wk	10.8389
Ppp3ca	0.000519755	0.001183	-0.107081	-0.164505	DE_Prkcg	26wk	2.92702
Camta1	5.17163e-11	3.61111e-10	-0.158646	-0.164336	DE_Prkcg	26wk	9.44236
Tmem163	0.00267381	0.0053825	-0.198481	-0.164315	DE_Prkcg	26wk	2.26902
Rbbp4	8.87497e-14	1.27628e-12	-0.668476	-0.164227	DE_Prkcg	26wk	11.8941
Lrrc49	3.05125e-15	1.03998e-13	-0.347706	-0.163878	DE_Prkcg	26wk	12.983
Nr2c2	5.74521e-15	1.51738e-13	-0.40341	-0.163725	DE_Prkcg	26wk	12.8189
Mrps28	1.77679e-12	1.71515e-11	-1.61472	-0.163543	DE_Prkcg	26wk	10.7657
Ccser1	0.00019445	0.000475057	-0.0918685	-0.163182	DE_Prkcg	26wk	3.32325
Mtor	2.3006e-09	1.19506e-08	-0.719706	-0.16298	DE_Prkcg	26wk	7.92261
Ythdc2	1.38056e-11	1.07881e-10	-0.703333	-0.162926	DE_Prkcg	26wk	9.96705
Cntn1	4.81329e-06	1.49567e-05	-0.133611	-0.16277	DE_Prkcg	26wk	4.82516
Uchl3	4.65581e-15	1.33514e-13	-1.09823	-0.162616	DE_Prkcg	26wk	12.8745
Snx14	1.29293e-12	1.2905e-11	-0.852938	-0.162565	DE_Prkcg	26wk	10.8892
Gm12296	6.34721e-05	0.000165648	-0.621388	-0.162554	DE_Prkcg	26wk	3.78081
Scn3a	1.37549e-06	4.66087e-06	-0.215317	-0.162393	DE_Prkcg	26wk	5.33153
Lmnb1	1.96995e-13	2.4939e-12	-2.12955	-0.162344	DE_Prkcg	26wk	11.6031
Cpped1	4.23188e-14	6.95453e-13	-1.29832	-0.162053	DE_Prkcg	26wk	12.1577
Zfhx4	1.95528e-09	1.02815e-08	-0.680982	-0.161823	DE_Prkcg	26wk	7.98794
Nbeal1	1.97764e-10	1.23718e-09	-0.289927	-0.161798	DE_Prkcg	26wk	8.90757
Fxyd5	2.10424e-13	2.64564e-12	-2.15746	-0.161769	DE_Prkcg	26wk	11.5775
Prkar2a	3.89587e-06	1.22709e-05	-0.843511	-0.16164	DE_Prkcg	26wk	4.91112
Gmeb2	6.21719e-12	5.22466e-11	-1.08653	-0.161424	DE_Prkcg	26wk	10.2819
AC149090.1	4.19393e-05	0.000112446	-0.0554522	-0.161315	DE_Prkcg	26wk	3.94905
Syt7	1.31587e-06	4.47124e-06	-0.239555	-0.161304	DE_Prkcg	26wk	5.34957
Homer1	1.61559e-13	2.10501e-12	-0.814183	-0.160922	DE_Prkcg	26wk	11.6767
Cacnb2	0.00156856	0.00328042	-0.155581	-0.160911	DE_Prkcg	26wk	2.48407
Prdm10	9.56856e-12	7.75012e-11	-0.85626	-0.160884	DE_Prkcg	26wk	10.1107
Gtpbp2	2.64874e-15	9.61901e-14	-1.62276	-0.16073	DE_Prkcg	26wk	13.0169
Ppp6c	5.74521e-15	1.51738e-13	-0.881779	-0.160577	DE_Prkcg	26wk	12.8189
Dcp1a	6.80711e-13	7.40288e-12	-1.26654	-0.160396	DE_Prkcg	26wk	11.1306
Tenm1	0.00199392	0.00411115	-0.195683	-0.160297	DE_Prkcg	26wk	2.38604
Osbp2	3.41087e-11	2.45905e-10	-0.54289	-0.160134	DE_Prkcg	26wk	9.60923
Psd2	1.08439e-13	1.50105e-12	-1.69275	-0.160009	DE_Prkcg	26wk	11.8236
Sesn3	4.42389e-06	1.38128e-05	-0.397633	-0.159564	DE_Prkcg	26wk	4.85972
Gm13483	4.92507e-13	5.5955e-12	-2.54321	-0.159081	DE_Prkcg	26wk	11.2522
A230057D06Rik	0.00143187	0.0030121	-0.140224	-0.158924	DE_Prkcg	26wk	2.52113
Pitpnc1	0.000314988	0.000741913	-0.317486	-0.158662	DE_Prkcg	26wk	3.12965
Washc4	1.04649e-10	6.88925e-10	-0.841137	-0.158594	DE_Prkcg	26wk	9.16183
Pkd1	4.87006e-09	2.39663e-08	-0.340331	-0.158333	DE_Prkcg	26wk	7.6204
Kansl1	3.62066e-11	2.59756e-10	-0.181077	-0.158223	DE_Prkcg	26wk	9.58543
Ranbp2	2.94314e-12	2.68302e-11	-0.572072	-0.158143	DE_Prkcg	26wk	10.5714
Umad1	1.79165e-06	5.9699e-06	-0.39256	-0.158037	DE_Prkcg	26wk	5.22403
Nit1	5.49282e-12	4.67877e-11	-1.08263	-0.158027	DE_Prkcg	26wk	10.3299
Rasa1	7.48245e-12	6.2004e-11	-0.476236	-0.157908	DE_Prkcg	26wk	10.2076
Leng8	1.00122e-12	1.03752e-11	-0.365061	-0.157872	DE_Prkcg	26wk	10.984
Gldn	1.24255e-07	4.91543e-07	-1.02478	-0.157675	DE_Prkcg	26wk	6.30844
Prkaa2	1.893e-12	1.81235e-11	-0.625149	-0.15767	DE_Prkcg	26wk	10.7418
Usp13	3.51385e-15	1.11222e-13	-0.64066	-0.157579	DE_Prkcg	26wk	12.9538
Numb	2.28818e-12	2.1502e-11	-0.398963	-0.157539	DE_Prkcg	26wk	10.6675
Tardbp	3.69023e-07	1.36449e-06	-0.380494	-0.157475	DE_Prkcg	26wk	5.86503
Gucy1a2	3.62066e-11	2.59756e-10	-0.288985	-0.1573	DE_Prkcg	26wk	9.58543
Zmym1	2.59547e-12	2.40471e-11	-1.76227	-0.157226	DE_Prkcg	26wk	10.6189
Ubap2l	2.29291e-14	4.29441e-13	-0.500577	-0.157001	DE_Prkcg	26wk	12.3671
Cep162	4.52834e-14	7.32336e-13	-0.864405	-0.156832	DE_Prkcg	26wk	12.1353
Ghr	0.000314988	0.000741913	-0.114371	-0.156738	DE_Prkcg	26wk	3.12965
Gm12940	7.42585e-09	3.55473e-08	-0.543127	-0.156434	DE_Prkcg	26wk	7.44919
Nalcn	1.893e-12	1.81235e-11	-0.198134	-0.156352	DE_Prkcg	26wk	10.7418
Ank	2.68975e-08	1.18144e-07	-0.432419	-0.156202	DE_Prkcg	26wk	6.92759
Tspan33	8.80655e-13	9.27158e-12	-1.68665	-0.156165	DE_Prkcg	26wk	11.0328
Sec61a2	2.31058e-08	1.02728e-07	-0.595385	-0.156122	DE_Prkcg	26wk	6.98831
Eif2ak1	3.27452e-15	1.06337e-13	-1.37301	-0.155948	DE_Prkcg	26wk	12.9733
Fam120b	8.11883e-10	4.56105e-09	-0.567633	-0.155881	DE_Prkcg	26wk	8.34094
Txnrd2	3.27452e-15	1.06337e-13	-2.7591	-0.155873	DE_Prkcg	26wk	12.9733
Mccc1	3.69506e-14	6.23181e-13	-0.944289	-0.155649	DE_Prkcg	26wk	12.2054
Rps6kb1	3.41087e-11	2.45905e-10	-0.379836	-0.155648	DE_Prkcg	26wk	9.60923
Macrod2	2.10169e-07	8.06821e-07	-0.0952517	-0.155093	DE_Prkcg	26wk	6.09322
Ankrd17	1.51202e-13	1.99133e-12	-0.240094	-0.155064	DE_Prkcg	26wk	11.7009
Dennd1a	2.43708e-12	2.27872e-11	-0.171505	-0.154972	DE_Prkcg	26wk	10.6423
Fnta	1.98643e-11	1.50176e-10	-1.19554	-0.154967	DE_Prkcg	26wk	9.8234
Cox10	4.9942e-15	1.38741e-13	-1.40367	-0.154747	DE_Prkcg	26wk	12.8578
Ino80dos	2.56343e-13	3.14045e-12	-0.860957	-0.154673	DE_Prkcg	26wk	11.503
Wdr12	3.91859e-10	2.31885e-09	-0.847703	-0.154588	DE_Prkcg	26wk	8.63473
Nub1	2.48697e-10	1.52416e-09	-0.56259	-0.15456	DE_Prkcg	26wk	8.81697
Mid2	8.02813e-08	3.27185e-07	-0.613392	-0.154222	DE_Prkcg	26wk	6.48521
Parp8	0.00231107	0.00469251	-0.22603	-0.154198	DE_Prkcg	26wk	2.3286
Epb41l4b	2.65001e-06	8.56341e-06	-0.10342	-0.153701	DE_Prkcg	26wk	5.06735
Pard3	1.32041e-10	8.5202e-10	-0.376805	-0.15359	DE_Prkcg	26wk	9.06955
Elmo1	1.2429e-05	3.58956e-05	-0.198031	-0.153385	DE_Prkcg	26wk	4.44496
Wdr37	1.57243e-09	8.37669e-09	-0.556737	-0.153314	DE_Prkcg	26wk	8.07693
Garem1	3.36227e-07	1.25157e-06	-0.624989	-0.153203	DE_Prkcg	26wk	5.90255
Ubr5	0.000314988	0.000741913	-0.20473	-0.15319	DE_Prkcg	26wk	3.12965
Wdr33	3.62066e-11	2.59756e-10	-0.262238	-0.15318	DE_Prkcg	26wk	9.58543
Cmtm4	1.79165e-06	5.9699e-06	-0.775317	-0.15312	DE_Prkcg	26wk	5.22403
Fbxl2	8.85115e-08	3.58215e-07	-0.358489	-0.153051	DE_Prkcg	26wk	6.44586
Camkv	1.12681e-08	5.23985e-08	-0.321891	-0.15265	DE_Prkcg	26wk	7.28068
Tbck	2.28818e-12	2.1502e-11	-0.560025	-0.152619	DE_Prkcg	26wk	10.6675
March4	1.65695e-07	6.44503e-07	-0.70949	-0.152524	DE_Prkcg	26wk	6.19078
Dnajc5	2.14116e-14	4.05375e-13	-0.809504	-0.152465	DE_Prkcg	26wk	12.3921
Grin3a	0.000256614	0.000614143	-0.12907	-0.152288	DE_Prkcg	26wk	3.21173
Rundc3b	3.8242e-08	1.64335e-07	-0.542646	-0.152248	DE_Prkcg	26wk	6.78427
Ccnc	2.38032e-11	1.77698e-10	-0.596511	-0.152176	DE_Prkcg	26wk	9.75032
Slx4ip	4.32869e-11	3.06018e-10	-0.867034	-0.151956	DE_Prkcg	26wk	9.51425
Slc7a14	1.24599e-10	8.072e-10	-0.517518	-0.151947	DE_Prkcg	26wk	9.09302
Catspere2	6.28169e-08	2.60579e-07	-0.722055	-0.15194	DE_Prkcg	26wk	6.58406
Gm45645	1.96995e-13	2.4939e-12	-0.846607	-0.151742	DE_Prkcg	26wk	11.6031
Igf1r	1.61656e-08	7.35331e-08	-0.632259	-0.15166	DE_Prkcg	26wk	7.13352
Phtf1	2.56343e-13	3.14045e-12	-0.434625	-0.151189	DE_Prkcg	26wk	11.503
Reep1	1.15153e-06	3.95803e-06	-0.404485	-0.151142	DE_Prkcg	26wk	5.40252
Nup160	9.0713e-10	5.04849e-09	-1.42996	-0.15113	DE_Prkcg	26wk	8.29684
Kdm5c	5.48679e-11	3.81263e-10	-0.598702	-0.150838	DE_Prkcg	26wk	9.41878
Rbm28	1.06743e-12	1.09028e-11	-0.652532	-0.150593	DE_Prkcg	26wk	10.9625
9530026P05Rik	0.0009878	0.00215542	-0.341977	-0.150582	DE_Prkcg	26wk	2.66647
Cpsf7	8.80655e-13	9.27158e-12	-0.559648	-0.150529	DE_Prkcg	26wk	11.0328
Slc22a21	0.00497078	0.0095382	-0.560818	-0.150521	DE_Prkcg	26wk	2.02053
Kit	0.00457713	0.00883076	-0.300207	-0.150436	DE_Prkcg	26wk	2.054
Gm42477	2.31058e-08	1.02728e-07	-0.87724	-0.150285	DE_Prkcg	26wk	6.98831
St7	1.24255e-07	4.91543e-07	-0.274508	-0.150021	DE_Prkcg	26wk	6.30844
Abcf1	3.13371e-12	2.84083e-11	-1.01399	-0.149732	DE_Prkcg	26wk	10.5466
Stk25	1.32406e-13	1.78719e-12	-0.960445	-0.149655	DE_Prkcg	26wk	11.7478
Trio	2.42839e-09	1.25796e-08	-0.248961	-0.149536	DE_Prkcg	26wk	7.90033
Slc8a3	9.29272e-08	3.74595e-07	-0.236492	-0.14952	DE_Prkcg	26wk	6.42644
Trpc7	4.44121e-07	1.62177e-06	-1.29524	-0.14945	DE_Prkcg	26wk	5.79001
Gm5165	6.60712e-15	1.69548e-13	-2.29814	-0.149397	DE_Prkcg	26wk	12.7707
Bzw2	3.06254e-07	1.14506e-06	-0.413922	-0.149379	DE_Prkcg	26wk	5.94117
Naa40	6.34553e-14	9.7394e-13	-0.849164	-0.149304	DE_Prkcg	26wk	12.0115
Inpp5f	4.38696e-10	2.58161e-09	-0.796385	-0.148962	DE_Prkcg	26wk	8.58811
Vps9d1	1.07492e-07	4.28774e-07	-1.2378	-0.148888	DE_Prkcg	26wk	6.36777
Atxn3	2.78762e-10	1.69058e-09	-0.724476	-0.148277	DE_Prkcg	26wk	8.77196
Gramd1b	5.93563e-06	1.81999e-05	-0.352919	-0.148277	DE_Prkcg	26wk	4.73993
Tmem108	4.87e-07	1.7683e-06	-0.17466	-0.148184	DE_Prkcg	26wk	5.75244
Zfand3	5.80995e-10	3.34875e-09	-0.368292	-0.147892	DE_Prkcg	26wk	8.47512
Efr3b	3.57801e-06	1.13459e-05	-0.354636	-0.147878	DE_Prkcg	26wk	4.94516
Rdh14	4.65581e-15	1.33514e-13	-2.99672	-0.147391	DE_Prkcg	26wk	12.8745
Tut7	3.55657e-13	4.18489e-12	-1.05209	-0.147322	DE_Prkcg	26wk	11.3783
Calb1	0.000168967	0.000416385	-0.167419	-0.147277	DE_Prkcg	26wk	3.3805
Morc2b	1.77679e-12	1.71515e-11	-1.36728	-0.147047	DE_Prkcg	26wk	10.7657
Blmh	2.68438e-11	1.97974e-10	-0.984	-0.146994	DE_Prkcg	26wk	9.70339
Vps13b	2.85518e-05	7.84748e-05	-0.186343	-0.146874	DE_Prkcg	26wk	4.10527
Ptprr	1.71476e-06	5.73246e-06	-0.218999	-0.146768	DE_Prkcg	26wk	5.24166
Hspa4l	7.64003e-05	0.000197466	-0.822933	-0.145753	DE_Prkcg	26wk	3.70451
Cntln	2.53799e-06	8.22538e-06	-0.627369	-0.145602	DE_Prkcg	26wk	5.08484
Ppfia1	3.62066e-11	2.59756e-10	-0.673438	-0.145588	DE_Prkcg	26wk	9.58543
Trip11	4.87006e-09	2.39663e-08	-0.461093	-0.145359	DE_Prkcg	26wk	7.6204
Atxn1	6.49748e-10	3.71258e-09	-0.118868	-0.145003	DE_Prkcg	26wk	8.43032
Picalm	1.64597e-05	4.67507e-05	-0.320973	-0.144927	DE_Prkcg	26wk	4.33021
Efna5	0.00171718	0.00357438	-0.0981793	-0.144707	DE_Prkcg	26wk	2.4468
Vopp1	4.92507e-13	5.5955e-12	-1.13003	-0.144605	DE_Prkcg	26wk	11.2522
Rab12	8.28375e-11	5.56752e-10	-0.725063	-0.144436	DE_Prkcg	26wk	9.25434
Cwc27	7.42585e-09	3.55473e-08	-0.397313	-0.144026	DE_Prkcg	26wk	7.44919
Cdc14b	4.44167e-08	1.88578e-07	-0.426578	-0.143995	DE_Prkcg	26wk	6.72451
Dgka	2.17936e-09	1.13741e-08	-0.877383	-0.143945	DE_Prkcg	26wk	7.94408
Tanc2	5.1936e-10	3.01773e-09	-0.117501	-0.143817	DE_Prkcg	26wk	8.52032
Snhg14	8.28375e-11	5.56752e-10	-0.0960755	-0.143766	DE_Prkcg	26wk	9.25434
Eif4g3	2.8145e-14	4.97718e-13	-0.243055	-0.143747	DE_Prkcg	26wk	12.303
Slc39a14	3.69506e-14	6.23181e-13	-1.22298	-0.143702	DE_Prkcg	26wk	12.2054
Cbl	1.65659e-11	1.2733e-10	-0.610355	-0.143588	DE_Prkcg	26wk	9.89507
Abi1	3.21299e-11	2.33085e-10	-0.420631	-0.143339	DE_Prkcg	26wk	9.63249
2210408F21Rik	7.8121e-11	5.27814e-10	-0.390533	-0.143317	DE_Prkcg	26wk	9.27752
Map9	7.67991e-10	4.33242e-09	-0.871011	-0.143289	DE_Prkcg	26wk	8.36327
Pxk	4.07881e-11	2.89948e-10	-0.582725	-0.14327	DE_Prkcg	26wk	9.53768
Runx1t1	5.02009e-06	1.55549e-05	-0.109563	-0.143226	DE_Prkcg	26wk	4.80813
Fam222b	1.79093e-08	8.09218e-08	-0.395054	-0.143083	DE_Prkcg	26wk	7.09193
Senp6	3.53787e-09	1.79013e-08	-0.291338	-0.142971	DE_Prkcg	26wk	7.74711
Dzank1	2.38032e-11	1.77698e-10	-0.333411	-0.142446	DE_Prkcg	26wk	9.75032
4930402H24Rik	8.85115e-08	3.58215e-07	-0.188665	-0.14227	DE_Prkcg	26wk	6.44586
Zc3h13	1.06743e-12	1.09028e-11	-0.507094	-0.142269	DE_Prkcg	26wk	10.9625
Dcaf1	6.34291e-09	3.06095e-08	-0.505127	-0.142044	DE_Prkcg	26wk	7.51414
Cdk14	0.000412277	0.000951145	-0.137751	-0.142008	DE_Prkcg	26wk	3.02175
Fam184b	9.17915e-05	0.000235179	-0.278324	-0.141942	DE_Prkcg	26wk	3.6286
Jarid2	8.58219e-10	4.79926e-09	-0.332988	-0.141888	DE_Prkcg	26wk	8.31883
Nsd1	4.64122e-10	2.72074e-09	-0.166822	-0.141788	DE_Prkcg	26wk	8.56531
Bicral	1.87186e-06	6.21677e-06	-0.34068	-0.141608	DE_Prkcg	26wk	5.20644
Fam104a	4.65581e-15	1.33514e-13	-2.77342	-0.141493	DE_Prkcg	26wk	12.8745
Dlg3	1.01572e-08	4.75677e-08	-0.963084	-0.141491	DE_Prkcg	26wk	7.32269
Dock3	4.61465e-06	1.43735e-05	-0.138997	-0.141421	DE_Prkcg	26wk	4.84244
Tubgcp4	8.58219e-10	4.79926e-09	-0.812253	-0.141253	DE_Prkcg	26wk	8.31883
Tmem150c	2.68975e-08	1.18144e-07	-0.465391	-0.141217	DE_Prkcg	26wk	6.92759
1110051M20Rik	1.20399e-06	4.12033e-06	-0.237384	-0.141211	DE_Prkcg	26wk	5.38507
Trps1	0.000294273	0.000698652	-0.395351	-0.141185	DE_Prkcg	26wk	3.15574
Rnf150	1.20399e-06	4.12033e-06	-0.342799	-0.141	DE_Prkcg	26wk	5.38507
N4bp1	1.72612e-13	2.2288e-12	-0.978048	-0.140891	DE_Prkcg	26wk	11.6519
Pitpnm2	6.18834e-06	1.89296e-05	-0.503073	-0.140828	DE_Prkcg	26wk	4.72286
Herc3	8.42992e-08	3.41904e-07	-0.331427	-0.140799	DE_Prkcg	26wk	6.4661
Rai1	2.34924e-05	6.53642e-05	-0.272762	-0.140764	DE_Prkcg	26wk	4.18466
Csnk1g1	4.65581e-15	1.33514e-13	-0.329158	-0.140741	DE_Prkcg	26wk	12.8745
Dock9	1.19366e-05	3.45716e-05	-0.424382	-0.140737	DE_Prkcg	26wk	4.46128
Edem1	2.64874e-15	9.61901e-14	-2.23325	-0.140667	DE_Prkcg	26wk	13.0169
Epc2	3.69023e-07	1.36449e-06	-0.378379	-0.140491	DE_Prkcg	26wk	5.86503
Pcca	3.14741e-06	1.00602e-05	-0.506086	-0.140283	DE_Prkcg	26wk	4.99739
Acp2	1.893e-12	1.81235e-11	-1.28988	-0.140255	DE_Prkcg	26wk	10.7418
D830024N08Rik	1.98351e-08	8.89971e-08	-0.455035	-0.140241	DE_Prkcg	26wk	7.05062
Cab39l	1.00122e-12	1.03752e-11	-0.506897	-0.14018	DE_Prkcg	26wk	10.984
Mapk10	0.00187865	0.00388694	-0.154556	-0.140165	DE_Prkcg	26wk	2.41039
Pold3	9.20587e-07	3.20076e-06	-0.785652	-0.140107	DE_Prkcg	26wk	5.49475
Fyttd1	3.01232e-09	1.54018e-08	-0.484139	-0.140049	DE_Prkcg	26wk	7.81243
C2cd5	1.79165e-06	5.9699e-06	-0.255475	-0.140044	DE_Prkcg	26wk	5.22403
Dnah9	8.26833e-06	2.48162e-05	-0.588447	-0.140009	DE_Prkcg	26wk	4.60527
Psme4	5.33858e-07	1.92669e-06	-0.262629	-0.140005	DE_Prkcg	26wk	5.71519
Gm37814	1.62691e-14	3.31135e-13	-3.65724	-0.139985	DE_Prkcg	26wk	12.48
Gm3294	8.22383e-05	0.000211658	-0.633182	-0.139908	DE_Prkcg	26wk	3.67436
Atad2b	1.26301e-09	6.8464e-09	-0.335251	-0.139691	DE_Prkcg	26wk	8.16454
Pacsin1	1.57071e-10	1.00187e-09	-0.254945	-0.139691	DE_Prkcg	26wk	8.99919
Top1	1.17568e-10	7.64284e-10	-0.231405	-0.139377	DE_Prkcg	26wk	9.11675
4933434E20Rik	2.14821e-12	2.03197e-11	-0.871718	-0.139327	DE_Prkcg	26wk	10.6921
Jhy	2.68975e-08	1.18144e-07	-2.30181	-0.139196	DE_Prkcg	26wk	6.92759
Stat3	1.62691e-14	3.31135e-13	-1.18463	-0.139194	DE_Prkcg	26wk	12.48
Jakmip2	1.14628e-05	3.32666e-05	-0.244126	-0.139169	DE_Prkcg	26wk	4.47799
Atp11c	3.35347e-09	1.70248e-08	-0.375727	-0.139033	DE_Prkcg	26wk	7.76892
Gm13629	1.71284e-05	4.8526e-05	-0.502725	-0.138859	DE_Prkcg	26wk	4.31403
Zfp62	3.12066e-13	3.73134e-12	-1.21741	-0.138832	DE_Prkcg	26wk	11.4281
1110019D14Rik	0.00074259	0.00165122	-0.0958455	-0.138806	DE_Prkcg	26wk	2.78219
Fopnl	2.64874e-15	9.61901e-14	-1.60107	-0.13879	DE_Prkcg	26wk	13.0169
Klhl3	7.03494e-12	5.85541e-11	-0.642703	-0.138768	DE_Prkcg	26wk	10.2324
Spred1	1.00122e-12	1.03752e-11	-0.408328	-0.138675	DE_Prkcg	26wk	10.984
Gm10862	9.6288e-07	3.33875e-06	-1.13298	-0.138454	DE_Prkcg	26wk	5.47642
Ranbp3	1.86991e-11	1.42293e-10	-1.62191	-0.138427	DE_Prkcg	26wk	9.84682
Chchd3	4.2407e-07	1.55297e-06	-0.230772	-0.138342	DE_Prkcg	26wk	5.80884
Trp53bp1	6.80711e-13	7.40288e-12	-0.357114	-0.1382	DE_Prkcg	26wk	11.1306
Exoc2	2.56309e-09	1.32184e-08	-0.521352	-0.138152	DE_Prkcg	26wk	7.87882
Tlk2	1.96995e-13	2.4939e-12	-0.376453	-0.138117	DE_Prkcg	26wk	11.6031
Nagk	4.66819e-08	1.97679e-07	-1.04539	-0.13806	DE_Prkcg	26wk	6.70404
Fryl	7.68613e-07	2.7055e-06	-0.509111	-0.138053	DE_Prkcg	26wk	5.56775
Chm	6.40956e-07	2.28349e-06	-0.350329	-0.137957	DE_Prkcg	26wk	5.6414
Slc9a8	6.21719e-12	5.22466e-11	-0.824512	-0.13792	DE_Prkcg	26wk	10.2819
Gk	3.51385e-15	1.11222e-13	-1.38401	-0.137883	DE_Prkcg	26wk	12.9538
Zfp277	2.97537e-08	1.29894e-07	-1.21482	-0.137879	DE_Prkcg	26wk	6.88641
Dnm1l	8.14373e-15	1.97358e-13	-0.397349	-0.137859	DE_Prkcg	26wk	12.7047
Zfp516	1.07507e-14	2.41807e-13	-2.00939	-0.137684	DE_Prkcg	26wk	12.6165
Adar	1.34726e-05	3.87764e-05	-0.323695	-0.137374	DE_Prkcg	26wk	4.41143
Lmbrd2	7.59602e-15	1.87435e-13	-1.03097	-0.137329	DE_Prkcg	26wk	12.7271
Atxn2l	2.64874e-15	9.61901e-14	-0.482142	-0.137314	DE_Prkcg	26wk	13.0169
Kansl2	1.01734e-11	8.18295e-11	-1.03736	-0.137145	DE_Prkcg	26wk	10.0871
Cfdp1	1.37549e-06	4.66087e-06	-0.502616	-0.137143	DE_Prkcg	26wk	5.33153
Mllt3	0.00346041	0.00680537	-0.149384	-0.137073	DE_Prkcg	26wk	2.16715
Fam227a	2.92252e-07	1.09624e-06	-0.908999	-0.136985	DE_Prkcg	26wk	5.9601
Slc9a7	2.92252e-07	1.09624e-06	-0.334612	-0.136845	DE_Prkcg	26wk	5.9601
Ppp2r2b	0.000592365	0.00133877	-0.0813245	-0.136742	DE_Prkcg	26wk	2.87329
Gna14	3.88581e-05	0.000104772	-0.651295	-0.136544	DE_Prkcg	26wk	3.97975
Insyn2b	8.11883e-10	4.56105e-09	-0.517823	-0.136486	DE_Prkcg	26wk	8.34094
Ncam1	1.24968e-08	5.77052e-08	-0.107179	-0.136471	DE_Prkcg	26wk	7.23879
Kif21a	9.52023e-05	0.000243509	-0.146333	-0.136444	DE_Prkcg	26wk	3.61349
Rab27b	1.79165e-06	5.9699e-06	-0.999779	-0.136319	DE_Prkcg	26wk	5.22403
Elavl1	3.95452e-14	6.57847e-13	-0.595713	-0.13623	DE_Prkcg	26wk	12.1819
Cers6	0.00205396	0.00422352	-0.365767	-0.13593	DE_Prkcg	26wk	2.37433
Gabbr1	1.34726e-05	3.87764e-05	-0.351987	-0.13584	DE_Prkcg	26wk	4.41143
Map6	0.00156856	0.00328042	-0.246223	-0.135829	DE_Prkcg	26wk	2.48407
Tef	3.62066e-11	2.59756e-10	-0.447598	-0.135795	DE_Prkcg	26wk	9.58543
Klhl28	1.95528e-09	1.02815e-08	-1.0593	-0.135651	DE_Prkcg	26wk	7.98794
Rnf216	1.57243e-09	8.37669e-09	-0.376499	-0.135439	DE_Prkcg	26wk	8.07693
Dnah7a	7.67991e-10	4.33242e-09	-1.58367	-0.135262	DE_Prkcg	26wk	8.36327
Cadps	0.000247933	0.000594824	-0.108853	-0.134992	DE_Prkcg	26wk	3.22561
Zzz3	5.4142e-09	2.64468e-08	-0.518627	-0.134922	DE_Prkcg	26wk	7.57763
Fam214a	0.000256614	0.000614143	-0.326591	-0.134893	DE_Prkcg	26wk	3.21173
Tpp1	1.32406e-13	1.78719e-12	-1.84745	-0.134889	DE_Prkcg	26wk	11.7478
Pum1	4.07881e-11	2.89948e-10	-0.300919	-0.134884	DE_Prkcg	26wk	9.53768
Gpr158	0.00326933	0.00645821	-0.0853282	-0.13466	DE_Prkcg	26wk	2.18989
Ergic2	2.21807e-10	1.3742e-09	-0.557117	-0.13464	DE_Prkcg	26wk	8.86195
Nr3c2	2.34876e-10	1.44855e-09	-0.190823	-0.134633	DE_Prkcg	26wk	8.83907
Xpo6	3.01527e-06	9.66819e-06	-0.578258	-0.134581	DE_Prkcg	26wk	5.01465
Fbxl20	2.17936e-09	1.13741e-08	-0.366447	-0.134451	DE_Prkcg	26wk	7.94408
Cct4	2.64874e-15	9.61901e-14	-3.27333	-0.134441	DE_Prkcg	26wk	13.0169
Lars	6.61369e-12	5.535e-11	-0.53686	-0.134355	DE_Prkcg	26wk	10.2569
Ccdc186	2.73734e-13	3.32349e-12	-0.985733	-0.13421	DE_Prkcg	26wk	11.4784
Cpne9	4.61465e-06	1.43735e-05	-0.75245	-0.134173	DE_Prkcg	26wk	4.84244
Dip2b	0.00224416	0.00456768	-0.22804	-0.134148	DE_Prkcg	26wk	2.3403
Aff3	4.06478e-06	1.27568e-05	-0.456603	-0.134019	DE_Prkcg	26wk	4.89426
Adam23	0.000168967	0.000416385	-0.312852	-0.133922	DE_Prkcg	26wk	3.3805
Arhgap21	6.94625e-11	4.72849e-10	-0.342172	-0.133809	DE_Prkcg	26wk	9.32528
Gm26854	3.33162e-13	3.9526e-12	-2.04246	-0.133627	DE_Prkcg	26wk	11.4031
Kcnab1	1.2429e-05	3.58956e-05	-0.113306	-0.13352	DE_Prkcg	26wk	4.44496
Megf9	1.61559e-13	2.10501e-12	-0.468379	-0.133464	DE_Prkcg	26wk	11.6767
Pggt1b	2.85036e-11	2.08889e-10	-1.00083	-0.133392	DE_Prkcg	26wk	9.68008
Zfp934	1.12821e-07	4.48855e-07	-0.683257	-0.133371	DE_Prkcg	26wk	6.34789
Prrc2c	6.34291e-09	3.06095e-08	-0.196803	-0.133343	DE_Prkcg	26wk	7.51414
Limch1	3.36227e-07	1.25157e-06	-0.119054	-0.133301	DE_Prkcg	26wk	5.90255
Gfra1	5.85049e-07	2.09686e-06	-0.423879	-0.133298	DE_Prkcg	26wk	5.67843
Drc3	2.64874e-15	9.61901e-14	-3.66026	-0.133249	DE_Prkcg	26wk	13.0169
Zdhhc15	5.97958e-08	2.4902e-07	-1.48774	-0.133189	DE_Prkcg	26wk	6.60377
Ptpn2	9.15297e-09	4.31714e-08	-0.528311	-0.133162	DE_Prkcg	26wk	7.3648
Myo6	6.45133e-06	1.96822e-05	-0.401243	-0.132931	DE_Prkcg	26wk	4.70593
Ndufs4	1.19366e-05	3.45716e-05	-0.488406	-0.132862	DE_Prkcg	26wk	4.46128
Tub	9.15297e-09	4.31714e-08	-0.471794	-0.132663	DE_Prkcg	26wk	7.3648
Aak1	1.71284e-05	4.8526e-05	-0.124479	-0.13263	DE_Prkcg	26wk	4.31403
E230016M11Rik	5.13512e-09	2.51743e-08	-0.884914	-0.132624	DE_Prkcg	26wk	7.59904
Slc4a10	0.000957254	0.00209214	-0.198492	-0.132616	DE_Prkcg	26wk	2.67941
Cabin1	1.06743e-12	1.09028e-11	-0.480777	-0.132536	DE_Prkcg	26wk	10.9625
Nkain1	1.12681e-08	5.23985e-08	-1.05965	-0.132462	DE_Prkcg	26wk	7.28068
Baz1b	1.82268e-07	7.06155e-07	-0.284202	-0.132354	DE_Prkcg	26wk	6.1511
Gpc5	1.10128e-06	3.79387e-06	-1.76124	-0.132237	DE_Prkcg	26wk	5.42092
Mfsd11	3.55657e-13	4.18489e-12	-0.951098	-0.1319	DE_Prkcg	26wk	11.3783
Capza1	7.25851e-14	1.08232e-12	-0.572898	-0.131872	DE_Prkcg	26wk	11.9656
Rptor	2.52788e-11	1.87566e-10	-0.394371	-0.131805	DE_Prkcg	26wk	9.72685
Acvr1	2.29291e-14	4.29441e-13	-0.421341	-0.131802	DE_Prkcg	26wk	12.3671
Dync2h1	1.46715e-11	1.14027e-10	-0.274056	-0.131739	DE_Prkcg	26wk	9.94299
Etfa	6.01732e-09	2.9171e-08	-1.1692	-0.131614	DE_Prkcg	26wk	7.53505
Thoc2	4.03709e-05	0.000108647	-0.239179	-0.131495	DE_Prkcg	26wk	3.96398
Stxbp5l	1.86991e-11	1.42293e-10	-0.176934	-0.131404	DE_Prkcg	26wk	9.84682
Vti1a	3.35347e-09	1.70248e-08	-0.235824	-0.131361	DE_Prkcg	26wk	7.76892
Cnot2	1.76274e-10	1.11388e-09	-0.313969	-0.131071	DE_Prkcg	26wk	8.95316
Pacs2	1.1867e-08	5.50052e-08	-0.504848	-0.130841	DE_Prkcg	26wk	7.2596
Celf4	0.00470509	0.00905831	-0.0895481	-0.130696	DE_Prkcg	26wk	2.04295
Lrrk2	4.9059e-08	2.07134e-07	-0.873384	-0.130693	DE_Prkcg	26wk	6.68375
Zbtb44	3.45237e-14	5.91239e-13	-1.00613	-0.130635	DE_Prkcg	26wk	12.2282
Sorbs2	4.35655e-05	0.000116563	-0.112372	-0.130601	DE_Prkcg	26wk	3.93344
Cir1	4.59353e-11	3.23803e-10	-0.840042	-0.130597	DE_Prkcg	26wk	9.48972
A330023F24Rik	1.76009e-11	1.34649e-10	-0.156866	-0.130585	DE_Prkcg	26wk	9.8708
Trerf1	7.36303e-05	0.00019067	-0.183015	-0.130532	DE_Prkcg	26wk	3.71972
Ppp6r2	2.68975e-08	1.18144e-07	-0.284041	-0.130467	DE_Prkcg	26wk	6.92759
Prkar1b	3.93675e-09	1.96668e-08	-0.406456	-0.130245	DE_Prkcg	26wk	7.70627
Ddx42	2.24121e-11	1.68032e-10	-0.550869	-0.130119	DE_Prkcg	26wk	9.77461
Vwa5b2	2.56309e-09	1.32184e-08	-0.550097	-0.130074	DE_Prkcg	26wk	7.87882
Ago3	2.68975e-08	1.18144e-07	-0.226093	-0.129977	DE_Prkcg	26wk	6.92759
Xkr4	9.75559e-08	3.917e-07	-0.102027	-0.12993	DE_Prkcg	26wk	6.40705
Thrb	7.34576e-07	2.59167e-06	-0.498197	-0.129838	DE_Prkcg	26wk	5.58642
Creb1	6.49748e-10	3.71258e-09	-0.506885	-0.12929	DE_Prkcg	26wk	8.43032
Smc3	1.7537e-09	9.26952e-09	-0.500485	-0.129223	DE_Prkcg	26wk	8.03294
Ptpn21	1.61559e-13	2.10501e-12	-2.18659	-0.129222	DE_Prkcg	26wk	11.6767
Asb3	1.19366e-05	3.45716e-05	-0.345954	-0.129167	DE_Prkcg	26wk	4.46128
Lgals8	1.51866e-14	3.13017e-13	-1.19511	-0.12916	DE_Prkcg	26wk	12.5044
Aida	1.84408e-13	2.35494e-12	-0.984615	-0.129127	DE_Prkcg	26wk	11.628
Ndufaf7	3.73212e-09	1.87174e-08	-0.673462	-0.128998	DE_Prkcg	26wk	7.72775
Sec16a	2.64874e-15	9.61901e-14	-0.963029	-0.128836	DE_Prkcg	26wk	13.0169
Abcb9	3.95452e-14	6.57847e-13	-1.70814	-0.128609	DE_Prkcg	26wk	12.1819
Plekhm3	1.01469e-05	3.00624e-05	-0.406555	-0.128574	DE_Prkcg	26wk	4.52198
Rnf165	1.74275e-14	3.47752e-13	-1.22738	-0.128558	DE_Prkcg	26wk	12.4587
Coq8b	1.23466e-14	2.68066e-13	-1.3728	-0.128224	DE_Prkcg	26wk	12.5718
Mipol1	2.11006e-11	1.58785e-10	-0.646585	-0.128133	DE_Prkcg	26wk	9.79919
Prkce	3.73212e-09	1.87174e-08	-0.180341	-0.128066	DE_Prkcg	26wk	7.72775
Hdac6	2.64874e-15	9.61901e-14	-2.26619	-0.128049	DE_Prkcg	26wk	13.0169
Nipal3	4.23188e-14	6.95453e-13	-1.38789	-0.127798	DE_Prkcg	26wk	12.1577
Zfp952	3.55657e-13	4.18489e-12	-1.79098	-0.127788	DE_Prkcg	26wk	11.3783
Clvs2	2.78869e-07	1.04958e-06	-0.422951	-0.127642	DE_Prkcg	26wk	5.97898
Pid1	1.12681e-08	5.23985e-08	-0.148812	-0.12761	DE_Prkcg	26wk	7.28068
Prex2	0.00275233	0.00553323	-0.612402	-0.127522	DE_Prkcg	26wk	2.25702
Plcl2	9.0713e-10	5.04849e-09	-0.516309	-0.127513	DE_Prkcg	26wk	8.29684
Med6	3.77039e-15	1.16162e-13	-0.865245	-0.127478	DE_Prkcg	26wk	12.9349
Hs2st1	3.01232e-09	1.54018e-08	-0.397818	-0.127118	DE_Prkcg	26wk	7.81243
Ece1	3.01305e-14	5.28996e-13	-0.878061	-0.127055	DE_Prkcg	26wk	12.2765
Pptc7	8.58219e-10	4.79926e-09	-0.954427	-0.127013	DE_Prkcg	26wk	8.31883
Smg7	9.20587e-07	3.20076e-06	-0.309771	-0.126999	DE_Prkcg	26wk	5.49475
Col4a1	1.08156e-11	8.65954e-11	-2.11175	-0.126984	DE_Prkcg	26wk	10.0625
Rufy3	1.20399e-06	4.12033e-06	-0.204429	-0.126706	DE_Prkcg	26wk	5.38507
Fam189a1	5.69157e-08	2.37837e-07	-0.398217	-0.126605	DE_Prkcg	26wk	6.62372
Gria3	7.36303e-05	0.00019067	-0.673618	-0.126514	DE_Prkcg	26wk	3.71972
Lin52	3.70308e-10	2.19932e-09	-0.517367	-0.125992	DE_Prkcg	26wk	8.65771
Pou6f1	8.14373e-15	1.97358e-13	-0.733057	-0.125862	DE_Prkcg	26wk	12.7047
Gm48693	5.97958e-08	2.4902e-07	-1.03604	-0.125826	DE_Prkcg	26wk	6.60377
Gls2	5.74521e-15	1.51738e-13	-0.775491	-0.125791	DE_Prkcg	26wk	12.8189
Lrp1	4.02455e-12	3.53038e-11	-0.418837	-0.125652	DE_Prkcg	26wk	10.4522
Ccdc106	2.97537e-08	1.29894e-07	-1.37345	-0.125582	DE_Prkcg	26wk	6.88641
Zfp91	7.48245e-12	6.2004e-11	-0.8635	-0.125544	DE_Prkcg	26wk	10.2076
Tbc1d32	5.69281e-06	1.75015e-05	-0.71007	-0.125537	DE_Prkcg	26wk	4.75692
Dst	6.45133e-06	1.96822e-05	-0.135447	-0.125323	DE_Prkcg	26wk	4.70593
Os9	2.73734e-13	3.32349e-12	-0.985838	-0.125239	DE_Prkcg	26wk	11.4784
Nav1	1.65695e-07	6.44503e-07	-0.15886	-0.125238	DE_Prkcg	26wk	6.19078
Taf6	4.05213e-13	4.70448e-12	-1.03245	-0.125207	DE_Prkcg	26wk	11.3275
Spata5	6.93091e-08	2.85087e-07	-0.365168	-0.125185	DE_Prkcg	26wk	6.54502
4833420G17Rik	1.56499e-12	1.5332e-11	-0.716768	-0.125171	DE_Prkcg	26wk	10.8144
Gabra5	0.000554955	0.00125795	-0.195043	-0.125114	DE_Prkcg	26wk	2.90034
Kctd4	5.49282e-12	4.67877e-11	-1.29893	-0.124928	DE_Prkcg	26wk	10.3299
Fxr2	9.35831e-15	2.1792e-13	-0.660168	-0.124921	DE_Prkcg	26wk	12.6617
Evi5	0.00283295	0.00568266	-0.540543	-0.124765	DE_Prkcg	26wk	2.24545
Acat1	5.45951e-06	1.68246e-05	-0.412821	-0.124593	DE_Prkcg	26wk	4.77406
Taf1b	2.21807e-10	1.3742e-09	-0.444823	-0.124517	DE_Prkcg	26wk	8.86195
Scara5	0.00445233	0.00860222	-0.414616	-0.124511	DE_Prkcg	26wk	2.06539
Ttc8	7.26416e-10	4.11501e-09	-0.323506	-0.124343	DE_Prkcg	26wk	8.38563
Rims2	0.00044065	0.00101249	-0.0288525	-0.124251	DE_Prkcg	26wk	2.99461
Hoxb8	2.95097e-10	1.7831e-09	-0.972821	-0.124084	DE_Prkcg	26wk	8.74882
Tmem229b	2.10169e-07	8.06821e-07	-0.88644	-0.124024	DE_Prkcg	26wk	6.09322
Zzef1	4.06478e-06	1.27568e-05	-0.358156	-0.123913	DE_Prkcg	26wk	4.89426
Tbc1d1	9.52023e-05	0.000243509	-0.712661	-0.123784	DE_Prkcg	26wk	3.61349
Dmxl2	3.78097e-12	3.34556e-11	-0.256712	-0.123777	DE_Prkcg	26wk	10.4755
Ap3m1	1.01324e-09	5.58933e-09	-0.786493	-0.123751	DE_Prkcg	26wk	8.25264
Top3b	3.51385e-15	1.11222e-13	-0.989832	-0.123346	DE_Prkcg	26wk	12.9538
Pde4d	0.000239527	0.00057596	-0.0712715	-0.123343	DE_Prkcg	26wk	3.23961
Smad2	4.90983e-10	2.86718e-09	-0.726461	-0.123211	DE_Prkcg	26wk	8.54254
Ptpn12	1.24599e-10	8.072e-10	-0.297529	-0.123174	DE_Prkcg	26wk	9.09302
Rapgef5	0.00398337	0.00775078	-0.177462	-0.123147	DE_Prkcg	26wk	2.11065
Adcy9	8.02813e-08	3.27185e-07	-0.360531	-0.12313	DE_Prkcg	26wk	6.48521
Mthfr	7.67991e-10	4.33242e-09	-1.08867	-0.123029	DE_Prkcg	26wk	8.36327
Tmem106b	2.52788e-11	1.87566e-10	-0.866638	-0.123	DE_Prkcg	26wk	9.72685
Ripor2	6.58794e-05	0.000171582	-0.030398	-0.122976	DE_Prkcg	26wk	3.76553
Kmt2e	6.94625e-11	4.72849e-10	-0.160512	-0.122927	DE_Prkcg	26wk	9.32528
Snx11	4.44167e-08	1.88578e-07	-0.594793	-0.122904	DE_Prkcg	26wk	6.72451
Map4k2	4.61533e-13	5.29537e-12	-0.949345	-0.122862	DE_Prkcg	26wk	11.2761
Fam172a	5.93563e-06	1.81999e-05	-0.246972	-0.122795	DE_Prkcg	26wk	4.73993
Pdss1	5.4142e-09	2.64468e-08	-0.718241	-0.122612	DE_Prkcg	26wk	7.57763
Dmxl1	2.1337e-06	7.01573e-06	-0.200462	-0.122498	DE_Prkcg	26wk	5.15393
Kdm7a	1.40947e-09	7.57802e-09	-0.666222	-0.122487	DE_Prkcg	26wk	8.12044
Accs	5.35676e-15	1.45737e-13	-2.68281	-0.122449	DE_Prkcg	26wk	12.8364
Amy1	2.21807e-10	1.3742e-09	-0.349514	-0.122381	DE_Prkcg	26wk	8.86195
Cdc27	7.00974e-06	2.1261e-05	-0.37405	-0.122177	DE_Prkcg	26wk	4.67242
Plxna4	0.00101925	0.00222027	-0.0970364	-0.122101	DE_Prkcg	26wk	2.65359
Rybp	4.02455e-12	3.53038e-11	-0.794357	-0.121975	DE_Prkcg	26wk	10.4522
Tmem67	1.15215e-14	2.54915e-13	-1.15921	-0.121939	DE_Prkcg	26wk	12.5936
Prkca	0.000314988	0.000741913	-0.626096	-0.121892	DE_Prkcg	26wk	3.12965
Ranbp17	1.20399e-06	4.12033e-06	-0.268659	-0.121813	DE_Prkcg	26wk	5.38507
Serping1	3.20678e-05	8.74198e-05	-1.48898	-0.12167	DE_Prkcg	26wk	4.05839
Med13	1.45872e-08	6.66642e-08	-0.320479	-0.121587	DE_Prkcg	26wk	7.17611
[truncated: 13,498 more rows]

## Sheet: 26W AR113Q vs 26W WT; UP
Gene	pval	pval_corrected	log2FC	emd	Cell type	timepoint	nlog10pvalcorrected
Meg3	3.92333e-06	2.61722e-05	0.107123	0.480177	MN_Chat	26wk	4.58216
Gm32647	0.00222863	0.00507548	0.560194	0.43448	MN_Chat	26wk	2.29452
Snhg11	0.00222863	0.00507548	0.154111	0.433575	MN_Chat	26wk	2.29452
Klhl1	0.000509337	0.00141454	1.21622	0.368147	MN_Chat	26wk	2.84939
Htr1f	9.87459e-05	0.000347399	0.636149	0.342246	MN_Chat	26wk	3.45917
Dock10	0.00132786	0.00321364	0.772406	0.315938	MN_Chat	26wk	2.493
Ank3	2.71372e-06	2.03031e-05	0.186911	0.308844	MN_Chat	26wk	4.69244
Creb5	0.000134713	0.000449629	0.75276	0.2824	MN_Chat	26wk	3.34715
March1	4.43458e-05	0.000176397	0.443842	0.26386	MN_Chat	26wk	3.75351
Gabrg3	0.00196197	0.00453038	0.608932	0.260413	MN_Chat	26wk	2.34386
Plekhg1	1.62145e-05	7.73994e-05	1.9126	0.254038	MN_Chat	26wk	4.11126
Tmem132d	9.6233e-06	5.12806e-05	1.44537	0.243799	MN_Chat	26wk	4.29005
Slc24a5	3.26522e-06	2.3046e-05	0.440824	0.242193	MN_Chat	26wk	4.6374
Brinp3	1.36451e-05	6.73016e-05	0.177089	0.237399	MN_Chat	26wk	4.17197
Grm1	0.000674293	0.00180542	0.367422	0.236486	MN_Chat	26wk	2.74342
Shisa6	0.0017249	0.0040388	0.471348	0.232081	MN_Chat	26wk	2.39375
Scn9a	0.000285907	0.000861746	0.329896	0.230193	MN_Chat	26wk	3.06462
Gulp1	0.00151444	0.00360393	0.880878	0.228496	MN_Chat	26wk	2.44322
Rbfox1	0.0046545	0.00963349	0.0783803	0.225202	MN_Chat	26wk	2.01622
Atp1b1	0.00286402	0.00626896	0.279493	0.221181	MN_Chat	26wk	2.2028
Cobl	0.0010167	0.00257761	0.677702	0.208622	MN_Chat	26wk	2.58878
5330438D12Rik	6.74937e-06	3.88764e-05	0.27045	0.203096	MN_Chat	26wk	4.41031
Stac	0.000212462	0.000666847	1.50013	0.202772	MN_Chat	26wk	3.17597
Pde1a	3.92333e-06	2.61722e-05	1.05637	0.201707	MN_Chat	26wk	4.58216
Kif26b	8.43684e-05	0.000303639	0.283159	0.198233	MN_Chat	26wk	3.51764
Trpm3	7.19853e-05	0.000265949	0.539355	0.19671	MN_Chat	26wk	3.5752
Zranb2	2.25224e-06	1.84963e-05	0.18777	0.190202	MN_Chat	26wk	4.73292
Pcsk1n	0.00222863	0.00507548	0.501925	0.186173	MN_Chat	26wk	2.29452
Pdgfc	6.74937e-06	3.88764e-05	0.713676	0.186079	MN_Chat	26wk	4.41031
Arglu1	9.87459e-05	0.000347399	0.212534	0.184453	MN_Chat	26wk	3.45917
Sox2ot	2.25224e-06	1.84963e-05	2.16671	0.182872	MN_Chat	26wk	4.73292
Tspan18	1.1467e-05	5.84574e-05	1.08806	0.181712	MN_Chat	26wk	4.23316
Gm20642	0.000246632	0.000758701	0.187859	0.180223	MN_Chat	26wk	3.11993
Ptprt	5.21892e-05	0.000202517	0.349232	0.179047	MN_Chat	26wk	3.69354
Ahi1	0.00222863	0.00507548	0.2057	0.178109	MN_Chat	26wk	2.29452
Dab1	0.00286402	0.00626896	0.107925	0.177444	MN_Chat	26wk	2.2028
Atp2b4	6.13354e-05	0.000232008	1.44069	0.17582	MN_Chat	26wk	3.6345
March11	1.9241e-05	8.89322e-05	0.274976	0.172389	MN_Chat	26wk	4.05094
Clk1	1.86664e-06	1.73868e-05	0.283772	0.17194	MN_Chat	26wk	4.75978
Rnf220	0.00222863	0.00507548	0.446464	0.171002	MN_Chat	26wk	2.29452
Nckap5	0.000115415	0.000393917	0.906014	0.167771	MN_Chat	26wk	3.4046
4930567K20Rik	1.86664e-06	1.73868e-05	0.814183	0.163372	MN_Chat	26wk	4.75978
Emc10	0.000441771	0.00124989	0.769242	0.161462	MN_Chat	26wk	2.90313
Syn2	0.00286402	0.00626896	0.236986	0.160759	MN_Chat	26wk	2.2028
Atp6v0c	0.00413065	0.00867105	0.503609	0.158555	MN_Chat	26wk	2.06193
Timmdc1	1.86664e-06	1.73868e-05	0.506701	0.158498	MN_Chat	26wk	4.75978
Arnt2	0.000774258	0.00203139	0.53578	0.157412	MN_Chat	26wk	2.69221
Sema3c	0.000115415	0.000393917	0.927236	0.15641	MN_Chat	26wk	3.4046
Cdh13	5.21892e-05	0.000202517	0.266272	0.156343	MN_Chat	26wk	3.69354
Slc44a5	0.00252812	0.00567655	0.823865	0.155425	MN_Chat	26wk	2.24592
Gm36975	1.62145e-05	7.73994e-05	0.252624	0.154687	MN_Chat	26wk	4.11126
Rtn4	1.1467e-05	5.84574e-05	0.262246	0.154314	MN_Chat	26wk	4.23316
Ddx5	9.87459e-05	0.000347399	0.386698	0.154026	MN_Chat	26wk	3.45917
Morf4l1	2.28008e-05	0.000101945	0.95142	0.15327	MN_Chat	26wk	3.99164
Rab11fip2	2.25224e-06	1.84963e-05	0.503384	0.153181	MN_Chat	26wk	4.73292
Paxbp1	1.9241e-05	8.89322e-05	0.29853	0.151099	MN_Chat	26wk	4.05094
Gm48091	0.0010167	0.00257761	0.546278	0.150808	MN_Chat	26wk	2.58878
Ube3a	0.00324019	0.00699821	0.0802585	0.150031	MN_Chat	26wk	2.15501
Igf2bp3	5.64066e-06	3.41135e-05	0.416602	0.150006	MN_Chat	26wk	4.46707
Sccpdh	1.86664e-06	1.73868e-05	1.68755	0.1494	MN_Chat	26wk	4.75978
Rnf25	1.86664e-06	1.73868e-05	0.734359	0.148532	MN_Chat	26wk	4.75978
Samd5	0.00286402	0.00626896	0.668056	0.148515	MN_Chat	26wk	2.2028
Gabrb1	0.00222863	0.00507548	0.199453	0.14833	MN_Chat	26wk	2.29452
Prpf4b	0.000246632	0.000758701	0.204884	0.148278	MN_Chat	26wk	3.11993
Cntn4	0.00286402	0.00626896	0.121436	0.146161	MN_Chat	26wk	2.2028
B130024G19Rik	1.86664e-06	1.73868e-05	1.23474	0.146006	MN_Chat	26wk	4.75978
Atp6v0b	6.13354e-05	0.000232008	0.245291	0.145503	MN_Chat	26wk	3.6345
Cep68	2.71372e-06	2.03031e-05	0.80861	0.144982	MN_Chat	26wk	4.69244
Hmbox1	1.36451e-05	6.73016e-05	0.278482	0.144491	MN_Chat	26wk	4.17197
Gm37240	1.9241e-05	8.89322e-05	0.176812	0.143397	MN_Chat	26wk	4.05094
Pak1	5.64066e-06	3.41135e-05	0.336982	0.143142	MN_Chat	26wk	4.46707
Actr2	2.71372e-06	2.03031e-05	0.380631	0.141935	MN_Chat	26wk	4.69244
Gm16000	1.86664e-06	1.73868e-05	0.996946	0.141718	MN_Chat	26wk	4.75978
Gm15584	2.71372e-06	2.03031e-05	0.464107	0.141589	MN_Chat	26wk	4.69244
Eml1	2.71372e-06	2.03031e-05	0.803486	0.140775	MN_Chat	26wk	4.69244
Canx	1.9241e-05	8.89322e-05	0.541514	0.139814	MN_Chat	26wk	4.05094
Npas3	6.13354e-05	0.000232008	0.108495	0.139379	MN_Chat	26wk	3.6345
Epha7	6.13354e-05	0.000232008	0.345477	0.138155	MN_Chat	26wk	3.6345
Selenot	2.71372e-06	2.03031e-05	1.05503	0.13781	MN_Chat	26wk	4.69244
Taf1d	0.00222863	0.00507548	0.301433	0.137731	MN_Chat	26wk	2.29452
Rmdn1	1.86664e-06	1.73868e-05	0.272625	0.137446	MN_Chat	26wk	4.75978
Sept7	1.9241e-05	8.89322e-05	0.391826	0.136309	MN_Chat	26wk	4.05094
Ptpro	0.000441771	0.00124989	1.03353	0.135924	MN_Chat	26wk	2.90313
Il1rapl2	0.0046545	0.00963349	0.481714	0.135049	MN_Chat	26wk	2.01622
Thra	3.26522e-06	2.3046e-05	0.748739	0.134939	MN_Chat	26wk	4.6374
3110021N24Rik	0.000212462	0.000666847	0.208384	0.134643	MN_Chat	26wk	3.17597
Plscr4	1.86664e-06	1.73868e-05	4.09216	0.133216	MN_Chat	26wk	4.75978
Got1	0.000509337	0.00141454	0.595482	0.133031	MN_Chat	26wk	2.84939
Elavl2	0.000441771	0.00124989	0.130921	0.132952	MN_Chat	26wk	2.90313
Atp6v1d	0.0010167	0.00257761	0.594402	0.132011	MN_Chat	26wk	2.58878
Tmx2	0.000509337	0.00141454	0.801133	0.130426	MN_Chat	26wk	2.84939
Tshz2	7.19853e-05	0.000265949	0.15797	0.129953	MN_Chat	26wk	3.5752
Nme7	0.000115415	0.000393917	0.312035	0.129185	MN_Chat	26wk	3.4046
Fgfr2	2.69821e-05	0.000117148	0.12581	0.129125	MN_Chat	26wk	3.93126
Vti1b	4.70754e-06	2.99143e-05	0.646396	0.127845	MN_Chat	26wk	4.52412
Sash1	1.9241e-05	8.89322e-05	0.795639	0.127563	MN_Chat	26wk	4.05094
1700024B18Rik	9.6233e-06	5.12806e-05	0.274659	0.125755	MN_Chat	26wk	4.29005
Gm32250	3.1886e-05	0.000134728	0.189577	0.124757	MN_Chat	26wk	3.87054
Rab31	0.000115415	0.000393917	0.715157	0.124191	MN_Chat	26wk	3.4046
Dync1i2	0.00286402	0.00626896	0.191461	0.124024	MN_Chat	26wk	2.2028
Serinc3	1.86664e-06	1.73868e-05	0.707355	0.123799	MN_Chat	26wk	4.75978
Scn1b	1.9241e-05	8.89322e-05	0.356509	0.122628	MN_Chat	26wk	4.05094
Hmcn1	0.000674293	0.00180542	0.948152	0.122521	MN_Chat	26wk	2.74342
Gm41414	0.000157022	0.000514025	1.11116	0.12208	MN_Chat	26wk	3.28902
Kdm5d	1.86664e-06	1.73868e-05	0.588622	0.121959	MN_Chat	26wk	4.75978
Ina	0.00413065	0.00867105	0.535107	0.121853	MN_Chat	26wk	2.06193
Brd7	1.86664e-06	1.73868e-05	0.474808	0.121445	MN_Chat	26wk	4.75978
Ripor2	0.00366088	0.0077913	0.693255	0.121407	MN_Chat	26wk	2.10839
Xpa	4.70754e-06	2.99143e-05	0.560715	0.121374	MN_Chat	26wk	4.52412
Bsg	0.000774258	0.00203139	0.945074	0.12062	MN_Chat	26wk	2.69221
Frmd6	1.86664e-06	1.73868e-05	1.13991	0.120615	MN_Chat	26wk	4.75978
Slc25a40	1.86664e-06	1.73868e-05	0.565826	0.120481	MN_Chat	26wk	4.75978
Zfand5	0.000115415	0.000393917	0.469527	0.12019	MN_Chat	26wk	3.4046
Psip1	5.64066e-06	3.41135e-05	0.27023	0.119254	MN_Chat	26wk	4.46707
Dcaf10	1.36451e-05	6.73016e-05	0.519912	0.11916	MN_Chat	26wk	4.17197
Stmn3	0.0046545	0.00963349	0.156304	0.119001	MN_Chat	26wk	2.01622
Rufy1	6.74937e-06	3.88764e-05	0.476874	0.118934	MN_Chat	26wk	4.41031
Usp50	2.28008e-05	0.000101945	0.327824	0.118177	MN_Chat	26wk	3.99164
Gnpda1	1.86664e-06	1.73868e-05	0.918283	0.118023	MN_Chat	26wk	4.75978
Meis2	0.00324019	0.00699821	0.291105	0.117914	MN_Chat	26wk	2.15501
Scn3a	3.1886e-05	0.000134728	0.370347	0.117868	MN_Chat	26wk	3.87054
Abtb2	4.43458e-05	0.000176397	0.662822	0.117857	MN_Chat	26wk	3.75351
Minar1	2.69821e-05	0.000117148	0.531425	0.117416	MN_Chat	26wk	3.93126
Actr3	7.19853e-05	0.000265949	0.488448	0.117039	MN_Chat	26wk	3.5752
Sh3d19	0.000586437	0.00160115	0.45973	0.11702	MN_Chat	26wk	2.79557
Kpna4	8.06482e-06	4.44212e-05	0.251211	0.116705	MN_Chat	26wk	4.35241
Tmbim6	3.26522e-06	2.3046e-05	1.36302	0.116687	MN_Chat	26wk	4.6374
Gm42413	9.6233e-06	5.12806e-05	1.00152	0.116664	MN_Chat	26wk	4.29005
Gap43	0.000330985	0.0009797	0.933591	0.116105	MN_Chat	26wk	3.00891
Slc25a3	0.000157022	0.000514025	0.19996	0.11596	MN_Chat	26wk	3.28902
Spats2l	5.21892e-05	0.000202517	0.348362	0.115383	MN_Chat	26wk	3.69354
Mkln1os	1.86664e-06	1.73868e-05	0.364245	0.115128	MN_Chat	26wk	4.75978
Sycp3	5.64066e-06	3.41135e-05	0.52425	0.114996	MN_Chat	26wk	4.46707
Txndc15	2.25224e-06	1.84963e-05	0.650087	0.114892	MN_Chat	26wk	4.73292
Cpd	0.000212462	0.000666847	0.411246	0.114594	MN_Chat	26wk	3.17597
Psmc1	3.26522e-06	2.3046e-05	0.630577	0.114169	MN_Chat	26wk	4.6374
Kif16b	1.86664e-06	1.73868e-05	0.233989	0.113889	MN_Chat	26wk	4.75978
Pdcd7	2.25224e-06	1.84963e-05	0.216109	0.113785	MN_Chat	26wk	4.73292
Pigf	1.86664e-06	1.73868e-05	0.820569	0.11366	MN_Chat	26wk	4.75978
Gm13269	4.70754e-06	2.99143e-05	0.327104	0.113634	MN_Chat	26wk	4.52412
Gm27008	2.28008e-05	0.000101945	1.97599	0.113366	MN_Chat	26wk	3.99164
Gm49226	9.6233e-06	5.12806e-05	0.547672	0.113343	MN_Chat	26wk	4.29005
Gm19461	2.25224e-06	1.84963e-05	0.317708	0.113164	MN_Chat	26wk	4.73292
Tmem30a	0.000212462	0.000666847	0.622055	0.112979	MN_Chat	26wk	3.17597
Pnn	1.86664e-06	1.73868e-05	0.24228	0.112847	MN_Chat	26wk	4.75978
Tgoln1	0.000509337	0.00141454	1.03776	0.112517	MN_Chat	26wk	2.84939
Scg2	0.000182776	0.00058533	1.45205	0.112407	MN_Chat	26wk	3.2326
Pcnp	0.000182776	0.00058533	0.513431	0.112311	MN_Chat	26wk	3.2326
Mbnl2	2.71372e-06	2.03031e-05	0.132758	0.1121	MN_Chat	26wk	4.69244
Mtch1	0.00222863	0.00507548	0.396475	0.112077	MN_Chat	26wk	2.29452
Psmc6	0.000509337	0.00141454	0.402328	0.110879	MN_Chat	26wk	2.84939
Map3k20	2.71372e-06	2.03031e-05	0.724324	0.110554	MN_Chat	26wk	4.69244
Gm15520	2.25224e-06	1.84963e-05	0.855836	0.110048	MN_Chat	26wk	4.73292
Gm47271	0.000285907	0.000861746	0.36724	0.109795	MN_Chat	26wk	3.06462
Gnb1	9.6233e-06	5.12806e-05	0.238576	0.109341	MN_Chat	26wk	4.29005
Itga8	1.86664e-06	1.73868e-05	2.75357	0.109297	MN_Chat	26wk	4.75978
Tra2b	1.86664e-06	1.73868e-05	0.32628	0.108959	MN_Chat	26wk	4.75978
Rwdd4a	2.25224e-06	1.84963e-05	1.04128	0.108853	MN_Chat	26wk	4.73292
Sh3pxd2a	8.43684e-05	0.000303639	0.283628	0.108285	MN_Chat	26wk	3.51764
Manf	0.000115415	0.000393917	0.327275	0.108283	MN_Chat	26wk	3.4046
Pcnx	1.62145e-05	7.73994e-05	0.277108	0.108076	MN_Chat	26wk	4.11126
Cetn3	1.62145e-05	7.73994e-05	1.36462	0.10791	MN_Chat	26wk	4.11126
Fam13c	2.69821e-05	0.000117148	0.389254	0.107113	MN_Chat	26wk	3.93126
Gm28175	1.86664e-06	1.73868e-05	1.18715	0.107042	MN_Chat	26wk	4.75978
Dync1li2	4.43458e-05	0.000176397	0.293462	0.106933	MN_Chat	26wk	3.75351
Mllt11	6.13354e-05	0.000232008	0.558985	0.106687	MN_Chat	26wk	3.6345
Hagh	2.71372e-06	2.03031e-05	0.433012	0.106515	MN_Chat	26wk	4.69244
Ssu72	0.000774258	0.00203139	0.623255	0.106335	MN_Chat	26wk	2.69221
St18	0.0017249	0.0040388	0.829114	0.106136	MN_Chat	26wk	2.39375
Matr3	0.000134713	0.000449629	0.427772	0.105649	MN_Chat	26wk	3.34715
Fntb	8.43684e-05	0.000303639	0.41734	0.105539	MN_Chat	26wk	3.51764
Tmem59	0.0011627	0.00288813	0.492595	0.104892	MN_Chat	26wk	2.53938
Gm12296	0.000441771	0.00124989	0.402347	0.104808	MN_Chat	26wk	2.90313
Enpp5	0.000441771	0.00124989	0.871055	0.104669	MN_Chat	26wk	2.90313
Htr1d	0.000285907	0.000861746	1.75765	0.10453	MN_Chat	26wk	3.06462
Smoc1	2.28008e-05	0.000101945	1.79409	0.104479	MN_Chat	26wk	3.99164
Rnd3	0.000774258	0.00203139	0.955466	0.104452	MN_Chat	26wk	2.69221
4930414N06Rik	2.71372e-06	2.03031e-05	0.795275	0.104445	MN_Chat	26wk	4.69244
Brd9	0.000330985	0.0009797	0.20604	0.104411	MN_Chat	26wk	3.00891
Styx	1.86664e-06	1.73868e-05	0.562025	0.104408	MN_Chat	26wk	4.75978
Tmed5	3.92333e-06	2.61722e-05	0.699012	0.104396	MN_Chat	26wk	4.58216
Atp6ap1	0.000441771	0.00124989	0.766174	0.104225	MN_Chat	26wk	2.90313
Cblb	9.6233e-06	5.12806e-05	0.269007	0.104038	MN_Chat	26wk	4.29005
Nptn	0.0046545	0.00963349	0.131533	0.103627	MN_Chat	26wk	2.01622
Metap2	1.62145e-05	7.73994e-05	0.300546	0.103496	MN_Chat	26wk	4.11126
Rcn2	0.000285907	0.000861746	0.52697	0.103347	MN_Chat	26wk	3.06462
Tm2d3	0.000887839	0.00228912	0.872231	0.103296	MN_Chat	26wk	2.64033
Far1os	2.25224e-06	1.84963e-05	0.330401	0.103264	MN_Chat	26wk	4.73292
Ctsl	0.000509337	0.00141454	0.674496	0.103133	MN_Chat	26wk	2.84939
Stac2	0.0011627	0.00288813	0.366035	0.103109	MN_Chat	26wk	2.53938
A330102I10Rik	9.6233e-06	5.12806e-05	0.139575	0.103047	MN_Chat	26wk	4.29005
Ubxn4	5.64066e-06	3.41135e-05	0.215647	0.102622	MN_Chat	26wk	4.46707
Sirt3	1.36451e-05	6.73016e-05	0.656027	0.102535	MN_Chat	26wk	4.17197
Ddx6	0.000212462	0.000666847	0.368885	0.10252	MN_Chat	26wk	3.17597
Zfp384	0.000774258	0.00203139	0.538952	0.102093	MN_Chat	26wk	2.69221
Ap4e1	6.74937e-06	3.88764e-05	0.507525	0.101944	MN_Chat	26wk	4.41031
Atp5a1	0.00196197	0.00453038	0.380726	0.101935	MN_Chat	26wk	2.34386
Olfm1	0.000134713	0.000449629	0.625112	0.101769	MN_Chat	26wk	3.34715
Son	0.000285907	0.000861746	0.143991	0.101454	MN_Chat	26wk	3.06462
Marf1	1.1467e-05	5.84574e-05	0.317483	0.101389	MN_Chat	26wk	4.23316
Leng9	1.86664e-06	1.73868e-05	0.350319	0.100952	MN_Chat	26wk	4.75978
Nmur2	3.26522e-06	2.3046e-05	0.311139	0.100797	MN_Chat	26wk	4.6374
Khsrp	5.64066e-06	3.41135e-05	0.602028	0.100768	MN_Chat	26wk	4.46707
Ptp4a2	1.9241e-05	8.89322e-05	0.440302	0.100701	MN_Chat	26wk	4.05094
Angpt1	1.62145e-05	7.73994e-05	0.56638	0.100691	MN_Chat	26wk	4.11126
Gm48749	0.000674293	0.00180542	0.827811	0.100667	MN_Chat	26wk	2.74342
Fnip1	5.21892e-05	0.000202517	0.236894	0.100632	MN_Chat	26wk	3.69354
Gm13963	7.19853e-05	0.000265949	0.463222	0.100323	MN_Chat	26wk	3.5752
Pabpc4	0.000674293	0.00180542	0.346019	0.100312	MN_Chat	26wk	2.74342
Nrg3os	0.00366088	0.0077913	0.0901775	0.100025	MN_Chat	26wk	2.10839
Malat1	4.42313e-05	9.67336e-05	0.117929	0.802242	DE_Cpne4	26wk	4.01442
Trpm3	4.78531e-05	0.000104294	0.125275	0.760918	DE_Cpne4	26wk	3.98174
Ctnna3	6.74025e-10	4.38462e-09	0.961921	0.618356	DE_Cpne4	26wk	8.35807
Dcc	0.000111358	0.000232351	0.210153	0.587977	DE_Cpne4	26wk	3.63385
P2ry14	6.74025e-10	4.38462e-09	1.59742	0.554591	DE_Cpne4	26wk	8.35807
Tenm1	1.68535e-09	8.17868e-09	0.795657	0.526867	DE_Cpne4	26wk	8.08732
Edil3	8.22768e-05	0.000174406	0.957455	0.514638	DE_Cpne4	26wk	3.75844
Gm36975	6.74025e-10	4.38462e-09	1.04396	0.495996	DE_Cpne4	26wk	8.35807
Epha5	1.79212e-07	5.1959e-07	0.432358	0.484145	DE_Cpne4	26wk	6.28434
Ano3	1.46958e-07	4.3152e-07	0.430093	0.445157	DE_Cpne4	26wk	6.365
Kcnip1	4.34783e-08	1.4021e-07	0.423564	0.429456	DE_Cpne4	26wk	6.85322
Syn2	6.74025e-10	4.38462e-09	0.586775	0.42191	DE_Cpne4	26wk	8.35807
Adgrl3	3.2882e-06	8.12362e-06	0.217003	0.415285	DE_Cpne4	26wk	5.09025
Nexmif	6.74025e-10	4.38462e-09	1.18931	0.404036	DE_Cpne4	26wk	8.35807
Btaf1	6.74025e-10	4.38462e-09	1.02687	0.397336	DE_Cpne4	26wk	8.35807
Ddx5	6.74025e-10	4.38462e-09	0.451321	0.39517	DE_Cpne4	26wk	8.35807
Ctnnd1	6.74025e-10	4.38462e-09	1.08193	0.391658	DE_Cpne4	26wk	8.35807
Lrrtm3	7.56704e-10	4.54643e-09	0.842173	0.390089	DE_Cpne4	26wk	8.34233
Gm37240	9.52794e-10	5.25325e-09	0.686443	0.381807	DE_Cpne4	26wk	8.27957
Ythdc1	6.74025e-10	4.38462e-09	1.13411	0.381424	DE_Cpne4	26wk	8.35807
Robo2	3.77531e-05	8.35166e-05	0.23621	0.380516	DE_Cpne4	26wk	4.07823
Ralgapa1	8.49246e-10	4.82303e-09	0.458134	0.379244	DE_Cpne4	26wk	8.31668
Klc1	6.74025e-10	4.38462e-09	1.93226	0.376242	DE_Cpne4	26wk	8.35807
Smg6	6.74025e-10	4.38462e-09	0.855294	0.372224	DE_Cpne4	26wk	8.35807
Ly6h	6.74025e-10	4.38462e-09	0.463741	0.369975	DE_Cpne4	26wk	8.35807
Sumo1	6.74025e-10	4.38462e-09	1.89883	0.367384	DE_Cpne4	26wk	8.35807
Gm26691	2.36374e-09	1.07118e-08	0.664472	0.367035	DE_Cpne4	26wk	7.97014
Arhgap6	5.14533e-09	2.06784e-08	0.448155	0.366341	DE_Cpne4	26wk	7.68448
Gabra2	6.74025e-10	4.38462e-09	1.78075	0.36627	DE_Cpne4	26wk	8.35807
Atp11b	6.74025e-10	4.38462e-09	1.47889	0.363032	DE_Cpne4	26wk	8.35807
Gm37459	5.74253e-09	2.272e-08	2.11757	0.362573	DE_Cpne4	26wk	7.64359
5330417C22Rik	1.88714e-09	8.9772e-09	0.727153	0.36092	DE_Cpne4	26wk	8.04686
Appbp2	6.74025e-10	4.38462e-09	2.23627	0.357453	DE_Cpne4	26wk	8.35807
Map7d2	7.56704e-10	4.54643e-09	0.889123	0.357298	DE_Cpne4	26wk	8.34233
Ablim3	6.74025e-10	4.38462e-09	1.07757	0.356874	DE_Cpne4	26wk	8.35807
Dip2b	6.74025e-10	4.38462e-09	0.906732	0.356583	DE_Cpne4	26wk	8.35807
Lyn	6.74025e-10	4.38462e-09	2.30594	0.35386	DE_Cpne4	26wk	8.35807
Fgfr2	6.74025e-10	4.38462e-09	0.482356	0.353143	DE_Cpne4	26wk	8.35807
Prpf4b	6.74025e-10	4.38462e-09	0.642349	0.353099	DE_Cpne4	26wk	8.35807
Ajap1	1.06862e-09	5.70399e-09	0.681226	0.352572	DE_Cpne4	26wk	8.24382
Tafa2	0.00222402	0.00399989	1.30016	0.347618	DE_Cpne4	26wk	2.39795
Gm42439	5.21472e-07	1.41331e-06	0.521268	0.347529	DE_Cpne4	26wk	5.84976
Ubr5	5.74253e-09	2.272e-08	0.48548	0.347349	DE_Cpne4	26wk	7.64359
Nme7	6.74025e-10	4.38462e-09	1.17632	0.346858	DE_Cpne4	26wk	8.35807
Ttll7	6.74025e-10	4.38462e-09	2.52397	0.345988	DE_Cpne4	26wk	8.35807
Appl1	6.74025e-10	4.38462e-09	1.08689	0.344051	DE_Cpne4	26wk	8.35807
Chgb	2.51526e-06	6.29097e-06	0.252441	0.342652	DE_Cpne4	26wk	5.20128
Cadm1	6.5349e-05	0.000139864	0.237796	0.339913	DE_Cpne4	26wk	3.85429
Smpd3	1.45896e-06	3.75068e-06	0.457081	0.337323	DE_Cpne4	26wk	5.42589
Gm20642	6.74025e-10	4.38462e-09	0.507176	0.335959	DE_Cpne4	26wk	8.35807
Canx	6.74025e-10	4.38462e-09	2.98856	0.334902	DE_Cpne4	26wk	8.35807
Tmod2	6.74025e-10	4.38462e-09	2.20757	0.333682	DE_Cpne4	26wk	8.35807
Cbx1	6.74025e-10	4.38462e-09	1.10877	0.332162	DE_Cpne4	26wk	8.35807
Zfhx4	6.74025e-10	4.38462e-09	0.859691	0.328735	DE_Cpne4	26wk	8.35807
Rtn4	6.74025e-10	4.38462e-09	1.10145	0.327282	DE_Cpne4	26wk	8.35807
Sez6l2	6.74025e-10	4.38462e-09	0.910413	0.324797	DE_Cpne4	26wk	8.35807
Dpp6	0.00403497	0.00701415	0.0785786	0.324389	DE_Cpne4	26wk	2.15403
Nit1	6.74025e-10	4.38462e-09	1.90584	0.324136	DE_Cpne4	26wk	8.35807
Gm12239	1.50466e-09	7.46531e-09	1.23881	0.323057	DE_Cpne4	26wk	8.12695
Fbxo11	6.74025e-10	4.38462e-09	0.71029	0.320018	DE_Cpne4	26wk	8.35807
Pacs1	6.74025e-10	4.38462e-09	1.46676	0.31746	DE_Cpne4	26wk	8.35807
Cwf19l2	6.74025e-10	4.38462e-09	0.980992	0.316961	DE_Cpne4	26wk	8.35807
Nsa2	3.18316e-08	1.05526e-07	0.976997	0.315299	DE_Cpne4	26wk	6.97664
Rbms1	0.00319141	0.00562874	0.495455	0.315151	DE_Cpne4	26wk	2.24959
Prpf40a	6.74025e-10	4.38462e-09	0.700103	0.314927	DE_Cpne4	26wk	8.35807
Ndst3	6.30575e-07	1.69295e-06	0.467787	0.314772	DE_Cpne4	26wk	5.77136
Tmem130	6.74025e-10	4.38462e-09	1.2233	0.314756	DE_Cpne4	26wk	8.35807
Gm42418	1.97822e-05	4.49889e-05	0.7269	0.314687	DE_Cpne4	26wk	4.34689
Mkx	6.74025e-10	4.38462e-09	2.7544	0.313232	DE_Cpne4	26wk	8.35807
Plcl1	6.74025e-10	4.38462e-09	3.98928	0.312151	DE_Cpne4	26wk	8.35807
Hsp90b1	6.74025e-10	4.38462e-09	3.89993	0.310658	DE_Cpne4	26wk	8.35807
Atp6v0a1	6.74025e-10	4.38462e-09	0.451246	0.30931	DE_Cpne4	26wk	8.35807
Lrrc58	6.74025e-10	4.38462e-09	1.78812	0.308892	DE_Cpne4	26wk	8.35807
Gm26724	2.11238e-09	9.83317e-09	1.10486	0.304712	DE_Cpne4	26wk	8.00731
Gnb1	6.74025e-10	4.38462e-09	1.21968	0.303467	DE_Cpne4	26wk	8.35807
Gm26749	8.49246e-10	4.82303e-09	1.3415	0.303074	DE_Cpne4	26wk	8.31668
Fgf13	6.74025e-10	4.38462e-09	0.601348	0.302425	DE_Cpne4	26wk	8.35807
Faim2	8.49246e-10	4.82303e-09	1.09083	0.301354	DE_Cpne4	26wk	8.31668
Lrp1	8.49246e-10	4.82303e-09	0.938198	0.30063	DE_Cpne4	26wk	8.31668
Sst	5.17548e-05	0.000112349	0.573038	0.300329	DE_Cpne4	26wk	3.94943
Tspan7	6.74025e-10	4.38462e-09	0.46403	0.299391	DE_Cpne4	26wk	8.35807
Lmbrd1	6.74025e-10	4.38462e-09	0.881915	0.299165	DE_Cpne4	26wk	8.35807
Zfp467	6.74025e-10	4.38462e-09	2.16973	0.297191	DE_Cpne4	26wk	8.35807
Otof	0.000139267	0.000287843	0.339133	0.297175	DE_Cpne4	26wk	3.54084
Tmeff2	7.96754e-09	3.02712e-08	0.445157	0.295864	DE_Cpne4	26wk	7.51897
Rmdn1	6.74025e-10	4.38462e-09	0.967467	0.295726	DE_Cpne4	26wk	8.35807
Slc38a2	6.74025e-10	4.38462e-09	0.843609	0.295423	DE_Cpne4	26wk	8.35807
Kidins220	1.06862e-09	5.70399e-09	0.463659	0.293165	DE_Cpne4	26wk	8.24382
Cdc42	1.50466e-09	7.46531e-09	1.09837	0.291955	DE_Cpne4	26wk	8.12695
Glt8d1	6.74025e-10	4.38462e-09	1.54193	0.29173	DE_Cpne4	26wk	8.35807
Nrg3os	9.52794e-10	5.25325e-09	0.409054	0.291643	DE_Cpne4	26wk	8.27957
Pxn	6.74025e-10	4.38462e-09	1.94537	0.290908	DE_Cpne4	26wk	8.35807
Slc24a5	6.74025e-10	4.38462e-09	0.617734	0.290878	DE_Cpne4	26wk	8.35807
Mboat2	6.74025e-10	4.38462e-09	0.92652	0.289553	DE_Cpne4	26wk	8.35807
Khdrbs3	6.74025e-10	4.38462e-09	0.879997	0.289407	DE_Cpne4	26wk	8.35807
Tulp4	6.74025e-10	4.38462e-09	0.838449	0.288884	DE_Cpne4	26wk	8.35807
Ndfip1	6.74025e-10	4.38462e-09	0.357204	0.286318	DE_Cpne4	26wk	8.35807
Zfp639	6.74025e-10	4.38462e-09	3.00761	0.285683	DE_Cpne4	26wk	8.35807
N4bp2l1	6.74025e-10	4.38462e-09	1.09634	0.285673	DE_Cpne4	26wk	8.35807
Nckap1	6.74025e-10	4.38462e-09	0.714101	0.283625	DE_Cpne4	26wk	8.35807
Arhgef9	6.74025e-10	4.38462e-09	0.682289	0.282582	DE_Cpne4	26wk	8.35807
Tnrc6c	6.74025e-10	4.38462e-09	0.304985	0.282176	DE_Cpne4	26wk	8.35807
3110056K07Rik	6.74025e-10	4.38462e-09	3.09731	0.281493	DE_Cpne4	26wk	8.35807
Paip2	6.74025e-10	4.38462e-09	1.2732	0.281018	DE_Cpne4	26wk	8.35807
Cpsf6	4.60872e-09	1.87598e-08	0.559074	0.280997	DE_Cpne4	26wk	7.72677
4930587E11Rik	3.91215e-07	1.07722e-06	0.548415	0.280905	DE_Cpne4	26wk	5.9677
Gm12940	6.74025e-10	4.38462e-09	1.29094	0.280251	DE_Cpne4	26wk	8.35807
Kcnq3	8.36447e-07	2.21496e-06	0.173177	0.279018	DE_Cpne4	26wk	5.65463
Anks1	6.74025e-10	4.38462e-09	1.40277	0.278326	DE_Cpne4	26wk	8.35807
4930527B05Rik	6.74025e-10	4.38462e-09	3.20638	0.278132	DE_Cpne4	26wk	8.35807
Pnisr	6.74025e-10	4.38462e-09	0.312538	0.277395	DE_Cpne4	26wk	8.35807
Pak7	6.74025e-10	4.38462e-09	0.402162	0.275546	DE_Cpne4	26wk	8.35807
Lrch1	6.74025e-10	4.38462e-09	0.664015	0.273851	DE_Cpne4	26wk	8.35807
Rap1a	6.74025e-10	4.38462e-09	1.757	0.27264	DE_Cpne4	26wk	8.35807
4930419G24Rik	0.00126681	0.00234493	0.490367	0.271784	DE_Cpne4	26wk	2.62987
Prpf6	6.74025e-10	4.38462e-09	1.09293	0.271707	DE_Cpne4	26wk	8.35807
Gng2	6.74025e-10	4.38462e-09	0.633352	0.271557	DE_Cpne4	26wk	8.35807
Wnk1	6.74025e-10	4.38462e-09	0.703034	0.271505	DE_Cpne4	26wk	8.35807
Gm40841	1.88077e-08	6.57539e-08	0.532791	0.271095	DE_Cpne4	26wk	7.18208
Herc4	6.74025e-10	4.38462e-09	3.07905	0.270269	DE_Cpne4	26wk	8.35807
5031439G07Rik	6.74025e-10	4.38462e-09	0.987636	0.270219	DE_Cpne4	26wk	8.35807
Rtbdn	8.49246e-10	4.82303e-09	1.75716	0.26986	DE_Cpne4	26wk	8.31668
Slc38a6	6.74025e-10	4.38462e-09	1.47031	0.269156	DE_Cpne4	26wk	8.35807
Gnl3l	6.74025e-10	4.38462e-09	0.970206	0.268696	DE_Cpne4	26wk	8.35807
Pabpc1	6.74025e-10	4.38462e-09	3.65283	0.268291	DE_Cpne4	26wk	8.35807
Akirin2	6.74025e-10	4.38462e-09	2.5104	0.268271	DE_Cpne4	26wk	8.35807
Adcy2	0.00173726	0.00316994	0.122695	0.267692	DE_Cpne4	26wk	2.49895
Kmt2e	6.74025e-10	4.38462e-09	0.495496	0.267566	DE_Cpne4	26wk	8.35807
B230307C23Rik	6.74025e-10	4.38462e-09	0.9701	0.26629	DE_Cpne4	26wk	8.35807
Tgfbr2	1.20352e-07	3.60671e-07	1.03248	0.266232	DE_Cpne4	26wk	6.44289
Gm43376	6.74025e-10	4.38462e-09	1.07962	0.26557	DE_Cpne4	26wk	8.35807
Copa	6.74025e-10	4.38462e-09	1.01237	0.265314	DE_Cpne4	26wk	8.35807
Slc6a17	6.74025e-10	4.38462e-09	1.32309	0.265169	DE_Cpne4	26wk	8.35807
Mical3	3.18316e-08	1.05526e-07	0.562776	0.264836	DE_Cpne4	26wk	6.97664
Mycbp	6.74025e-10	4.38462e-09	2.94706	0.264807	DE_Cpne4	26wk	8.35807
Rtl4	0.00283298	0.0050253	0.473891	0.263177	DE_Cpne4	26wk	2.29884
Sacm1l	6.74025e-10	4.38462e-09	1.08401	0.262797	DE_Cpne4	26wk	8.35807
Trappc12	1.06862e-09	5.70399e-09	1.12524	0.262189	DE_Cpne4	26wk	8.24382
Akap8	6.74025e-10	4.38462e-09	1.06387	0.262179	DE_Cpne4	26wk	8.35807
Nhsl1	1.46958e-07	4.3152e-07	1.47584	0.262163	DE_Cpne4	26wk	6.365
Arfgef1	6.74025e-10	4.38462e-09	0.539971	0.262001	DE_Cpne4	26wk	8.35807
Sphkap	1.00817e-06	2.64402e-06	0.394703	0.261787	DE_Cpne4	26wk	5.57774
D3Ertd751e	6.74025e-10	4.38462e-09	1.55518	0.261765	DE_Cpne4	26wk	8.35807
Clasp2	6.74025e-10	4.38462e-09	0.332794	0.261542	DE_Cpne4	26wk	8.35807
Wdr20	6.74025e-10	4.38462e-09	1.75428	0.261072	DE_Cpne4	26wk	8.35807
4930590L20Rik	1.33084e-06	3.4421e-06	0.469341	0.260937	DE_Cpne4	26wk	5.46318
4933433G19Rik	6.74025e-10	4.38462e-09	4.34757	0.260102	DE_Cpne4	26wk	8.35807
Glrb	6.74025e-10	4.38462e-09	1.11153	0.258049	DE_Cpne4	26wk	8.35807
Gigyf1	6.74025e-10	4.38462e-09	1.6524	0.257925	DE_Cpne4	26wk	8.35807
Rerg	6.74025e-10	4.38462e-09	1.57429	0.257718	DE_Cpne4	26wk	8.35807
Kif1bp	6.74025e-10	4.38462e-09	1.66918	0.257092	DE_Cpne4	26wk	8.35807
Adam22	6.74025e-10	4.38462e-09	0.346034	0.257021	DE_Cpne4	26wk	8.35807
Pde4b	1.97822e-05	4.49889e-05	0.207968	0.254678	DE_Cpne4	26wk	4.34689
Usp47	1.06862e-09	5.70399e-09	0.671868	0.254545	DE_Cpne4	26wk	8.24382
Nipa1	6.74025e-10	4.38462e-09	1.35455	0.254262	DE_Cpne4	26wk	8.35807
Dok6	2.65473e-07	7.49657e-07	0.259919	0.254071	DE_Cpne4	26wk	6.12514
Cck	0.00319141	0.00562874	0.176142	0.253749	DE_Cpne4	26wk	2.24959
Atp2a2	6.74025e-10	4.38462e-09	0.941023	0.253631	DE_Cpne4	26wk	8.35807
Naaladl2	6.74025e-10	4.38462e-09	0.400948	0.253483	DE_Cpne4	26wk	8.35807
Drg1	6.74025e-10	4.38462e-09	0.678729	0.253076	DE_Cpne4	26wk	8.35807
Pex5l	0.00507624	0.00873481	0.145618	0.252734	DE_Cpne4	26wk	2.05875
Leng9	6.74025e-10	4.38462e-09	1.41319	0.252001	DE_Cpne4	26wk	8.35807
Snhg11	2.52682e-05	5.67711e-05	0.0887473	0.251778	DE_Cpne4	26wk	4.24587
Pakap-1	1.52031e-08	5.42196e-08	0.512595	0.251211	DE_Cpne4	26wk	7.26584
Tle4	6.74025e-10	4.38462e-09	1.23792	0.250551	DE_Cpne4	26wk	8.35807
Zc3h7a	6.74025e-10	4.38462e-09	0.976513	0.25034	DE_Cpne4	26wk	8.35807
Gm16105	6.74025e-10	4.38462e-09	0.857702	0.250183	DE_Cpne4	26wk	8.35807
Fndc9	6.74025e-10	4.38462e-09	0.836059	0.249242	DE_Cpne4	26wk	8.35807
Arid4a	7.56704e-10	4.54643e-09	0.686591	0.248989	DE_Cpne4	26wk	8.34233
Raf1	6.74025e-10	4.38462e-09	0.863563	0.248714	DE_Cpne4	26wk	8.35807
Usp6nl	6.74025e-10	4.38462e-09	1.35963	0.248172	DE_Cpne4	26wk	8.35807
Cdh10	2.64415e-09	1.17174e-08	1.61094	0.247996	DE_Cpne4	26wk	7.93117
Nucks1	6.74025e-10	4.38462e-09	1.19409	0.247739	DE_Cpne4	26wk	8.35807
Csf2ra	6.74025e-10	4.38462e-09	1.5469	0.247373	DE_Cpne4	26wk	8.35807
Nisch	6.74025e-10	4.38462e-09	0.489622	0.247102	DE_Cpne4	26wk	8.35807
St6galnac3	6.74025e-10	4.38462e-09	1.92833	0.24696	DE_Cpne4	26wk	8.35807
Gm26658	6.74025e-10	4.38462e-09	2.26594	0.246758	DE_Cpne4	26wk	8.35807
Psap	6.74025e-10	4.38462e-09	0.704623	0.246473	DE_Cpne4	26wk	8.35807
Mlf2	6.74025e-10	4.38462e-09	7.54074	0.245393	DE_Cpne4	26wk	8.35807
Wdr70	6.74025e-10	4.38462e-09	1.13775	0.245353	DE_Cpne4	26wk	8.35807
Chd6	6.74025e-10	4.38462e-09	0.387434	0.244952	DE_Cpne4	26wk	8.35807
D430041D05Rik	1.45896e-06	3.75068e-06	0.245437	0.244857	DE_Cpne4	26wk	5.42589
Mios	8.49246e-10	4.82303e-09	2.24974	0.244352	DE_Cpne4	26wk	8.31668
Ei24	6.74025e-10	4.38462e-09	1.75694	0.244127	DE_Cpne4	26wk	8.35807
Hsf2	6.74025e-10	4.38462e-09	1.95777	0.243272	DE_Cpne4	26wk	8.35807
Atp2b3	6.74025e-10	4.38462e-09	1.17158	0.243233	DE_Cpne4	26wk	8.35807
5730522E02Rik	0.000120015	0.000249305	0.556904	0.242648	DE_Cpne4	26wk	3.60327
Dtymk	6.74025e-10	4.38462e-09	2.88024	0.242352	DE_Cpne4	26wk	8.35807
Rab10	1.88714e-09	8.9772e-09	0.608343	0.242306	DE_Cpne4	26wk	8.04686
Brsk2	7.56704e-10	4.54643e-09	1.12632	0.241929	DE_Cpne4	26wk	8.34233
Fbxl3	1.06862e-09	5.70399e-09	2.05484	0.241424	DE_Cpne4	26wk	8.24382
Nova1	1.34289e-09	6.80828e-09	1.59926	0.241375	DE_Cpne4	26wk	8.16696
Pdss2	6.74025e-10	4.38462e-09	0.834756	0.24133	DE_Cpne4	26wk	8.35807
Ptpn9	8.49246e-10	4.82303e-09	0.665247	0.241137	DE_Cpne4	26wk	8.31668
Galnt18	1.30713e-05	3.03903e-05	0.758248	0.241105	DE_Cpne4	26wk	4.51727
Aplp1	6.74025e-10	4.38462e-09	3.70339	0.240698	DE_Cpne4	26wk	8.35807
Pnn	3.48623e-05	7.73258e-05	0.557933	0.240376	DE_Cpne4	26wk	4.11168
Maged1	9.52794e-10	5.25325e-09	1.26008	0.240277	DE_Cpne4	26wk	8.27957
Ncoa5	7.56704e-10	4.54643e-09	0.759022	0.239754	DE_Cpne4	26wk	8.34233
Cacnb2	6.40697e-09	2.50327e-08	0.278434	0.239659	DE_Cpne4	26wk	7.60149
Tcf12	2.36374e-09	1.07118e-08	0.329124	0.237335	DE_Cpne4	26wk	7.97014
Chac2	6.74025e-10	4.38462e-09	2.48776	0.237037	DE_Cpne4	26wk	8.35807
Cep295	6.74025e-10	4.38462e-09	1.16125	0.236566	DE_Cpne4	26wk	8.35807
Gm35188	6.74025e-10	4.38462e-09	0.558954	0.236086	DE_Cpne4	26wk	8.35807
Cux2	0.00209182	0.003774	0.502579	0.235044	DE_Cpne4	26wk	2.4232
Supt20	6.74025e-10	4.38462e-09	0.933967	0.234926	DE_Cpne4	26wk	8.35807
Soga3	6.74025e-10	4.38462e-09	0.684978	0.234265	DE_Cpne4	26wk	8.35807
Hook1	6.74025e-10	4.38462e-09	0.880232	0.233502	DE_Cpne4	26wk	8.35807
4930444A19Rik	6.74025e-10	4.38462e-09	0.650582	0.233481	DE_Cpne4	26wk	8.35807
Ssh2	4.67907e-06	1.13622e-05	0.418842	0.233378	DE_Cpne4	26wk	4.94454
Rhbdd2	6.74025e-10	4.38462e-09	2.35396	0.233234	DE_Cpne4	26wk	8.35807
Bmpr2	6.74025e-10	4.38462e-09	0.694663	0.233069	DE_Cpne4	26wk	8.35807
Rnf220	2.36374e-09	1.07118e-08	2.90003	0.232778	DE_Cpne4	26wk	7.97014
Chuk	2.95684e-09	1.28863e-08	0.907871	0.23232	DE_Cpne4	26wk	7.88987
Setdb1	6.74025e-10	4.38462e-09	1.08016	0.232277	DE_Cpne4	26wk	8.35807
Ep400	6.74025e-10	4.38462e-09	0.511431	0.232251	DE_Cpne4	26wk	8.35807
Atp6v0c	2.36374e-09	1.07118e-08	0.996989	0.232127	DE_Cpne4	26wk	7.97014
Trerf1	7.14594e-09	2.75471e-08	0.342816	0.232086	DE_Cpne4	26wk	7.55992
Clgn	2.64415e-09	1.17174e-08	1.10811	0.231891	DE_Cpne4	26wk	7.93117
Gm12296	1.59888e-06	4.09201e-06	0.369527	0.231742	DE_Cpne4	26wk	5.38806
Itsn2	8.49246e-10	4.82303e-09	0.899719	0.231315	DE_Cpne4	26wk	8.31668
Syt11	6.74025e-10	4.38462e-09	1.52049	0.231255	DE_Cpne4	26wk	8.35807
Ube2e2	4.82089e-08	1.54276e-07	0.355168	0.231001	DE_Cpne4	26wk	6.8117
Rprd1a	6.74025e-10	4.38462e-09	0.881109	0.230484	DE_Cpne4	26wk	8.35807
Ufsp2	6.74025e-10	4.38462e-09	1.89168	0.229544	DE_Cpne4	26wk	8.35807
Gm49969	1.88714e-09	8.9772e-09	1.33324	0.229435	DE_Cpne4	26wk	8.04686
Cdc42se2	6.40697e-09	2.50327e-08	1.37567	0.229311	DE_Cpne4	26wk	7.60149
Glra2	8.89783e-08	2.72575e-07	0.766317	0.228728	DE_Cpne4	26wk	6.56451
Stx3	6.74025e-10	4.38462e-09	1.71675	0.228516	DE_Cpne4	26wk	8.35807
Efcab14	6.74025e-10	4.38462e-09	3.27036	0.228513	DE_Cpne4	26wk	8.35807
Fbxl5	6.74025e-10	4.38462e-09	0.764727	0.228008	DE_Cpne4	26wk	8.35807
Igsf8	6.74025e-10	4.38462e-09	1.06309	0.227864	DE_Cpne4	26wk	8.35807
Cnot4	1.34289e-09	6.80828e-09	0.436644	0.227667	DE_Cpne4	26wk	8.16696
Gria1	0.00507624	0.00873481	0.129202	0.227401	DE_Cpne4	26wk	2.05875
Dnajc13	6.74025e-10	4.38462e-09	0.746193	0.227265	DE_Cpne4	26wk	8.35807
Rab3gap1	6.74025e-10	4.38462e-09	0.740805	0.227006	DE_Cpne4	26wk	8.35807
Ift88	6.74025e-10	4.38462e-09	1.17582	0.226973	DE_Cpne4	26wk	8.35807
Txlng	6.74025e-10	4.38462e-09	0.937949	0.226791	DE_Cpne4	26wk	8.35807
Chp1	6.74025e-10	4.38462e-09	2.18812	0.226682	DE_Cpne4	26wk	8.35807
Ptprz1	3.55245e-07	9.8375e-07	0.603946	0.226451	DE_Cpne4	26wk	6.00712
Slc24a2	1.06862e-09	5.70399e-09	0.976499	0.226095	DE_Cpne4	26wk	8.24382
Cnot7	6.74025e-10	4.38462e-09	1.82843	0.226018	DE_Cpne4	26wk	8.35807
Pcsk2	5.10634e-06	1.23626e-05	0.258456	0.225956	DE_Cpne4	26wk	4.90789
Pdcd10	6.74025e-10	4.38462e-09	1.6461	0.225933	DE_Cpne4	26wk	8.35807
Selenos	5.29533e-10	4.38462e-09	11.6584	0.225462	DE_Cpne4	26wk	8.35807
Prnp	6.74025e-10	4.38462e-09	1.67829	0.225424	DE_Cpne4	26wk	8.35807
4930557K07Rik	6.74025e-10	4.38462e-09	3.96483	0.223714	DE_Cpne4	26wk	8.35807
Adar	6.74025e-10	4.38462e-09	0.705607	0.223558	DE_Cpne4	26wk	8.35807
Atp11c	9.52794e-10	5.25325e-09	1.04228	0.223476	DE_Cpne4	26wk	8.27957
Smg9	6.74025e-10	4.38462e-09	2.55352	0.223306	DE_Cpne4	26wk	8.35807
Lyst	4.12672e-09	1.70315e-08	0.845087	0.223285	DE_Cpne4	26wk	7.76875
Pid1	0.00283298	0.0050253	0.337578	0.222896	DE_Cpne4	26wk	2.29884
Secisbp2l	6.74025e-10	4.38462e-09	3.23482	0.222724	DE_Cpne4	26wk	8.35807
Gm4924	6.74025e-10	4.38462e-09	1.74445	0.222066	DE_Cpne4	26wk	8.35807
Rai1	1.19813e-09	6.24731e-09	0.932396	0.221255	DE_Cpne4	26wk	8.20431
Unc5c	0.000267773	0.000538672	0.091502	0.221254	DE_Cpne4	26wk	3.26868
Usp3	6.74025e-10	4.38462e-09	0.962263	0.221045	DE_Cpne4	26wk	8.35807
Kctd1	8.87863e-05	0.000187577	0.714563	0.221003	DE_Cpne4	26wk	3.72682
Togaram1	6.74025e-10	4.38462e-09	1.38281	0.22072	DE_Cpne4	26wk	8.35807
Dmtn	9.52794e-10	5.25325e-09	1.47129	0.22058	DE_Cpne4	26wk	8.27957
Akap8l	9.52794e-10	5.25325e-09	0.491392	0.220515	DE_Cpne4	26wk	8.27957
C2cd2	7.56704e-10	4.54643e-09	1.59902	0.22048	DE_Cpne4	26wk	8.34233
Gm32509	1.97807e-07	5.69488e-07	0.258623	0.22046	DE_Cpne4	26wk	6.24452
0610043K17Rik	6.74025e-10	4.38462e-09	3.03485	0.220429	DE_Cpne4	26wk	8.35807
Atp1b1	1.46958e-07	4.3152e-07	0.629729	0.219936	DE_Cpne4	26wk	6.365
Lcorl	2.95684e-09	1.28863e-08	0.812097	0.219711	DE_Cpne4	26wk	7.88987
Thrap3	6.74025e-10	4.38462e-09	1.09993	0.219547	DE_Cpne4	26wk	8.35807
Gm15577	6.74025e-10	4.38462e-09	1.27755	0.219199	DE_Cpne4	26wk	8.35807
Crebbp	2.11238e-09	9.83317e-09	0.366395	0.218909	DE_Cpne4	26wk	8.00731
Shisal1	1.97807e-07	5.69488e-07	1.08293	0.218828	DE_Cpne4	26wk	6.24452
Cnih3	0.00236384	0.0042377	0.888556	0.218818	DE_Cpne4	26wk	2.37287
A830018L16Rik	6.55907e-08	2.04893e-07	0.364955	0.218462	DE_Cpne4	26wk	6.68847
Gm13883	6.74025e-10	4.38462e-09	1.59199	0.218249	DE_Cpne4	26wk	8.35807
Cnot3	2.64415e-09	1.17174e-08	0.747238	0.217817	DE_Cpne4	26wk	7.93117
Ccdc136	6.74025e-10	4.38462e-09	0.967276	0.217106	DE_Cpne4	26wk	8.35807
Mblac2	2.95684e-09	1.28863e-08	1.31463	0.217068	DE_Cpne4	26wk	7.88987
Tax1bp1	6.74025e-10	4.38462e-09	0.858254	0.21706	DE_Cpne4	26wk	8.35807
Lgals8	6.74025e-10	4.38462e-09	1.40889	0.216931	DE_Cpne4	26wk	8.35807
Calm2	2.65473e-07	7.49657e-07	0.717664	0.216883	DE_Cpne4	26wk	6.12514
Spock2	6.74025e-10	4.38462e-09	0.387718	0.216851	DE_Cpne4	26wk	8.35807
Nedd4	7.14594e-09	2.75471e-08	0.325812	0.216003	DE_Cpne4	26wk	7.55992
Zfp560	6.74025e-10	4.38462e-09	2.54768	0.215681	DE_Cpne4	26wk	8.35807
Nppc	3.22478e-07	8.99148e-07	0.92949	0.215519	DE_Cpne4	26wk	6.04617
Srsf11	6.74025e-10	4.38462e-09	0.34895	0.215411	DE_Cpne4	26wk	8.35807
Ankrd44	3.18316e-08	1.05526e-07	0.281296	0.21538	DE_Cpne4	26wk	6.97664
Xpo6	1.19813e-09	6.24731e-09	0.910611	0.214939	DE_Cpne4	26wk	8.20431
Ppfia3	4.12672e-09	1.70315e-08	1.33214	0.214843	DE_Cpne4	26wk	7.76875
Gabra3	7.56704e-10	4.54643e-09	0.354508	0.214622	DE_Cpne4	26wk	8.34233
Phc2	2.18261e-07	6.24234e-07	0.487934	0.21457	DE_Cpne4	26wk	6.20465
Frs2	6.74025e-10	4.38462e-09	1.11111	0.214481	DE_Cpne4	26wk	8.35807
Chd3	7.96754e-09	3.02712e-08	0.529238	0.214406	DE_Cpne4	26wk	7.51897
Chn1	6.74025e-10	4.38462e-09	0.446916	0.214298	DE_Cpne4	26wk	8.35807
Klc2	6.74025e-10	4.38462e-09	1.64094	0.214281	DE_Cpne4	26wk	8.35807
Lmtk2	6.74025e-10	4.38462e-09	0.704606	0.214112	DE_Cpne4	26wk	8.35807
Rbis	6.74025e-10	4.38462e-09	1.43897	0.213739	DE_Cpne4	26wk	8.35807
Kif1a	1.06862e-09	5.70399e-09	0.631679	0.213049	DE_Cpne4	26wk	8.24382
Orc6	6.74025e-10	4.38462e-09	2.25879	0.212608	DE_Cpne4	26wk	8.35807
Chd4	6.74025e-10	4.38462e-09	0.48941	0.212388	DE_Cpne4	26wk	8.35807
Gm11149	1.22734e-08	4.46752e-08	0.635031	0.21208	DE_Cpne4	26wk	7.34993
Syncrip	6.74025e-10	4.38462e-09	1.46156	0.211883	DE_Cpne4	26wk	8.35807
Mical2	8.88069e-09	3.33888e-08	0.992768	0.211676	DE_Cpne4	26wk	7.4764
Plagl1	6.74025e-10	4.38462e-09	1.69538	0.211454	DE_Cpne4	26wk	8.35807
4930556N13Rik	6.74025e-10	4.38462e-09	3.45801	0.211364	DE_Cpne4	26wk	8.35807
Stat5b	6.74025e-10	4.38462e-09	1.20569	0.211329	DE_Cpne4	26wk	8.35807
Lgi2	3.91215e-07	1.07722e-06	0.634833	0.210979	DE_Cpne4	26wk	5.9677
Mrps28	1.88077e-08	6.57539e-08	0.851006	0.210936	DE_Cpne4	26wk	7.18208
Rnf13	6.74025e-10	4.38462e-09	1.42613	0.21092	DE_Cpne4	26wk	8.35807
Rapgef6	1.69124e-08	5.97697e-08	0.456368	0.210547	DE_Cpne4	26wk	7.22352
Hspa5	6.74025e-10	4.38462e-09	2.25322	0.210536	DE_Cpne4	26wk	8.35807
Klhl8	7.14594e-09	2.75471e-08	1.73013	0.210536	DE_Cpne4	26wk	7.55992
Ppfia4	1.88714e-09	8.9772e-09	1.19634	0.210168	DE_Cpne4	26wk	8.04686
Kif1b	7.26325e-08	2.25538e-07	0.280573	0.210122	DE_Cpne4	26wk	6.64678
Pdlim7	6.74025e-10	4.38462e-09	1.32653	0.209976	DE_Cpne4	26wk	8.35807
Exoc6b	6.40697e-09	2.50327e-08	0.296858	0.209391	DE_Cpne4	26wk	7.60149
Uri1	6.74025e-10	4.38462e-09	0.779068	0.209219	DE_Cpne4	26wk	8.35807
Celf1	2.64415e-09	1.17174e-08	0.313019	0.209174	DE_Cpne4	26wk	7.93117
Arrb1	6.74025e-10	4.38462e-09	1.22882	0.208637	DE_Cpne4	26wk	8.35807
Hipk2	1.06862e-09	5.70399e-09	0.462469	0.208377	DE_Cpne4	26wk	8.24382
Gde1	6.74025e-10	4.38462e-09	2.7449	0.208227	DE_Cpne4	26wk	8.35807
Marcks	4.60872e-09	1.87598e-08	1.02208	0.208219	DE_Cpne4	26wk	7.72677
Qtrt1	1.34289e-09	6.80828e-09	1.50896	0.208028	DE_Cpne4	26wk	8.16696
Sidt1	6.74025e-10	4.38462e-09	0.556383	0.208021	DE_Cpne4	26wk	8.35807
Atp1b3	5.74253e-09	2.272e-08	1.64625	0.2079	DE_Cpne4	26wk	7.64359
Lias	6.74025e-10	4.38462e-09	2.30799	0.20778	DE_Cpne4	26wk	8.35807
Impact	6.74025e-10	4.38462e-09	0.711001	0.207487	DE_Cpne4	26wk	8.35807
Camkv	1.46958e-07	4.3152e-07	0.475785	0.207297	DE_Cpne4	26wk	6.365
Trim37	8.49246e-10	4.82303e-09	0.667593	0.207188	DE_Cpne4	26wk	8.31668
Pcsk1n	2.09085e-08	7.25146e-08	0.852801	0.207031	DE_Cpne4	26wk	7.13957
Cxxc4	7.56704e-10	4.54643e-09	1.02362	0.206887	DE_Cpne4	26wk	8.34233
Rnps1	4.82089e-08	1.54276e-07	0.963128	0.206325	DE_Cpne4	26wk	6.8117
Pabpc4	2.11238e-09	9.83317e-09	2.05318	0.205981	DE_Cpne4	26wk	8.00731
Aars	3.18316e-08	1.05526e-07	1.20947	0.205746	DE_Cpne4	26wk	6.97664
Lsm7	6.74025e-10	4.38462e-09	1.55454	0.20493	DE_Cpne4	26wk	8.35807
Fubp3	6.74025e-10	4.38462e-09	1.25075	0.204638	DE_Cpne4	26wk	8.35807
Prex2	0.000232081	0.00046941	0.214682	0.204106	DE_Cpne4	26wk	3.32845
Serbp1	2.09085e-08	7.25146e-08	0.693812	0.204039	DE_Cpne4	26wk	7.13957
Ktn1	1.20352e-07	3.60671e-07	0.455896	0.203942	DE_Cpne4	26wk	6.44289
Brd8	7.56704e-10	4.54643e-09	1.21335	0.203808	DE_Cpne4	26wk	8.34233
Atp11a	6.74025e-10	4.38462e-09	1.50373	0.203768	DE_Cpne4	26wk	8.35807
Cyfip2	6.74025e-10	4.38462e-09	0.451758	0.203703	DE_Cpne4	26wk	8.35807
Zer1	8.49246e-10	4.82303e-09	1.37631	0.203455	DE_Cpne4	26wk	8.31668
Gm26672	6.74025e-10	4.38462e-09	1.29972	0.20341	DE_Cpne4	26wk	8.35807
Hmg20a	6.74025e-10	4.38462e-09	0.812634	0.203277	DE_Cpne4	26wk	8.35807
Rpgr	6.74025e-10	4.38462e-09	0.85093	0.203032	DE_Cpne4	26wk	8.35807
Arhgap20	1.88714e-09	8.9772e-09	0.508233	0.201812	DE_Cpne4	26wk	8.04686
Hprt	6.74025e-10	4.38462e-09	1.74515	0.201808	DE_Cpne4	26wk	8.35807
2610020C07Rik	6.74025e-10	4.38462e-09	0.750602	0.201636	DE_Cpne4	26wk	8.35807
Myo6	1.68535e-09	8.17868e-09	1.50524	0.201262	DE_Cpne4	26wk	8.08732
Ncoa7	6.74025e-10	4.38462e-09	0.37612	0.201142	DE_Cpne4	26wk	8.35807
Adam23	2.64415e-09	1.17174e-08	0.602562	0.201077	DE_Cpne4	26wk	7.93117
Huwe1	1.52031e-08	5.42196e-08	0.316272	0.20099	DE_Cpne4	26wk	7.26584
Macrod1	2.95684e-09	1.28863e-08	1.11961	0.200973	DE_Cpne4	26wk	7.88987
Gaa	1.06862e-09	5.70399e-09	0.676398	0.200903	DE_Cpne4	26wk	8.24382
Qk	6.74025e-10	4.38462e-09	5.85796	0.20087	DE_Cpne4	26wk	8.35807
Raph1	5.73528e-07	1.54652e-06	0.401969	0.200736	DE_Cpne4	26wk	5.81064
Ybx1	7.56704e-10	4.54643e-09	1.26271	0.200493	DE_Cpne4	26wk	8.34233
Eif2s3y	6.74025e-10	4.38462e-09	0.423871	0.200472	DE_Cpne4	26wk	8.35807
Snx13	6.74025e-10	4.38462e-09	0.62898	0.199861	DE_Cpne4	26wk	8.35807
D030068K23Rik	1.82206e-05	4.17616e-05	0.519828	0.199769	DE_Cpne4	26wk	4.37922
Smg7	1.50466e-09	7.46531e-09	0.726002	0.199764	DE_Cpne4	26wk	8.12695
Sema6a	7.56704e-10	4.54643e-09	0.748707	0.199723	DE_Cpne4	26wk	8.34233
Mdm2	6.74025e-10	4.38462e-09	1.32732	0.19945	DE_Cpne4	26wk	8.35807
Nmt1	6.74025e-10	4.38462e-09	0.889277	0.199359	DE_Cpne4	26wk	8.35807
Dennd4a	6.74025e-10	4.38462e-09	0.548556	0.198868	DE_Cpne4	26wk	8.35807
Smc1a	9.52794e-10	5.25325e-09	1.81443	0.198648	DE_Cpne4	26wk	8.27957
Adipor2	6.74025e-10	4.38462e-09	2.37546	0.198638	DE_Cpne4	26wk	8.35807
Tia1	4.12672e-09	1.70315e-08	0.352731	0.198289	DE_Cpne4	26wk	7.76875
1810030O07Rik	6.74025e-10	4.38462e-09	6.41537	0.19816	DE_Cpne4	26wk	8.35807
G3bp1	6.74025e-10	4.38462e-09	1.64053	0.198098	DE_Cpne4	26wk	8.35807
Pmepa1	6.74025e-10	4.38462e-09	1.80152	0.197626	DE_Cpne4	26wk	8.35807
Ctnnd2	0.00118815	0.00220508	0.116028	0.19736	DE_Cpne4	26wk	2.65658
Wdr43	6.74025e-10	4.38462e-09	1.22093	0.197292	DE_Cpne4	26wk	8.35807
Foxn3	9.52794e-10	5.25325e-09	0.479377	0.196977	DE_Cpne4	26wk	8.27957
Cygb	6.74025e-10	4.38462e-09	6.83988	0.196702	DE_Cpne4	26wk	8.35807
Enpp2	6.74025e-10	4.38462e-09	3.71711	0.196659	DE_Cpne4	26wk	8.35807
Cltb	6.74025e-10	4.38462e-09	2.74648	0.19657	DE_Cpne4	26wk	8.35807
Fam57a	6.74025e-10	4.38462e-09	2.23722	0.196525	DE_Cpne4	26wk	8.35807
Atp13a1	6.74025e-10	4.38462e-09	5.66881	0.196354	DE_Cpne4	26wk	8.35807
Ifrd1	6.74025e-10	4.38462e-09	2.55433	0.19616	DE_Cpne4	26wk	8.35807
Armh4	6.74025e-10	4.38462e-09	0.776667	0.196049	DE_Cpne4	26wk	8.35807
Slc4a3	1.19813e-09	6.24731e-09	1.36506	0.196008	DE_Cpne4	26wk	8.20431
1810013L24Rik	6.74025e-10	4.38462e-09	1.43247	0.19583	DE_Cpne4	26wk	8.35807
Ergic1	1.68535e-09	8.17868e-09	1.13086	0.195708	DE_Cpne4	26wk	8.08732
Got2	6.74025e-10	4.38462e-09	2.09591	0.195309	DE_Cpne4	26wk	8.35807
Bms1	6.74025e-10	4.38462e-09	2.16155	0.19473	DE_Cpne4	26wk	8.35807
Ddx18	6.74025e-10	4.38462e-09	2.06302	0.194666	DE_Cpne4	26wk	8.35807
Slain1	6.74025e-10	4.38462e-09	1.35141	0.194255	DE_Cpne4	26wk	8.35807
Gm36198	6.74025e-10	4.38462e-09	2.1752	0.19421	DE_Cpne4	26wk	8.35807
Tm2d1	6.74025e-10	4.38462e-09	1.15589	0.194139	DE_Cpne4	26wk	8.35807
Kifap3	7.14594e-09	2.75471e-08	0.50687	0.194139	DE_Cpne4	26wk	7.55992
Eaf2	6.74025e-10	4.38462e-09	1.45591	0.193946	DE_Cpne4	26wk	8.35807
Gon4l	6.74025e-10	4.38462e-09	0.702097	0.193923	DE_Cpne4	26wk	8.35807
Gpsm1	6.74025e-10	4.38462e-09	1.76275	0.193395	DE_Cpne4	26wk	8.35807
Eml2	6.74025e-10	4.38462e-09	0.643534	0.193211	DE_Cpne4	26wk	8.35807
Skp2	6.74025e-10	4.38462e-09	6.57349	0.192934	DE_Cpne4	26wk	8.35807
Arhgap5	2.64415e-09	1.17174e-08	0.530786	0.192908	DE_Cpne4	26wk	7.93117
Slc7a14	9.18455e-07	2.41846e-06	0.313497	0.19264	DE_Cpne4	26wk	5.61646
Snx12	6.74025e-10	4.38462e-09	2.14002	0.192567	DE_Cpne4	26wk	8.35807
Cdc37l1	1.06862e-09	5.70399e-09	1.1129	0.192526	DE_Cpne4	26wk	8.24382
Usp31	6.74025e-10	4.38462e-09	2.0409	0.19239	DE_Cpne4	26wk	8.35807
Coro7	2.36374e-09	1.07118e-08	1.54239	0.191865	DE_Cpne4	26wk	7.97014
Morn1	6.74025e-10	4.38462e-09	2.04668	0.191791	DE_Cpne4	26wk	8.35807
Hjurp	6.74025e-10	4.38462e-09	0.910163	0.191406	DE_Cpne4	26wk	8.35807
Myo1e	1.33013e-07	3.9588e-07	0.856849	0.191342	DE_Cpne4	26wk	6.40244
Mettl16	7.56704e-10	4.54643e-09	1.56898	0.191037	DE_Cpne4	26wk	8.34233
Ano4	3.925e-06	9.59771e-06	0.13844	0.190381	DE_Cpne4	26wk	5.01783
Srcap	1.88077e-08	6.57539e-08	0.770581	0.190144	DE_Cpne4	26wk	7.18208
Ndfip2	6.74025e-10	4.38462e-09	0.670758	0.190096	DE_Cpne4	26wk	8.35807
Kcnk3	6.74025e-10	4.38462e-09	5.31301	0.189475	DE_Cpne4	26wk	8.35807
1110051M20Rik	3.48623e-05	7.73258e-05	0.421208	0.189416	DE_Cpne4	26wk	4.11168
Samd4	3.18316e-08	1.05526e-07	1.06228	0.18935	DE_Cpne4	26wk	6.97664
Ccser2	2.09085e-08	7.25146e-08	0.488074	0.189144	DE_Cpne4	26wk	7.13957
Snhg20	6.74025e-10	4.38462e-09	1.94868	0.188821	DE_Cpne4	26wk	8.35807
Grid2	0.0026679	0.00475046	0.149586	0.188511	DE_Cpne4	26wk	2.32326
Fcf1	6.74025e-10	4.38462e-09	3.25362	0.188245	DE_Cpne4	26wk	8.35807
Prrc2c	6.74025e-10	4.38462e-09	0.291593	0.187908	DE_Cpne4	26wk	8.35807
Pura	6.74025e-10	4.38462e-09	0.899916	0.187181	DE_Cpne4	26wk	8.35807
Gm12158	6.62398e-06	1.5881e-05	0.62213	0.187163	DE_Cpne4	26wk	4.79912
Lmo3	0.00184879	0.00335984	0.213347	0.18701	DE_Cpne4	26wk	2.47368
Mgat5	7.56704e-10	4.54643e-09	0.48697	0.186964	DE_Cpne4	26wk	8.34233
H2afy	9.52794e-10	5.25325e-09	0.657223	0.186535	DE_Cpne4	26wk	8.27957
Rnpepl1	6.74025e-10	4.38462e-09	5.77367	0.186449	DE_Cpne4	26wk	8.35807
Dipk1b	6.74025e-10	4.38462e-09	1.23101	0.186428	DE_Cpne4	26wk	8.35807
Nudcd3	6.74025e-10	4.38462e-09	0.452663	0.186287	DE_Cpne4	26wk	8.35807
Vps13d	1.88077e-08	6.57539e-08	0.585294	0.186198	DE_Cpne4	26wk	7.18208
Gm48678	7.96754e-09	3.02712e-08	1.2549	0.185828	DE_Cpne4	26wk	7.51897
Anks3	9.52794e-10	5.25325e-09	1.18707	0.185823	DE_Cpne4	26wk	8.27957
Mapkap1	6.74025e-10	4.38462e-09	0.689031	0.185584	DE_Cpne4	26wk	8.35807
Rhbdl1	6.74025e-10	4.38462e-09	1.97207	0.185528	DE_Cpne4	26wk	8.35807
Ap1g1	6.74025e-10	4.38462e-09	0.608524	0.185379	DE_Cpne4	26wk	8.35807
Mapk1ip1	6.74025e-10	4.38462e-09	1.47426	0.185234	DE_Cpne4	26wk	8.35807
Api5	9.52794e-10	5.25325e-09	1.52926	0.185152	DE_Cpne4	26wk	8.27957
Patl1	6.74025e-10	4.38462e-09	1.44123	0.184975	DE_Cpne4	26wk	8.35807
Abhd17b	6.74025e-10	4.38462e-09	1.04828	0.184777	DE_Cpne4	26wk	8.35807
Tmem59l	6.74025e-10	4.38462e-09	1.59867	0.184648	DE_Cpne4	26wk	8.35807
Ube2q2	3.91991e-08	1.27657e-07	1.02715	0.18461	DE_Cpne4	26wk	6.89395
Atat1	6.74025e-10	4.38462e-09	1.88636	0.184379	DE_Cpne4	26wk	8.35807
Stk32c	6.74025e-10	4.38462e-09	4.48924	0.184298	DE_Cpne4	26wk	8.35807
Oxa1l	6.74025e-10	4.38462e-09	1.35309	0.184212	DE_Cpne4	26wk	8.35807
Dlg1	5.14533e-09	2.06784e-08	0.438568	0.184144	DE_Cpne4	26wk	7.68448
Naxd	6.74025e-10	4.38462e-09	1.97133	0.184117	DE_Cpne4	26wk	8.35807
Tapt1	6.74025e-10	4.38462e-09	2.32893	0.184092	DE_Cpne4	26wk	8.35807
Chst9	0.000331072	0.000657766	1.02775	0.183466	DE_Cpne4	26wk	3.18193
Mtmr6	6.74025e-10	4.38462e-09	1.89458	0.183254	DE_Cpne4	26wk	8.35807
Eefsec	6.74025e-10	4.38462e-09	1.10729	0.182991	DE_Cpne4	26wk	8.35807
Gm30382	9.32905e-06	2.20107e-05	1.29378	0.182965	DE_Cpne4	26wk	4.65737
Gnpat	5.14533e-09	2.06784e-08	1.53725	0.182936	DE_Cpne4	26wk	7.68448
Pycard	6.74025e-10	4.38462e-09	2.22573	0.182771	DE_Cpne4	26wk	8.35807
Ogt	2.14708e-05	4.86308e-05	0.295152	0.182623	DE_Cpne4	26wk	4.31309
Erp44	2.64415e-09	1.17174e-08	1.28136	0.182538	DE_Cpne4	26wk	7.93117
Agl	7.56704e-10	4.54643e-09	1.46401	0.182357	DE_Cpne4	26wk	8.34233
Hat1	6.74025e-10	4.38462e-09	2.67539	0.182077	DE_Cpne4	26wk	8.35807
Pou2f1	3.18316e-08	1.05526e-07	0.620216	0.181441	DE_Cpne4	26wk	6.97664
Thra	6.74025e-10	4.38462e-09	0.503849	0.181394	DE_Cpne4	26wk	8.35807
Unk	6.74025e-10	4.38462e-09	1.68299	0.181242	DE_Cpne4	26wk	8.35807
Ica1	6.55907e-08	2.04893e-07	0.379885	0.181199	DE_Cpne4	26wk	6.68847
Evl	9.52794e-10	5.25325e-09	0.488001	0.181097	DE_Cpne4	26wk	8.27957
Eml6	8.88069e-09	3.33888e-08	0.229312	0.180945	DE_Cpne4	26wk	7.4764
Dpysl4	6.74025e-10	4.38462e-09	2.59402	0.180939	DE_Cpne4	26wk	8.35807
Tet1	6.74025e-10	4.38462e-09	1.69218	0.180793	DE_Cpne4	26wk	8.35807
Scn8a	7.14594e-09	2.75471e-08	0.316042	0.180503	DE_Cpne4	26wk	7.55992
Zfand5	6.74025e-10	4.38462e-09	3.29288	0.180474	DE_Cpne4	26wk	8.35807
Timm44	6.74025e-10	4.38462e-09	1.00941	0.180424	DE_Cpne4	26wk	8.35807
Wdr33	2.09085e-08	7.25146e-08	0.351217	0.180082	DE_Cpne4	26wk	7.13957
Hnrnpdl	8.49246e-10	4.82303e-09	0.603204	0.180008	DE_Cpne4	26wk	8.31668
Cspp1	1.06862e-09	5.70399e-09	0.298934	0.179802	DE_Cpne4	26wk	8.24382
Ppp2r2a	6.74025e-10	4.38462e-09	0.713262	0.179783	DE_Cpne4	26wk	8.35807
Frmd5	4.60872e-09	1.87598e-08	3.28932	0.179765	DE_Cpne4	26wk	7.72677
Clcn4	6.74025e-10	4.38462e-09	6.13544	0.179533	DE_Cpne4	26wk	8.35807
Tgfbrap1	6.74025e-10	4.38462e-09	1.23696	0.17945	DE_Cpne4	26wk	8.35807
Napg	7.62202e-05	0.000162051	0.703938	0.179131	DE_Cpne4	26wk	3.79035
Polr3b	6.74025e-10	4.38462e-09	3.19519	0.179081	DE_Cpne4	26wk	8.35807
Smarca2	4.82089e-08	1.54276e-07	0.715774	0.178379	DE_Cpne4	26wk	6.8117
Gm49961	6.74025e-10	4.38462e-09	1.43722	0.178214	DE_Cpne4	26wk	8.35807
Prkcg	7.62202e-05	0.000162051	0.927074	0.178131	DE_Cpne4	26wk	3.79035
Pofut1	6.74025e-10	4.38462e-09	1.82887	0.177985	DE_Cpne4	26wk	8.35807
Zmat3	7.56704e-10	4.54643e-09	1.38431	0.177721	DE_Cpne4	26wk	8.34233
Fhod3	3.21825e-05	7.16532e-05	0.488126	0.177356	DE_Cpne4	26wk	4.14476
Slc9a9	3.0082e-06	7.46888e-06	0.664528	0.177331	DE_Cpne4	26wk	5.12674
0610030E20Rik	6.74025e-10	4.38462e-09	2.64476	0.17721	DE_Cpne4	26wk	8.35807
Atraid	6.74025e-10	4.38462e-09	5.93663	0.177194	DE_Cpne4	26wk	8.35807
Mapk8ip1	7.56704e-10	4.54643e-09	1.62039	0.177046	DE_Cpne4	26wk	8.34233
Cttnbp2	0.00173726	0.00316994	0.278501	0.176766	DE_Cpne4	26wk	2.49895
Tcf4	4.60872e-09	1.87598e-08	2.38492	0.176601	DE_Cpne4	26wk	7.72677
Gga3	1.50466e-09	7.46531e-09	1.79096	0.176198	DE_Cpne4	26wk	8.12695
Upf2	1.68535e-09	8.17868e-09	0.50785	0.176117	DE_Cpne4	26wk	8.08732
Ttll11	8.87863e-05	0.000187577	0.711946	0.176028	DE_Cpne4	26wk	3.72682
Sez6l	5.73528e-07	1.54652e-06	0.462927	0.175839	DE_Cpne4	26wk	5.81064
Grik5	1.19813e-09	6.24731e-09	0.468178	0.175762	DE_Cpne4	26wk	8.20431
Rad23b	6.74025e-10	4.38462e-09	0.806206	0.17561	DE_Cpne4	26wk	8.35807
Hint3	1.34289e-09	6.80828e-09	1.91448	0.175591	DE_Cpne4	26wk	8.16696
Arsb	1.19813e-09	6.24731e-09	1.20518	0.175512	DE_Cpne4	26wk	8.20431
Bach2	0.00014995	0.000308455	0.550891	0.175452	DE_Cpne4	26wk	3.51081
Med14	6.74025e-10	4.38462e-09	0.753911	0.175363	DE_Cpne4	26wk	8.35807
Qrich1	2.14708e-05	4.86308e-05	0.428037	0.175324	DE_Cpne4	26wk	4.31309
Pdhb	6.74025e-10	4.38462e-09	5.81588	0.175278	DE_Cpne4	26wk	8.35807
Rph3a	7.62202e-05	0.000162051	1.06244	0.17507	DE_Cpne4	26wk	3.79035
Sipa1l1	8.56777e-06	2.02717e-05	0.256687	0.174925	DE_Cpne4	26wk	4.69311
Stmn3	5.14533e-09	2.06784e-08	1.3444	0.174885	DE_Cpne4	26wk	7.68448
Slc22a17	1.88077e-08	6.57539e-08	0.49819	0.174656	DE_Cpne4	26wk	7.18208
Plekha3	6.74025e-10	4.38462e-09	1.77584	0.174534	DE_Cpne4	26wk	8.35807
Adcy3	2.32364e-08	7.89412e-08	0.756717	0.174531	DE_Cpne4	26wk	7.1027
Mrps18a	6.74025e-10	4.38462e-09	3.75254	0.174424	DE_Cpne4	26wk	8.35807
Kctd3	6.74025e-10	4.38462e-09	2.07962	0.174406	DE_Cpne4	26wk	8.35807
Clpp	1.19813e-09	6.24731e-09	1.09277	0.174266	DE_Cpne4	26wk	8.20431
Vps13a	6.40697e-09	2.50327e-08	0.489572	0.17385	DE_Cpne4	26wk	7.60149
Stxbp5l	4.30687e-07	1.18077e-06	0.270962	0.173595	DE_Cpne4	26wk	5.92783
Sorbs1	3.91991e-08	1.27657e-07	0.288365	0.173382	DE_Cpne4	26wk	6.89395
Ube2o	7.96754e-09	3.02712e-08	0.70808	0.173091	DE_Cpne4	26wk	7.51897
Rab11fip4	1.50466e-09	7.46531e-09	0.933708	0.172882	DE_Cpne4	26wk	8.12695
Sipa1l3	6.93072e-07	1.85161e-06	0.822998	0.172658	DE_Cpne4	26wk	5.73245
Fam81a	1.88714e-09	8.9772e-09	0.660504	0.172533	DE_Cpne4	26wk	8.04686
Ube2k	1.46958e-07	4.3152e-07	0.268196	0.172521	DE_Cpne4	26wk	6.365
Med24	6.74025e-10	4.38462e-09	3.07575	0.172485	DE_Cpne4	26wk	8.35807
Diaph2	4.73987e-07	1.29313e-06	1.37389	0.172472	DE_Cpne4	26wk	5.88836
Fam120c	6.74025e-10	4.38462e-09	0.782659	0.172387	DE_Cpne4	26wk	8.35807
Kif17	6.74025e-10	4.38462e-09	2.42866	0.172358	DE_Cpne4	26wk	8.35807
Cdh13	0.000331072	0.000657766	0.0575881	0.172291	DE_Cpne4	26wk	3.18193
Gmpr	1.68535e-09	8.17868e-09	2.34493	0.172256	DE_Cpne4	26wk	8.08732
Pex5	6.74025e-10	4.38462e-09	2.7649	0.172183	DE_Cpne4	26wk	8.35807
Prkcb	0.000380778	0.000748525	0.152522	0.172147	DE_Cpne4	26wk	3.12579
Shisa6	5.59567e-05	0.000121044	0.0767817	0.17199	DE_Cpne4	26wk	3.91706
Bdp1	8.49246e-10	4.82303e-09	0.653188	0.171788	DE_Cpne4	26wk	8.31668
Plekho1	6.74025e-10	4.38462e-09	4.73563	0.171781	DE_Cpne4	26wk	8.35807
Nr3c2	1.97807e-07	5.69488e-07	0.253595	0.1717	DE_Cpne4	26wk	6.24452
Nsd2	3.0082e-06	7.46888e-06	0.409955	0.171388	DE_Cpne4	26wk	5.12674
Serpinb1b	6.74025e-10	4.38462e-09	1.4924	0.171322	DE_Cpne4	26wk	8.35807
Hspa14	7.14594e-09	2.75471e-08	1.28013	0.171201	DE_Cpne4	26wk	7.55992
Dclk1	3.22478e-07	8.99148e-07	0.22246	0.170928	DE_Cpne4	26wk	6.04617
Ttc4	6.74025e-10	4.38462e-09	0.63204	0.170927	DE_Cpne4	26wk	8.35807
Daglb	6.74025e-10	4.38462e-09	2.11985	0.170854	DE_Cpne4	26wk	8.35807
Phf24	6.74025e-10	4.38462e-09	0.587481	0.170837	DE_Cpne4	26wk	8.35807
Atp1a3	5.21472e-07	1.41331e-06	0.363965	0.170823	DE_Cpne4	26wk	5.84976
Cep170	8.49246e-10	4.82303e-09	0.412205	0.170817	DE_Cpne4	26wk	8.31668
Peak1	2.3296e-05	5.25718e-05	0.189222	0.170747	DE_Cpne4	26wk	4.27925
Ociad1	6.74025e-10	4.38462e-09	1.68339	0.170657	DE_Cpne4	26wk	8.35807
Pign	2.64415e-09	1.17174e-08	1.21103	0.170573	DE_Cpne4	26wk	7.93117
Kif5c	8.89783e-08	2.72575e-07	0.836739	0.170148	DE_Cpne4	26wk	6.56451
Atf7	5.92123e-08	1.86786e-07	0.488155	0.170062	DE_Cpne4	26wk	6.72866
Ikzf4	1.50466e-09	7.46531e-09	2.01255	0.170017	DE_Cpne4	26wk	8.12695
Epb41l3	2.40751e-07	6.84714e-07	0.173428	0.169998	DE_Cpne4	26wk	6.16449
C1galt1	1.50466e-09	7.46531e-09	2.61195	0.169653	DE_Cpne4	26wk	8.12695
Slc16a10	6.74025e-10	4.38462e-09	3.29463	0.169378	DE_Cpne4	26wk	8.35807
Pcgf5	2.64415e-09	1.17174e-08	1.40354	0.16924	DE_Cpne4	26wk	7.93117
Ppp4r3a	1.88714e-09	8.9772e-09	0.748914	0.169158	DE_Cpne4	26wk	8.04686
Mapt	5.74253e-09	2.272e-08	0.239748	0.16898	DE_Cpne4	26wk	7.64359
2900093K20Rik	6.74025e-10	4.38462e-09	2.65777	0.168975	DE_Cpne4	26wk	8.35807
Il6st	2.11238e-09	9.83317e-09	1.49736	0.168935	DE_Cpne4	26wk	8.00731
Arhgef2	6.74025e-10	4.38462e-09	1.93791	0.16888	DE_Cpne4	26wk	8.35807
Ncl	8.49246e-10	4.82303e-09	1.50747	0.16869	DE_Cpne4	26wk	8.31668
Ppib	6.74025e-10	4.38462e-09	2.65896	0.168674	DE_Cpne4	26wk	8.35807
Usp49	4.60872e-09	1.87598e-08	0.845545	0.168483	DE_Cpne4	26wk	7.72677
Top1	1.22734e-08	4.46752e-08	0.335455	0.16847	DE_Cpne4	26wk	7.34993
Trim23	9.52794e-10	5.25325e-09	1.28063	0.168441	DE_Cpne4	26wk	8.27957
Slc43a2	2.11238e-09	9.83317e-09	1.24326	0.168362	DE_Cpne4	26wk	8.00731
Srsf5	2.58151e-08	8.71334e-08	0.35773	0.168335	DE_Cpne4	26wk	7.05982
Nova2	6.74025e-10	4.38462e-09	0.568577	0.168299	DE_Cpne4	26wk	8.35807
Schip1	2.11238e-09	9.83317e-09	0.79955	0.168232	DE_Cpne4	26wk	8.00731
Herpud1	6.74025e-10	4.38462e-09	2.1637	0.168231	DE_Cpne4	26wk	8.35807
Pcdh17	1.46958e-07	4.3152e-07	0.231209	0.168149	DE_Cpne4	26wk	6.365
Gm11418	6.55907e-08	2.04893e-07	0.515372	0.168126	DE_Cpne4	26wk	6.68847
Nsun6	1.88714e-09	8.9772e-09	1.37401	0.167994	DE_Cpne4	26wk	8.04686
Bpnt1	6.74025e-10	4.38462e-09	1.82567	0.167993	DE_Cpne4	26wk	8.35807
Ccne2	6.74025e-10	4.38462e-09	5.85839	0.167907	DE_Cpne4	26wk	8.35807
Bzw1	6.74025e-10	4.38462e-09	6.278	0.167854	DE_Cpne4	26wk	8.35807
Ppp1cb	1.68535e-09	8.17868e-09	0.894177	0.167844	DE_Cpne4	26wk	8.08732
Timm9	6.74025e-10	4.38462e-09	1.15758	0.167483	DE_Cpne4	26wk	8.35807
Tctn2	6.74025e-10	4.38462e-09	3.70663	0.167373	DE_Cpne4	26wk	8.35807
Dnajc3	6.74025e-10	4.38462e-09	2.45794	0.167357	DE_Cpne4	26wk	8.35807
Dnm2	5.14533e-09	2.06784e-08	0.915497	0.167261	DE_Cpne4	26wk	7.68448
Ap3m1	7.56704e-10	4.54643e-09	1.08961	0.167088	DE_Cpne4	26wk	8.34233
Arl5a	7.56704e-10	4.54643e-09	1.60217	0.167038	DE_Cpne4	26wk	8.34233
Zfp141	6.74025e-10	4.38462e-09	2.25209	0.167004	DE_Cpne4	26wk	8.35807
Cep85l	6.74025e-10	4.38462e-09	0.668764	0.166978	DE_Cpne4	26wk	8.35807
Comt	6.74025e-10	4.38462e-09	1.19559	0.166964	DE_Cpne4	26wk	8.35807
Ubb	1.33084e-06	3.4421e-06	0.926123	0.166925	DE_Cpne4	26wk	5.46318
Kdm2b	6.74025e-10	4.38462e-09	0.98052	0.166888	DE_Cpne4	26wk	8.35807
Sesn3	0.00173726	0.00316994	0.503222	0.166737	DE_Cpne4	26wk	2.49895
Gm30054	6.74025e-10	4.38462e-09	0.96772	0.166699	DE_Cpne4	26wk	8.35807
Helz	1.52031e-08	5.42196e-08	0.3501	0.166673	DE_Cpne4	26wk	7.26584
Mapk1	8.49246e-10	4.82303e-09	0.415515	0.16667	DE_Cpne4	26wk	8.31668
Elp4	6.74025e-10	4.38462e-09	0.473694	0.166651	DE_Cpne4	26wk	8.35807
Sept7	7.14594e-09	2.75471e-08	1.15401	0.166324	DE_Cpne4	26wk	7.55992
Bsn	2.11238e-09	9.83317e-09	0.550695	0.166269	DE_Cpne4	26wk	8.00731
Creld1	6.74025e-10	4.38462e-09	1.63306	0.165924	DE_Cpne4	26wk	8.35807
Brwd3	6.74025e-10	4.38462e-09	0.821703	0.165732	DE_Cpne4	26wk	8.35807
Asb7	1.33084e-06	3.4421e-06	1.58932	0.165482	DE_Cpne4	26wk	5.46318
1110032A03Rik	6.74025e-10	4.38462e-09	1.97443	0.165464	DE_Cpne4	26wk	8.35807
Actr3	2.11238e-09	9.83317e-09	1.68521	0.165446	DE_Cpne4	26wk	8.00731
Phc3	1.20352e-07	3.60671e-07	0.41023	0.165239	DE_Cpne4	26wk	6.44289
Gdi2	6.74025e-10	4.38462e-09	1.11458	0.16505	DE_Cpne4	26wk	8.35807
Strn	7.56704e-10	4.54643e-09	0.958474	0.164658	DE_Cpne4	26wk	8.34233
Rabep1	2.36374e-09	1.07118e-08	0.375486	0.164399	DE_Cpne4	26wk	7.97014
Unc5d	2.3296e-05	5.25718e-05	1.79688	0.164029	DE_Cpne4	26wk	4.27925
Gm10629	3.22478e-07	8.99148e-07	1.23298	0.163951	DE_Cpne4	26wk	6.04617
Mast3	7.56704e-10	4.54643e-09	1.21755	0.163927	DE_Cpne4	26wk	8.34233
Tsnax	6.74025e-10	4.38462e-09	1.80566	0.163915	DE_Cpne4	26wk	8.35807
Celf3	1.50466e-09	7.46531e-09	0.547498	0.163791	DE_Cpne4	26wk	8.12695
Gm27151	0.00111403	0.00207523	0.403096	0.16351	DE_Cpne4	26wk	2.68293
Ccdc174	1.19813e-09	6.24731e-09	1.57119	0.163504	DE_Cpne4	26wk	8.20431
Gm50013	8.49246e-10	4.82303e-09	1.43313	0.16344	DE_Cpne4	26wk	8.31668
Gm16126	6.74025e-10	4.38462e-09	2.35577	0.163343	DE_Cpne4	26wk	8.35807
Lsg1	6.74025e-10	4.38462e-09	2.34272	0.163227	DE_Cpne4	26wk	8.35807
Slc35b4	2.09085e-08	7.25146e-08	1.52569	0.163186	DE_Cpne4	26wk	7.13957
Rb1cc1	1.88714e-09	8.9772e-09	0.401098	0.16303	DE_Cpne4	26wk	8.04686
Ssr4	6.74025e-10	4.38462e-09	5.74171	0.163018	DE_Cpne4	26wk	8.35807
Ints14	6.74025e-10	4.38462e-09	1.39918	0.162752	DE_Cpne4	26wk	8.35807
Pcif1	6.74025e-10	4.38462e-09	4.71516	0.162731	DE_Cpne4	26wk	8.35807
Zc3h6	1.67769e-05	3.86339e-05	0.509855	0.162322	DE_Cpne4	26wk	4.41303
Nup93	7.56704e-10	4.54643e-09	0.752382	0.162103	DE_Cpne4	26wk	8.34233
Rad18	6.74025e-10	4.38462e-09	2.53866	0.162082	DE_Cpne4	26wk	8.35807
Atg14	8.49246e-10	4.82303e-09	2.53977	0.161876	DE_Cpne4	26wk	8.31668
Cacng7	1.69124e-08	5.97697e-08	0.684259	0.16168	DE_Cpne4	26wk	7.22352
C1qtnf4	2.40751e-07	6.84714e-07	0.553008	0.161602	DE_Cpne4	26wk	6.16449
Pld3	6.74025e-10	4.38462e-09	3.7183	0.161534	DE_Cpne4	26wk	8.35807
Lrrc4	3.18316e-08	1.05526e-07	0.577788	0.161495	DE_Cpne4	26wk	6.97664
Arpc5	6.74025e-10	4.38462e-09	2.72103	0.161482	DE_Cpne4	26wk	8.35807
Tomm40	7.56704e-10	4.54643e-09	1.12171	0.161433	DE_Cpne4	26wk	8.34233
Med1	6.74025e-10	4.38462e-09	1.26735	0.161404	DE_Cpne4	26wk	8.35807
Ndrg3	6.74025e-10	4.38462e-09	0.485509	0.161404	DE_Cpne4	26wk	8.35807
Csrnp3	1.10222e-08	4.05299e-08	0.264414	0.161383	DE_Cpne4	26wk	7.39222
Slf1	4.78531e-05	0.000104294	0.55537	0.161284	DE_Cpne4	26wk	3.98174
Dgkz	4.60872e-09	1.87598e-08	1.26484	0.161235	DE_Cpne4	26wk	7.72677
Dnaja2	6.74025e-10	4.38462e-09	0.905607	0.161164	DE_Cpne4	26wk	8.35807
Rufy2	1.46958e-07	4.3152e-07	0.456154	0.161144	DE_Cpne4	26wk	6.365
Cep57l1	6.74025e-10	4.38462e-09	1.77779	0.161126	DE_Cpne4	26wk	8.35807
Serp2	2.11238e-09	9.83317e-09	1.32898	0.161107	DE_Cpne4	26wk	8.00731
Gm38115	2.36374e-09	1.07118e-08	2.5216	0.161056	DE_Cpne4	26wk	7.97014
Lrrn2	4.08706e-05	9.01322e-05	0.341213	0.161024	DE_Cpne4	26wk	4.04512
Tm9sf3	6.74025e-10	4.38462e-09	0.932827	0.161019	DE_Cpne4	26wk	8.35807
Tpm1	0.00251167	0.0044859	0.286895	0.160998	DE_Cpne4	26wk	2.34815
Pcbp2	6.74025e-10	4.38462e-09	0.927336	0.160971	DE_Cpne4	26wk	8.35807
Ripor2	0.000232081	0.00046941	0.485747	0.160792	DE_Cpne4	26wk	3.32845
Mctp1	9.18455e-07	2.41846e-06	0.281637	0.160707	DE_Cpne4	26wk	5.61646
Elmod1	6.74025e-10	4.38462e-09	0.327803	0.160697	DE_Cpne4	26wk	8.35807
Ripk2	6.74025e-10	4.38462e-09	1.71176	0.160692	DE_Cpne4	26wk	8.35807
Abca2	6.74025e-10	4.38462e-09	1.96829	0.160584	DE_Cpne4	26wk	8.35807
Adgrl1	6.5349e-05	0.000139864	0.467384	0.160481	DE_Cpne4	26wk	3.85429
Mamld1	6.74025e-10	4.38462e-09	0.640116	0.160473	DE_Cpne4	26wk	8.35807
B3galt5	6.74025e-10	4.38462e-09	1.91406	0.160381	DE_Cpne4	26wk	8.35807
Usp28	6.74025e-10	4.38462e-09	2.15011	0.160304	DE_Cpne4	26wk	8.35807
Jade1	6.74025e-10	4.38462e-09	2.27292	0.160218	DE_Cpne4	26wk	8.35807
Gm12027	0.00118815	0.00220508	1.17971	0.160202	DE_Cpne4	26wk	2.65658
Cdk5r1	8.88069e-09	3.33888e-08	1.54732	0.159992	DE_Cpne4	26wk	7.4764
Dcaf7	3.91991e-08	1.27657e-07	0.700092	0.159852	DE_Cpne4	26wk	6.89395
March3	6.74025e-10	4.38462e-09	1.66063	0.159802	DE_Cpne4	26wk	8.35807
Rab30	4.60872e-09	1.87598e-08	1.07083	0.159709	DE_Cpne4	26wk	7.72677
Rab28	1.88077e-08	6.57539e-08	0.559695	0.159674	DE_Cpne4	26wk	7.18208
Rabgap1	7.14594e-09	2.75471e-08	0.280409	0.159148	DE_Cpne4	26wk	7.55992
Wdr75	2.95684e-09	1.28863e-08	1.65878	0.159	DE_Cpne4	26wk	7.88987
Ppp2r3a	6.74025e-10	4.38462e-09	0.503856	0.158929	DE_Cpne4	26wk	8.35807
Trim35	6.74025e-10	4.38462e-09	0.557052	0.158845	DE_Cpne4	26wk	8.35807
Plekhb2	6.74025e-10	4.38462e-09	6.60652	0.158734	DE_Cpne4	26wk	8.35807
Ube2d2a	6.74025e-10	4.38462e-09	0.507192	0.158627	DE_Cpne4	26wk	8.35807
Abi2	7.05868e-05	0.000150619	0.392943	0.158527	DE_Cpne4	26wk	3.82212
Chordc1	1.88714e-09	8.9772e-09	0.959472	0.158494	DE_Cpne4	26wk	8.04686
Nr1d2	8.49246e-10	4.82303e-09	0.832702	0.158328	DE_Cpne4	26wk	8.31668
Brwd1	4.30687e-07	1.18077e-06	0.379394	0.158323	DE_Cpne4	26wk	5.92783
Hacd1	1.52031e-08	5.42196e-08	0.617561	0.158308	DE_Cpne4	26wk	7.26584
Galnt1	1.54426e-05	3.56629e-05	0.505229	0.158242	DE_Cpne4	26wk	4.44778
Usp14	6.74025e-10	4.38462e-09	0.53085	0.158181	DE_Cpne4	26wk	8.35807
Ulk1	6.74025e-10	4.38462e-09	6.00059	0.158094	DE_Cpne4	26wk	8.35807
Phf12	7.56704e-10	4.54643e-09	0.816108	0.157788	DE_Cpne4	26wk	8.34233
Epha4	1.50466e-09	7.46531e-09	1.59601	0.157644	DE_Cpne4	26wk	8.12695
Amd1	6.74025e-10	4.38462e-09	1.92504	0.15762	DE_Cpne4	26wk	8.35807
Gls	3.22478e-07	8.99148e-07	0.265175	0.157516	DE_Cpne4	26wk	6.04617
Pram1	6.74025e-10	4.38462e-09	0.880807	0.157471	DE_Cpne4	26wk	8.35807
Fam20b	1.88077e-08	6.57539e-08	0.980216	0.157113	DE_Cpne4	26wk	7.18208
Gm29587	1.75167e-06	4.45626e-06	1.43538	0.156927	DE_Cpne4	26wk	5.35103
Ago3	1.88714e-09	8.9772e-09	0.325516	0.156683	DE_Cpne4	26wk	8.04686
Wac	2.09085e-08	7.25146e-08	0.27405	0.15665	DE_Cpne4	26wk	7.13957
Srpk2	6.74025e-10	4.38462e-09	0.215271	0.156519	DE_Cpne4	26wk	8.35807
Rab5a	6.74025e-10	4.38462e-09	1.73414	0.156486	DE_Cpne4	26wk	8.35807
Ghr	6.5349e-05	0.000139864	0.788809	0.156381	DE_Cpne4	26wk	3.85429
Smc3	3.91215e-07	1.07722e-06	0.47453	0.156366	DE_Cpne4	26wk	5.9677
Stx5a	9.52794e-10	5.25325e-09	0.896392	0.156126	DE_Cpne4	26wk	8.27957
2610301B20Rik	6.74025e-10	4.38462e-09	2.39354	0.155879	DE_Cpne4	26wk	8.35807
Ggact	1.62312e-07	4.73226e-07	1.35738	0.15545	DE_Cpne4	26wk	6.32493
Yaf2	2.11238e-09	9.83317e-09	0.66324	0.155365	DE_Cpne4	26wk	8.00731
Eif4b	6.74025e-10	4.38462e-09	0.871811	0.155346	DE_Cpne4	26wk	8.35807
Itm2c	1.75167e-06	4.45626e-06	0.336173	0.155315	DE_Cpne4	26wk	5.35103
Dcakd	6.74025e-10	4.38462e-09	1.44192	0.15517	DE_Cpne4	26wk	8.35807
Uggt1	6.74025e-10	4.38462e-09	0.999278	0.154987	DE_Cpne4	26wk	8.35807
C230034O21Rik	2.11238e-09	9.83317e-09	1.22083	0.154983	DE_Cpne4	26wk	8.00731
Rcc1l	8.49246e-10	4.82303e-09	1.74683	0.154946	DE_Cpne4	26wk	8.31668
Shank1	5.14533e-09	2.06784e-08	0.400071	0.154913	DE_Cpne4	26wk	7.68448
Cpped1	1.46958e-07	4.3152e-07	1.44137	0.154685	DE_Cpne4	26wk	6.365
Tmed10	6.74025e-10	4.38462e-09	1.27792	0.154608	DE_Cpne4	26wk	8.35807
Dctn2	6.74025e-10	4.38462e-09	1.55519	0.154564	DE_Cpne4	26wk	8.35807
Fam120a	3.21825e-05	7.16532e-05	0.9073	0.154411	DE_Cpne4	26wk	4.14476
Bcl2l1	6.74025e-10	4.38462e-09	1.24288	0.154315	DE_Cpne4	26wk	8.35807
Usp46	3.55245e-07	9.8375e-07	0.464579	0.154219	DE_Cpne4	26wk	6.00712
Sms	8.49246e-10	4.82303e-09	0.812172	0.154012	DE_Cpne4	26wk	8.31668
Pds5a	5.34368e-08	1.69893e-07	0.497764	0.153787	DE_Cpne4	26wk	6.76982
Cdc42bpa	5.92123e-08	1.86786e-07	0.190813	0.153784	DE_Cpne4	26wk	6.72866
Ube2b	6.55907e-08	2.04893e-07	0.351824	0.153703	DE_Cpne4	26wk	6.68847
Pacs2	8.49246e-10	4.82303e-09	1.25368	0.15346	DE_Cpne4	26wk	8.31668
Gm27003	6.74025e-10	4.38462e-09	6.03749	0.153456	DE_Cpne4	26wk	8.35807
Dclk2	7.26325e-08	2.25538e-07	0.399435	0.153303	DE_Cpne4	26wk	6.64678
Rnf141	6.74025e-10	4.38462e-09	1.50127	0.153265	DE_Cpne4	26wk	8.35807
Otud5	1.20352e-07	3.60671e-07	0.826446	0.153185	DE_Cpne4	26wk	6.44289
Cdh20	8.49246e-10	4.82303e-09	3.79688	0.153173	DE_Cpne4	26wk	8.31668
Hdac2	6.74025e-10	4.38462e-09	1.00112	0.153163	DE_Cpne4	26wk	8.35807
Zbed4	6.74025e-10	4.38462e-09	1.32161	0.153153	DE_Cpne4	26wk	8.35807
1700109K24Rik	2.36374e-09	1.07118e-08	1.29637	0.15312	DE_Cpne4	26wk	7.97014
Atp6v1d	1.50466e-09	7.46531e-09	1.39081	0.152875	DE_Cpne4	26wk	8.12695
Ptprn	6.74025e-10	4.38462e-09	0.302096	0.152796	DE_Cpne4	26wk	8.35807
Gm5441	4.73987e-07	1.29313e-06	0.67327	0.152587	DE_Cpne4	26wk	5.88836
Msh2	4.12672e-09	1.70315e-08	1.05625	0.152397	DE_Cpne4	26wk	7.76875
Kcnab1	7.14594e-09	2.75471e-08	1.21162	0.152263	DE_Cpne4	26wk	7.55992
Cdh12	2.32364e-08	7.89412e-08	1.27727	0.152235	DE_Cpne4	26wk	7.1027
St18	6.71781e-10	4.38462e-09	5.77361	0.152193	DE_Cpne4	26wk	8.35807
Rnf19a	6.74025e-10	4.38462e-09	2.00908	0.152186	DE_Cpne4	26wk	8.35807
Gm11417	0.00403497	0.00701415	0.323131	0.15203	DE_Cpne4	26wk	2.15403
Dazap1	1.06862e-09	5.70399e-09	0.854656	0.152003	DE_Cpne4	26wk	8.24382
Lrrfip1	1.46958e-07	4.3152e-07	0.403567	0.151933	DE_Cpne4	26wk	6.365
Slc25a32	8.49246e-10	4.82303e-09	1.84872	0.151885	DE_Cpne4	26wk	8.31668
Gm41505	7.56704e-10	4.54643e-09	1.72949	0.151881	DE_Cpne4	26wk	8.34233
Ipo9	3.69393e-09	1.55297e-08	0.799907	0.151768	DE_Cpne4	26wk	7.80884
4430402I18Rik	3.18316e-08	1.05526e-07	0.922906	0.151332	DE_Cpne4	26wk	6.97664
Odf2	0.000103292	0.000216157	0.505346	0.151271	DE_Cpne4	26wk	3.66523
Gm17545	6.74025e-10	4.38462e-09	5.03083	0.151046	DE_Cpne4	26wk	8.35807
Knop1	1.33013e-07	3.9588e-07	0.904522	0.151025	DE_Cpne4	26wk	6.40244
Zfp592	3.69393e-09	1.55297e-08	0.832245	0.151013	DE_Cpne4	26wk	7.80884
Ankib1	9.89527e-09	3.67785e-08	0.435963	0.150892	DE_Cpne4	26wk	7.43441
Mxd4	6.74025e-10	4.38462e-09	1.49391	0.150871	DE_Cpne4	26wk	8.35807
AY036118	0.000537202	0.00103578	0.497727	0.150838	DE_Cpne4	26wk	2.98473
March7	0.0026679	0.00475046	0.292113	0.150811	DE_Cpne4	26wk	2.32326
Cplane1	2.95684e-09	1.28863e-08	0.244737	0.15079	DE_Cpne4	26wk	7.88987
Clk1	1.97807e-07	5.69488e-07	0.263656	0.150766	DE_Cpne4	26wk	6.24452
Mtrex	6.74025e-10	4.38462e-09	0.894672	0.150746	DE_Cpne4	26wk	8.35807
Cbfa2t2	3.69393e-09	1.55297e-08	0.59466	0.150694	DE_Cpne4	26wk	7.80884
Svop	6.74025e-10	4.38462e-09	0.609332	0.150646	DE_Cpne4	26wk	8.35807
Lasp1	6.74025e-10	4.38462e-09	1.48768	0.150593	DE_Cpne4	26wk	8.35807
Retreg2	6.74025e-10	4.38462e-09	1.55816	0.150507	DE_Cpne4	26wk	8.35807
Timp3	2.86706e-08	9.58468e-08	1.05661	0.150432	DE_Cpne4	26wk	7.01842
Man2c1os	6.74025e-10	4.38462e-09	0.98653	0.150426	DE_Cpne4	26wk	8.35807
Hipk3	6.74025e-10	4.38462e-09	1.3663	0.150305	DE_Cpne4	26wk	8.35807
Xkr6	0.0010442	0.00195012	0.228774	0.150184	DE_Cpne4	26wk	2.70994
Nipal3	7.56704e-10	4.54643e-09	2.70246	0.150157	DE_Cpne4	26wk	8.34233
Cnn3	6.74025e-10	4.38462e-09	8.0848	0.150094	DE_Cpne4	26wk	8.35807
Fnbp1l	0.0026679	0.00475046	0.868856	0.150092	DE_Cpne4	26wk	2.32326
Ggt7	6.74025e-10	4.38462e-09	0.977286	0.15009	DE_Cpne4	26wk	8.35807
Ppp3r1	4.12672e-09	1.70315e-08	2.79307	0.149986	DE_Cpne4	26wk	7.76875
Sycp2	6.74025e-10	4.38462e-09	1.09034	0.14986	DE_Cpne4	26wk	8.35807
Gm31508	6.74025e-10	4.38462e-09	3.94403	0.149635	DE_Cpne4	26wk	8.35807
Slc17a5	6.74025e-10	4.38462e-09	1.60067	0.149556	DE_Cpne4	26wk	8.35807
Cop1	6.04804e-05	0.000130313	0.512401	0.149543	DE_Cpne4	26wk	3.88501
Agpat5	4.60872e-09	1.87598e-08	0.831294	0.149437	DE_Cpne4	26wk	7.72677
Tmem131	5.74253e-09	2.272e-08	0.47953	0.149138	DE_Cpne4	26wk	7.64359
Mdm4	9.52794e-10	5.25325e-09	0.432993	0.149101	DE_Cpne4	26wk	8.27957
Il34	6.74025e-10	4.38462e-09	1.66159	0.148927	DE_Cpne4	26wk	8.35807
AW554918	7.14594e-09	2.75471e-08	0.479052	0.148887	DE_Cpne4	26wk	7.55992
Zdhhc2	4.67907e-06	1.13622e-05	0.449513	0.148883	DE_Cpne4	26wk	4.94454
Cdk13	2.10038e-06	5.29968e-06	0.284826	0.148869	DE_Cpne4	26wk	5.27575
Ube3a	2.96991e-05	6.63573e-05	0.13442	0.148751	DE_Cpne4	26wk	4.17811
Ddrgk1	6.74025e-10	4.38462e-09	7.34191	0.14871	DE_Cpne4	26wk	8.35807
Tars2	6.74025e-10	4.38462e-09	2.44204	0.148663	DE_Cpne4	26wk	8.35807
Tmem164	1.10499e-05	2.58573e-05	0.613679	0.148661	DE_Cpne4	26wk	4.58742
Abcd3	2.18261e-07	6.24234e-07	0.94547	0.148644	DE_Cpne4	26wk	6.20465
Polr2a	6.74025e-10	4.38462e-09	1.04031	0.148278	DE_Cpne4	26wk	8.35807
Hnrnpa2b1	1.88714e-09	8.9772e-09	0.393924	0.148099	DE_Cpne4	26wk	8.04686
Mrpl41	6.74025e-10	4.38462e-09	5.75703	0.148005	DE_Cpne4	26wk	8.35807
Etv6	6.74025e-10	4.38462e-09	0.893614	0.147982	DE_Cpne4	26wk	8.35807
Sept1	6.74025e-10	4.38462e-09	2.21492	0.147769	DE_Cpne4	26wk	8.35807
Hnrnpk	6.74025e-10	4.38462e-09	1.21214	0.147704	DE_Cpne4	26wk	8.35807
Mapre2	4.30687e-07	1.18077e-06	0.277397	0.147661	DE_Cpne4	26wk	5.92783
Stk32a	1.19813e-09	6.24731e-09	1.01412	0.147629	DE_Cpne4	26wk	8.20431
Guf1	2.95684e-09	1.28863e-08	1.03398	0.14757	DE_Cpne4	26wk	7.88987
Tug1	6.74025e-10	4.38462e-09	2.77139	0.147561	DE_Cpne4	26wk	8.35807
Klhdc1	6.74025e-10	4.38462e-09	1.43538	0.147446	DE_Cpne4	26wk	8.35807
Tango6	6.74025e-10	4.38462e-09	0.793272	0.147419	DE_Cpne4	26wk	8.35807
Fra10ac1	6.74025e-10	4.38462e-09	1.01595	0.147405	DE_Cpne4	26wk	8.35807
Arl6	6.74025e-10	4.38462e-09	2.93406	0.147376	DE_Cpne4	26wk	8.35807
Prr14l	8.88069e-09	3.33888e-08	0.551338	0.147079	DE_Cpne4	26wk	7.4764
Slf2	4.42313e-05	9.67336e-05	0.505159	0.146974	DE_Cpne4	26wk	4.01442
Chl1	0.000408169	0.000799486	0.228753	0.146797	DE_Cpne4	26wk	3.09719
Atxn3	1.46958e-07	4.3152e-07	0.783794	0.146768	DE_Cpne4	26wk	6.365
Actn2	0.00479533	0.00827392	0.303584	0.146661	DE_Cpne4	26wk	2.08229
Gm28375	1.19813e-09	6.24731e-09	0.639844	0.146559	DE_Cpne4	26wk	8.20431
Actn1	1.19813e-09	6.24731e-09	0.613338	0.146511	DE_Cpne4	26wk	8.20431
Rnf170	6.74025e-10	4.38462e-09	1.15839	0.146426	DE_Cpne4	26wk	8.35807
Eepd1	7.26325e-08	2.25538e-07	1.00177	0.14638	DE_Cpne4	26wk	6.64678
Qtrt2	6.74025e-10	4.38462e-09	2.20339	0.146253	DE_Cpne4	26wk	8.35807
Pja2	1.33084e-06	3.4421e-06	0.539448	0.146107	DE_Cpne4	26wk	5.46318
Zfp932	3.53295e-08	1.15909e-07	0.917069	0.146093	DE_Cpne4	26wk	6.93588
Lix1	9.52794e-10	5.25325e-09	2.05733	0.146063	DE_Cpne4	26wk	8.27957
Bbip1	1.33013e-07	3.9588e-07	0.890399	0.146043	DE_Cpne4	26wk	6.40244
Ppfibp2	6.74025e-10	4.38462e-09	8.3334	0.145893	DE_Cpne4	26wk	8.35807
Itsn1	1.19813e-09	6.24731e-09	0.394077	0.145893	DE_Cpne4	26wk	8.20431
Synrg	0.00070346	0.0013397	0.458652	0.145581	DE_Cpne4	26wk	2.87299
Xpnpep1	2.09085e-08	7.25146e-08	0.939607	0.145426	DE_Cpne4	26wk	7.13957
Tceal9	8.49246e-10	4.82303e-09	2.42951	0.145382	DE_Cpne4	26wk	8.31668
Ube2cbp	6.74025e-10	4.38462e-09	1.11522	0.145292	DE_Cpne4	26wk	8.35807
Celf6	6.74025e-10	4.38462e-09	1.31844	0.145275	DE_Cpne4	26wk	8.35807
Aagab	1.68535e-09	8.17868e-09	1.55543	0.145249	DE_Cpne4	26wk	8.08732
Wiz	1.69124e-08	5.97697e-08	1.30404	0.145132	DE_Cpne4	26wk	7.22352
Zfp386	6.74025e-10	4.38462e-09	1.62271	0.145127	DE_Cpne4	26wk	8.35807
9530062K07Rik	6.74025e-10	4.38462e-09	2.8172	0.145056	DE_Cpne4	26wk	8.35807
Ttc17	2.29885e-06	5.77497e-06	0.426816	0.145029	DE_Cpne4	26wk	5.23845
Appl2	6.74025e-10	4.38462e-09	1.22286	0.144932	DE_Cpne4	26wk	8.35807
Sugt1	8.49246e-10	4.82303e-09	1.15298	0.144885	DE_Cpne4	26wk	8.31668
Nmd3	6.74025e-10	4.38462e-09	1.34751	0.144678	DE_Cpne4	26wk	8.35807
Cirbp	6.74025e-10	4.38462e-09	0.712185	0.144471	DE_Cpne4	26wk	8.35807
Sin3a	8.49246e-10	4.82303e-09	0.811864	0.144459	DE_Cpne4	26wk	8.31668
Sdha	6.74025e-10	4.38462e-09	0.935378	0.144374	DE_Cpne4	26wk	8.35807
Tsn	8.49246e-10	4.82303e-09	1.54479	0.144345	DE_Cpne4	26wk	8.31668
Pex13	6.74025e-10	4.38462e-09	1.30681	0.144345	DE_Cpne4	26wk	8.35807
Slc16a11	3.77531e-05	8.35166e-05	0.691609	0.14427	DE_Cpne4	26wk	4.07823
Manf	1.34289e-09	6.80828e-09	0.530099	0.14427	DE_Cpne4	26wk	8.16696
Kdm4c	9.89527e-09	3.67785e-08	0.306247	0.144161	DE_Cpne4	26wk	7.43441
Gpbp1l1	6.74025e-10	4.38462e-09	1.03943	0.144012	DE_Cpne4	26wk	8.35807
Tcf25	2.58151e-08	8.71334e-08	0.745756	0.143315	DE_Cpne4	26wk	7.05982
Prr5l	5.86861e-10	4.38462e-09	7.3445	0.143276	DE_Cpne4	26wk	8.35807
Mtf1	6.74025e-10	4.38462e-09	1.20509	0.143257	DE_Cpne4	26wk	8.35807
Naa60	2.95684e-09	1.28863e-08	1.09909	0.143187	DE_Cpne4	26wk	7.88987
Hmgn3	1.06862e-09	5.70399e-09	0.745299	0.143168	DE_Cpne4	26wk	8.24382
Ak2	1.68535e-09	8.17868e-09	1.86867	0.143125	DE_Cpne4	26wk	8.08732
Nek4	6.74025e-10	4.38462e-09	1.63824	0.142936	DE_Cpne4	26wk	8.35807
Cep120	1.69124e-08	5.97697e-08	0.777027	0.142935	DE_Cpne4	26wk	7.22352
Abhd14b	6.74025e-10	4.38462e-09	2.37912	0.142903	DE_Cpne4	26wk	8.35807
Serinc1	7.86607e-06	1.86793e-05	0.822618	0.142843	DE_Cpne4	26wk	4.72864
Ankrd50	3.69393e-09	1.55297e-08	2.25305	0.142824	DE_Cpne4	26wk	7.80884
Rnf115	3.30544e-09	1.41194e-08	0.726614	0.142738	DE_Cpne4	26wk	7.85018
Slc4a8	7.14594e-09	2.75471e-08	1.29159	0.142694	DE_Cpne4	26wk	7.55992
Stard9	6.74025e-10	4.38462e-09	1.96188	0.142654	DE_Cpne4	26wk	8.35807
Isy1	6.74025e-10	4.38462e-09	2.57494	0.142593	DE_Cpne4	26wk	8.35807
Whamm	6.74025e-10	4.38462e-09	0.780595	0.142585	DE_Cpne4	26wk	8.35807
Hmgxb4	6.74025e-10	4.38462e-09	5.31646	0.142534	DE_Cpne4	26wk	8.35807
Slc6a15	1.34289e-09	6.80828e-09	3.20692	0.142222	DE_Cpne4	26wk	8.16696
Parp8	0.00209182	0.003774	0.169989	0.142191	DE_Cpne4	26wk	2.4232
Grb10	8.04041e-08	2.47832e-07	0.178813	0.142146	DE_Cpne4	26wk	6.60584
Jakmip3	1.79212e-07	5.1959e-07	0.839315	0.142087	DE_Cpne4	26wk	6.28434
Zbtb7a	6.74025e-10	4.38462e-09	1.33052	0.14208	DE_Cpne4	26wk	8.35807
9330182L06Rik	8.49246e-10	4.82303e-09	0.605604	0.14208	DE_Cpne4	26wk	8.31668
Gm49797	3.21825e-05	7.16532e-05	0.411362	0.141892	DE_Cpne4	26wk	4.14476
Tmem184c	6.74025e-10	4.38462e-09	7.43591	0.141874	DE_Cpne4	26wk	8.35807
Bcr	1.67769e-05	3.86339e-05	0.420827	0.141855	DE_Cpne4	26wk	4.41303
Galnt16	9.52794e-10	5.25325e-09	0.486725	0.141806	DE_Cpne4	26wk	8.27957
Atp6ap2	6.74025e-10	4.38462e-09	1.08657	0.141761	DE_Cpne4	26wk	8.35807
Cab39	8.04041e-08	2.47832e-07	0.969772	0.141512	DE_Cpne4	26wk	6.60584
Prpf18	6.74025e-10	4.38462e-09	1.76029	0.14145	DE_Cpne4	26wk	8.35807
Serinc3	6.74025e-10	4.38462e-09	4.52255	0.141336	DE_Cpne4	26wk	8.35807
Hdac8	3.30544e-09	1.41194e-08	0.31002	0.141159	DE_Cpne4	26wk	7.85018
Snap47	6.55907e-08	2.04893e-07	1.28827	0.141152	DE_Cpne4	26wk	6.68847
Tsc22d2	1.36622e-08	4.91729e-08	0.500441	0.141128	DE_Cpne4	26wk	7.30827
Nup50	6.74025e-10	4.38462e-09	1.6818	0.141059	DE_Cpne4	26wk	8.35807
Polb	6.74025e-10	4.38462e-09	0.430202	0.141014	DE_Cpne4	26wk	8.35807
Arhgef4	6.74025e-10	4.38462e-09	2.64561	0.140956	DE_Cpne4	26wk	8.35807
Ttc39a	6.74025e-10	4.38462e-09	2.25921	0.140854	DE_Cpne4	26wk	8.35807
Tfg	4.12672e-09	1.70315e-08	1.28836	0.140825	DE_Cpne4	26wk	7.76875
Fzd3	3.21825e-05	7.16532e-05	0.669509	0.140803	DE_Cpne4	26wk	4.14476
Vbp1	6.74025e-10	4.38462e-09	4.48129	0.140736	DE_Cpne4	26wk	8.35807
Ssr1	1.88077e-08	6.57539e-08	1.09828	0.140686	DE_Cpne4	26wk	7.18208
C330002G04Rik	6.74025e-10	4.38462e-09	7.66419	0.140389	DE_Cpne4	26wk	8.35807
Mylip	6.74025e-10	4.38462e-09	1.5796	0.140348	DE_Cpne4	26wk	8.35807
Os9	6.74025e-10	4.38462e-09	1.5062	0.140265	DE_Cpne4	26wk	8.35807
Tmem223	6.74025e-10	4.38462e-09	8.38463	0.140173	DE_Cpne4	26wk	8.35807
Gm42477	7.26325e-08	2.25538e-07	0.773109	0.139905	DE_Cpne4	26wk	6.64678
Sfmbt1	1.67769e-05	3.86339e-05	0.765112	0.139871	DE_Cpne4	26wk	4.41303
Tgfbr3	4.78531e-05	0.000104294	0.547277	0.139755	DE_Cpne4	26wk	3.98174
Hoxb7	2.86706e-08	9.58468e-08	1.19366	0.139705	DE_Cpne4	26wk	7.01842
Gm14966	6.74025e-10	4.38462e-09	2.36554	0.139691	DE_Cpne4	26wk	8.35807
Rhobtb2	4.30687e-07	1.18077e-06	1.22093	0.139606	DE_Cpne4	26wk	5.92783
Anapc5	6.74025e-10	4.38462e-09	0.53352	0.139543	DE_Cpne4	26wk	8.35807
Pelp1	6.74025e-10	4.38462e-09	1.73093	0.139529	DE_Cpne4	26wk	8.35807
Abhd16a	9.89527e-09	3.67785e-08	0.838319	0.139513	DE_Cpne4	26wk	7.43441
Tubgcp5	6.74025e-10	4.38462e-09	1.15021	0.139455	DE_Cpne4	26wk	8.35807
Cfap36	7.96754e-09	3.02712e-08	0.348896	0.139339	DE_Cpne4	26wk	7.51897
Scrt1	6.74025e-10	4.38462e-09	1.39461	0.139229	DE_Cpne4	26wk	8.35807
Hdgfl3	3.91215e-07	1.07722e-06	0.325379	0.139228	DE_Cpne4	26wk	5.9677
Ank	7.56704e-10	4.54643e-09	0.456678	0.139213	DE_Cpne4	26wk	8.34233
Srsf2	1.68535e-09	8.17868e-09	0.507868	0.139183	DE_Cpne4	26wk	8.08732
Immp1l	7.56704e-10	4.54643e-09	0.337737	0.139083	DE_Cpne4	26wk	8.34233
Rab27b	6.74025e-10	4.38462e-09	0.598376	0.13906	DE_Cpne4	26wk	8.35807
Atcay	3.30544e-09	1.41194e-08	0.988726	0.139014	DE_Cpne4	26wk	7.85018
Rapgef4os1	6.74025e-10	4.38462e-09	0.832463	0.138885	DE_Cpne4	26wk	8.35807
Sltm	3.55245e-07	9.8375e-07	0.219518	0.13887	DE_Cpne4	26wk	6.00712
Cep57	6.74025e-10	4.38462e-09	4.89257	0.138827	DE_Cpne4	26wk	8.35807
Tmem8	6.74025e-10	4.38462e-09	6.25813	0.138822	DE_Cpne4	26wk	8.35807
Gm29994	2.86706e-08	9.58468e-08	2.94839	0.138801	DE_Cpne4	26wk	7.01842
Osbpl11	6.74025e-10	4.38462e-09	2.06901	0.138733	DE_Cpne4	26wk	8.35807
Ubac1	1.19813e-09	6.24731e-09	1.95415	0.138685	DE_Cpne4	26wk	8.20431
Slc6a6	1.52031e-08	5.42196e-08	0.36638	0.138668	DE_Cpne4	26wk	7.26584
Sc5d	6.74025e-10	4.38462e-09	2.81499	0.138609	DE_Cpne4	26wk	8.35807
Usp37	2.95684e-09	1.28863e-08	0.524676	0.138607	DE_Cpne4	26wk	7.88987
Krtcap3	1.34289e-09	6.80828e-09	2.23421	0.13849	DE_Cpne4	26wk	8.16696
Rab11fip2	2.36374e-09	1.07118e-08	0.717721	0.138224	DE_Cpne4	26wk	7.97014
Plp1	5.86861e-10	4.38462e-09	7.8415	0.138142	DE_Cpne4	26wk	8.35807
Usp2	7.96754e-09	3.02712e-08	2.90862	0.137931	DE_Cpne4	26wk	7.51897
Eid1	6.68428e-10	4.38462e-09	6.95786	0.137802	DE_Cpne4	26wk	8.35807
Hectd4	0.00118815	0.00220508	0.255046	0.137685	DE_Cpne4	26wk	2.65658
Cdkl3	6.74025e-10	4.38462e-09	1.20302	0.13768	DE_Cpne4	26wk	8.35807
Phf1	6.74025e-10	4.38462e-09	0.949386	0.137627	DE_Cpne4	26wk	8.35807
Psmc6	7.56704e-10	4.54643e-09	2.23353	0.137496	DE_Cpne4	26wk	8.34233
Rbm48	6.74025e-10	4.38462e-09	1.61719	0.137494	DE_Cpne4	26wk	8.35807
Actr6	1.68535e-09	8.17868e-09	3.33996	0.137492	DE_Cpne4	26wk	8.08732
Rchy1	1.88714e-09	8.9772e-09	0.750942	0.137436	DE_Cpne4	26wk	8.04686
Gm10544	4.12672e-09	1.70315e-08	1.13836	0.137351	DE_Cpne4	26wk	7.76875
Tspyl2	5.14533e-09	2.06784e-08	1.33957	0.137239	DE_Cpne4	26wk	7.68448
Szrd1	2.11238e-09	9.83317e-09	1.7698	0.137206	DE_Cpne4	26wk	8.00731
Tmcc1	1.46958e-07	4.3152e-07	0.239862	0.137178	DE_Cpne4	26wk	6.365
Mapkbp1	5.34368e-08	1.69893e-07	0.637607	0.137078	DE_Cpne4	26wk	6.76982
Bptf	0.000267773	0.000538672	0.3152	0.137067	DE_Cpne4	26wk	3.26868
Zfand1	6.74025e-10	4.38462e-09	3.35165	0.136959	DE_Cpne4	26wk	8.35807
Rab14	3.53295e-08	1.15909e-07	0.420039	0.136954	DE_Cpne4	26wk	6.93588
Wasf3	8.88069e-09	3.33888e-08	0.865718	0.136929	DE_Cpne4	26wk	7.4764
Mapk8ip3	0.000103292	0.000216157	0.603507	0.136639	DE_Cpne4	26wk	3.66523
4930438E09Rik	5.10634e-06	1.23626e-05	0.20379	0.136583	DE_Cpne4	26wk	4.90789
Ctdspl	0.000186817	0.000381478	0.222391	0.136392	DE_Cpne4	26wk	3.41853
Emc10	6.74025e-10	4.38462e-09	1.17479	0.136319	DE_Cpne4	26wk	8.35807
Rps6kc1	2.86706e-08	9.58468e-08	1.18143	0.136202	DE_Cpne4	26wk	7.01842
Phtf2	7.96754e-09	3.02712e-08	0.682739	0.135933	DE_Cpne4	26wk	7.51897
Eps15	1.30713e-05	3.03903e-05	0.783751	0.135919	DE_Cpne4	26wk	4.51727
Ndufaf7	2.51526e-06	6.29097e-06	0.704125	0.135741	DE_Cpne4	26wk	5.20128
Atp1a1	4.34783e-08	1.4021e-07	1.07288	0.135632	DE_Cpne4	26wk	6.85322
Abce1	5.92123e-08	1.86786e-07	0.860063	0.135494	DE_Cpne4	26wk	6.72866
Selenon	6.74025e-10	4.38462e-09	6.79702	0.135493	DE_Cpne4	26wk	8.35807
5330434G04Rik	9.18455e-07	2.41846e-06	0.239697	0.135452	DE_Cpne4	26wk	5.61646
Rheb	6.74025e-10	4.38462e-09	1.16924	0.135239	DE_Cpne4	26wk	8.35807
Mapk9	6.74025e-10	4.38462e-09	0.940565	0.135231	DE_Cpne4	26wk	8.35807
Map4k4	7.56704e-10	4.54643e-09	0.804691	0.135192	DE_Cpne4	26wk	8.34233
Zfp420	1.50466e-09	7.46531e-09	1.8467	0.13519	DE_Cpne4	26wk	8.12695
B230216N24Rik	1.34289e-09	6.80828e-09	0.917084	0.134793	DE_Cpne4	26wk	8.16696
Snrnp70	8.22768e-05	0.000174406	0.172513	0.134787	DE_Cpne4	26wk	3.75844
Atp6v1b2	8.88069e-09	3.33888e-08	0.932159	0.134763	DE_Cpne4	26wk	7.4764
Mtdh	1.46958e-07	4.3152e-07	0.250656	0.134758	DE_Cpne4	26wk	6.365
1700113A16Rik	6.71781e-10	4.38462e-09	8.77885	0.134717	DE_Cpne4	26wk	8.35807
Atp6v0b	9.57803e-05	0.000201084	0.327545	0.134609	DE_Cpne4	26wk	3.69662
Sirt1	1.88077e-08	6.57539e-08	1.204	0.134592	DE_Cpne4	26wk	7.18208
Dot1l	1.36622e-08	4.91729e-08	0.734874	0.13458	DE_Cpne4	26wk	7.30827
Tnk2	6.74025e-10	4.38462e-09	0.870598	0.134466	DE_Cpne4	26wk	8.35807
Vps50	3.69393e-09	1.55297e-08	0.453106	0.134436	DE_Cpne4	26wk	7.80884
Mtif2	2.36374e-09	1.07118e-08	0.985479	0.134236	DE_Cpne4	26wk	7.97014
Rxylt1	6.74025e-10	4.38462e-09	2.15786	0.134178	DE_Cpne4	26wk	8.35807
Sptbn4	1.08861e-07	3.29308e-07	0.295086	0.134052	DE_Cpne4	26wk	6.4824
Sub1	9.52794e-10	5.25325e-09	2.94384	0.133989	DE_Cpne4	26wk	8.27957
Mybbp1a	6.74025e-10	4.38462e-09	2.77999	0.133988	DE_Cpne4	26wk	8.35807
Tob1	6.74025e-10	4.38462e-09	6.38089	0.133883	DE_Cpne4	26wk	8.35807
Wdfy1	9.52794e-10	5.25325e-09	1.2833	0.133813	DE_Cpne4	26wk	8.27957
Lman1	6.74025e-10	4.38462e-09	4.60277	0.133798	DE_Cpne4	26wk	8.35807
Exoc4	4.34783e-08	1.4021e-07	0.163794	0.133726	DE_Cpne4	26wk	6.85322
Pcdh19	1.00817e-06	2.64402e-06	0.289574	0.133709	DE_Cpne4	26wk	5.57774
Scn2a	5.73528e-07	1.54652e-06	0.150244	0.133625	DE_Cpne4	26wk	5.81064
Hsd17b12	2.14708e-05	4.86308e-05	0.96808	0.133566	DE_Cpne4	26wk	4.31309
Gm27241	6.74025e-10	4.38462e-09	6.14722	0.133532	DE_Cpne4	26wk	8.35807
Gatad2b	3.59309e-06	8.82664e-06	0.335762	0.1335	DE_Cpne4	26wk	5.0542
Igf1r	4.78531e-05	0.000104294	0.840855	0.133496	DE_Cpne4	26wk	3.98174
Phf3	1.69124e-08	5.97697e-08	0.385638	0.133395	DE_Cpne4	26wk	7.22352
Nup35	6.74025e-10	4.38462e-09	5.85386	0.133355	DE_Cpne4	26wk	8.35807
Gm26936	6.74025e-10	4.38462e-09	1.91649	0.133307	DE_Cpne4	26wk	8.35807
Sucla2	6.74025e-10	4.38462e-09	1.30019	0.133113	DE_Cpne4	26wk	8.35807
Cops2	6.74025e-10	4.38462e-09	1.17259	0.133075	DE_Cpne4	26wk	8.35807
Gm46367	8.49246e-10	4.82303e-09	0.749401	0.132977	DE_Cpne4	26wk	8.31668
Cpeb3	7.26325e-08	2.25538e-07	0.191388	0.132872	DE_Cpne4	26wk	6.64678
Ube2d3	8.89783e-08	2.72575e-07	0.707	0.132817	DE_Cpne4	26wk	6.56451
Tex50	1.88077e-08	6.57539e-08	1.29395	0.132768	DE_Cpne4	26wk	7.18208
Efcab11	5.86861e-10	4.38462e-09	8.6436	0.132571	DE_Cpne4	26wk	8.35807
Pfkfb4	6.74025e-10	4.38462e-09	3.28879	0.132543	DE_Cpne4	26wk	8.35807
Hnrnpm	2.18261e-07	6.24234e-07	0.26616	0.132442	DE_Cpne4	26wk	6.20465
Dctn6	6.74025e-10	4.38462e-09	1.085	0.132413	DE_Cpne4	26wk	8.35807
Tipin	6.74025e-10	4.38462e-09	1.76425	0.132367	DE_Cpne4	26wk	8.35807
Cltc	2.64415e-09	1.17174e-08	0.707969	0.132339	DE_Cpne4	26wk	7.93117
Rap1gap2	2.64415e-09	1.17174e-08	0.31994	0.132337	DE_Cpne4	26wk	7.93117
Emc4	2.86706e-08	9.58468e-08	2.2639	0.132256	DE_Cpne4	26wk	7.01842
Chm	5.92123e-08	1.86786e-07	0.344844	0.132186	DE_Cpne4	26wk	6.72866
Tfam	6.74025e-10	4.38462e-09	2.96801	0.131976	DE_Cpne4	26wk	8.35807
Net1	6.74025e-10	4.38462e-09	6.61749	0.131908	DE_Cpne4	26wk	8.35807
Cs	6.74025e-10	4.38462e-09	3.99203	0.131856	DE_Cpne4	26wk	8.35807
Gin1	1.68535e-09	8.17868e-09	1.3434	0.131825	DE_Cpne4	26wk	8.08732
Pms1	9.52794e-10	5.25325e-09	2.44848	0.131811	DE_Cpne4	26wk	8.27957
Akain1	6.74025e-10	4.38462e-09	2.81658	0.131785	DE_Cpne4	26wk	8.35807
Tmed7	6.74025e-10	4.38462e-09	2.75878	0.131758	DE_Cpne4	26wk	8.35807
Notch3	1.46958e-07	4.3152e-07	0.727927	0.131708	DE_Cpne4	26wk	6.365
Degs2	6.74025e-10	4.38462e-09	2.11552	0.131686	DE_Cpne4	26wk	8.35807
Heatr5a	1.34289e-09	6.80828e-09	1.48149	0.131586	DE_Cpne4	26wk	8.16696
Rab11fip3	3.91991e-08	1.27657e-07	0.31836	0.131529	DE_Cpne4	26wk	6.89395
Zfp322a	2.11238e-09	9.83317e-09	1.24266	0.131421	DE_Cpne4	26wk	8.00731
Hnrnpul2	1.10222e-08	4.05299e-08	1.70815	0.131197	DE_Cpne4	26wk	7.39222
Zdhhc16	6.74025e-10	4.38462e-09	5.53459	0.131163	DE_Cpne4	26wk	8.35807
Cnnm3	6.74025e-10	4.38462e-09	4.98602	0.131132	DE_Cpne4	26wk	8.35807
Rgmb	6.74025e-10	4.38462e-09	1.64267	0.131123	DE_Cpne4	26wk	8.35807
Cct3	9.52794e-10	5.25325e-09	1.97165	0.131018	DE_Cpne4	26wk	8.27957
Morn2	6.74025e-10	4.38462e-09	1.84472	0.13088	DE_Cpne4	26wk	8.35807
Kdm4a	6.74025e-10	4.38462e-09	3.92675	0.130859	DE_Cpne4	26wk	8.35807
Rrp36	6.74025e-10	4.38462e-09	2.32207	0.130831	DE_Cpne4	26wk	8.35807
Snrnp27	6.74025e-10	4.38462e-09	6.8091	0.130583	DE_Cpne4	26wk	8.35807
Ptpn2	4.60872e-09	1.87598e-08	0.688108	0.130433	DE_Cpne4	26wk	7.72677
4930432K21Rik	6.74025e-10	4.38462e-09	2.74458	0.130324	DE_Cpne4	26wk	8.35807
Sh2d5	3.69393e-09	1.55297e-08	1.27177	0.130103	DE_Cpne4	26wk	7.80884
Tsta3	6.74025e-10	4.38462e-09	2.78942	0.130083	DE_Cpne4	26wk	8.35807
Mtch1	6.74025e-10	4.38462e-09	1.30711	0.130021	DE_Cpne4	26wk	8.35807
Alg9	1.91843e-06	4.85835e-06	1.63883	0.129955	DE_Cpne4	26wk	5.31351
Zc3h13	6.74025e-10	4.38462e-09	0.614924	0.12991	DE_Cpne4	26wk	8.35807
Tspan3	6.74025e-10	4.38462e-09	1.06164	0.129908	DE_Cpne4	26wk	8.35807
Ubtd2	7.14594e-09	2.75471e-08	1.65591	0.129842	DE_Cpne4	26wk	7.55992
Camsap2	7.56704e-10	4.54643e-09	0.501	0.129671	DE_Cpne4	26wk	8.34233
Jmjd1c	7.86607e-06	1.86793e-05	0.209363	0.129623	DE_Cpne4	26wk	4.72864
Akap7	5.17548e-05	0.000112349	0.464963	0.129591	DE_Cpne4	26wk	3.94943
Otulin	6.74025e-10	4.38462e-09	1.03917	0.129446	DE_Cpne4	26wk	8.35807
Bbx	9.89527e-09	3.67785e-08	0.582323	0.129445	DE_Cpne4	26wk	7.43441
Cir1	2.86706e-08	9.58468e-08	0.725385	0.129188	DE_Cpne4	26wk	7.01842
Rcan1	6.74025e-10	4.38462e-09	1.30274	0.129142	DE_Cpne4	26wk	8.35807
3110021N24Rik	0.000139267	0.000287843	0.368892	0.128973	DE_Cpne4	26wk	3.54084
Jph4	2.32364e-08	7.89412e-08	0.451032	0.12896	DE_Cpne4	26wk	7.1027
Nipbl	8.36447e-07	2.21496e-06	0.25859	0.128949	DE_Cpne4	26wk	5.65463
Azin1	6.74025e-10	4.38462e-09	1.45031	0.128938	DE_Cpne4	26wk	8.35807
D830024N08Rik	1.06862e-09	5.70399e-09	0.511645	0.128782	DE_Cpne4	26wk	8.24382
Kat6a	6.74025e-10	4.38462e-09	0.624692	0.128742	DE_Cpne4	26wk	8.35807
Mcf2l	7.61516e-07	2.02685e-06	0.575272	0.128657	DE_Cpne4	26wk	5.69318
1700126G02Rik	7.56704e-10	4.54643e-09	1.98377	0.128509	DE_Cpne4	26wk	8.34233
Smarce1	6.74025e-10	4.38462e-09	1.18023	0.128496	DE_Cpne4	26wk	8.35807
Inpp5a	0.00070346	0.0013397	0.478987	0.128432	DE_Cpne4	26wk	2.87299
Sh3bp1	3.30544e-09	1.41194e-08	2.28059	0.12839	DE_Cpne4	26wk	7.85018
Mon2	2.36374e-09	1.07118e-08	0.334169	0.128325	DE_Cpne4	26wk	7.97014
Hdac4	0.00452857	0.00783036	0.444074	0.128317	DE_Cpne4	26wk	2.10622
Zfp157	2.64415e-09	1.17174e-08	0.754377	0.128292	DE_Cpne4	26wk	7.93117
Adgrb2	6.74025e-10	4.38462e-09	0.859781	0.128261	DE_Cpne4	26wk	8.35807
Golim4	2.32364e-08	7.89412e-08	1.93168	0.128219	DE_Cpne4	26wk	7.1027
Ttpal	6.74025e-10	4.38462e-09	3.42713	0.128198	DE_Cpne4	26wk	8.35807
Aff4	6.74025e-10	4.38462e-09	0.315624	0.12794	DE_Cpne4	26wk	8.35807
Slc38a9	1.01547e-05	2.38316e-05	0.467928	0.127931	DE_Cpne4	26wk	4.62285
Kcna1	6.74025e-10	4.38462e-09	5.20723	0.127903	DE_Cpne4	26wk	8.35807
Prdm2	1.46958e-07	4.3152e-07	0.348221	0.127814	DE_Cpne4	26wk	6.365
Pik3r1	6.74025e-10	4.38462e-09	4.4213	0.127699	DE_Cpne4	26wk	8.35807
Cep135	2.95684e-09	1.28863e-08	1.17896	0.127693	DE_Cpne4	26wk	7.88987
Tmem234	7.96754e-09	3.02712e-08	0.700553	0.127634	DE_Cpne4	26wk	7.51897
Ncald	8.87863e-05	0.000187577	0.706658	0.127192	DE_Cpne4	26wk	3.72682
Gpr85	9.89527e-09	3.67785e-08	0.8615	0.127092	DE_Cpne4	26wk	7.43441
Phlda1	9.84348e-08	2.99586e-07	1.36624	0.127003	DE_Cpne4	26wk	6.52348
Znrf3	0.00452857	0.00783036	0.31353	0.126951	DE_Cpne4	26wk	2.10622
Mrpl9	1.88077e-08	6.57539e-08	2.71149	0.126845	DE_Cpne4	26wk	7.18208
Dhdds	2.51526e-06	6.29097e-06	0.489861	0.126832	DE_Cpne4	26wk	5.20128
Ddr1	0.000129304	0.000267959	0.447895	0.126814	DE_Cpne4	26wk	3.57193
Bcar3	6.74025e-10	4.38462e-09	6.49746	0.126716	DE_Cpne4	26wk	8.35807
Fstl4	1.36622e-08	4.91729e-08	1.49562	0.126623	DE_Cpne4	26wk	7.30827
Cpd	7.56704e-10	4.54643e-09	1.42331	0.126617	DE_Cpne4	26wk	8.34233
Cep290	1.19813e-09	6.24731e-09	0.622115	0.126531	DE_Cpne4	26wk	8.20431
Rcn2	0.000501786	0.000970689	0.889868	0.126513	DE_Cpne4	26wk	3.01292
Gak	9.84348e-08	2.99586e-07	0.700183	0.126458	DE_Cpne4	26wk	6.52348
Tmem50a	6.74025e-10	4.38462e-09	2.074	0.126392	DE_Cpne4	26wk	8.35807
Fggy	6.74025e-10	4.38462e-09	5.74	0.126387	DE_Cpne4	26wk	8.35807
Urb1	6.74025e-10	4.38462e-09	5.21795	0.126373	DE_Cpne4	26wk	8.35807
Zfyve9	0.000657914	0.00125776	0.323391	0.126326	DE_Cpne4	26wk	2.9004
Mbip	6.74025e-10	4.38462e-09	1.19391	0.126146	DE_Cpne4	26wk	8.35807
Gm17477	6.74025e-10	4.38462e-09	2.22006	0.126063	DE_Cpne4	26wk	8.35807
Ephb2	3.77531e-05	8.35166e-05	0.706122	0.126053	DE_Cpne4	26wk	4.07823
Gm17231	8.36447e-07	2.21496e-06	0.861675	0.126026	DE_Cpne4	26wk	5.65463
Arglu1	0.000173673	0.000355164	0.192859	0.126004	DE_Cpne4	26wk	3.44957
Ap1ar	6.74025e-10	4.38462e-09	0.87064	0.125842	DE_Cpne4	26wk	8.35807
Fbxl12os	3.69393e-09	1.55297e-08	0.888294	0.125812	DE_Cpne4	26wk	7.80884
Dmac2	6.74025e-10	4.38462e-09	2.31498	0.125774	DE_Cpne4	26wk	8.35807
Esf1	6.74025e-10	4.38462e-09	0.551501	0.125736	DE_Cpne4	26wk	8.35807
Zfp182	1.88077e-08	6.57539e-08	0.68256	0.125714	DE_Cpne4	26wk	7.18208
Med15	8.04041e-08	2.47832e-07	0.780586	0.125667	DE_Cpne4	26wk	6.60584
Acat2	6.74025e-10	4.38462e-09	2.29866	0.125454	DE_Cpne4	26wk	8.35807
Eml4	0.000380778	0.000748525	0.306397	0.125423	DE_Cpne4	26wk	3.12579
Virma	1.69124e-08	5.97697e-08	0.49389	0.125416	DE_Cpne4	26wk	7.22352
Rsrc2	2.36374e-09	1.07118e-08	0.350722	0.12529	DE_Cpne4	26wk	7.97014
Mir124-2hg	1.79212e-07	5.1959e-07	0.489772	0.125236	DE_Cpne4	26wk	6.28434
Crocc	9.89527e-09	3.67785e-08	1.01575	0.125203	DE_Cpne4	26wk	7.43441
Zrsr2	9.89527e-09	3.67785e-08	2.30429	0.125166	DE_Cpne4	26wk	7.43441
Cars2	6.74025e-10	4.38462e-09	1.40883	0.125112	DE_Cpne4	26wk	8.35807
Dtnbp1	6.74025e-10	4.38462e-09	1.02282	0.125064	DE_Cpne4	26wk	8.35807
Rcor3	6.74025e-10	4.38462e-09	0.836705	0.124986	DE_Cpne4	26wk	8.35807
Ss18l1	6.74025e-10	4.38462e-09	1.85955	0.124967	DE_Cpne4	26wk	8.35807
Spcs2	6.74025e-10	4.38462e-09	1.92269	0.12481	DE_Cpne4	26wk	8.35807
Usp25	8.04041e-08	2.47832e-07	0.422916	0.124797	DE_Cpne4	26wk	6.60584
Sdcbp	6.74025e-10	4.38462e-09	2.58061	0.124782	DE_Cpne4	26wk	8.35807
Catspere2	6.74025e-10	4.38462e-09	1.29981	0.124754	DE_Cpne4	26wk	8.35807
Chrna4	6.74025e-10	4.38462e-09	9.07645	0.124468	DE_Cpne4	26wk	8.35807
Med26	6.74025e-10	4.38462e-09	1.31849	0.12445	DE_Cpne4	26wk	8.35807
Pptc7	1.50466e-09	7.46531e-09	1.09356	0.124204	DE_Cpne4	26wk	8.12695
Ank1	0.00028749	0.000576111	0.215332	0.124055	DE_Cpne4	26wk	3.23949
Ccdc167	6.74025e-10	4.38462e-09	1.57889	0.124007	DE_Cpne4	26wk	8.35807
Zfp251	2.11238e-09	9.83317e-09	1.79612	0.123979	DE_Cpne4	26wk	8.00731
Rsf1os1	1.68535e-09	8.17868e-09	0.853798	0.123961	DE_Cpne4	26wk	8.08732
C130060C02Rik	6.74025e-10	4.38462e-09	3.61853	0.12383	DE_Cpne4	26wk	8.35807
Top2b	0.00537194	0.00921522	0.516144	0.123715	DE_Cpne4	26wk	2.03549
Glg1	1.22734e-08	4.46752e-08	0.315045	0.123675	DE_Cpne4	26wk	7.34993
Mrpl38	6.74025e-10	4.38462e-09	1.46524	0.123657	DE_Cpne4	26wk	8.35807
Pitpnm1	0.000615124	0.00117923	0.452919	0.123654	DE_Cpne4	26wk	2.9284
Cap2	1.82206e-05	4.17616e-05	1.33751	0.123614	DE_Cpne4	26wk	4.37922
Dtx4	6.74025e-10	4.38462e-09	2.0317	0.123498	DE_Cpne4	26wk	8.35807
Ttyh1	2.64415e-09	1.17174e-08	1.95531	0.123452	DE_Cpne4	26wk	7.93117
Acvr2b	6.74025e-10	4.38462e-09	0.905771	0.12343	DE_Cpne4	26wk	8.35807
Gm14703	6.74025e-10	4.38462e-09	2.48488	0.123427	DE_Cpne4	26wk	8.35807
Psip1	1.59888e-06	4.09201e-06	0.290455	0.123356	DE_Cpne4	26wk	5.38806
E530011L22Rik	6.74025e-10	4.38462e-09	2.23305	0.12334	DE_Cpne4	26wk	8.35807
Pgam5	1.06862e-09	5.70399e-09	1.18521	0.123271	DE_Cpne4	26wk	8.24382
Tor2a	6.74025e-10	4.38462e-09	7.44754	0.123241	DE_Cpne4	26wk	8.35807
Nf2	1.46958e-07	4.3152e-07	0.777732	0.123149	DE_Cpne4	26wk	6.365
Gm1992	1.68535e-09	8.17868e-09	1.07116	0.123146	DE_Cpne4	26wk	8.08732
Cmip	2.92638e-07	8.20927e-07	0.159179	0.123003	DE_Cpne4	26wk	6.0857
Gm17066	6.74025e-10	4.38462e-09	5.75578	0.122885	DE_Cpne4	26wk	8.35807
Sap18	6.74025e-10	4.38462e-09	5.45741	0.12273	DE_Cpne4	26wk	8.35807
Kcnk13	6.74025e-10	4.38462e-09	4.58232	0.122718	DE_Cpne4	26wk	8.35807
Gtf2a2	6.74025e-10	4.38462e-09	1.45484	0.122714	DE_Cpne4	26wk	8.35807
BC005537	1.97822e-05	4.49889e-05	1.08503	0.122709	DE_Cpne4	26wk	4.34689
Proser1	7.56704e-10	4.54643e-09	2.00111	0.122632	DE_Cpne4	26wk	8.34233
Gnl3	6.74025e-10	4.38462e-09	1.2223	0.122626	DE_Cpne4	26wk	8.35807
Tubgcp2	6.74025e-10	4.38462e-09	1.26101	0.122591	DE_Cpne4	26wk	8.35807
Ric3	2.51526e-06	6.29097e-06	0.487652	0.122441	DE_Cpne4	26wk	5.20128
Phyh	6.71781e-10	4.38462e-09	7.49307	0.122322	DE_Cpne4	26wk	8.35807
Fam49b	0.00196686	0.0035554	0.208387	0.122244	DE_Cpne4	26wk	2.44911
Dctn4	3.69393e-09	1.55297e-08	0.496179	0.122242	DE_Cpne4	26wk	7.80884
Cds1	1.46958e-07	4.3152e-07	0.812395	0.122136	DE_Cpne4	26wk	6.365
Eif2s2	6.74025e-10	4.38462e-09	1.53642	0.121967	DE_Cpne4	26wk	8.35807
Ybx3	6.74025e-10	4.38462e-09	1.72042	0.121967	DE_Cpne4	26wk	8.35807
Cnnm1	9.18455e-07	2.41846e-06	0.33592	0.121925	DE_Cpne4	26wk	5.61646
Sgsm3	1.82206e-05	4.17616e-05	0.813634	0.121798	DE_Cpne4	26wk	4.37922
Kdm3b	8.56777e-06	2.02717e-05	0.430226	0.121728	DE_Cpne4	26wk	4.69311
Eif2b1	6.74025e-10	4.38462e-09	5.90282	0.121704	DE_Cpne4	26wk	8.35807
Gm19710	3.48623e-05	7.73258e-05	0.476619	0.121672	DE_Cpne4	26wk	4.11168
Gm10578	7.56704e-10	4.54643e-09	0.879935	0.121667	DE_Cpne4	26wk	8.34233
Itpa	6.74025e-10	4.38462e-09	1.50101	0.121596	DE_Cpne4	26wk	8.35807
Acat1	2.09085e-08	7.25146e-08	0.586199	0.12157	DE_Cpne4	26wk	7.13957
B3galt2	8.88069e-09	3.33888e-08	1.13177	0.121569	DE_Cpne4	26wk	7.4764
Eid2b	6.74025e-10	4.38462e-09	6.2072	0.121504	DE_Cpne4	26wk	8.35807
Dynlt1a	2.36374e-09	1.07118e-08	1.38698	0.121454	DE_Cpne4	26wk	7.97014
6530409C15Rik	3.22478e-07	8.99148e-07	0.923766	0.121439	DE_Cpne4	26wk	6.04617
Ogfrl1	0.00118815	0.00220508	0.598381	0.121388	DE_Cpne4	26wk	2.65658
Tmem265	6.74025e-10	4.38462e-09	5.95541	0.121233	DE_Cpne4	26wk	8.35807
Mrps5	5.14533e-09	2.06784e-08	0.588302	0.12118	DE_Cpne4	26wk	7.68448
Peli2	2.11238e-09	9.83317e-09	1.38046	0.121091	DE_Cpne4	26wk	8.00731
Fam171b	4.30687e-07	1.18077e-06	0.463336	0.120987	DE_Cpne4	26wk	5.92783
Arl8a	6.74025e-10	4.38462e-09	2.56783	0.120905	DE_Cpne4	26wk	8.35807
Nfia	3.30544e-09	1.41194e-08	3.36855	0.120858	DE_Cpne4	26wk	7.85018
Camk2a	1.97822e-05	4.49889e-05	0.165383	0.120799	DE_Cpne4	26wk	4.34689
Slc6a1	9.89527e-09	3.67785e-08	0.778392	0.120727	DE_Cpne4	26wk	7.43441
Klhl15	6.74025e-10	4.38462e-09	0.897623	0.120703	DE_Cpne4	26wk	8.35807
Sod2	6.74025e-10	4.38462e-09	0.808136	0.120668	DE_Cpne4	26wk	8.35807
Trmt61b	7.56704e-10	4.54643e-09	1.4695	0.120572	DE_Cpne4	26wk	8.34233
Mia	1.46958e-07	4.3152e-07	0.746601	0.120544	DE_Cpne4	26wk	6.365
Zc3h7b	6.74025e-10	4.38462e-09	0.73034	0.120507	DE_Cpne4	26wk	8.35807
4930512B01Rik	1.68535e-09	8.17868e-09	2.21778	0.120465	DE_Cpne4	26wk	8.08732
Lrrc6	6.74025e-10	4.38462e-09	1.57145	0.120331	DE_Cpne4	26wk	8.35807
Otud7b	8.22768e-05	0.000174406	0.976491	0.120131	DE_Cpne4	26wk	3.75844
Dstyk	6.74025e-10	4.38462e-09	0.752523	0.119982	DE_Cpne4	26wk	8.35807
Etf1	6.74025e-10	4.38462e-09	0.97094	0.119843	DE_Cpne4	26wk	8.35807
Abraxas1	6.74025e-10	4.38462e-09	3.90206	0.11983	DE_Cpne4	26wk	8.35807
Pnpla8	9.89527e-09	3.67785e-08	0.451055	0.119767	DE_Cpne4	26wk	7.43441
Ralbp1	1.50466e-09	7.46531e-09	0.475299	0.119739	DE_Cpne4	26wk	8.12695
Zmiz2	2.95684e-09	1.28863e-08	1.15611	0.119731	DE_Cpne4	26wk	7.88987
Ctnnbl1	9.18455e-07	2.41846e-06	1.22759	0.119643	DE_Cpne4	26wk	5.61646
Mtmr12	1.34289e-09	6.80828e-09	1.27773	0.119632	DE_Cpne4	26wk	8.16696
Ttc27	6.74025e-10	4.38462e-09	0.843798	0.119467	DE_Cpne4	26wk	8.35807
Mtmr10	6.74025e-10	4.38462e-09	1.5045	0.119447	DE_Cpne4	26wk	8.35807
Wbp11	6.74025e-10	4.38462e-09	3.26902	0.119416	DE_Cpne4	26wk	8.35807
Gstz1	6.74025e-10	4.38462e-09	0.807002	0.119319	DE_Cpne4	26wk	8.35807
Rnf181	6.74025e-10	4.38462e-09	2.61424	0.119168	DE_Cpne4	26wk	8.35807
Nfe2l1	6.74025e-10	4.38462e-09	3.13025	0.119136	DE_Cpne4	26wk	8.35807
Adam12	0.000355112	0.000700305	0.246887	0.11902	DE_Cpne4	26wk	3.15471
Rnf214	2.51526e-06	6.29097e-06	0.666353	0.118985	DE_Cpne4	26wk	5.20128
Nebl	1.20201e-05	2.80353e-05	0.118515	0.118627	DE_Cpne4	26wk	4.55229
Sart3	6.74025e-10	4.38462e-09	2.16482	0.118609	DE_Cpne4	26wk	8.35807
Cep78	4.60872e-09	1.87598e-08	0.612409	0.11855	DE_Cpne4	26wk	7.72677
Gm39090	7.56704e-10	4.54643e-09	0.735249	0.118547	DE_Cpne4	26wk	8.34233
Gm49189	6.74025e-10	4.38462e-09	5.44026	0.118473	DE_Cpne4	26wk	8.35807
Gm40155	6.74025e-10	4.38462e-09	7.36879	0.11846	DE_Cpne4	26wk	8.35807
Nrsn1	5.29533e-10	4.38462e-09	10.2174	0.11844	DE_Cpne4	26wk	8.35807
Fbxo45	1.06862e-09	5.70399e-09	1.75022	0.118397	DE_Cpne4	26wk	8.24382
Ythdc2	1.50466e-09	7.46531e-09	0.447053	0.118327	DE_Cpne4	26wk	8.12695
Pla2g12a	7.56704e-10	4.54643e-09	2.8772	0.118252	DE_Cpne4	26wk	8.34233
Aldh1l2	6.74025e-10	4.38462e-09	2.58235	0.118118	DE_Cpne4	26wk	8.35807
Btf3l4	6.74025e-10	4.38462e-09	1.48593	0.118098	DE_Cpne4	26wk	8.35807
Eif2b4	6.40697e-09	2.50327e-08	1.59926	0.118085	DE_Cpne4	26wk	7.60149
Tspoap1	3.22478e-07	8.99148e-07	0.310701	0.118079	DE_Cpne4	26wk	6.04617
Clk4	9.57803e-05	0.000201084	0.371218	0.117928	DE_Cpne4	26wk	3.69662
Plekhm3	4.12672e-09	1.70315e-08	0.398999	0.117864	DE_Cpne4	26wk	7.76875
Gm47802	6.74025e-10	4.38462e-09	2.30994	0.11784	DE_Cpne4	26wk	8.35807
Dop1b	0.000129304	0.000267959	1.0001	0.117828	DE_Cpne4	26wk	3.57193
Ccdc88a	2.36374e-09	1.07118e-08	0.153835	0.117793	DE_Cpne4	26wk	7.97014
Mib1	0.000267773	0.000538672	0.36961	0.11775	DE_Cpne4	26wk	3.26868
Urm1	6.74025e-10	4.38462e-09	1.81126	0.117746	DE_Cpne4	26wk	8.35807
Kmt5c	6.74025e-10	4.38462e-09	3.60797	0.11753	DE_Cpne4	26wk	8.35807
Prkd1	4.67907e-06	1.13622e-05	1.21729	0.117474	DE_Cpne4	26wk	4.94454
Ubl3	6.74025e-10	4.38462e-09	0.822403	0.117449	DE_Cpne4	26wk	8.35807
Znhit6	6.74025e-10	4.38462e-09	0.878202	0.117416	DE_Cpne4	26wk	8.35807
Rab24	6.74025e-10	4.38462e-09	2.73154	0.117379	DE_Cpne4	26wk	8.35807
Map7	2.3296e-05	5.25718e-05	0.348399	0.117154	DE_Cpne4	26wk	4.27925
Hivep3	6.5349e-05	0.000139864	0.196893	0.117044	DE_Cpne4	26wk	3.85429
Runx1t1	6.55907e-08	2.04893e-07	0.126288	0.117022	DE_Cpne4	26wk	6.68847
Usp29	0.000215958	0.000438312	0.0950089	0.116905	DE_Cpne4	26wk	3.35822
Ylpm1	2.40751e-07	6.84714e-07	0.258011	0.11687	DE_Cpne4	26wk	6.16449
A330015K06Rik	4.60872e-09	1.87598e-08	3.78063	0.11684	DE_Cpne4	26wk	7.72677
Ampd2	3.91991e-08	1.27657e-07	0.800821	0.11673	DE_Cpne4	26wk	6.89395
Sgms2	6.74025e-10	4.38462e-09	1.85736	0.116704	DE_Cpne4	26wk	8.35807
Mtf2	1.67769e-05	3.86339e-05	0.359595	0.116682	DE_Cpne4	26wk	4.41303
Firre	7.56704e-10	4.54643e-09	1.60313	0.11661	DE_Cpne4	26wk	8.34233
2210016L21Rik	6.74025e-10	4.38462e-09	2.62877	0.116517	DE_Cpne4	26wk	8.35807
Smarcd1	2.95684e-09	1.28863e-08	1.72762	0.116436	DE_Cpne4	26wk	7.88987
Xpnpep3	6.74025e-10	4.38462e-09	0.636396	0.116345	DE_Cpne4	26wk	8.35807
Prrxl1	2.18261e-07	6.24234e-07	0.612965	0.116303	DE_Cpne4	26wk	6.20465
Srsf3	1.52031e-08	5.42196e-08	1.0334	0.116182	DE_Cpne4	26wk	7.26584
Golga3	6.74025e-10	4.38462e-09	1.20332	0.116164	DE_Cpne4	26wk	8.35807
Pcmtd2	1.34289e-09	6.80828e-09	0.394128	0.116123	DE_Cpne4	26wk	8.16696
Pkd1	1.62312e-07	4.73226e-07	0.375294	0.116075	DE_Cpne4	26wk	6.32493
Sclt1	0.00222402	0.00399989	0.197098	0.116069	DE_Cpne4	26wk	2.39795
Tceal5	6.74025e-10	4.38462e-09	1.33403	0.116022	DE_Cpne4	26wk	8.35807
Coro2b	6.74025e-10	4.38462e-09	0.623369	0.115954	DE_Cpne4	26wk	8.35807
Atrn	4.08706e-05	9.01322e-05	0.277759	0.11587	DE_Cpne4	26wk	4.04512
Abl2	0.000161402	0.000330966	0.383841	0.115736	DE_Cpne4	26wk	3.48022
Gpm6b	5.86861e-10	4.38462e-09	6.44573	0.115734	DE_Cpne4	26wk	8.35807
Pdss1	1.19813e-09	6.24731e-09	0.965919	0.115661	DE_Cpne4	26wk	8.20431
Trap1	1.06862e-09	5.70399e-09	1.02125	0.115593	DE_Cpne4	26wk	8.24382
Brd3	3.53295e-08	1.15909e-07	1.18689	0.115581	DE_Cpne4	26wk	6.93588
Hoxb5	8.49246e-10	4.82303e-09	1.63367	0.115566	DE_Cpne4	26wk	8.31668
Rnf121	6.74025e-10	4.38462e-09	0.813866	0.115546	DE_Cpne4	26wk	8.35807
Scrn1	4.12672e-09	1.70315e-08	1.26984	0.115525	DE_Cpne4	26wk	7.76875
Ptpn5	1.01547e-05	2.38316e-05	0.740353	0.115509	DE_Cpne4	26wk	4.62285
Lrrn1	2.40751e-07	6.84714e-07	0.664635	0.115507	DE_Cpne4	26wk	6.16449
Zfp106	0.000267773	0.000538672	0.535477	0.115398	DE_Cpne4	26wk	3.26868
Terf2	6.74025e-10	4.38462e-09	1.37577	0.115357	DE_Cpne4	26wk	8.35807
Ak6	6.74025e-10	4.38462e-09	5.48014	0.115131	DE_Cpne4	26wk	8.35807
Ensa	1.22734e-08	4.46752e-08	0.820082	0.115045	DE_Cpne4	26wk	7.34993
Rnf145	9.84348e-08	2.99586e-07	0.581592	0.115024	DE_Cpne4	26wk	6.52348
Mfsd11	6.74025e-10	4.38462e-09	0.886811	0.115008	DE_Cpne4	26wk	8.35807
Nasp	7.96754e-09	3.02712e-08	0.961225	0.114952	DE_Cpne4	26wk	7.51897
Krr1	1.68535e-09	8.17868e-09	1.54242	0.1149	DE_Cpne4	26wk	8.08732
Zswim6	3.18316e-08	1.05526e-07	0.875034	0.114861	DE_Cpne4	26wk	6.97664
Eif2ak4	7.56704e-10	4.54643e-09	3.54358	0.114835	DE_Cpne4	26wk	8.34233
Cpe	0.00118815	0.00220508	0.329288	0.114831	DE_Cpne4	26wk	2.65658
Adprm	1.06862e-09	5.70399e-09	2.20474	0.114745	DE_Cpne4	26wk	8.24382
Pak1	3.91991e-08	1.27657e-07	0.355372	0.114667	DE_Cpne4	26wk	6.89395
D330041H03Rik	8.49246e-10	4.82303e-09	4.1775	0.114664	DE_Cpne4	26wk	8.31668
Exosc1	6.74025e-10	4.38462e-09	1.23131	0.114612	DE_Cpne4	26wk	8.35807
Fam111a	6.74025e-10	4.38462e-09	1.89917	0.114455	DE_Cpne4	26wk	8.35807
Pex19	6.74025e-10	4.38462e-09	1.80571	0.114418	DE_Cpne4	26wk	8.35807
Ankfy1	2.09085e-08	7.25146e-08	0.558579	0.114387	DE_Cpne4	26wk	7.13957
Lca5	6.74025e-10	4.38462e-09	1.746	0.114367	DE_Cpne4	26wk	8.35807
Oga	0.000249329	0.000503339	0.371334	0.114291	DE_Cpne4	26wk	3.29814
Rpe	1.88714e-09	8.9772e-09	1.56465	0.11427	DE_Cpne4	26wk	8.04686
Hnrnpll	6.40697e-09	2.50327e-08	0.726262	0.114252	DE_Cpne4	26wk	7.60149
Morc3	9.52794e-10	5.25325e-09	1.02878	0.114249	DE_Cpne4	26wk	8.27957
Nsrp1	6.74025e-10	4.38462e-09	1.4892	0.114213	DE_Cpne4	26wk	8.35807
Gm30835	2.96991e-05	6.63573e-05	1.00805	0.114186	DE_Cpne4	26wk	4.17811
Rtcb	6.74025e-10	4.38462e-09	4.08067	0.114087	DE_Cpne4	26wk	8.35807
4933412O06Rik	8.49246e-10	4.82303e-09	3.63205	0.114022	DE_Cpne4	26wk	8.31668
Asah1	3.55245e-07	9.8375e-07	0.704215	0.114	DE_Cpne4	26wk	6.00712
Nrip1	6.93072e-07	1.85161e-06	0.463796	0.113969	DE_Cpne4	26wk	5.73245
Safb2	5.73528e-07	1.54652e-06	0.564003	0.113952	DE_Cpne4	26wk	5.81064
Ubxn4	1.69124e-08	5.97697e-08	0.330677	0.113875	DE_Cpne4	26wk	7.22352
Slc35d1	1.68535e-09	8.17868e-09	0.97504	0.113866	DE_Cpne4	26wk	8.08732
Vwa5a	0.00380696	0.00663402	0.829313	0.113805	DE_Cpne4	26wk	2.17822
Ufd1	6.74025e-10	4.38462e-09	0.751488	0.113771	DE_Cpne4	26wk	8.35807
Far2	1.08861e-07	3.29308e-07	0.33542	0.113705	DE_Cpne4	26wk	6.4824
Gm11659	6.55907e-08	2.04893e-07	1.0562	0.113669	DE_Cpne4	26wk	6.68847
Tcerg1	9.18455e-07	2.41846e-06	0.429365	0.113534	DE_Cpne4	26wk	5.61646
Sel1l	7.96754e-09	3.02712e-08	0.485076	0.11348	DE_Cpne4	26wk	7.51897
Rae1	9.89527e-09	3.67785e-08	0.723045	0.113401	DE_Cpne4	26wk	7.43441
Plxna4os3	6.74025e-10	4.38462e-09	1.15051	0.113374	DE_Cpne4	26wk	8.35807
Eno2	1.46958e-07	4.3152e-07	1.27595	0.113371	DE_Cpne4	26wk	6.365
Tcea1	4.60872e-09	1.87598e-08	0.496341	0.11333	DE_Cpne4	26wk	7.72677
Atp2b2	8.22768e-05	0.000174406	0.311548	0.113295	DE_Cpne4	26wk	3.75844
Sec62	1.08861e-07	3.29308e-07	0.961713	0.113274	DE_Cpne4	26wk	6.4824
Smurf1	7.26325e-08	2.25538e-07	0.740441	0.11323	DE_Cpne4	26wk	6.64678
Slc4a10	0.000103292	0.000216157	0.173937	0.113201	DE_Cpne4	26wk	3.66523
Gpam	6.74025e-10	4.38462e-09	7.56659	0.11319	DE_Cpne4	26wk	8.35807
Snrnp40	9.52794e-10	5.25325e-09	0.896705	0.113175	DE_Cpne4	26wk	8.27957
Ppp1cc	1.10499e-05	2.58573e-05	0.685646	0.113157	DE_Cpne4	26wk	4.58742
Casc3	6.74025e-10	4.38462e-09	0.671038	0.113124	DE_Cpne4	26wk	8.35807
Gm49066	8.49246e-10	4.82303e-09	3.95076	0.113066	DE_Cpne4	26wk	8.31668
Btbd7	4.34783e-08	1.4021e-07	0.269891	0.113056	DE_Cpne4	26wk	6.85322
Tyw1	6.74025e-10	4.38462e-09	1.52483	0.113007	DE_Cpne4	26wk	8.35807
Rbbp7	7.56704e-10	4.54643e-09	1.403	0.112977	DE_Cpne4	26wk	8.34233
Shank2	6.55907e-08	2.04893e-07	0.213592	0.11295	DE_Cpne4	26wk	6.68847
Zfp60	1.34289e-09	6.80828e-09	2.2071	0.112878	DE_Cpne4	26wk	8.16696
Ubn2	3.18316e-08	1.05526e-07	0.143741	0.11279	DE_Cpne4	26wk	6.97664
Adam11	6.74025e-10	4.38462e-09	4.73456	0.112701	DE_Cpne4	26wk	8.35807
Rab31	8.49246e-10	4.82303e-09	2.45713	0.112667	DE_Cpne4	26wk	8.31668
Palm	2.64415e-09	1.17174e-08	1.42165	0.1126	DE_Cpne4	26wk	7.93117
Fuca2	6.74025e-10	4.38462e-09	1.79235	0.112581	DE_Cpne4	26wk	8.35807
Lrrc42	6.74025e-10	4.38462e-09	1.81221	0.112561	DE_Cpne4	26wk	8.35807
Lsm14a	4.12672e-09	1.70315e-08	0.818976	0.112511	DE_Cpne4	26wk	7.76875
Hnrnpa1	6.74025e-10	4.38462e-09	1.87985	0.11245	DE_Cpne4	26wk	8.35807
Tmed9	6.74025e-10	4.38462e-09	1.55921	0.112345	DE_Cpne4	26wk	8.35807
Carm1	2.86706e-08	9.58468e-08	0.753039	0.11222	DE_Cpne4	26wk	7.01842
Pcmtd1	0.000916535	0.00172261	0.282112	0.111987	DE_Cpne4	26wk	2.76381
Agk	0.000249329	0.000503339	0.41666	0.111928	DE_Cpne4	26wk	3.29814
Bicc1	0.000200892	0.000409008	0.775197	0.111918	DE_Cpne4	26wk	3.38827
1110004F10Rik	6.74025e-10	4.38462e-09	0.764793	0.111774	DE_Cpne4	26wk	8.35807
Tmem183a	6.74025e-10	4.38462e-09	3.85846	0.111762	DE_Cpne4	26wk	8.35807
Dlat	6.74025e-10	4.38462e-09	0.609987	0.111747	DE_Cpne4	26wk	8.35807
Pkp4	0.00537194	0.00921522	0.479167	0.111667	DE_Cpne4	26wk	2.03549
Scai	0.00222402	0.00399989	0.233341	0.111664	DE_Cpne4	26wk	2.39795
Dusp16	6.74025e-10	4.38462e-09	3.72742	0.111545	DE_Cpne4	26wk	8.35807
Telo2	6.74025e-10	4.38462e-09	5.065	0.11152	DE_Cpne4	26wk	8.35807
Meis3	1.68535e-09	8.17868e-09	1.71006	0.111471	DE_Cpne4	26wk	8.08732
Fastkd2	8.49246e-10	4.82303e-09	3.78265	0.111322	DE_Cpne4	26wk	8.31668
Ascl4	6.74025e-10	4.38462e-09	2.07302	0.111321	DE_Cpne4	26wk	8.35807
Snx18	6.74025e-10	4.38462e-09	5.09304	0.111184	DE_Cpne4	26wk	8.35807
Gab2	7.21952e-06	1.72453e-05	0.965029	0.111114	DE_Cpne4	26wk	4.76333
4930455C13Rik	3.77531e-05	8.35166e-05	0.900897	0.111084	DE_Cpne4	26wk	4.07823
Crtc1	4.82089e-08	1.54276e-07	0.537508	0.111072	DE_Cpne4	26wk	6.8117
Fam241b	6.74025e-10	4.38462e-09	7.95105	0.110985	DE_Cpne4	26wk	8.35807
Tmem25	6.74025e-10	4.38462e-09	2.23546	0.11093	DE_Cpne4	26wk	8.35807
Sox2ot	7.56704e-10	4.54643e-09	5.4088	0.110912	DE_Cpne4	26wk	8.34233
Ccdc12	9.84348e-08	2.99586e-07	1.11853	0.110819	DE_Cpne4	26wk	6.52348
Rwdd4a	3.69393e-09	1.55297e-08	2.0429	0.110769	DE_Cpne4	26wk	7.80884
Galnt7	6.74025e-10	4.38462e-09	1.20864	0.110767	DE_Cpne4	26wk	8.35807
Rimkla	9.52794e-10	5.25325e-09	1.13747	0.110737	DE_Cpne4	26wk	8.27957
Crppa	1.62312e-07	4.73226e-07	0.340001	0.110707	DE_Cpne4	26wk	6.32493
Luzp1	0.000468558	0.000908509	0.455817	0.110683	DE_Cpne4	26wk	3.04167
Ammecr1l	4.73987e-07	1.29313e-06	0.752938	0.110681	DE_Cpne4	26wk	5.88836
Fam234a	8.49246e-10	4.82303e-09	3.73849	0.110601	DE_Cpne4	26wk	8.31668
Vcp	2.36374e-09	1.07118e-08	0.995892	0.110599	DE_Cpne4	26wk	7.97014
Coq3	6.74025e-10	4.38462e-09	3.81451	0.110537	DE_Cpne4	26wk	8.35807
Clptm1	1.06862e-09	5.70399e-09	1.26601	0.110509	DE_Cpne4	26wk	8.24382
Cdkl5	6.74025e-10	4.38462e-09	0.754755	0.110452	DE_Cpne4	26wk	8.35807
Ints13	4.12672e-09	1.70315e-08	1.0117	0.110394	DE_Cpne4	26wk	7.76875
Hspa9	2.95684e-09	1.28863e-08	0.992828	0.110383	DE_Cpne4	26wk	7.88987
Bag6	2.32364e-08	7.89412e-08	0.997238	0.110367	DE_Cpne4	26wk	7.1027
Gfm2	4.12672e-09	1.70315e-08	0.65013	0.110366	DE_Cpne4	26wk	7.76875
Sdhaf2	6.55907e-08	2.04893e-07	1.07566	0.110302	DE_Cpne4	26wk	6.68847
Arl8b	1.20352e-07	3.60671e-07	1.6263	0.110256	DE_Cpne4	26wk	6.44289
Ankle2	4.82089e-08	1.54276e-07	0.894582	0.110243	DE_Cpne4	26wk	6.8117
Usf2	1.88714e-09	8.9772e-09	1.44148	0.11011	DE_Cpne4	26wk	8.04686
Gm29530	7.86607e-06	1.86793e-05	2.08483	0.110098	DE_Cpne4	26wk	4.72864
Cdon	8.49246e-10	4.82303e-09	0.903521	0.110043	DE_Cpne4	26wk	8.31668
Psd	2.36374e-09	1.07118e-08	0.72196	0.110027	DE_Cpne4	26wk	7.97014
Eif4e2	0.000139267	0.000287843	1.05865	0.109945	DE_Cpne4	26wk	3.54084
Zfp692	2.11238e-09	9.83317e-09	0.738632	0.109929	DE_Cpne4	26wk	8.00731
Gm16226	3.91991e-08	1.27657e-07	1.24839	0.10988	DE_Cpne4	26wk	6.89395
Son	1.30713e-05	3.03903e-05	0.124728	0.109822	DE_Cpne4	26wk	4.51727
Marf1	6.30575e-07	1.69295e-06	0.414794	0.109807	DE_Cpne4	26wk	5.77136
Gm9993	9.52794e-10	5.25325e-09	3.61112	0.109795	DE_Cpne4	26wk	8.27957
Gdi1	6.74025e-10	4.38462e-09	1.27435	0.109636	DE_Cpne4	26wk	8.35807
Lrp3	6.74025e-10	4.38462e-09	4.86708	0.109624	DE_Cpne4	26wk	8.35807
Fam45a	3.91215e-07	1.07722e-06	0.602798	0.109481	DE_Cpne4	26wk	5.9677
Unc13c	1.91843e-06	4.85835e-06	0.694746	0.109474	DE_Cpne4	26wk	5.31351
Gm14410	6.74025e-10	4.38462e-09	1.46507	0.109212	DE_Cpne4	26wk	8.35807
Zfp799	8.49246e-10	4.82303e-09	0.642432	0.109168	DE_Cpne4	26wk	8.31668
Zc3h12b	8.22768e-05	0.000174406	0.419735	0.109137	DE_Cpne4	26wk	3.75844
Ubfd1	8.49246e-10	4.82303e-09	2.09283	0.109092	DE_Cpne4	26wk	8.31668
4921507P07Rik	6.74025e-10	4.38462e-09	4.75145	0.109059	DE_Cpne4	26wk	8.35807
Unc13a	6.74025e-10	4.38462e-09	0.632639	0.109041	DE_Cpne4	26wk	8.35807
Gfm1	6.74025e-10	4.38462e-09	1.49424	0.108959	DE_Cpne4	26wk	8.35807
Mettl1	6.74025e-10	4.38462e-09	8.05805	0.108841	DE_Cpne4	26wk	8.35807
Ntng1	2.86706e-08	9.58468e-08	1.61743	0.10881	DE_Cpne4	26wk	7.01842
Sfpq	6.40697e-09	2.50327e-08	0.226539	0.108796	DE_Cpne4	26wk	7.60149
Slc2a8	6.74025e-10	4.38462e-09	4.47827	0.10877	DE_Cpne4	26wk	8.35807
Gm28791	6.74025e-10	4.38462e-09	1.84685	0.108703	DE_Cpne4	26wk	8.35807
Pank4	6.74025e-10	4.38462e-09	4.88313	0.108697	DE_Cpne4	26wk	8.35807
Dcp1b	3.2882e-06	8.12362e-06	0.636016	0.108677	DE_Cpne4	26wk	5.09025
Rundc3a	6.40697e-09	2.50327e-08	1.06246	0.10867	DE_Cpne4	26wk	7.60149
Scn9a	0.00184879	0.00335984	0.283775	0.108656	DE_Cpne4	26wk	2.47368
Smarca4	8.04041e-08	2.47832e-07	0.309811	0.108499	DE_Cpne4	26wk	6.60584
Sept3	4.60872e-09	1.87598e-08	0.451219	0.108445	DE_Cpne4	26wk	7.72677
Ube2g1	5.92123e-08	1.86786e-07	0.399748	0.108434	DE_Cpne4	26wk	6.72866
Gdpd3	2.09085e-08	7.25146e-08	1.27955	0.108413	DE_Cpne4	26wk	7.13957
Snx15	6.74025e-10	4.38462e-09	4.65956	0.108329	DE_Cpne4	26wk	8.35807
Zc3h15	5.21472e-07	1.41331e-06	0.391634	0.108307	DE_Cpne4	26wk	5.84976
Clint1	2.3296e-05	5.25718e-05	0.352889	0.108293	DE_Cpne4	26wk	4.27925
Glcci1	1.01547e-05	2.38316e-05	0.627383	0.10825	DE_Cpne4	26wk	4.62285
Drp2	1.68535e-09	8.17868e-09	0.914873	0.108194	DE_Cpne4	26wk	8.08732
Ankrd46	6.74025e-10	4.38462e-09	5.80155	0.108187	DE_Cpne4	26wk	8.35807
Tmem47	6.74025e-10	4.38462e-09	6.35648	0.108174	DE_Cpne4	26wk	8.35807
Dock11	6.74025e-10	4.38462e-09	0.417955	0.108169	DE_Cpne4	26wk	8.35807
Gm20732	3.18316e-08	1.05526e-07	0.836806	0.108133	DE_Cpne4	26wk	6.97664
Gnao1	1.82206e-05	4.17616e-05	0.132106	0.108128	DE_Cpne4	26wk	4.37922
Fam222b	1.68535e-09	8.17868e-09	0.383184	0.108025	DE_Cpne4	26wk	8.08732
Rrbp1	5.74253e-09	2.272e-08	0.809012	0.107955	DE_Cpne4	26wk	7.64359
Gng3	6.40697e-09	2.50327e-08	2.26998	0.107925	DE_Cpne4	26wk	7.60149
Cacng8	6.74025e-10	4.38462e-09	0.486866	0.107877	DE_Cpne4	26wk	8.35807
Brd9	7.96754e-09	3.02712e-08	0.312561	0.107725	DE_Cpne4	26wk	7.51897
Sytl2	1.59888e-06	4.09201e-06	0.943155	0.107712	DE_Cpne4	26wk	5.38806
Gle1	1.19813e-09	6.24731e-09	0.887615	0.1077	DE_Cpne4	26wk	8.20431
Snrnp48	7.26325e-08	2.25538e-07	0.572298	0.107669	DE_Cpne4	26wk	6.64678
Wbp1	6.74025e-10	4.38462e-09	7.47658	0.107607	DE_Cpne4	26wk	8.35807
Zfp942	6.74025e-10	4.38462e-09	1.56638	0.107567	DE_Cpne4	26wk	8.35807
Aifm1	6.74025e-10	4.38462e-09	1.33145	0.107512	DE_Cpne4	26wk	8.35807
Brinp1	1.33013e-07	3.9588e-07	0.146106	0.107446	DE_Cpne4	26wk	6.40244
Grik2	0.000355112	0.000700305	0.103829	0.107425	DE_Cpne4	26wk	3.15471
8430429K09Rik	1.46958e-07	4.3152e-07	0.949741	0.107419	DE_Cpne4	26wk	6.365
Zfp335os	3.18316e-08	1.05526e-07	1.41213	0.107386	DE_Cpne4	26wk	6.97664
Kcnq4	6.74025e-10	4.38462e-09	6.48586	0.10736	DE_Cpne4	26wk	8.35807
Rftn1	6.74025e-10	4.38462e-09	4.30596	0.10733	DE_Cpne4	26wk	8.35807
Trim24	8.89783e-08	2.72575e-07	0.516473	0.107219	DE_Cpne4	26wk	6.56451
Pigl	6.74025e-10	4.38462e-09	2.03308	0.107139	DE_Cpne4	26wk	8.35807
Rnf185	6.74025e-10	4.38462e-09	1.30483	0.107134	DE_Cpne4	26wk	8.35807
Slc50a1	2.95684e-09	1.28863e-08	1.26984	0.106973	DE_Cpne4	26wk	7.88987
Fbrsl1	4.82089e-08	1.54276e-07	0.54129	0.106885	DE_Cpne4	26wk	6.8117
Lemd1	2.64415e-09	1.17174e-08	0.688694	0.106769	DE_Cpne4	26wk	7.93117
Fam13a	1.68535e-09	8.17868e-09	0.421443	0.106625	DE_Cpne4	26wk	8.08732
Abhd6	1.06862e-09	5.70399e-09	1.01453	0.106595	DE_Cpne4	26wk	8.24382
Lrrc40	1.10222e-08	4.05299e-08	0.755081	0.106497	DE_Cpne4	26wk	7.39222
Fam114a2	2.36374e-09	1.07118e-08	1.10327	0.106476	DE_Cpne4	26wk	7.97014
Lonp2	1.22734e-08	4.46752e-08	0.33309	0.106371	DE_Cpne4	26wk	7.34993
Iffo1	2.64415e-09	1.17174e-08	1.14747	0.106366	DE_Cpne4	26wk	7.93117
Gm32250	4.08706e-05	9.01322e-05	0.634105	0.106361	DE_Cpne4	26wk	4.04512
Sncb	1.69124e-08	5.97697e-08	2.09443	0.106282	DE_Cpne4	26wk	7.22352
Slc41a2	6.40697e-09	2.50327e-08	1.08185	0.1062	DE_Cpne4	26wk	7.60149
Dexi	5.10634e-06	1.23626e-05	0.976895	0.106183	DE_Cpne4	26wk	4.90789
Clec2l	6.74025e-10	4.38462e-09	5.56105	0.106092	DE_Cpne4	26wk	8.35807
Sri	1.70811e-10	4.38462e-09	11.3005	0.106063	DE_Cpne4	26wk	8.35807
Psmd7	6.74025e-10	4.38462e-09	0.906717	0.10606	DE_Cpne4	26wk	8.35807
Gtf3c3	1.88077e-08	6.57539e-08	0.979176	0.106052	DE_Cpne4	26wk	7.18208
Ndufs1	7.14594e-09	2.75471e-08	0.289316	0.10593	DE_Cpne4	26wk	7.55992
Pitpnb	2.95684e-09	1.28863e-08	0.796331	0.105902	DE_Cpne4	26wk	7.88987
2610507B11Rik	1.82206e-05	4.17616e-05	0.636257	0.105815	DE_Cpne4	26wk	4.37922
Dpy19l4	2.32364e-08	7.89412e-08	0.594466	0.105792	DE_Cpne4	26wk	7.1027
Hspa4l	2.86706e-08	9.58468e-08	0.653383	0.105772	DE_Cpne4	26wk	7.01842
Vps33a	6.40697e-09	2.50327e-08	1.21533	0.105688	DE_Cpne4	26wk	7.60149
Lman2l	2.32364e-08	7.89412e-08	0.765614	0.105567	DE_Cpne4	26wk	7.1027
Gm11713	8.89783e-08	2.72575e-07	1.07783	0.105376	DE_Cpne4	26wk	6.56451
Kctd12	2.64415e-09	1.17174e-08	2.30845	0.10537	DE_Cpne4	26wk	7.93117
Dtnbos	0.00300733	0.00532048	0.515971	0.105253	DE_Cpne4	26wk	2.27405
2410004B18Rik	5.86861e-10	4.38462e-09	9.41635	0.105242	DE_Cpne4	26wk	8.35807
Mettl26	6.74025e-10	4.38462e-09	1.15116	0.105234	DE_Cpne4	26wk	8.35807
Neat1	5.86861e-10	4.38462e-09	6.63605	0.105205	DE_Cpne4	26wk	8.35807
Ppp1r37	1.06862e-09	5.70399e-09	1.05781	0.105204	DE_Cpne4	26wk	8.24382
Nae1	6.74025e-10	4.38462e-09	0.553022	0.105122	DE_Cpne4	26wk	8.35807
Zkscan2	4.12672e-09	1.70315e-08	1.617	0.105122	DE_Cpne4	26wk	7.76875
Zmym5	4.34783e-08	1.4021e-07	0.621931	0.105077	DE_Cpne4	26wk	6.85322
Exo5	6.74025e-10	4.38462e-09	7.62544	0.105017	DE_Cpne4	26wk	8.35807
Stag1	6.5349e-05	0.000139864	0.134303	0.104989	DE_Cpne4	26wk	3.85429
Eif3a	5.34368e-08	1.69893e-07	0.404457	0.104888	DE_Cpne4	26wk	6.76982
Cdc14b	2.14708e-05	4.86308e-05	0.349672	0.104883	DE_Cpne4	26wk	4.31309
Dync2h1	1.52031e-08	5.42196e-08	0.299487	0.104775	DE_Cpne4	26wk	7.26584
Nsg1	5.34368e-08	1.69893e-07	1.17898	0.104773	DE_Cpne4	26wk	6.76982
Nipsnap1	9.52794e-10	5.25325e-09	0.65021	0.104746	DE_Cpne4	26wk	8.27957
Cox11	6.74025e-10	4.38462e-09	1.08685	0.104722	DE_Cpne4	26wk	8.35807
Mre11a	6.74025e-10	4.38462e-09	1.04317	0.104717	DE_Cpne4	26wk	8.35807
Ccdc6	6.40697e-09	2.50327e-08	0.73928	0.104696	DE_Cpne4	26wk	7.60149
Sf3b3	6.74025e-10	4.38462e-09	0.570841	0.104647	DE_Cpne4	26wk	8.35807
Ctnnal1	6.74025e-10	4.38462e-09	0.443543	0.104646	DE_Cpne4	26wk	8.35807
Porcn	2.10038e-06	5.29968e-06	0.821203	0.104644	DE_Cpne4	26wk	5.27575
Eif4e3	2.09085e-08	7.25146e-08	0.646583	0.10454	DE_Cpne4	26wk	7.13957
Oxr1	1.01547e-05	2.38316e-05	0.32115	0.104289	DE_Cpne4	26wk	4.62285
Gtf2h5	1.52031e-08	5.42196e-08	1.49476	0.104264	DE_Cpne4	26wk	7.26584
Snrpc	6.09566e-10	4.38462e-09	9.75186	0.104248	DE_Cpne4	26wk	8.35807
Nmur2	1.19813e-09	6.24731e-09	1.89772	0.103928	DE_Cpne4	26wk	8.20431
Itgb3bp	2.36374e-09	1.07118e-08	1.41424	0.103927	DE_Cpne4	26wk	7.97014
Dnajc24	7.96754e-09	3.02712e-08	0.50712	0.10389	DE_Cpne4	26wk	7.51897
Metap1d	4.12672e-09	1.70315e-08	0.777848	0.103871	DE_Cpne4	26wk	7.76875
Tnrc18	2.58151e-08	8.71334e-08	0.279072	0.103791	DE_Cpne4	26wk	7.05982
Mettl15	1.10222e-08	4.05299e-08	0.926702	0.103639	DE_Cpne4	26wk	7.39222
Entpd6	6.74025e-10	4.38462e-09	1.35483	0.103614	DE_Cpne4	26wk	8.35807
Pigb	6.74025e-10	4.38462e-09	1.03282	0.103539	DE_Cpne4	26wk	8.35807
Pdpr	6.55907e-08	2.04893e-07	0.698311	0.10353	DE_Cpne4	26wk	6.68847
Gm5862	6.71781e-10	4.38462e-09	8.47965	0.103505	DE_Cpne4	26wk	8.35807
Klhl9	5.34368e-08	1.69893e-07	2.69373	0.103433	DE_Cpne4	26wk	6.76982
Cpne3	4.60872e-09	1.87598e-08	1.31282	0.103427	DE_Cpne4	26wk	7.72677
Tnks2	4.42313e-05	9.67336e-05	0.262539	0.103391	DE_Cpne4	26wk	4.01442
Elavl2	8.36447e-07	2.21496e-06	2.1071	0.103133	DE_Cpne4	26wk	5.65463
Rnmt	6.74025e-10	4.38462e-09	1.30316	0.103061	DE_Cpne4	26wk	8.35807
H2afz	2.86706e-08	9.58468e-08	1.68344	0.10297	DE_Cpne4	26wk	7.01842
4932443L11Rik	2.32364e-08	7.89412e-08	0.591893	0.102954	DE_Cpne4	26wk	7.1027
Macrod2os1	2.64415e-09	1.17174e-08	1.04893	0.102919	DE_Cpne4	26wk	7.93117
Arhgap33	2.95684e-09	1.28863e-08	0.679539	0.102898	DE_Cpne4	26wk	7.88987
Aacs	6.74025e-10	4.38462e-09	6.166	0.102897	DE_Cpne4	26wk	8.35807
Miga1	6.74025e-10	4.38462e-09	0.443724	0.102895	DE_Cpne4	26wk	8.35807
Insr	7.26325e-08	2.25538e-07	0.56734	0.102866	DE_Cpne4	26wk	6.64678
Grin1	2.65473e-07	7.49657e-07	0.210611	0.102865	DE_Cpne4	26wk	6.12514
Sp4	7.56704e-10	4.54643e-09	0.665284	0.102861	DE_Cpne4	26wk	8.34233
Spag1	9.52794e-10	5.25325e-09	1.30731	0.102781	DE_Cpne4	26wk	8.27957
Afg3l2	6.74025e-10	4.38462e-09	0.812943	0.102765	DE_Cpne4	26wk	8.35807
Zfand6	0.00173726	0.00316994	0.303517	0.102663	DE_Cpne4	26wk	2.49895
Stxbp6	2.95684e-09	1.28863e-08	2.6129	0.102575	DE_Cpne4	26wk	7.88987
Zcchc14	3.21825e-05	7.16532e-05	0.509804	0.102553	DE_Cpne4	26wk	4.14476
Pepd	3.53295e-08	1.15909e-07	0.997521	0.102525	DE_Cpne4	26wk	6.93588
Cdh2	0.00070346	0.0013397	0.155878	0.102485	DE_Cpne4	26wk	2.87299
Angptl2	1.20201e-05	2.80353e-05	1.10288	0.102453	DE_Cpne4	26wk	4.55229
Slc35g2	6.74025e-10	4.38462e-09	1.26006	0.102413	DE_Cpne4	26wk	8.35807
Sh3gl3	7.56704e-10	4.54643e-09	0.613162	0.102257	DE_Cpne4	26wk	8.34233
Setd3	1.33013e-07	3.9588e-07	0.375497	0.102245	DE_Cpne4	26wk	6.40244
Lrrc8c	7.56704e-10	4.54643e-09	1.12669	0.102242	DE_Cpne4	26wk	8.34233
Nbr1	2.92638e-07	8.20927e-07	0.507172	0.102224	DE_Cpne4	26wk	6.0857
Jkamp	6.74025e-10	4.38462e-09	0.856506	0.102208	DE_Cpne4	26wk	8.35807
Wnk3	1.59888e-06	4.09201e-06	0.42033	0.102159	DE_Cpne4	26wk	5.38806
Gm17484	6.74025e-10	4.38462e-09	6.63578	0.102135	DE_Cpne4	26wk	8.35807
Ptcra	2.36374e-09	1.07118e-08	2.40782	0.102082	DE_Cpne4	26wk	7.97014
Nf1	2.52682e-05	5.67711e-05	0.145061	0.10197	DE_Cpne4	26wk	4.24587
Rims3	2.86706e-08	9.58468e-08	0.464957	0.101945	DE_Cpne4	26wk	7.01842
Coq5	5.73528e-07	1.54652e-06	0.641192	0.101935	DE_Cpne4	26wk	5.81064
Zfp449	6.74025e-10	4.38462e-09	5.96719	0.101878	DE_Cpne4	26wk	8.35807
Mak	5.86861e-10	4.38462e-09	10.781	0.101876	DE_Cpne4	26wk	8.35807
Nrsn2	2.11238e-09	9.83317e-09	1.08733	0.1018	DE_Cpne4	26wk	8.00731
Gm47423	6.74025e-10	4.38462e-09	1.19861	0.101704	DE_Cpne4	26wk	8.35807
Mtmr7	3.2882e-06	8.12362e-06	0.355035	0.101703	DE_Cpne4	26wk	5.09025
Fbxo27	6.74025e-10	4.38462e-09	5.2842	0.101688	DE_Cpne4	26wk	8.35807
Foxn2	9.57803e-05	0.000201084	0.932977	0.101595	DE_Cpne4	26wk	3.69662
Eif4g3	0.000858276	0.00162071	0.152848	0.101512	DE_Cpne4	26wk	2.79029
Cyp4f16	6.74025e-10	4.38462e-09	6.47122	0.101496	DE_Cpne4	26wk	8.35807
Osbpl2	7.26325e-08	2.25538e-07	0.684381	0.101424	DE_Cpne4	26wk	6.64678
Tasor	4.42313e-05	9.67336e-05	0.313957	0.10142	DE_Cpne4	26wk	4.01442
Vps35	1.82206e-05	4.17616e-05	0.403229	0.101418	DE_Cpne4	26wk	4.37922
Phax	6.74025e-10	4.38462e-09	2.37949	0.101408	DE_Cpne4	26wk	8.35807
Hmgcl	1.10499e-05	2.58573e-05	0.876674	0.101349	DE_Cpne4	26wk	4.58742
Immt	3.55245e-07	9.8375e-07	0.746953	0.10128	DE_Cpne4	26wk	6.00712
Gm16054	1.88714e-09	8.9772e-09	1.45535	0.101238	DE_Cpne4	26wk	8.04686
Rbm5	0.00014995	0.000308455	0.204293	0.101163	DE_Cpne4	26wk	3.51081
Tmem186	6.74025e-10	4.38462e-09	2.02422	0.101149	DE_Cpne4	26wk	8.35807
Gm15489	2.11238e-09	9.83317e-09	4.0587	0.101117	DE_Cpne4	26wk	8.00731
Unkl	2.36374e-09	1.07118e-08	1.31552	0.101081	DE_Cpne4	26wk	7.97014
Tada3	6.74025e-10	4.38462e-09	3.58612	0.101029	DE_Cpne4	26wk	8.35807
Zeb1	0.00319141	0.00562874	0.172333	0.10102	DE_Cpne4	26wk	2.24959
Ric1	2.40751e-07	6.84714e-07	0.376669	0.101009	DE_Cpne4	26wk	6.16449
Angptl3	2.64415e-09	1.17174e-08	2.44888	0.100996	DE_Cpne4	26wk	7.93117
Washc4	2.36374e-09	1.07118e-08	0.623425	0.100976	DE_Cpne4	26wk	7.97014
Xpo7	0.00014995	0.000308455	0.250892	0.100942	DE_Cpne4	26wk	3.51081
Rnf180	1.88714e-09	8.9772e-09	0.417811	0.10094	DE_Cpne4	26wk	8.04686
Gmps	2.10038e-06	5.29968e-06	0.669395	0.100876	DE_Cpne4	26wk	5.27575
Prpf40b	6.74025e-10	4.38462e-09	0.745016	0.1008	DE_Cpne4	26wk	8.35807
Lrp8	0.00403497	0.00701415	0.33575	0.10059	DE_Cpne4	26wk	2.15403
Lama3	0.000501786	0.000970689	0.803264	0.100565	DE_Cpne4	26wk	3.01292
Fbxl2	1.10222e-08	4.05299e-08	0.262919	0.100501	DE_Cpne4	26wk	7.39222
Pgm1	4.12672e-09	1.70315e-08	0.652452	0.100485	DE_Cpne4	26wk	7.76875
Zfr2	6.74025e-10	4.38462e-09	0.866024	0.100388	DE_Cpne4	26wk	8.35807
Itgbl1	8.49246e-10	4.82303e-09	1.18432	0.100339	DE_Cpne4	26wk	8.31668
Slc12a2	2.64415e-09	1.17174e-08	3.77112	0.100326	DE_Cpne4	26wk	7.93117
Smg5	7.56704e-10	4.54643e-09	1.10658	0.100297	DE_Cpne4	26wk	8.34233
Paxip1	6.74025e-10	4.38462e-09	1.49495	0.100162	DE_Cpne4	26wk	8.35807
St6gal1	7.56704e-10	4.54643e-09	4.29883	0.100119	DE_Cpne4	26wk	8.34233
Srgap1	1.34289e-09	6.80828e-09	3.01952	0.100036	DE_Cpne4	26wk	8.16696
Tafa5	4.73987e-07	1.29313e-06	1.03986	0.100011	DE_Cpne4	26wk	5.88836
Malat1	1.62691e-14	3.31135e-13	0.18078	1.78651	DE_Prkcg	26wk	12.48
Sst	2.97537e-08	1.29894e-07	0.561325	0.659258	DE_Prkcg	26wk	6.88641
Prnp	2.64874e-15	9.61901e-14	1.88458	0.473157	DE_Prkcg	26wk	13.0169
Gm42418	2.76395e-12	2.53959e-11	1.26878	0.469066	DE_Prkcg	26wk	10.5952
Nts	0.00101925	0.00222027	0.981012	0.434236	DE_Prkcg	26wk	2.65359
Gm15261	3.45971e-08	1.49647e-07	0.663089	0.413328	DE_Prkcg	26wk	6.82493
Rtn4	3.95452e-14	6.57847e-13	0.770748	0.389721	DE_Prkcg	26wk	12.1819
Tulp4	1.62691e-14	3.31135e-13	0.735593	0.383907	DE_Prkcg	26wk	12.48
Atp1b1	3.12066e-13	3.73134e-12	1.16392	0.380531	DE_Prkcg	26wk	11.4281
Itm2c	2.01665e-12	1.91868e-11	1.22067	0.370496	DE_Prkcg	26wk	10.717
Drg1	1.06743e-12	1.09028e-11	0.798037	0.340694	DE_Prkcg	26wk	10.9625
Ndfip1	3.78097e-12	3.34556e-11	0.478134	0.32103	DE_Prkcg	26wk	10.4755
Nme7	8.87497e-14	1.27628e-12	1.03298	0.299489	DE_Prkcg	26wk	11.8941
Cpe	1.57071e-10	1.00187e-09	0.901923	0.297789	DE_Prkcg	26wk	8.99919
Zranb2	4.34003e-15	1.26389e-13	0.326516	0.29336	DE_Prkcg	26wk	12.8983
Atp2a2	1.51866e-14	3.13017e-13	0.714207	0.29123	DE_Prkcg	26wk	12.5044
Nr2f1	0.000118316	0.000299025	0.467499	0.283752	DE_Prkcg	26wk	3.52429
Itm2b	3.51385e-15	1.11222e-13	1.62324	0.281137	DE_Prkcg	26wk	12.9538
Tmem126a	3.77039e-15	1.16162e-13	1.41337	0.279081	DE_Prkcg	26wk	12.9349
Gm48512	7.08461e-15	1.77873e-13	0.861913	0.266445	DE_Prkcg	26wk	12.7499
Pkp4	1.07075e-09	5.87863e-09	0.594992	0.257655	DE_Prkcg	26wk	8.23072
P2ry14	8.87497e-14	1.27628e-12	0.542956	0.25601	DE_Prkcg	26wk	11.8941
Nucks1	2.64874e-15	9.61901e-14	1.5532	0.254205	DE_Prkcg	26wk	13.0169
App	3.63753e-08	1.56838e-07	0.275812	0.252688	DE_Prkcg	26wk	6.80455
Zfp106	5.74521e-15	1.51738e-13	1.13558	0.252507	DE_Prkcg	26wk	12.8189
Caly	1.46715e-11	1.14027e-10	0.708511	0.251887	DE_Prkcg	26wk	9.94299
Supt20	1.40947e-09	7.57802e-09	0.886342	0.251843	DE_Prkcg	26wk	8.12044
Gm20275	1.51866e-14	3.13017e-13	0.574104	0.251596	DE_Prkcg	26wk	12.5044
Atp6v0c	1.86669e-14	3.67377e-13	1.22013	0.250757	DE_Prkcg	26wk	12.4349
Arf1	4.9942e-15	1.38741e-13	3.11922	0.25008	DE_Prkcg	26wk	12.8578
Atp1a3	3.02636e-11	2.20596e-10	0.718063	0.249841	DE_Prkcg	26wk	9.6564
Eml6	3.41087e-11	2.45905e-10	0.369034	0.246897	DE_Prkcg	26wk	9.60923
Hmgn1	2.64874e-15	9.61901e-14	2.19805	0.246535	DE_Prkcg	26wk	13.0169
Btaf1	6.78695e-14	1.02684e-12	0.586703	0.245932	DE_Prkcg	26wk	11.9885
Wnk1	2.06436e-09	1.08155e-08	0.639801	0.245277	DE_Prkcg	26wk	7.96595
Arap2	3.86557e-07	1.42501e-06	0.510184	0.243656	DE_Prkcg	26wk	5.84618
Sh3kbp1	8.6152e-06	2.57938e-05	0.863193	0.243603	DE_Prkcg	26wk	4.58848
Syt16	1.79165e-06	5.9699e-06	0.301303	0.242301	DE_Prkcg	26wk	5.22403
Stxbp1	6.38145e-13	6.9804e-12	0.575583	0.241524	DE_Prkcg	26wk	11.1561
Tmem167	1.9993e-14	3.86615e-13	1.30721	0.238353	DE_Prkcg	26wk	12.4127
Pcsk1n	2.76395e-12	2.53959e-11	0.791261	0.236458	DE_Prkcg	26wk	10.5952
Vti1b	7.08461e-15	1.77873e-13	1.60184	0.236049	DE_Prkcg	26wk	12.7499
Resp18	6.60712e-15	1.69548e-13	0.76561	0.23439	DE_Prkcg	26wk	12.7707
Faim2	3.51385e-15	1.11222e-13	1.27202	0.233913	DE_Prkcg	26wk	12.9538
Ddx5	8.68775e-09	4.11601e-08	0.248425	0.233693	DE_Prkcg	26wk	7.38552
Snx3	2.14116e-14	4.05375e-13	1.13843	0.233181	DE_Prkcg	26wk	12.3921
Hmgb1	2.64874e-15	9.61901e-14	1.05965	0.22893	DE_Prkcg	26wk	13.0169
Thada	8.87497e-14	1.27628e-12	0.545563	0.226685	DE_Prkcg	26wk	11.8941
Serp2	4.65581e-15	1.33514e-13	1.40501	0.226311	DE_Prkcg	26wk	12.8745
Pdcd4	2.64874e-15	9.61901e-14	0.634524	0.226266	DE_Prkcg	26wk	13.0169
Cep19	2.64874e-15	9.61901e-14	1.54545	0.224195	DE_Prkcg	26wk	13.0169
Pura	1.2389e-13	1.68717e-12	0.860769	0.222422	DE_Prkcg	26wk	11.7728
Ccdc88c	3.45971e-08	1.49647e-07	1.16174	0.222409	DE_Prkcg	26wk	6.82493
Sumo2	8.3003e-14	1.20572e-12	1.09827	0.220771	DE_Prkcg	26wk	11.9188
Slain1	3.84306e-11	2.74148e-10	1.53706	0.219153	DE_Prkcg	26wk	9.56201
Clk1	2.64874e-15	9.61901e-14	0.361341	0.218729	DE_Prkcg	26wk	13.0169
Gdi2	1.86669e-14	3.67377e-13	1.09299	0.218724	DE_Prkcg	26wk	12.4349
Ly6h	1.12681e-08	5.23985e-08	0.326224	0.218627	DE_Prkcg	26wk	7.28068
Scfd1	1.23466e-14	2.68066e-13	0.885762	0.216916	DE_Prkcg	26wk	12.5718
Calm2	5.80995e-10	3.34875e-09	0.867088	0.215834	DE_Prkcg	26wk	8.47512
Sod2	2.34876e-10	1.44855e-09	1.3592	0.213069	DE_Prkcg	26wk	8.83907
Usp46	3.62066e-11	2.59756e-10	0.703183	0.21194	DE_Prkcg	26wk	9.58543
Psap	9.4887e-14	1.33465e-12	0.817806	0.210947	DE_Prkcg	26wk	11.8746
Dcaf6	1.37801e-12	1.36815e-11	0.471642	0.209387	DE_Prkcg	26wk	10.8639
6330411D24Rik	0.00445233	0.00860222	0.110872	0.208244	DE_Prkcg	26wk	2.06539
Taz	1.32297e-14	2.83457e-13	1.0319	0.208013	DE_Prkcg	26wk	12.5475
D430041D05Rik	3.2851e-06	1.04742e-05	0.313062	0.207249	DE_Prkcg	26wk	4.97988
AY036118	1.86717e-10	1.17439e-09	1.21371	0.206641	DE_Prkcg	26wk	8.93019
Lrrc58	2.64874e-15	9.61901e-14	1.56434	0.206149	DE_Prkcg	26wk	13.0169
Copa	6.17448e-11	4.25175e-10	0.783098	0.205605	DE_Prkcg	26wk	9.37143
Rtn3	4.04895e-07	1.48856e-06	0.236304	0.205213	DE_Prkcg	26wk	5.82723
Ybx1	6.34553e-14	9.7394e-13	1.98596	0.202291	DE_Prkcg	26wk	12.0115
Mir124a-1hg	2.28818e-12	2.1502e-11	0.284618	0.202207	DE_Prkcg	26wk	10.6675
Rnasek	2.45522e-14	4.51525e-13	2.22224	0.201839	DE_Prkcg	26wk	12.3453
Thoc7	1.51202e-13	1.99133e-12	1.25826	0.200636	DE_Prkcg	26wk	11.7009
Atp6v0b	1.10128e-06	3.79387e-06	0.499988	0.200201	DE_Prkcg	26wk	5.42092
Nipa1	1.65659e-11	1.2733e-10	1.18682	0.198544	DE_Prkcg	26wk	9.89507
Tecr	6.54925e-11	4.48577e-10	0.709829	0.198259	DE_Prkcg	26wk	9.34816
Tsen34	3.27452e-15	1.06337e-13	4.86398	0.197691	DE_Prkcg	26wk	12.9733
Wwox	0.00014665	0.00036504	0.254636	0.197562	DE_Prkcg	26wk	3.43766
Adipor2	3.13371e-12	2.84083e-11	1.91665	0.196398	DE_Prkcg	26wk	10.5466
Bzw1	7.76224e-14	1.14114e-12	2.2851	0.194847	DE_Prkcg	26wk	11.9427
Tm2d3	1.41749e-14	2.97955e-13	3.34733	0.194802	DE_Prkcg	26wk	12.5258
1110004F10Rik	3.27452e-15	1.06337e-13	1.40499	0.194648	DE_Prkcg	26wk	12.9733
C2cd2	5.93238e-14	9.22713e-13	1.21243	0.194296	DE_Prkcg	26wk	12.0349
Tmem161b	2.28818e-12	2.1502e-11	0.682043	0.192937	DE_Prkcg	26wk	10.6675
Prelid3a	4.9942e-15	1.38741e-13	1.05385	0.192744	DE_Prkcg	26wk	12.8578
Serinc3	3.51385e-15	1.11222e-13	2.75968	0.192674	DE_Prkcg	26wk	12.9538
Mfn1	5.16233e-12	4.43753e-11	0.852398	0.191584	DE_Prkcg	26wk	10.3529
4930445B16Rik	1.65695e-07	6.44503e-07	0.59803	0.191282	DE_Prkcg	26wk	6.19078
Clstn2	8.26833e-06	2.48162e-05	0.292284	0.191007	DE_Prkcg	26wk	4.60527
Rsbn1l	2.92284e-13	3.52242e-12	0.63516	0.190513	DE_Prkcg	26wk	11.4532
Atp2b2	6.72499e-06	2.04558e-05	0.459763	0.190299	DE_Prkcg	26wk	4.68918
Acbd6	7.36675e-11	4.99522e-10	0.636203	0.190019	DE_Prkcg	26wk	9.30145
Ptms	6.93091e-08	2.85087e-07	1.06706	0.189939	DE_Prkcg	26wk	6.54502
Gm5441	1.76274e-10	1.11388e-09	0.665246	0.188909	DE_Prkcg	26wk	8.95316
Pcmt1	2.29291e-14	4.29441e-13	0.549462	0.188751	DE_Prkcg	26wk	12.3671
Emc10	2.45522e-14	4.51525e-13	1.45761	0.187996	DE_Prkcg	26wk	12.3453
Hnrnpa3	2.68438e-11	1.97974e-10	0.684751	0.187949	DE_Prkcg	26wk	9.70339
Sptbn1	9.15297e-09	4.31714e-08	0.274328	0.187857	DE_Prkcg	26wk	7.3648
Kif1a	1.01324e-09	5.58933e-09	0.489972	0.187133	DE_Prkcg	26wk	8.25264
Hnrnpk	8.14373e-15	1.97358e-13	1.42112	0.187105	DE_Prkcg	26wk	12.7047
Tlx3	2.53856e-07	9.61374e-07	1.42384	0.186608	DE_Prkcg	26wk	6.01711
Ssr4	1.07507e-14	2.41807e-13	2.66978	0.185338	DE_Prkcg	26wk	12.6165
Anapc16	1.23466e-14	2.68066e-13	1.78982	0.184522	DE_Prkcg	26wk	12.5718
Tsn	2.64874e-15	9.61901e-14	2.70269	0.184425	DE_Prkcg	26wk	13.0169
Atat1	1.41749e-14	2.97955e-13	0.797253	0.183973	DE_Prkcg	26wk	12.5258
Aebp2	1.38553e-08	6.3581e-08	0.721122	0.183406	DE_Prkcg	26wk	7.19667
Ubr1	1.51202e-13	1.99133e-12	0.456145	0.183404	DE_Prkcg	26wk	11.7009
Pcyt2	3.53787e-09	1.79013e-08	0.810298	0.182986	DE_Prkcg	26wk	7.74711
Cux2	4.87006e-09	2.39663e-08	0.579274	0.182782	DE_Prkcg	26wk	7.6204
Tomm40	3.51385e-15	1.11222e-13	1.21846	0.182067	DE_Prkcg	26wk	12.9538
Erp29	6.16135e-15	1.60179e-13	1.8781	0.181737	DE_Prkcg	26wk	12.7954
Tspan3	1.29899e-11	1.01898e-10	1.18314	0.181152	DE_Prkcg	26wk	9.99183
Klc1	6.94625e-11	4.72849e-10	0.687461	0.180992	DE_Prkcg	26wk	9.32528
Pcyt1b	1.72612e-13	2.2288e-12	1.33893	0.18093	DE_Prkcg	26wk	11.6519
Wasf3	9.15297e-09	4.31714e-08	0.554213	0.180227	DE_Prkcg	26wk	7.3648
Leng9	1.7537e-09	9.26952e-09	0.850878	0.180215	DE_Prkcg	26wk	8.03294
Btrc	1.65659e-11	1.2733e-10	0.320874	0.179971	DE_Prkcg	26wk	9.89507
Gm16599	1.01572e-08	4.75677e-08	0.305644	0.179367	DE_Prkcg	26wk	7.32269
Adam17	1.00308e-14	2.29635e-13	2.03758	0.179273	DE_Prkcg	26wk	12.639
Fam133b	5.74521e-15	1.51738e-13	0.674657	0.178883	DE_Prkcg	26wk	12.8189
Tm9sf3	4.04535e-15	1.2173e-13	0.861928	0.178765	DE_Prkcg	26wk	12.9146
Hnrnpdl	1.23466e-14	2.68066e-13	0.560733	0.178759	DE_Prkcg	26wk	12.5718
Hnrnpf	2.64874e-15	9.61901e-14	1.27302	0.178354	DE_Prkcg	26wk	13.0169
Paip2	1.77679e-12	1.71515e-11	0.887894	0.177166	DE_Prkcg	26wk	10.7657
Pak3	1.10924e-10	7.2496e-10	0.267993	0.177119	DE_Prkcg	26wk	9.13969
Enpp5	1.07507e-14	2.41807e-13	1.38683	0.176624	DE_Prkcg	26wk	12.6165
Atp10a	0.00161673	0.00337624	0.25995	0.176503	DE_Prkcg	26wk	2.47157
E130102H24Rik	5.74521e-15	1.51738e-13	1.10482	0.175993	DE_Prkcg	26wk	12.8189
Atr	5.18382e-14	8.20935e-13	1.19182	0.175916	DE_Prkcg	26wk	12.0857
Ddx6	1.24599e-10	8.072e-10	0.496784	0.175571	DE_Prkcg	26wk	9.09302
Rsrp1	5.25519e-13	5.92916e-12	0.247985	0.175474	DE_Prkcg	26wk	11.227
Actr10	1.23466e-14	2.68066e-13	1.25636	0.174929	DE_Prkcg	26wk	12.5718
Wdr6	2.3006e-09	1.19506e-08	0.773967	0.174754	DE_Prkcg	26wk	7.92261
Cntn3	0.0036616	0.00717559	0.178099	0.173111	DE_Prkcg	26wk	2.14414
Cabp1	1.25873e-06	4.29203e-06	0.795878	0.172052	DE_Prkcg	26wk	5.36734
Dnm2	1.893e-12	1.81235e-11	0.522389	0.171509	DE_Prkcg	26wk	10.7418
Nap1l5	8.3003e-14	1.20572e-12	0.693284	0.171501	DE_Prkcg	26wk	11.9188
Bex1	1.23466e-14	2.68066e-13	1.22681	0.171358	DE_Prkcg	26wk	12.5718
P3h3	3.12066e-13	3.73134e-12	1.2786	0.171326	DE_Prkcg	26wk	11.4281
6330403K07Rik	1.07492e-07	4.28774e-07	0.800628	0.170931	DE_Prkcg	26wk	6.36777
Abca2	1.76009e-11	1.34649e-10	1.62895	0.170518	DE_Prkcg	26wk	9.8708
Acsl3	2.06436e-09	1.08155e-08	1.06551	0.170168	DE_Prkcg	26wk	7.96595
Glt8d1	4.2407e-07	1.55297e-06	0.726452	0.170112	DE_Prkcg	26wk	5.80884
Hnrnpu	4.34003e-15	1.26389e-13	0.302959	0.169899	DE_Prkcg	26wk	12.8983
Bhlhe41	5.16233e-12	4.43753e-11	1.42269	0.169167	DE_Prkcg	26wk	10.3529
Tasp1	1.01441e-13	1.41299e-12	0.353424	0.168642	DE_Prkcg	26wk	11.8499
Rnf13	4.61832e-09	2.28103e-08	0.913637	0.168246	DE_Prkcg	26wk	7.64187
Ttc19	3.17844e-09	1.62002e-08	0.46461	0.168192	DE_Prkcg	26wk	7.79048
Nmt1	3.27452e-15	1.06337e-13	0.732124	0.168125	DE_Prkcg	26wk	12.9733
Dync1li2	5.33858e-07	1.92669e-06	1.18654	0.168095	DE_Prkcg	26wk	5.71519
Gm32509	5.49335e-10	3.18205e-09	0.199252	0.167277	DE_Prkcg	26wk	8.49729
Sec62	1.14974e-11	9.13952e-11	1.0045	0.166704	DE_Prkcg	26wk	10.0391
Tmem208	5.98194e-13	6.62056e-12	1.17639	0.1665	DE_Prkcg	26wk	11.1791
Grb2	2.17936e-09	1.13741e-08	0.719786	0.166452	DE_Prkcg	26wk	7.94408
Brwd1	1.01441e-13	1.41299e-12	0.374784	0.166177	DE_Prkcg	26wk	11.8499
Parp6	4.65581e-15	1.33514e-13	0.945261	0.165991	DE_Prkcg	26wk	12.8745
Hnrnpul2	5.18382e-14	8.20935e-13	2.45612	0.165982	DE_Prkcg	26wk	12.0857
Hsp90b1	2.14116e-14	4.05375e-13	1.09524	0.165509	DE_Prkcg	26wk	12.3921
Cnot6	5.5457e-14	8.71456e-13	1.1838	0.165173	DE_Prkcg	26wk	12.0598
Hipk2	3.14741e-06	1.00602e-05	0.245575	0.164935	DE_Prkcg	26wk	4.99739
Lemd1	5.41702e-08	2.27026e-07	0.962798	0.164648	DE_Prkcg	26wk	6.64393
Gps2	4.34003e-15	1.26389e-13	1.0202	0.164326	DE_Prkcg	26wk	12.8983
Limk2	2.64874e-15	9.61901e-14	0.895321	0.164146	DE_Prkcg	26wk	13.0169
Prr5l	5.69157e-08	2.37837e-07	2.03333	0.163495	DE_Prkcg	26wk	6.62372
Dpysl2	1.45872e-08	6.66642e-08	0.347112	0.163203	DE_Prkcg	26wk	7.17611
Psmb2	2.42839e-09	1.25796e-08	0.792851	0.162812	DE_Prkcg	26wk	7.90033
Thoc1	2.64874e-15	9.61901e-14	0.402446	0.162489	DE_Prkcg	26wk	13.0169
Map4	2.1337e-06	7.01573e-06	0.891422	0.162295	DE_Prkcg	26wk	5.15393
Asph	7.93482e-06	2.38739e-05	0.353034	0.161958	DE_Prkcg	26wk	4.62208
Gabrb2	0.00205396	0.00422352	0.304188	0.161852	DE_Prkcg	26wk	2.37433
Rev1	6.01732e-09	2.9171e-08	0.370994	0.161642	DE_Prkcg	26wk	7.53505
Cebpg	5.98194e-13	6.62056e-12	1.65112	0.161247	DE_Prkcg	26wk	11.1791
Fbxw11	2.73734e-13	3.32349e-12	0.57502	0.160898	DE_Prkcg	26wk	11.4784
Dyrk1a	4.92507e-13	5.5955e-12	0.373096	0.160328	DE_Prkcg	26wk	11.2522
Mical3	0.000791606	0.00175287	0.155969	0.160231	DE_Prkcg	26wk	2.75625
Med15	7.03494e-12	5.85541e-11	0.704896	0.159878	DE_Prkcg	26wk	10.2324
Npepps	1.04649e-10	6.88925e-10	0.257711	0.159693	DE_Prkcg	26wk	9.16183
Trim36	3.78097e-12	3.34556e-11	1.78467	0.159534	DE_Prkcg	26wk	10.4755
Osbpl1a	1.48878e-09	7.96233e-09	0.55784	0.159346	DE_Prkcg	26wk	8.09896
Dscam	8.53131e-05	0.000219271	0.0855829	0.15902	DE_Prkcg	26wk	3.65902
Txndc12	2.45522e-14	4.51525e-13	1.65043	0.158883	DE_Prkcg	26wk	12.3453
Zfc3h1	3.21299e-11	2.33085e-10	0.603077	0.158844	DE_Prkcg	26wk	9.63249
C130021I20Rik	3.20903e-07	1.19708e-06	1.12416	0.158388	DE_Prkcg	26wk	5.92188
Gsk3b	9.35831e-15	2.1792e-13	0.252456	0.158213	DE_Prkcg	26wk	12.6617
Cd47	2.42839e-09	1.25796e-08	0.345014	0.158178	DE_Prkcg	26wk	7.90033
Ireb2	2.97537e-08	1.29894e-07	0.527532	0.158016	DE_Prkcg	26wk	6.88641
Syt11	3.13371e-12	2.84083e-11	0.982877	0.15773	DE_Prkcg	26wk	10.5466
Exosc1	1.07507e-14	2.41807e-13	1.2329	0.157216	DE_Prkcg	26wk	12.6165
Bex2	6.78695e-14	1.02684e-12	1.80536	0.157192	DE_Prkcg	26wk	11.9885
Pex3	5.33858e-07	1.92669e-06	0.844914	0.156834	DE_Prkcg	26wk	5.71519
Sipa1l2	4.44167e-08	1.88578e-07	0.587477	0.15673	DE_Prkcg	26wk	6.72451
Adgrl1	3.05125e-15	1.03998e-13	0.559093	0.156547	DE_Prkcg	26wk	12.983
Qk	0.00267381	0.0053825	1.29101	0.156106	DE_Prkcg	26wk	2.26902
Ube2e1	1.01734e-11	8.18295e-11	2.48234	0.155907	DE_Prkcg	26wk	10.0871
Rbbp6	1.98351e-08	8.89971e-08	0.587159	0.155713	DE_Prkcg	26wk	7.05062
Klhl24	1.2389e-13	1.68717e-12	0.656813	0.155692	DE_Prkcg	26wk	11.7728
Dusp11	3.93675e-09	1.96668e-08	0.774918	0.155575	DE_Prkcg	26wk	7.70627
Cenpc1	4.02455e-12	3.53038e-11	0.439382	0.155533	DE_Prkcg	26wk	10.4522
Ddx3x	5.74521e-15	1.51738e-13	1.20541	0.155365	DE_Prkcg	26wk	12.8189
Ccnd2	3.49915e-10	2.08378e-09	1.00467	0.154867	DE_Prkcg	26wk	8.68115
Tmem59l	3.12066e-13	3.73134e-12	0.957419	0.154664	DE_Prkcg	26wk	11.4281
Cltb	4.92507e-13	5.5955e-12	1.36061	0.154246	DE_Prkcg	26wk	11.2522
Tmem33	1.74275e-14	3.47752e-13	3.41679	0.153926	DE_Prkcg	26wk	12.4587
H3f3a	2.64874e-15	9.61901e-14	2.13476	0.153881	DE_Prkcg	26wk	13.0169
Podxl2	2.01665e-12	1.91868e-11	0.598872	0.153835	DE_Prkcg	26wk	10.717
Dctn4	6.28169e-08	2.60579e-07	0.662608	0.153689	DE_Prkcg	26wk	6.58406
Tcea1	1.13794e-12	1.14895e-11	0.476393	0.153568	DE_Prkcg	26wk	10.9397
Bbx	3.46363e-05	9.39808e-05	0.324621	0.152992	DE_Prkcg	26wk	4.02696
Eif2s2	1.01734e-11	8.18295e-11	0.990956	0.152565	DE_Prkcg	26wk	10.0871
Gm36975	4.66819e-08	1.97679e-07	0.329592	0.151989	DE_Prkcg	26wk	6.70404
Glrb	5.15533e-08	2.16728e-07	0.362711	0.151986	DE_Prkcg	26wk	6.66409
9430041J12Rik	7.95782e-12	6.55426e-11	0.973638	0.151681	DE_Prkcg	26wk	10.1835
Nipsnap2	1.29293e-12	1.2905e-11	0.852492	0.151671	DE_Prkcg	26wk	10.8892
Klhl7	1.01324e-09	5.58933e-09	0.390497	0.151586	DE_Prkcg	26wk	8.25264
Golgb1	1.43536e-07	5.62525e-07	0.264777	0.151536	DE_Prkcg	26wk	6.24986
Rab14	1.08439e-13	1.50105e-12	0.657515	0.150759	DE_Prkcg	26wk	11.8236
Mical2	0.00027484	0.000654808	0.392696	0.150657	DE_Prkcg	26wk	3.18389
Tbc1d12	3.55185e-12	3.16579e-11	0.594504	0.149999	DE_Prkcg	26wk	10.4995
Cc2d2a	1.66402e-10	1.05752e-09	0.779592	0.149168	DE_Prkcg	26wk	8.97571
Ctnnb1	3.27452e-15	1.06337e-13	2.09865	0.148974	DE_Prkcg	26wk	12.9733
Lrrc8b	4.28351e-12	3.74274e-11	1.32262	0.148833	DE_Prkcg	26wk	10.4268
Tob1	4.34003e-15	1.26389e-13	2.54976	0.148614	DE_Prkcg	26wk	12.8983
Stambpl1	6.40956e-07	2.28349e-06	0.595673	0.148373	DE_Prkcg	26wk	5.6414
Bbip1	5.93238e-14	9.22713e-13	1.03973	0.147709	DE_Prkcg	26wk	12.0349
Sugt1	3.53787e-09	1.79013e-08	0.982614	0.147572	DE_Prkcg	26wk	7.74711
Rabggtb	3.27452e-15	1.06337e-13	3.37428	0.14741	DE_Prkcg	26wk	12.9733
Ppt1	2.45522e-14	4.51525e-13	0.410757	0.147114	DE_Prkcg	26wk	12.3453
Gm15738	3.70308e-10	2.19932e-09	0.368651	0.146878	DE_Prkcg	26wk	8.65771
Mtus2	7.09556e-05	0.000184017	0.149226	0.146732	DE_Prkcg	26wk	3.73514
Gm17106	1.33428e-09	7.20075e-09	0.428892	0.146294	DE_Prkcg	26wk	8.14262
6530409C15Rik	2.85466e-09	1.46479e-08	0.755872	0.146125	DE_Prkcg	26wk	7.83423
Nmt2	8.87497e-14	1.27628e-12	0.496226	0.145811	DE_Prkcg	26wk	11.8941
Cdc37l1	6.54925e-11	4.48577e-10	0.539898	0.145717	DE_Prkcg	26wk	9.34816
Nudt3	2.64874e-15	9.61901e-14	1.78803	0.145687	DE_Prkcg	26wk	13.0169
Cmip	4.64122e-10	2.72074e-09	0.209538	0.145164	DE_Prkcg	26wk	8.56531
Akap8l	1.97764e-10	1.23718e-09	0.344975	0.145161	DE_Prkcg	26wk	8.90757
Man2b1	1.32406e-13	1.78719e-12	2.50912	0.145063	DE_Prkcg	26wk	11.7478
Fgfr2	3.42856e-06	1.09045e-05	0.172866	0.14481	DE_Prkcg	26wk	4.96239
Pdcd10	2.09449e-10	1.30459e-09	0.79071	0.144691	DE_Prkcg	26wk	8.88453
Gm44151	1.48878e-09	7.96233e-09	0.504986	0.144621	DE_Prkcg	26wk	8.09896
Plp1	5.69157e-08	2.37837e-07	2.20154	0.144261	DE_Prkcg	26wk	6.62372
Far1os	1.55906e-11	1.20593e-10	0.712194	0.144239	DE_Prkcg	26wk	9.91868
Anp32a	2.64874e-15	9.61901e-14	1.05927	0.144122	DE_Prkcg	26wk	13.0169
Fam173a	8.58219e-10	4.79926e-09	1.15173	0.143756	DE_Prkcg	26wk	8.31883
Ssb	1.9993e-14	3.86615e-13	0.595884	0.143524	DE_Prkcg	26wk	12.4127
A330015K06Rik	6.12388e-07	2.19066e-06	0.299703	0.143087	DE_Prkcg	26wk	5.65942
Sdf4	2.84299e-15	9.99715e-14	1.16732	0.142601	DE_Prkcg	26wk	13.0001
Trmu	1.07507e-14	2.41807e-13	2.27093	0.14252	DE_Prkcg	26wk	12.6165
Spcs2	3.51385e-15	1.11222e-13	1.13403	0.142405	DE_Prkcg	26wk	12.9538
Rgmb	4.9942e-15	1.38741e-13	1.68178	0.142205	DE_Prkcg	26wk	12.8578
Alms1	3.35347e-09	1.70248e-08	0.417745	0.142143	DE_Prkcg	26wk	7.76892
Add1	1.00704e-06	3.48248e-06	0.235173	0.141997	DE_Prkcg	26wk	5.45811
Rnf11	4.37927e-09	2.17131e-08	0.916299	0.141928	DE_Prkcg	26wk	7.66328
Dpy30	6.87039e-10	3.90828e-09	1.52026	0.141827	DE_Prkcg	26wk	8.40801
Ddrgk1	3.77039e-15	1.16162e-13	3.2275	0.141109	DE_Prkcg	26wk	12.9349
Borcs5	3.51385e-15	1.11222e-13	1.17136	0.140832	DE_Prkcg	26wk	12.9538
Rbm5	1.22213e-11	9.64897e-11	0.25847	0.140622	DE_Prkcg	26wk	10.0155
Rtl4	0.000957254	0.00209214	0.126339	0.140586	DE_Prkcg	26wk	2.67941
Gnb2	6.49748e-10	3.71258e-09	0.987801	0.140497	DE_Prkcg	26wk	8.43032
Dhcr24	1.72612e-13	2.2288e-12	1.7308	0.140477	DE_Prkcg	26wk	11.6519
Enpp2	0.000131767	0.000330488	1.31384	0.139953	DE_Prkcg	26wk	3.48084
B230307C23Rik	1.40252e-05	4.02625e-05	0.332668	0.139931	DE_Prkcg	26wk	4.3951
Msmo1	1.76009e-11	1.34649e-10	1.76203	0.139338	DE_Prkcg	26wk	9.8708
Epha7	8.41301e-07	2.94142e-06	0.758383	0.139136	DE_Prkcg	26wk	5.53144
Hectd4	1.86991e-11	1.42293e-10	0.311733	0.138888	DE_Prkcg	26wk	9.84682
Tax1bp1	4.52834e-14	7.32336e-13	0.617661	0.138851	DE_Prkcg	26wk	12.1353
Tmem184b	3.30621e-10	1.98048e-09	0.651839	0.138673	DE_Prkcg	26wk	8.70323
Lyn	2.31016e-07	8.81445e-07	0.677346	0.138526	DE_Prkcg	26wk	6.0548
Por	1.32041e-10	8.5202e-10	0.693388	0.138417	DE_Prkcg	26wk	9.06955
Stmn1	7.76224e-14	1.14114e-12	1.56338	0.138399	DE_Prkcg	26wk	11.9427
[truncated: 17,753 more rows]

## Sheet: 52W AR113Q vs 52W WT; DOWN
Gene	pval	pval_corrected	log2FC	emd	Cell type	timepoint	nlog10pvalcorrected
Malat1	1.49289e-12	6.34952e-12	-0.255986	-3.75522	MN_Chat	52wk	11.1973
Gm20642	1.91755e-26	3.75245e-25	-0.274494	-0.176526	MN_Chat	52wk	24.4257
Magi2	4.09247e-08	1.16467e-07	-0.0706836	-0.158131	MN_Chat	52wk	6.9338
Egfem1	2.36016e-08	6.88095e-08	-0.338115	-0.1565	MN_Chat	52wk	7.16235
Fkbp5	5.7296e-09	1.78e-08	-0.435336	-0.151754	MN_Chat	52wk	7.74958
Nrg3os	2.55863e-27	6.20153e-26	-0.217672	-0.150096	MN_Chat	52wk	25.2075
Gm47283	3.08542e-18	2.12402e-17	-0.328924	-0.146888	MN_Chat	52wk	16.6728
Rnpc3	1.3886e-25	2.25215e-24	-0.424333	-0.141959	MN_Chat	52wk	23.6474
Hoxc6	2.05148e-24	2.75229e-23	-0.450288	-0.137389	MN_Chat	52wk	22.5603
Rcan2	0.000923799	0.00161175	-0.045932	-0.135475	MN_Chat	52wk	2.7927
Slc24a5	2.33584e-20	1.96402e-19	-0.278412	-0.130899	MN_Chat	52wk	18.7069
Gm49336	1.62976e-22	1.72453e-21	-0.544532	-0.130066	MN_Chat	52wk	20.7633
Zcchc7	3.81989e-15	2.01369e-14	-0.138324	-0.129744	MN_Chat	52wk	13.696
Gm42418	0.00222968	0.00369949	-0.390345	-0.129512	MN_Chat	52wk	2.43186
Cntnap5a	0.000303245	0.000562705	-0.098289	-0.129233	MN_Chat	52wk	3.24972
Prune2	0.000268934	0.000502161	-0.0392372	-0.127589	MN_Chat	52wk	3.29916
Gulp1	0.000748054	0.00132111	-0.168392	-0.123296	MN_Chat	52wk	2.87906
Nell1os	2.58273e-11	9.94951e-11	-0.554466	-0.122581	MN_Chat	52wk	10.0022
Ube3a	1.02057e-14	5.1933e-14	-0.0921925	-0.121943	MN_Chat	52wk	13.2846
4930567K20Rik	7.18693e-22	7.01634e-21	-0.934889	-0.121896	MN_Chat	52wk	20.1539
A230006K03Rik	0.00136237	0.00232846	-0.106894	-0.11808	MN_Chat	52wk	2.63293
Ate1	2.64711e-23	3.07915e-22	-0.436214	-0.116775	MN_Chat	52wk	21.5116
March11	0.00112345	0.00193665	-0.154314	-0.11556	MN_Chat	52wk	2.71295
Son	9.42222e-18	6.20628e-17	-0.172835	-0.115137	MN_Chat	52wk	16.2072
Fgfr2	5.94582e-14	2.84363e-13	-0.135491	-0.113914	MN_Chat	52wk	12.5461
Lysmd4	1.43999e-25	2.32543e-24	-0.519117	-0.112268	MN_Chat	52wk	23.6335
Trappc10	3.58784e-27	8.33205e-26	-0.547877	-0.109281	MN_Chat	52wk	25.0792
Gm28198	1.65793e-24	2.2566e-23	-0.259972	-0.10734	MN_Chat	52wk	22.6465
Gm45321	1.55744e-07	4.18026e-07	-0.396352	-0.106968	MN_Chat	52wk	6.3788
Gm20275	8.11039e-18	5.38545e-17	-0.237149	-0.106349	MN_Chat	52wk	16.2688
Gm28379	4.01582e-24	5.14818e-23	-0.760932	-0.105939	MN_Chat	52wk	22.2883
Mettl26	4.32737e-27	9.89188e-26	-0.696441	-0.104928	MN_Chat	52wk	25.0047
Ccdc28b	1.99605e-25	3.15734e-24	-0.879731	-0.104635	MN_Chat	52wk	23.5007
Pde1a	0.000114723	0.000224787	-0.260895	-0.104148	MN_Chat	52wk	3.64823
Snhg11	0.00249996	0.00412136	-0.0410673	-0.102851	MN_Chat	52wk	2.38496
Retreg3	2.28546e-27	5.64738e-26	-0.484678	-0.1027	MN_Chat	52wk	25.2482
1700109K24Rik	1.92484e-20	1.63098e-19	-0.675358	-0.100247	MN_Chat	52wk	18.7876
Kcnmb4	3.06832e-14	1.50222e-13	-1.31382	-0.10021	MN_Chat	52wk	12.8233
Tro	1.07295e-21	1.02835e-20	-0.313151	-0.100049	MN_Chat	52wk	19.9879
Malat1	9.76077e-23	6.35332e-22	-0.296825	-2.01902	DE_Cpne4	52wk	21.197
Zbtb20	0.000580287	0.00106589	-0.245889	-0.281356	DE_Cpne4	52wk	2.97229
Ebf1	3.34669e-08	9.18057e-08	-0.0682314	-0.264145	DE_Cpne4	52wk	7.03713
AC149090.1	3.61739e-33	4.63736e-32	-0.26168	-0.261955	DE_Cpne4	52wk	31.3337
Fam155a	1.79221e-07	4.64274e-07	-0.323485	-0.254472	DE_Cpne4	52wk	6.33323
Gm32509	2.58171e-34	3.62459e-33	-0.440896	-0.244283	DE_Cpne4	52wk	32.4407
Galntl6	7.27107e-06	1.6389e-05	-0.305194	-0.23387	DE_Cpne4	52wk	4.78545
Gm20642	2.14691e-36	3.64989e-35	-0.456093	-0.207139	DE_Cpne4	52wk	34.4377
Mast4	0.000780414	0.00141404	-0.436728	-0.205618	DE_Cpne4	52wk	2.84954
Fgf14	0.000927303	0.00166666	-0.0792525	-0.204399	DE_Cpne4	52wk	2.77815
Kcnh8	5.51698e-05	0.000113419	-0.606509	-0.197729	DE_Cpne4	52wk	3.94531
2610037D02Rik	1.0616e-39	2.6783e-38	-0.624799	-0.193454	DE_Cpne4	52wk	37.5721
Cttnbp2	7.86673e-26	6.06941e-25	-0.252929	-0.182606	DE_Cpne4	52wk	24.2169
Lin7a	7.06796e-20	3.91476e-19	-0.432104	-0.179853	DE_Cpne4	52wk	18.4073
Tenm3	7.29551e-05	0.000148339	-0.119723	-0.177149	DE_Cpne4	52wk	3.82875
Son	2.21751e-17	1.06807e-16	-0.188251	-0.176708	DE_Cpne4	52wk	15.9714
Garnl3	1.12715e-20	6.5312e-20	-0.411444	-0.175245	DE_Cpne4	52wk	19.185
Cacna2d3	3.34942e-05	7.06484e-05	-0.175376	-0.172986	DE_Cpne4	52wk	4.1509
Rora	9.74448e-06	2.17099e-05	-0.128955	-0.172093	DE_Cpne4	52wk	4.66334
Prex2	0.00211481	0.00363154	-0.111898	-0.170502	DE_Cpne4	52wk	2.43991
Syn2	3.06496e-15	1.30795e-14	-0.232248	-0.166594	DE_Cpne4	52wk	13.8834
4930438E09Rik	3.02223e-31	3.33689e-30	-0.527487	-0.165603	DE_Cpne4	52wk	29.4767
Fgfr2	1.35731e-18	6.99422e-18	-0.31404	-0.163832	DE_Cpne4	52wk	17.1553
Kctd16	1.08262e-07	2.85316e-07	-0.634467	-0.163473	DE_Cpne4	52wk	6.54467
Wwox	1.30221e-06	3.13337e-06	-0.297918	-0.157796	DE_Cpne4	52wk	5.50399
Alk	2.66793e-08	7.36585e-08	-0.608976	-0.1538	DE_Cpne4	52wk	7.13278
4930444A19Rik	1.55527e-25	1.18222e-24	-0.799151	-0.152455	DE_Cpne4	52wk	23.9273
Grm1	0.00172948	0.00299904	-0.262902	-0.150006	DE_Cpne4	52wk	2.52302
Rb1	7.40394e-29	6.90551e-28	-0.601532	-0.148181	DE_Cpne4	52wk	27.1608
Cpeb3	2.77134e-22	1.7665e-21	-0.197169	-0.146146	DE_Cpne4	52wk	20.7529
Ar	4.62253e-38	9.3597e-37	-1.20229	-0.143674	DE_Cpne4	52wk	36.0287
Snhg11	4.51687e-08	1.22468e-07	-0.0526448	-0.143227	DE_Cpne4	52wk	6.91198
Ube3a	2.23063e-16	1.01381e-15	-0.161175	-0.142496	DE_Cpne4	52wk	14.994
6330411D24Rik	0.000127696	0.000252144	-0.0975867	-0.141909	DE_Cpne4	52wk	3.59835
Zranb2	5.23411e-21	3.0882e-20	-0.192994	-0.141158	DE_Cpne4	52wk	19.5103
Prkag2	5.04225e-34	6.90989e-33	-0.849271	-0.140217	DE_Cpne4	52wk	32.1605
Apba1	2.84076e-07	7.24446e-07	-0.262102	-0.139288	DE_Cpne4	52wk	6.13999
Dab1	0.00076194	0.00138225	-0.426446	-0.138664	DE_Cpne4	52wk	2.85941
Dgki	1.43494e-05	3.13629e-05	-0.201902	-0.138659	DE_Cpne4	52wk	4.50358
Gabra3	4.73274e-23	3.13309e-22	-0.204575	-0.136323	DE_Cpne4	52wk	21.504
Gm47283	1.82469e-15	7.87465e-15	-0.303767	-0.135433	DE_Cpne4	52wk	14.1038
Otud7a	1.08386e-12	3.96818e-12	-0.159767	-0.133764	DE_Cpne4	52wk	11.4014
A830018L16Rik	0.00206841	0.00355524	-0.133089	-0.132772	DE_Cpne4	52wk	2.44913
Gm11418	6.39839e-11	2.11068e-10	-0.455383	-0.131952	DE_Cpne4	52wk	9.67558
Mecr	2.14691e-36	3.64989e-35	-1.22735	-0.129512	DE_Cpne4	52wk	34.4377
Brd4	6.57813e-33	8.19958e-32	-0.296631	-0.129294	DE_Cpne4	52wk	31.0862
Gm4258	0.0035393	0.00591345	-0.230922	-0.128609	DE_Cpne4	52wk	2.22816
Lncpint	1.32347e-13	5.12192e-13	-0.124553	-0.128446	DE_Cpne4	52wk	12.2906
Usp32	1.1439e-31	1.30586e-30	-0.279614	-0.126509	DE_Cpne4	52wk	29.8841
Mycbp	3.44884e-27	2.87639e-26	-1.09934	-0.125733	DE_Cpne4	52wk	25.5412
Eif4g3	6.75864e-17	3.16705e-16	-0.201067	-0.125258	DE_Cpne4	52wk	15.4993
Cdh13	2.13492e-06	5.03101e-06	-0.0442679	-0.123868	DE_Cpne4	52wk	5.29835
Kcnma1	7.54102e-07	1.84963e-06	-0.378771	-0.123635	DE_Cpne4	52wk	5.73292
Nrg3os	2.41481e-21	1.4568e-20	-0.240979	-0.12345	DE_Cpne4	52wk	19.8366
Camk2d	3.07452e-08	8.45787e-08	-0.0975645	-0.122857	DE_Cpne4	52wk	7.07274
Zc3h6	3.28907e-23	2.19698e-22	-0.458204	-0.122781	DE_Cpne4	52wk	21.6582
4930419G24Rik	2.40271e-07	6.16475e-07	-0.602347	-0.122081	DE_Cpne4	52wk	6.21008
Ankrd55	1.5949e-13	6.1366e-13	-0.336431	-0.121972	DE_Cpne4	52wk	12.2121
Zfp445	2.80463e-30	2.87868e-29	-0.279444	-0.12148	DE_Cpne4	52wk	28.5408
Sfxn5	8.70838e-28	7.57338e-27	-0.659735	-0.121301	DE_Cpne4	52wk	26.1207
Zeb2	7.14778e-17	3.34629e-16	-0.402203	-0.12113	DE_Cpne4	52wk	15.4754
Dip2b	5.59596e-18	2.78847e-17	-0.27658	-0.120924	DE_Cpne4	52wk	16.5546
Ppip5k1	6.47543e-16	2.86712e-15	-0.371288	-0.120881	DE_Cpne4	52wk	14.5426
Nme7	3.12985e-18	1.58496e-17	-0.311928	-0.119939	DE_Cpne4	52wk	16.8
Fktn	3.1851e-28	2.85967e-27	-0.524809	-0.118909	DE_Cpne4	52wk	26.5437
Tmem196	5.8895e-09	1.70867e-08	-0.296716	-0.118723	DE_Cpne4	52wk	7.76734
Pcbp3	3.53592e-07	8.91454e-07	-0.295495	-0.118316	DE_Cpne4	52wk	6.0499
Elovl5	2.25353e-14	9.13617e-14	-0.50394	-0.118228	DE_Cpne4	52wk	13.0392
5330438D12Rik	8.20842e-32	9.48215e-31	-0.28279	-0.117848	DE_Cpne4	52wk	30.0231
Plekha5	3.4475e-05	7.25958e-05	-0.185308	-0.117747	DE_Cpne4	52wk	4.13909
Kansl1l	5.49036e-23	3.62324e-22	-0.428527	-0.117697	DE_Cpne4	52wk	21.4409
Kat6b	4.49114e-24	3.16943e-23	-0.274361	-0.117693	DE_Cpne4	52wk	22.499
Fth1	4.30556e-05	8.96099e-05	-0.781737	-0.117161	DE_Cpne4	52wk	4.04764
4930590L20Rik	2.94884e-14	1.18522e-13	-0.387038	-0.116656	DE_Cpne4	52wk	12.9262
Gpld1	1.36748e-24	9.89108e-24	-0.58425	-0.11646	DE_Cpne4	52wk	23.0048
5330434G04Rik	2.32467e-16	1.05522e-15	-0.203078	-0.115769	DE_Cpne4	52wk	14.9767
Galnt11	3.42035e-21	2.04484e-20	-0.481318	-0.115612	DE_Cpne4	52wk	19.6893
Strbp	2.0949e-17	1.01037e-16	-0.115367	-0.115262	DE_Cpne4	52wk	15.9955
Brinp2	0.00344663	0.0057651	-0.206913	-0.1152	DE_Cpne4	52wk	2.23919
Otulin	3.22817e-34	4.49964e-33	-1.09693	-0.113657	DE_Cpne4	52wk	32.3468
Fhod3	0.00539214	0.00880963	-0.0590625	-0.113383	DE_Cpne4	52wk	2.05504
Nsun2	3.24412e-28	2.91059e-27	-0.716287	-0.11116	DE_Cpne4	52wk	26.536
Utp18	1.6778e-41	5.71245e-40	-1.10456	-0.111149	DE_Cpne4	52wk	39.2432
Rmdn1	3.40794e-19	1.80932e-18	-0.292052	-0.110534	DE_Cpne4	52wk	17.7425
Exoc5	6.56058e-18	3.25117e-17	-0.338269	-0.110229	DE_Cpne4	52wk	16.488
Gucy1a2	1.39106e-13	5.37359e-13	-0.359596	-0.110139	DE_Cpne4	52wk	12.2697
Grk3	2.32679e-05	4.98029e-05	-0.231618	-0.109551	DE_Cpne4	52wk	4.30275
Phactr1	2.12993e-05	4.57599e-05	-0.195682	-0.108887	DE_Cpne4	52wk	4.33951
Lgr4	7.9787e-06	1.79199e-05	-0.249247	-0.108542	DE_Cpne4	52wk	4.74666
Sez6l2	8.51004e-21	4.95385e-20	-0.208773	-0.108534	DE_Cpne4	52wk	19.3051
Atxn2	1.35685e-13	5.24547e-13	-0.225557	-0.108118	DE_Cpne4	52wk	12.2802
Ctnna3	3.70477e-05	7.78118e-05	-0.123706	-0.108104	DE_Cpne4	52wk	4.10895
Ppfia2	1.19231e-08	3.38251e-08	-0.0875505	-0.10801	DE_Cpne4	52wk	7.47076
Atxn2l	1.06383e-27	9.18528e-27	-0.29809	-0.107388	DE_Cpne4	52wk	26.0369
Lrp1	3.30262e-13	1.24902e-12	-0.320512	-0.106877	DE_Cpne4	52wk	11.9034
Pid1	3.90809e-06	9.00759e-06	-0.0938758	-0.106799	DE_Cpne4	52wk	5.04539
Pola1	1.16469e-12	4.25729e-12	-0.383775	-0.106119	DE_Cpne4	52wk	11.3709
March1	1.59388e-05	3.46774e-05	-0.383104	-0.105758	DE_Cpne4	52wk	4.45995
Acbd6	6.45498e-13	2.39524e-12	-0.349952	-0.105339	DE_Cpne4	52wk	11.6207
Lcorl	2.46589e-10	7.81264e-10	-0.192874	-0.105213	DE_Cpne4	52wk	9.1072
2610316D01Rik	6.46954e-07	1.59613e-06	-0.61453	-0.104387	DE_Cpne4	52wk	5.79693
Cox16	7.66539e-17	3.57799e-16	-0.14099	-0.10355	DE_Cpne4	52wk	15.4464
1600010M07Rik	5.40381e-15	2.26994e-14	-0.858838	-0.103181	DE_Cpne4	52wk	13.644
Etnk1	7.3635e-18	3.63834e-17	-0.196304	-0.102804	DE_Cpne4	52wk	16.4391
Sec24b	1.79119e-17	8.6637e-17	-0.288969	-0.102749	DE_Cpne4	52wk	16.0623
Mblac2	4.3273e-25	3.20627e-24	-0.428526	-0.102666	DE_Cpne4	52wk	23.494
Resp18	4.92002e-10	1.53092e-09	-0.35227	-0.102477	DE_Cpne4	52wk	8.81505
Smarcd3	1.51322e-15	6.57544e-15	-0.700405	-0.101948	DE_Cpne4	52wk	14.1821
Afg3l1	5.72776e-38	1.14869e-36	-0.794496	-0.101002	DE_Cpne4	52wk	35.9398
Timm9	3.38607e-12	1.20422e-11	-0.441223	-0.100901	DE_Cpne4	52wk	10.9193
B230307C23Rik	1.69149e-23	1.15306e-22	-0.384044	-0.100361	DE_Cpne4	52wk	21.9381
Papss1	7.19966e-27	5.89358e-26	-0.561423	-0.100311	DE_Cpne4	52wk	25.2296
Tmem91	7.90768e-22	4.91507e-21	-0.490183	-0.100209	DE_Cpne4	52wk	20.3085
Mtss2	1.57522e-15	6.8366e-15	-0.68936	-0.100137	DE_Cpne4	52wk	14.1652
Malat1	1.41911e-25	1.01369e-24	-0.156456	-1.50734	DE_Prkcg	52wk	23.9941
Ebf1	1.11144e-23	7.14277e-23	-0.100045	-0.372951	DE_Prkcg	52wk	22.1461
6330411D24Rik	9.19489e-11	2.93901e-10	-0.195037	-0.306379	DE_Prkcg	52wk	9.5318
AC149090.1	4.01498e-28	3.26051e-27	-0.215415	-0.248564	DE_Prkcg	52wk	26.4867
Nkain2	0.00272644	0.00449637	-0.220762	-0.231556	DE_Prkcg	52wk	2.34714
Arglu1	3.17552e-32	3.19067e-31	-0.343289	-0.206297	DE_Prkcg	52wk	30.4961
Gm15261	2.2625e-14	8.94993e-14	-0.498687	-0.191315	DE_Prkcg	52wk	13.0482
Snhg11	3.17703e-09	9.09218e-09	-0.0681744	-0.186633	DE_Prkcg	52wk	8.04133
Ube3a	2.00913e-23	1.28059e-22	-0.170414	-0.179309	DE_Prkcg	52wk	21.8926
Clstn2	0.000558487	0.00100172	-0.235636	-0.172029	DE_Prkcg	52wk	2.99925
Cacna2d3	0.00348743	0.00564981	-0.21796	-0.169594	DE_Prkcg	52wk	2.24797
Snca	0.00248968	0.00412397	-0.287376	-0.168182	DE_Prkcg	52wk	2.38468
Hdac8	6.15844e-35	7.23813e-34	-0.286411	-0.167467	DE_Prkcg	52wk	33.1404
Col23a1	4.1284e-16	1.79381e-15	-1.19508	-0.15679	DE_Prkcg	52wk	14.7462
Gm32509	8.18959e-35	9.55311e-34	-0.296044	-0.155447	DE_Prkcg	52wk	33.0199
Ghr	2.59667e-06	5.87816e-06	-0.0499217	-0.154248	DE_Prkcg	52wk	5.23076
Kcnh1	5.92988e-10	1.79151e-09	-0.319508	-0.152152	DE_Prkcg	52wk	8.74678
Asic2	0.000510568	0.000919956	-0.0476708	-0.151571	DE_Prkcg	52wk	3.03623
Khdrbs2	4.0717e-08	1.06913e-07	-0.111812	-0.150149	DE_Prkcg	52wk	6.97097
Fam184a	1.53888e-10	4.84772e-10	-0.269251	-0.149818	DE_Prkcg	52wk	9.31446
Rbms3	1.45076e-05	3.05955e-05	-0.0747956	-0.145055	DE_Prkcg	52wk	4.51434
Ppp2r2b	8.70895e-07	2.04968e-06	-0.075624	-0.144652	DE_Prkcg	52wk	5.68831
Tmem132d	5.29544e-11	1.71846e-10	-0.133033	-0.142082	DE_Prkcg	52wk	9.76486
Acbd5	8.25171e-36	1.03388e-34	-0.491572	-0.141519	DE_Prkcg	52wk	33.9855
Wwox	0.0024521	0.00406444	-0.023508	-0.141405	DE_Prkcg	52wk	2.391
Fubp1	2.3706e-37	3.3274e-36	-0.254721	-0.138304	DE_Prkcg	52wk	35.4779
Dlgap1	1.3873e-06	3.20856e-06	-0.0372154	-0.137451	DE_Prkcg	52wk	5.49369
Zranb2	4.43433e-35	5.25399e-34	-0.177275	-0.136605	DE_Prkcg	52wk	33.2795
Scfd2	2.96086e-30	2.68813e-29	-0.500751	-0.136503	DE_Prkcg	52wk	28.5705
Cers6	8.40559e-09	2.33095e-08	-0.311419	-0.132702	DE_Prkcg	52wk	7.63247
A830082K12Rik	1.88116e-07	4.67619e-07	-0.193833	-0.131853	DE_Prkcg	52wk	6.33011
Lpp	5.78226e-14	2.24166e-13	-0.292771	-0.131135	DE_Prkcg	52wk	12.6494
Gm1715	0.00134503	0.00230664	-0.239526	-0.130548	DE_Prkcg	52wk	2.63702
Opcml	6.04039e-08	1.56425e-07	-0.178576	-0.130089	DE_Prkcg	52wk	6.80569
Rab5b	1.9873e-35	2.42515e-34	-0.95526	-0.127099	DE_Prkcg	52wk	33.6153
Sphkap	0.000164402	0.000312176	-0.555766	-0.1264	DE_Prkcg	52wk	3.5056
Taf1d	6.67667e-28	5.35902e-27	-0.346928	-0.1262	DE_Prkcg	52wk	26.2709
Cpsf6	2.62109e-23	1.66212e-22	-0.253207	-0.124534	DE_Prkcg	52wk	21.7793
Kansl1l	5.66407e-27	4.35097e-26	-0.483768	-0.122089	DE_Prkcg	52wk	25.3614
Pakap-1	1.4706e-16	6.556e-16	-0.258026	-0.120504	DE_Prkcg	52wk	15.1834
Pard3	7.64059e-12	2.61467e-11	-0.160205	-0.120204	DE_Prkcg	52wk	10.5826
Gfod1	3.28111e-19	1.69321e-18	-0.345895	-0.119772	DE_Prkcg	52wk	17.7713
Naa15	1.87957e-42	4.04874e-41	-0.398453	-0.119139	DE_Prkcg	52wk	40.3927
Ctnnbl1	9.55528e-16	4.07279e-15	-0.434996	-0.11867	DE_Prkcg	52wk	14.3901
Pex5l	0.00386511	0.00623605	-0.00176978	-0.117992	DE_Prkcg	52wk	2.20509
Acsl1	2.29817e-18	1.13484e-17	-0.609593	-0.117767	DE_Prkcg	52wk	16.9451
Luc7l2	9.86019e-22	5.77804e-21	-0.124343	-0.117368	DE_Prkcg	52wk	20.2382
Gtdc1	8.06887e-22	4.75411e-21	-0.20697	-0.117137	DE_Prkcg	52wk	20.3229
Clasp1	6.27613e-21	3.53608e-20	-0.214741	-0.116705	DE_Prkcg	52wk	19.4515
Agk	7.90162e-36	9.91511e-35	-0.425326	-0.116537	DE_Prkcg	52wk	34.0037
Chn1	7.62786e-16	3.26526e-15	-0.215106	-0.11626	DE_Prkcg	52wk	14.4861
Sap130	2.5477e-34	2.89446e-33	-0.449647	-0.115857	DE_Prkcg	52wk	32.5384
Pacsin1	1.25712e-27	9.95522e-27	-0.227011	-0.115477	DE_Prkcg	52wk	26.0019
Gm47283	9.57476e-32	9.35204e-31	-0.221155	-0.115354	DE_Prkcg	52wk	30.0291
Gm32250	1.62718e-33	1.74874e-32	-0.766189	-0.115109	DE_Prkcg	52wk	31.7573
Tial1	3.81781e-25	2.66059e-24	-0.326183	-0.115025	DE_Prkcg	52wk	23.575
Chd3	1.41101e-43	3.39544e-42	-0.395231	-0.114874	DE_Prkcg	52wk	41.4691
Ak5	0.000431587	0.000783895	-0.0356446	-0.114616	DE_Prkcg	52wk	3.10574
Golgb1	7.29806e-22	4.31325e-21	-0.235953	-0.114048	DE_Prkcg	52wk	20.3652
Celf4	4.5802e-06	1.01529e-05	-0.116995	-0.113753	DE_Prkcg	52wk	4.99341
Cpne5	7.74212e-07	1.8301e-06	-0.302721	-0.112843	DE_Prkcg	52wk	5.73752
Gm11418	4.61295e-22	2.75183e-21	-0.305527	-0.111676	DE_Prkcg	52wk	20.5604
Thra	1.43642e-25	1.02576e-24	-0.629507	-0.111391	DE_Prkcg	52wk	23.989
Brd9	1.22248e-38	1.88983e-37	-0.435843	-0.111373	DE_Prkcg	52wk	36.7236
Tnrc6c	2.01632e-10	6.29353e-10	-0.0625313	-0.111058	DE_Prkcg	52wk	9.20111
Snrnp70	1.10634e-17	5.25235e-17	-0.208114	-0.110967	DE_Prkcg	52wk	16.2796
Cacna1d	9.18262e-09	2.53906e-08	-0.0888009	-0.110779	DE_Prkcg	52wk	7.59533
Unc79	7.30297e-24	4.72876e-23	-0.102197	-0.110763	DE_Prkcg	52wk	22.3253
Cdh18	0.000118747	0.000228876	-0.442154	-0.110397	DE_Prkcg	52wk	3.6404
Gm41609	8.16593e-46	2.431e-44	-1.36297	-0.110365	DE_Prkcg	52wk	43.6142
Gm20642	1.59747e-27	1.25943e-26	-0.21968	-0.108928	DE_Prkcg	52wk	25.8998
Cnot3	9.80787e-29	8.24219e-28	-0.607266	-0.108695	DE_Prkcg	52wk	27.084
Ryr2	8.50672e-07	2.00322e-06	-0.0936557	-0.108182	DE_Prkcg	52wk	5.69827
Gm12353	5.69589e-26	4.1485e-25	-0.559032	-0.108095	DE_Prkcg	52wk	24.3821
Nol4	2.99289e-18	1.46711e-17	-0.106796	-0.107538	DE_Prkcg	52wk	16.8335
5330438D12Rik	4.9042e-24	3.20728e-23	-0.293288	-0.107192	DE_Prkcg	52wk	22.4939
Ksr2	3.92176e-21	2.23287e-20	-0.235365	-0.106493	DE_Prkcg	52wk	19.6511
Gm49797	2.22776e-24	1.48825e-23	-0.299963	-0.106336	DE_Prkcg	52wk	22.8273
Cenpp	4.74855e-49	2.12301e-47	-1.18961	-0.10624	DE_Prkcg	52wk	46.673
Sh3gl2	9.94286e-14	3.79253e-13	-0.133532	-0.105316	DE_Prkcg	52wk	12.4211
Farp1	3.62357e-14	1.42029e-13	-0.187113	-0.105292	DE_Prkcg	52wk	12.8476
Ophn1	1.05848e-09	3.13532e-09	-0.162694	-0.105197	DE_Prkcg	52wk	8.50372
Cwf19l2	4.91168e-18	2.37538e-17	-0.322209	-0.105164	DE_Prkcg	52wk	16.6243
Nasp	2.16204e-38	3.29314e-37	-0.768527	-0.105013	DE_Prkcg	52wk	36.4824
Efr3a	0.000512761	0.000923705	-0.0611453	-0.104765	DE_Prkcg	52wk	3.03447
Immp1l	4.12448e-29	3.52931e-28	-0.31335	-0.104515	DE_Prkcg	52wk	27.4523
Dpf3	1.83774e-12	6.51771e-12	-0.449541	-0.104492	DE_Prkcg	52wk	11.1859
Hacd3	2.96086e-30	2.68813e-29	-0.284372	-0.103811	DE_Prkcg	52wk	28.5705
Pabpn1	1.6995e-14	6.76372e-14	-0.194849	-0.103742	DE_Prkcg	52wk	13.1698
6530409C15Rik	4.56293e-35	5.40378e-34	-1.27033	-0.102811	DE_Prkcg	52wk	33.2673
Klhdc10	1.6517e-30	1.51898e-29	-0.231387	-0.102796	DE_Prkcg	52wk	28.8184
Tmem178b	3.6784e-09	1.04716e-08	-0.0580869	-0.102775	DE_Prkcg	52wk	7.97999
Mef2c	2.03128e-11	6.77946e-11	-0.295306	-0.102214	DE_Prkcg	52wk	10.1688
Fam92a	1.20868e-26	9.14903e-26	-0.466218	-0.101369	DE_Prkcg	52wk	25.0386
Tacr1	3.13509e-06	7.03485e-06	-0.862284	-0.100836	DE_Prkcg	52wk	5.15275
Mapk4	0.000261216	0.000486245	-0.0783719	-0.100422	DE_Prkcg	52wk	3.31314
Igsf21	0.000101647	0.000196954	-0.531857	-0.100164	DE_Prkcg	52wk	3.70563
Mphosph8	4.05413e-25	2.82211e-24	-0.546956	-0.100001	DE_Prkcg	52wk	23.5494
Malat1	3.54035e-88	1.54359e-86	-0.182166	-1.8942	DE_Maf	52wk	85.8115
Lrrtm4	3.06452e-06	5.62552e-06	-0.32693	-0.322641	DE_Maf	52wk	5.24984
Snhg11	2.9014e-46	2.75391e-45	-0.0974603	-0.2534	DE_Maf	52wk	44.56
Sgcd	8.91019e-05	0.000145797	-0.154373	-0.204986	DE_Maf	52wk	3.83625
Nrg3os	1.57031e-101	1.34525e-99	-0.286803	-0.20407	DE_Maf	52wk	98.8712
Pcdh15	0.00132377	0.00196141	-0.187318	-0.199982	DE_Maf	52wk	2.70743
Ube3a	1.35897e-80	4.33286e-79	-0.168247	-0.197744	DE_Maf	52wk	78.3632
Gm47283	1.09907e-107	1.35185e-105	-0.375548	-0.194028	DE_Maf	52wk	104.869
Ctnna3	1.80299e-39	1.38051e-38	-0.214136	-0.182861	DE_Maf	52wk	37.86
Gm32509	1.6144e-116	3.25478e-114	-0.394064	-0.180601	DE_Maf	52wk	113.487
Tshz2	4.91749e-06	8.89789e-06	-0.118665	-0.176397	DE_Maf	52wk	5.05071
Rmst	3.26335e-06	5.98068e-06	-0.311677	-0.16174	DE_Maf	52wk	5.22325
AC149090.1	6.40533e-36	4.39265e-35	-0.178889	-0.161441	DE_Maf	52wk	34.3573
Gm20642	2.81643e-67	5.24808e-66	-0.243159	-0.16081	DE_Maf	52wk	65.28
Sphkap	1.71325e-22	7.26769e-22	-0.361522	-0.156096	DE_Maf	52wk	21.1386
Dmd	3.61248e-09	8.04996e-09	-0.123362	-0.134468	DE_Maf	52wk	8.09421
Khdrbs2	3.7493e-06	6.83996e-06	-0.1494	-0.133148	DE_Maf	52wk	5.16495
Col25a1	1.43051e-16	4.74019e-16	-0.868101	-0.130845	DE_Maf	52wk	15.3242
6330411D24Rik	2.34395e-05	4.01935e-05	-0.0667039	-0.130778	DE_Maf	52wk	4.39584
5330438D12Rik	2.20335e-69	4.47497e-68	-0.289561	-0.128951	DE_Maf	52wk	67.3492
Scn9a	6.2624e-86	2.48035e-84	-0.496641	-0.127302	DE_Maf	52wk	83.6055
Fgfr2	4.47921e-33	2.77316e-32	-0.190565	-0.127186	DE_Maf	52wk	31.557
Ebf1	3.2209e-07	6.33036e-07	-0.0492965	-0.126846	DE_Maf	52wk	6.19857
Immp1l	8.31237e-52	9.3025e-51	-0.311462	-0.125693	DE_Maf	52wk	50.0314
Gm35188	5.80138e-52	6.51689e-51	-0.50184	-0.12531	DE_Maf	52wk	50.186
Gm11418	1.49691e-39	1.14877e-38	-0.356563	-0.123643	DE_Maf	52wk	37.9398
Cacna1a	1.63018e-21	6.6502e-21	-0.0984662	-0.123528	DE_Maf	52wk	20.1772
Drg1	3.10081e-83	1.10713e-81	-0.310666	-0.123493	DE_Maf	52wk	80.9558
P2ry14	6.11157e-57	8.07269e-56	-0.269661	-0.122388	DE_Maf	52wk	55.093
Cacna1d	1.277e-28	6.74046e-28	-0.135716	-0.121193	DE_Maf	52wk	27.1713
Ghr	6.31683e-10	1.47762e-09	-0.395539	-0.118919	DE_Maf	52wk	8.83044
Gm16599	4.71286e-82	1.59358e-80	-0.478347	-0.117232	DE_Maf	52wk	79.7976
Unc5d	0.00232823	0.00336528	-0.257698	-0.115414	DE_Maf	52wk	2.47298
4930445B16Rik	2.24334e-78	6.46807e-77	-0.590854	-0.113276	DE_Maf	52wk	76.1892
Igf2bp3	8.69877e-69	1.72139e-67	-0.515725	-0.112854	DE_Maf	52wk	66.7641
Gm37240	4.30218e-68	8.29918e-67	-0.270088	-0.111617	DE_Maf	52wk	66.081
Tenm1	4.55367e-05	7.63758e-05	-0.123444	-0.111543	DE_Maf	52wk	4.11704
Gm15398	4.44178e-13	1.2422e-12	-0.489192	-0.110863	DE_Maf	52wk	11.9058
Gm26871	0.00231087	0.00334145	-0.214055	-0.109777	DE_Maf	52wk	2.47607
Taf1d	4.79642e-43	4.11161e-42	-0.288598	-0.109005	DE_Maf	52wk	41.386
Acp1	2.56655e-31	1.4938e-30	-0.298447	-0.108296	DE_Maf	52wk	29.8257
Nell1	0.00202373	0.00294291	-0.104075	-0.106845	DE_Maf	52wk	2.53122
A830018L16Rik	7.01696e-06	1.25511e-05	-0.147624	-0.104856	DE_Maf	52wk	4.90132
Zbtb20	5.72207e-18	2.01884e-17	-0.142433	-0.104314	DE_Maf	52wk	16.6949
U2surp	1.04981e-61	1.60948e-60	-0.204326	-0.104016	DE_Maf	52wk	59.7933
Gria1	7.18706e-13	1.98776e-12	-0.242758	-0.103383	DE_Maf	52wk	11.7016
Slc12a5	3.0066e-29	1.6244e-28	-0.146871	-0.102401	DE_Maf	52wk	27.7893
Gm20275	2.84282e-50	3.04544e-49	-0.373912	-0.101733	DE_Maf	52wk	48.5163
Pnn	2.41728e-59	3.43857e-58	-0.1964	-0.101464	DE_Maf	52wk	57.4636
5330434G04Rik	8.7888e-12	2.28068e-11	-0.101477	-0.100977	DE_Maf	52wk	10.6419
Gm10125	1.22238e-20	4.81689e-20	-0.298948	-0.100346	DE_Maf	52wk	19.3172
Malat1	8.59987e-76	9.60295e-75	-0.186799	-1.38742	DE_Reln	52wk	74.0176
Gm15261	5.83843e-72	6.01396e-71	-0.550242	-0.2386	DE_Reln	52wk	70.2208
Ebf1	2.89666e-20	9.14179e-20	-0.0596296	-0.236122	DE_Reln	52wk	19.039
Sgcz	0.00130934	0.00197619	-0.0350423	-0.218688	DE_Reln	52wk	2.70417
AC149090.1	1.00364e-56	7.43099e-56	-0.205408	-0.218098	DE_Reln	52wk	55.129
Asic2	4.78597e-13	1.19983e-12	-0.0672481	-0.217505	DE_Reln	52wk	11.9209
Erc2	2.66747e-09	5.73489e-09	-0.0970687	-0.191648	DE_Reln	52wk	8.24148
Gm32509	4.55002e-82	6.02657e-81	-0.3669	-0.174565	DE_Reln	52wk	80.2199
Snhg11	1.21185e-08	2.51848e-08	-0.0753442	-0.174306	DE_Reln	52wk	7.59886
A830018L16Rik	5.87454e-10	1.30157e-09	-0.143991	-0.171549	DE_Reln	52wk	8.88553
Inpp4b	1.64139e-05	2.85041e-05	-0.131464	-0.169974	DE_Reln	52wk	4.54509
Fgfr2	1.12159e-90	1.80844e-89	-0.264403	-0.15622	DE_Reln	52wk	88.7427
Son	7.49195e-53	5.18168e-52	-0.187167	-0.155393	DE_Reln	52wk	51.2855
Vwc2	9.46444e-10	2.07575e-09	-0.346828	-0.153763	DE_Reln	52wk	8.68282
Gm11418	1.47857e-48	9.35648e-48	-0.441171	-0.146637	DE_Reln	52wk	47.0289
Gm47283	7.04147e-71	7.08227e-70	-0.293422	-0.139028	DE_Reln	52wk	69.1498
Gm12239	8.86248e-08	1.76275e-07	-0.194757	-0.136251	DE_Reln	52wk	6.75381
Ctnna3	1.09337e-07	2.16348e-07	-0.15185	-0.128698	DE_Reln	52wk	6.66485
Pcdh9	6.83636e-10	1.50978e-09	-0.0332082	-0.127028	DE_Reln	52wk	8.82109
Zranb2	4.62228e-87	6.82336e-86	-0.1685	-0.124334	DE_Reln	52wk	85.166
Plekha5	1.62339e-10	3.68425e-10	-0.0972994	-0.123765	DE_Reln	52wk	9.43365
5330438D12Rik	1.06976e-68	1.02339e-67	-0.298352	-0.122982	DE_Reln	52wk	66.99
Gm15398	9.26127e-21	2.9689e-20	-0.231704	-0.121952	DE_Reln	52wk	19.5274
Ar	1.35214e-143	9.9182e-142	-2.6598	-0.121807	DE_Reln	52wk	141.004
Khdrbs2	9.86886e-19	2.97574e-18	-0.263125	-0.121689	DE_Reln	52wk	17.5264
Ahi1	2.13494e-45	1.27072e-44	-0.0918226	-0.120126	DE_Reln	52wk	43.896
Cpne8	1.56388e-06	2.8983e-06	-0.0290613	-0.119622	DE_Reln	52wk	5.53786
Ank3	3.21979e-40	1.6962e-39	-0.0695098	-0.116545	DE_Reln	52wk	38.7705
Nrg3os	2.58366e-06	4.72197e-06	-0.312057	-0.11119	DE_Reln	52wk	5.32588
4930444A19Rik	1.57847e-79	1.96573e-78	-0.516906	-0.111049	DE_Reln	52wk	77.7065
1110019D14Rik	2.7089e-74	2.93671e-73	-0.507901	-0.110597	DE_Reln	52wk	72.5321
3110021N24Rik	3.86325e-83	5.26421e-82	-0.389121	-0.110553	DE_Reln	52wk	81.2787
4930438E09Rik	3.16315e-29	1.28001e-28	-0.361376	-0.109265	DE_Reln	52wk	27.8928
Arhgef3	8.10906e-11	1.86192e-10	-0.177266	-0.109096	DE_Reln	52wk	9.73004
Gm37240	5.06692e-76	5.70933e-75	-0.365874	-0.108337	DE_Reln	52wk	74.2434
AU040320	3.40192e-97	6.57655e-96	-0.420234	-0.107228	DE_Reln	52wk	95.182
Ghr	9.35819e-10	2.05297e-09	-0.0862294	-0.106541	DE_Reln	52wk	8.68762
Oxct1	1.98666e-69	1.93248e-68	-0.20253	-0.106129	DE_Reln	52wk	67.7139
Il1rapl1	2.61137e-10	5.87626e-10	-0.236126	-0.10527	DE_Reln	52wk	9.2309
Ano4	3.03161e-11	7.06996e-11	-0.101842	-0.104206	DE_Reln	52wk	10.1506
Nrg1	0.00453645	0.00650957	-0.0185901	-0.102806	DE_Reln	52wk	2.18645
Rgs7bp	2.81363e-17	8.12093e-17	-0.33826	-0.102426	DE_Reln	52wk	16.0904
Usp29	2.59607e-08	5.31166e-08	-0.0640617	-0.102179	DE_Reln	52wk	7.27477
Gm20275	1.45597e-103	3.27687e-102	-0.444545	-0.101649	DE_Reln	52wk	101.485
Malat1	1.20351e-35	2.95766e-34	-0.236313	-1.94029	DE_Rreb1	52wk	33.5291
Dpp6	0.000715389	0.00125425	-0.152167	-0.333317	DE_Rreb1	52wk	2.90162
Nrg3os	1.1536e-44	1.22592e-42	-0.453433	-0.299963	DE_Rreb1	52wk	41.9115
Ube3a	9.16036e-36	2.27709e-34	-0.240606	-0.296414	DE_Rreb1	52wk	33.6426
Kcnd2	2.06213e-05	4.33686e-05	-0.0924742	-0.275189	DE_Rreb1	52wk	4.36282
Ctnna3	2.62846e-24	2.27161e-23	-0.454482	-0.263203	DE_Rreb1	52wk	22.6437
Klhl1	7.40459e-06	1.62735e-05	-0.249403	-0.255499	DE_Rreb1	52wk	4.78852
Snhg11	3.94978e-20	2.55122e-19	-0.088059	-0.243062	DE_Rreb1	52wk	18.5933
Inpp4b	0.00149586	0.00251479	-0.126823	-0.240083	DE_Rreb1	52wk	2.5995
Meg3	2.16272e-08	6.00352e-08	-0.0549799	-0.233891	DE_Rreb1	52wk	7.22159
Magi2	1.30651e-05	2.80296e-05	-0.0664335	-0.233269	DE_Rreb1	52wk	4.55238
Gm20642	2.71412e-31	4.28035e-30	-0.370068	-0.21542	DE_Rreb1	52wk	29.3685
Acp1	1.45107e-15	6.87911e-15	-0.344619	-0.214092	DE_Rreb1	52wk	14.1625
Ttc28	7.91409e-23	6.20843e-22	-0.345861	-0.212642	DE_Rreb1	52wk	21.207
Grm1	1.1083e-07	2.89665e-07	-0.254401	-0.212532	DE_Rreb1	52wk	6.5381
Col11a1	0.00478205	0.00752104	-0.177049	-0.202898	DE_Rreb1	52wk	2.12372
5330438D12Rik	1.92707e-38	6.45518e-37	-0.42988	-0.202332	DE_Rreb1	52wk	36.1901
Sema5a	8.53066e-07	2.05323e-06	-0.258932	-0.195907	DE_Rreb1	52wk	5.68756
Thsd7b	7.47118e-08	1.98225e-07	-0.469422	-0.195078	DE_Rreb1	52wk	6.70284
Ptprt	3.50801e-06	7.9636e-06	-0.120077	-0.194064	DE_Rreb1	52wk	5.09889
Asic2	0.00184	0.00305141	-0.0714036	-0.192958	DE_Rreb1	52wk	2.5155
Slc24a5	5.94224e-37	1.68009e-35	-0.458024	-0.182868	DE_Rreb1	52wk	34.7747
Tmcc3	0.00012766	0.000245574	-0.265437	-0.18001	DE_Rreb1	52wk	3.60982
AC149090.1	1.32889e-14	5.9027e-14	-0.133974	-0.176491	DE_Rreb1	52wk	13.2289
Ppfia2	2.49285e-14	1.08443e-13	-0.109505	-0.175868	DE_Rreb1	52wk	12.9648
Npas2	8.61517e-41	4.09845e-39	-1.17132	-0.174114	DE_Rreb1	52wk	38.3874
Gm37240	3.406e-43	2.54488e-41	-0.455474	-0.172964	DE_Rreb1	52wk	40.5943
Dync1i1	1.25308e-20	8.35613e-20	-0.229737	-0.172763	DE_Rreb1	52wk	19.078
Rgs7bp	2.84335e-23	2.29156e-22	-0.247882	-0.170928	DE_Rreb1	52wk	21.6399
Rgl1	3.96075e-32	6.77376e-31	-0.318137	-0.170782	DE_Rreb1	52wk	30.1692
Gm43713	5.24334e-42	3.07566e-40	-0.994579	-0.167788	DE_Rreb1	52wk	39.5121
Atp2b1	2.14201e-06	4.96655e-06	-0.147103	-0.167382	DE_Rreb1	52wk	5.30395
Cmip	6.37793e-21	4.35274e-20	-0.274659	-0.165312	DE_Rreb1	52wk	19.3612
Zranb2	1.57433e-41	8.43342e-40	-0.206129	-0.163727	DE_Rreb1	52wk	39.074
Brinp3	0.00584905	0.00910199	-0.0867808	-0.162131	DE_Rreb1	52wk	2.04086
Zbtb16	2.89231e-24	2.4839e-23	-1.0907	-0.159328	DE_Rreb1	52wk	22.6049
Bmerb1	4.08548e-12	1.52387e-11	-0.306626	-0.158318	DE_Rreb1	52wk	10.8171
Mycbp	2.65685e-42	1.65986e-40	-1.01183	-0.158038	DE_Rreb1	52wk	39.7799
Cacna1d	1.1765e-16	6.01998e-16	-0.126607	-0.154358	DE_Rreb1	52wk	15.2204
B4galt5	8.06161e-26	7.79901e-25	-1.00038	-0.153307	DE_Rreb1	52wk	24.108
Prrc2c	3.47425e-37	1.00645e-35	-0.255143	-0.152712	DE_Rreb1	52wk	34.9972
Sptb	1.03145e-06	2.46269e-06	-0.423364	-0.151948	DE_Rreb1	52wk	5.60859
Taf1d	1.90306e-41	1.00286e-39	-0.380531	-0.149148	DE_Rreb1	52wk	38.9988
Gm43376	3.43583e-44	3.21592e-42	-1.46444	-0.148682	DE_Rreb1	52wk	41.4927
Rsrp1	7.53879e-37	2.1085e-35	-0.258176	-0.147415	DE_Rreb1	52wk	34.676
Chl1	9.10627e-05	0.000178389	-0.213869	-0.146659	DE_Rreb1	52wk	3.74863
Gm39469	1.40634e-35	3.43984e-34	-0.679384	-0.146453	DE_Rreb1	52wk	33.4635
Nedd4l	9.56891e-18	5.23735e-17	-0.236403	-0.145036	DE_Rreb1	52wk	16.2809
Lrrtm3	1.90369e-12	7.24774e-12	-0.175579	-0.144087	DE_Rreb1	52wk	11.1398
Olfm3	8.68577e-06	1.89399e-05	-0.172807	-0.14333	DE_Rreb1	52wk	4.72262
2210408I21Rik	1.14827e-14	5.12325e-14	-0.192934	-0.141201	DE_Rreb1	52wk	13.2905
Cntnap5a	0.000910464	0.00157213	-0.0789517	-0.14022	DE_Rreb1	52wk	2.80351
Chrm3	6.24562e-05	0.00012484	-0.350445	-0.137493	DE_Rreb1	52wk	3.90365
Klhl29	7.81455e-09	2.24945e-08	-0.196667	-0.137376	DE_Rreb1	52wk	7.64792
Gm47283	7.14049e-32	1.19286e-30	-0.278699	-0.136529	DE_Rreb1	52wk	29.9234
Ryr2	5.19176e-05	0.000104598	-0.101262	-0.136351	DE_Rreb1	52wk	3.98048
Catspere2	4.90294e-11	1.68973e-10	-0.346613	-0.135894	DE_Rreb1	52wk	9.77218
Brd8	2.71412e-31	4.28035e-30	-0.574511	-0.135297	DE_Rreb1	52wk	29.3685
Zfp831	3.38176e-27	3.65481e-26	-0.55243	-0.134979	DE_Rreb1	52wk	25.4371
1700111E14Rik	3.08491e-25	2.85142e-24	-0.518596	-0.134086	DE_Rreb1	52wk	23.5449
Lyn	1.01159e-44	1.08827e-42	-0.937399	-0.13307	DE_Rreb1	52wk	41.9633
Tro	1.37924e-35	3.37992e-34	-0.317998	-0.132222	DE_Rreb1	52wk	33.4711
Gm11418	2.43148e-12	9.20039e-12	-0.398273	-0.132007	DE_Rreb1	52wk	11.0362
C78859	5.63669e-19	3.37511e-18	-0.632635	-0.131931	DE_Rreb1	52wk	17.4717
Htr4	2.40126e-05	5.00583e-05	-0.4148	-0.131529	DE_Rreb1	52wk	4.30052
Gm10125	1.65049e-16	8.35299e-16	-0.367952	-0.131108	DE_Rreb1	52wk	15.0782
Scg2	7.21763e-08	1.91713e-07	-0.155459	-0.130099	DE_Rreb1	52wk	6.71735
Gm32509	3.64708e-18	2.05874e-17	-0.322967	-0.129501	DE_Rreb1	52wk	16.6864
Ahcyl2	2.12565e-06	4.93038e-06	-0.111957	-0.129043	DE_Rreb1	52wk	5.30712
Kcnq1ot1	1.2377e-09	3.82479e-09	-0.128638	-0.12865	DE_Rreb1	52wk	8.41739
Tenm3	6.36984e-05	0.000127147	-0.0606664	-0.12856	DE_Rreb1	52wk	3.89569
Garnl3	8.4899e-09	2.43628e-08	-0.171564	-0.128053	DE_Rreb1	52wk	7.61327
Dtnb	5.10843e-22	3.7691e-21	-0.223185	-0.127612	DE_Rreb1	52wk	20.4238
Tnik	2.48744e-15	1.15888e-14	-0.105975	-0.125613	DE_Rreb1	52wk	13.936
Nyap2	0.00399156	0.00635606	-0.108826	-0.125319	DE_Rreb1	52wk	2.19681
Ankrd11	4.9914e-18	2.78905e-17	-0.23031	-0.125081	DE_Rreb1	52wk	16.5545
Nlk	6.73072e-18	3.72402e-17	-0.210989	-0.12481	DE_Rreb1	52wk	16.429
Ebf3	7.99131e-19	4.72714e-18	-0.150985	-0.124586	DE_Rreb1	52wk	17.3254
Hoxc6	1.50093e-11	5.37792e-11	-0.304982	-0.124467	DE_Rreb1	52wk	10.2694
B230307C23Rik	1.17472e-39	4.80395e-38	-0.455818	-0.123902	DE_Rreb1	52wk	37.3184
Foxn3	5.11028e-15	2.338e-14	-0.195922	-0.123803	DE_Rreb1	52wk	13.6312
Mapk4	0.00127955	0.00217098	-0.268768	-0.123512	DE_Rreb1	52wk	2.66334
Otof	1.44182e-08	4.05577e-08	-0.483039	-0.12322	DE_Rreb1	52wk	7.39193
Nudcd3	2.37627e-35	5.64189e-34	-0.255362	-0.123075	DE_Rreb1	52wk	33.2486
Naa15	3.33092e-33	6.33143e-32	-0.389348	-0.122617	DE_Rreb1	52wk	31.1985
Galnt11	1.99396e-18	1.14451e-17	-0.383423	-0.121991	DE_Rreb1	52wk	16.9414
Mapt	1.91183e-14	8.39993e-14	-0.162324	-0.121686	DE_Rreb1	52wk	13.0757
Ptprg	4.07496e-06	9.2039e-06	-0.145052	-0.12152	DE_Rreb1	52wk	5.03603
Ewsr1	1.63019e-27	1.81477e-26	-0.258219	-0.121494	DE_Rreb1	52wk	25.7412
Gm12239	0.000109639	0.000212786	-0.198396	-0.121006	DE_Rreb1	52wk	3.67206
Helz	9.34466e-14	3.89767e-13	-0.272146	-0.120468	DE_Rreb1	52wk	12.4092
Gm16599	1.15752e-35	2.85275e-34	-0.685736	-0.120444	DE_Rreb1	52wk	33.5447
Gm36975	5.03512e-34	1.03435e-32	-0.423211	-0.120323	DE_Rreb1	52wk	31.9853
Timm9	8.80973e-36	2.19836e-34	-0.469146	-0.120271	DE_Rreb1	52wk	33.6579
Vwa5b2	9.05786e-17	4.66885e-16	-0.370885	-0.119954	DE_Rreb1	52wk	15.3308
Ppp1r10	1.43398e-35	3.50082e-34	-0.803244	-0.118858	DE_Rreb1	52wk	33.4558
Mttp	2.66515e-31	4.21338e-30	-0.533812	-0.118738	DE_Rreb1	52wk	29.3754
Ppp6r2	2.43355e-14	1.05988e-13	-0.350951	-0.118484	DE_Rreb1	52wk	12.9747
Mef2c	0.000208715	0.000390965	-0.134147	-0.118296	DE_Rreb1	52wk	3.40786
Gm40841	0.000354878	0.000645587	-0.243871	-0.118113	DE_Rreb1	52wk	3.19004
Fam135b	0.00102269	0.00175587	-0.188439	-0.117252	DE_Rreb1	52wk	2.75551
Lrrc4	1.40339e-09	4.31315e-09	-0.491257	-0.116506	DE_Rreb1	52wk	8.36521
Son	5.53739e-07	1.35569e-06	-0.164184	-0.114656	DE_Rreb1	52wk	5.86784
Caln1	0.000645899	0.00113804	-0.145781	-0.114069	DE_Rreb1	52wk	2.94384
Tcea1	1.41926e-28	1.73082e-27	-0.346991	-0.113791	DE_Rreb1	52wk	26.7617
Kantr	1.13965e-27	1.28134e-26	-0.44348	-0.113231	DE_Rreb1	52wk	25.8923
Mtmr7	1.53413e-18	8.87449e-18	-0.366583	-0.112855	DE_Rreb1	52wk	17.0519
Map2k4	1.88885e-14	8.30321e-14	-0.141336	-0.112661	DE_Rreb1	52wk	13.0808
Trerf1	3.80974e-06	8.62515e-06	-0.131674	-0.112125	DE_Rreb1	52wk	5.06423
Pabpn1	2.06862e-24	1.80219e-23	-0.1866	-0.111925	DE_Rreb1	52wk	22.7442
Arhgap18	1.96344e-10	6.48237e-10	-0.446984	-0.111701	DE_Rreb1	52wk	9.18827
Otud7a	9.96248e-05	0.000194208	-0.129033	-0.110807	DE_Rreb1	52wk	3.71173
Wnk1	3.95527e-08	1.07291e-07	-0.245942	-0.110719	DE_Rreb1	52wk	6.96944
Cnksr2	2.2773e-06	5.2708e-06	-0.165493	-0.110453	DE_Rreb1	52wk	5.27812
Arhgef7	6.79385e-30	9.40941e-29	-0.413091	-0.110049	DE_Rreb1	52wk	28.0264
Clint1	5.93981e-29	7.46493e-28	-0.324181	-0.109942	DE_Rreb1	52wk	27.127
Fgfr2	1.1336e-06	2.6979e-06	-0.143826	-0.109876	DE_Rreb1	52wk	5.56897
Tspan12	2.73821e-10	8.9334e-10	-0.44622	-0.109839	DE_Rreb1	52wk	9.04898
Skap1	3.68618e-08	1.00232e-07	-0.428253	-0.109601	DE_Rreb1	52wk	6.99899
Golga5	9.74539e-43	6.66672e-41	-0.902927	-0.109475	DE_Rreb1	52wk	40.1761
3110021N24Rik	5.25538e-29	6.65314e-28	-0.39862	-0.109329	DE_Rreb1	52wk	27.177
Rps6ka5	6.98976e-07	1.69732e-06	-0.319342	-0.108983	DE_Rreb1	52wk	5.77023
Gm15478	3.44595e-24	2.94473e-23	-0.556347	-0.108845	DE_Rreb1	52wk	22.531
Sh3gl2	3.14405e-08	8.60052e-08	-0.145412	-0.108793	DE_Rreb1	52wk	7.06548
2610020C07Rik	6.4457e-34	1.30765e-32	-0.421079	-0.108273	DE_Rreb1	52wk	31.8835
Clcn5	1.26395e-18	7.36748e-18	-0.847502	-0.108273	DE_Rreb1	52wk	17.1327
Syt7	1.81948e-09	5.54072e-09	-0.307526	-0.108255	DE_Rreb1	52wk	8.25643
Maco1	2.29413e-21	1.61586e-20	-0.302449	-0.107981	DE_Rreb1	52wk	19.7916
Baz2a	5.8528e-11	2.00801e-10	-0.499136	-0.107819	DE_Rreb1	52wk	9.69723
Bdnf	2.61234e-06	6.01618e-06	-0.930267	-0.107594	DE_Rreb1	52wk	5.22068
Dtd1	5.56973e-17	2.91318e-16	-0.257338	-0.10738	DE_Rreb1	52wk	15.5356
Mbtd1	2.20292e-09	6.65677e-09	-0.192783	-0.107355	DE_Rreb1	52wk	8.17674
Gm15680	0.00164657	0.00274856	-0.459069	-0.107284	DE_Rreb1	52wk	2.56089
Cacnb4	1.382e-07	3.58561e-07	-0.105979	-0.107026	DE_Rreb1	52wk	6.44544
Tmem181a	4.51115e-30	6.35656e-29	-0.456422	-0.106534	DE_Rreb1	52wk	28.1968
Stk32a	0.00311166	0.00501448	-0.299652	-0.106036	DE_Rreb1	52wk	2.29977
Arfgef1	1.46031e-26	1.49947e-25	-0.221834	-0.10603	DE_Rreb1	52wk	24.8241
Gm15261	3.97463e-05	8.11035e-05	-0.396892	-0.105847	DE_Rreb1	52wk	4.09096
Luc7l2	9.06556e-22	6.56727e-21	-0.107297	-0.105678	DE_Rreb1	52wk	20.1826
Gucy1b1	5.7161e-19	3.42029e-18	-0.377779	-0.104146	DE_Rreb1	52wk	17.4659
Rasgrf1	8.80944e-19	5.18978e-18	-0.108476	-0.103817	DE_Rreb1	52wk	17.2849
Ktn1	1.21577e-25	1.16186e-24	-0.205486	-0.103352	DE_Rreb1	52wk	23.9348
Spock3	0.00560383	0.0087419	-0.049576	-0.103269	DE_Rreb1	52wk	2.05839
Map7	6.14389e-09	1.78339e-08	-0.21133	-0.103198	DE_Rreb1	52wk	7.74875
Mphosph9	9.56668e-16	4.5975e-15	-0.334822	-0.103126	DE_Rreb1	52wk	14.3375
Gm46367	2.28707e-30	3.30161e-29	-0.736931	-0.102761	DE_Rreb1	52wk	28.4813
Zcchc7	1.01639e-14	4.5505e-14	-0.102321	-0.102698	DE_Rreb1	52wk	13.3419
Smarcc1	8.3782e-28	9.52308e-27	-0.36397	-0.10262	DE_Rreb1	52wk	26.0212
Copg2	8.54449e-27	8.93278e-26	-0.21103	-0.102528	DE_Rreb1	52wk	25.049
Tmem178b	5.33719e-10	1.70647e-09	-0.0793362	-0.101339	DE_Rreb1	52wk	8.7679
Gse1	5.50999e-22	4.05424e-21	-0.264214	-0.100436	DE_Rreb1	52wk	20.3921
Pdcd7	5.56537e-18	3.09643e-17	-0.516008	-0.10026	DE_Rreb1	52wk	16.5091
Nf1	2.65586e-08	7.30904e-08	-0.139086	-0.10008	DE_Rreb1	52wk	7.13614
Malat1	1.11691e-97	2.73254e-96	-0.203338	-1.56693	DE_Sox5	52wk	95.5634
Nrg1	4.47209e-19	1.29619e-18	-0.292235	-0.710771	DE_Sox5	52wk	17.8873
Lrrtm4	3.20979e-18	9.06641e-18	-0.168229	-0.563262	DE_Sox5	52wk	17.0426
Gnas	1.13646e-64	1.14692e-63	-0.353336	-0.437739	DE_Sox5	52wk	62.9405
Tafa1	4.64884e-29	1.81563e-28	-0.154174	-0.385343	DE_Sox5	52wk	27.741
Rbfox1	5.08634e-18	1.4278e-17	-0.0859523	-0.3766	DE_Sox5	52wk	16.8453
Ryr3	5.75079e-41	3.07473e-40	-0.381157	-0.3402	DE_Sox5	52wk	39.5122
Erc2	2.62761e-58	2.2569e-57	-0.206042	-0.305023	DE_Sox5	52wk	56.6465
Plcxd3	7.41605e-17	2.00681e-16	-0.307969	-0.271928	DE_Sox5	52wk	15.6975
Gm47283	3.88732e-156	8.31192e-154	-0.481654	-0.268063	DE_Sox5	52wk	153.08
Penk	3.49684e-56	2.82975e-55	-0.360847	-0.250883	DE_Sox5	52wk	54.5483
Opcml	1.73682e-09	3.50509e-09	-0.106328	-0.244824	DE_Sox5	52wk	8.4553
Slc24a2	1.79675e-63	1.75406e-62	-0.15047	-0.243193	DE_Sox5	52wk	61.756
AC149090.1	1.2855e-88	2.44106e-87	-0.197679	-0.234097	DE_Sox5	52wk	86.6124
Greb1l	1.89138e-116	8.3462e-115	-0.457599	-0.222466	DE_Sox5	52wk	114.079
Magi2	2.3153e-09	4.64402e-09	-0.076098	-0.220668	DE_Sox5	52wk	8.33311
Ptchd4	1.61582e-18	4.60811e-18	-0.152634	-0.218816	DE_Sox5	52wk	17.3365
Klf12	7.77801e-64	7.65575e-63	-0.268122	-0.21736	DE_Sox5	52wk	62.116
Plcl2	6.37414e-55	4.98631e-54	-0.340009	-0.215263	DE_Sox5	52wk	53.3022
Nrg3os	4.16192e-109	1.46335e-107	-0.29928	-0.214786	DE_Sox5	52wk	106.835
Ctnna3	2.32729e-66	2.44906e-65	-0.248201	-0.214144	DE_Sox5	52wk	64.611
Gm20642	1.29272e-92	2.75961e-91	-0.30696	-0.208154	DE_Sox5	52wk	90.5592
Ube3a	6.00033e-80	9.06425e-79	-0.172021	-0.205197	DE_Sox5	52wk	78.0427
Ebf1	3.9244e-15	9.98759e-15	-0.0745045	-0.204991	DE_Sox5	52wk	14.0005
Auts2	2.18298e-32	9.35056e-32	-0.103687	-0.203448	DE_Sox5	52wk	31.0292
Cdh10	1.45309e-29	5.75806e-29	-0.319205	-0.198027	DE_Sox5	52wk	28.2397
Epha5	4.95398e-06	8.32841e-06	-0.109577	-0.195581	DE_Sox5	52wk	5.07944
Chrm3	5.1614e-19	1.49285e-18	-0.708761	-0.191314	DE_Sox5	52wk	17.826
Bcl2	1.59721e-40	8.47592e-40	-0.206518	-0.190111	DE_Sox5	52wk	39.0718
Inpp4b	6.32036e-15	1.59556e-14	-0.101999	-0.185712	DE_Sox5	52wk	13.7971
Nedd4l	3.07929e-23	1.01486e-22	-0.222254	-0.183781	DE_Sox5	52wk	21.9936
Bmper	8.38588e-22	2.64828e-21	-0.3739	-0.176196	DE_Sox5	52wk	20.577
Gm15680	2.70912e-73	3.36879e-72	-0.379335	-0.16495	DE_Sox5	52wk	71.4725
Stt3b	3.82283e-78	5.53028e-77	-0.515531	-0.163455	DE_Sox5	52wk	76.2573
Cacna1d	1.62612e-62	1.54728e-61	-0.155699	-0.158297	DE_Sox5	52wk	60.8104
Trpc3	2.2259e-12	5.08828e-12	-0.542526	-0.150851	DE_Sox5	52wk	11.2934
Lrp1	1.27852e-87	2.35635e-86	-0.452303	-0.149908	DE_Sox5	52wk	85.6278
Fkbp5	4.79138e-120	2.36422e-118	-0.978745	-0.148797	DE_Sox5	52wk	117.626
Acp1	2.26783e-63	2.20495e-62	-0.254313	-0.147578	DE_Sox5	52wk	61.6566
Tshz2	0.000148922	0.000226711	-0.127725	-0.146701	DE_Sox5	52wk	3.64453
Gm32509	9.60959e-104	2.86544e-102	-0.348994	-0.1467	DE_Sox5	52wk	101.543
Maml3	0.000977492	0.00140091	-0.103651	-0.14103	DE_Sox5	52wk	2.85359
Itpr1	8.5e-13	1.97291e-12	-0.229352	-0.140485	DE_Sox5	52wk	11.7049
Plcl1	3.7698e-11	8.20471e-11	-0.240598	-0.139893	DE_Sox5	52wk	10.0859
Cadps2	0.000291336	0.000435225	-0.180987	-0.13867	DE_Sox5	52wk	3.36129
Ehbp1	3.668e-27	1.35413e-26	-0.179764	-0.138665	DE_Sox5	52wk	25.8683
Pde1c	0.00168079	0.00236579	-0.102578	-0.138563	DE_Sox5	52wk	2.62602
Snhg11	2.46962e-13	5.85672e-13	-0.0497288	-0.138279	DE_Sox5	52wk	12.2323
Ctdspl	5.59465e-20	1.67204e-19	-0.206153	-0.137995	DE_Sox5	52wk	18.7768
Ppfia2	3.65883e-20	1.10049e-19	-0.0754559	-0.136939	DE_Sox5	52wk	18.9584
Csmd2	2.71641e-19	7.92122e-19	-0.386262	-0.134177	DE_Sox5	52wk	18.1012
Lmo3	0.000389825	0.000577079	-0.123428	-0.132202	DE_Sox5	52wk	3.23876
Gm16599	1.98382e-35	9.23441e-35	-0.547865	-0.132137	DE_Sox5	52wk	34.0346
4930517O19Rik	3.5406e-99	9.14713e-98	-0.687783	-0.131273	DE_Sox5	52wk	97.0387
Pakap-1	1.11055e-68	1.23031e-67	-0.330568	-0.131237	DE_Sox5	52wk	66.91
Ror1	1.77301e-53	1.32698e-52	-1.56296	-0.129238	DE_Sox5	52wk	51.8771
Kcnd3	6.49676e-09	1.27549e-08	-0.111055	-0.128581	DE_Sox5	52wk	7.89432
Hacd3	1.04762e-84	1.78911e-83	-0.330476	-0.12827	DE_Sox5	52wk	82.7474
Htr4	1.27903e-10	2.72134e-10	-0.18752	-0.124707	DE_Sox5	52wk	9.56522
Fgfr2	2.29174e-79	3.39756e-78	-0.172258	-0.124551	DE_Sox5	52wk	77.4688
Tac1	0.00137279	0.00194445	-0.162861	-0.124164	DE_Sox5	52wk	2.7112
Pex5l	8.08745e-10	1.65732e-09	-0.234251	-0.123324	DE_Sox5	52wk	8.78059
Prkca	3.71944e-06	6.30413e-06	-0.105617	-0.122843	DE_Sox5	52wk	5.20037
Gpc6	8.51645e-06	1.41252e-05	-0.0596694	-0.122573	DE_Sox5	52wk	4.85001
Cadm1	6.28878e-17	1.7051e-16	-0.116842	-0.120223	DE_Sox5	52wk	15.7682
Slc24a5	1.11803e-61	1.0453e-60	-0.316543	-0.118937	DE_Sox5	52wk	59.9808
Gm15478	5.8472e-133	4.21319e-131	-0.809689	-0.117519	DE_Sox5	52wk	130.375
Gm1604a	2.32436e-12	5.30971e-12	-0.231994	-0.117139	DE_Sox5	52wk	11.2749
A830012C17Rik	3.96275e-30	1.597e-29	-0.335879	-0.11694	DE_Sox5	52wk	28.7967
Mctp2	1.93833e-39	9.99373e-39	-0.551954	-0.116445	DE_Sox5	52wk	38.0003
Mctp1	8.74987e-09	1.70777e-08	-0.1014	-0.115472	DE_Sox5	52wk	7.76757
Mcc	2.22892e-12	5.09434e-12	-0.254524	-0.114146	DE_Sox5	52wk	11.2929
Zfp831	7.88357e-38	3.90467e-37	-0.403003	-0.113775	DE_Sox5	52wk	36.4084
Fgf12	7.12855e-12	1.59423e-11	-0.0641431	-0.11335	DE_Sox5	52wk	10.7975
Tcf4	3.41149e-08	6.46647e-08	-0.17219	-0.112777	DE_Sox5	52wk	7.18933
Kcnn2	1.38017e-27	5.1744e-27	-0.131772	-0.110444	DE_Sox5	52wk	26.2861
Ntm	0.000258675	0.000387446	-0.0635047	-0.109265	DE_Sox5	52wk	3.41179
4930570B17Rik	1.11962e-113	4.47508e-112	-0.591532	-0.10907	DE_Sox5	52wk	111.349
Hivep2	3.99671e-35	1.84409e-34	-0.0889969	-0.108769	DE_Sox5	52wk	33.7342
Dner	7.73722e-12	1.72888e-11	-0.231061	-0.108539	DE_Sox5	52wk	10.7622
Kctd16	4.55351e-10	9.45055e-10	-0.0990216	-0.108295	DE_Sox5	52wk	9.02454
A330008L17Rik	1.36248e-11	3.01779e-11	-0.0699893	-0.107578	DE_Sox5	52wk	10.5203
Sntg2	1.69444e-62	1.61113e-61	-0.733551	-0.107226	DE_Sox5	52wk	60.7929
Gm42439	9.96313e-75	1.28952e-73	-0.382959	-0.106088	DE_Sox5	52wk	72.8896
Lsm7	8.28441e-126	4.79912e-124	-0.722433	-0.104499	DE_Sox5	52wk	123.319
Egfem1	1.17425e-08	2.27952e-08	-0.34059	-0.10282	DE_Sox5	52wk	7.64216
Dzank1	1.0558e-73	1.32923e-72	-0.271045	-0.10271	DE_Sox5	52wk	71.8764
Dab1	0.000239376	0.000359091	-0.0494308	-0.101956	DE_Sox5	52wk	3.4448
Gk	1.02811e-44	6.08717e-44	-0.490722	-0.101367	DE_Sox5	52wk	43.2156
Mgat4a	6.52882e-46	3.9895e-45	-0.27963	-0.101183	DE_Sox5	52wk	44.3991
Malat1	0.000731014	0.00198538	-0.143937	-1.29784	DE_Megfr11	52wk	2.70216
Tnr	3.437e-06	2.11647e-05	-0.546356	-0.750346	DE_Megfr11	52wk	4.67439
Ptprt	4.24379e-05	0.000169694	-0.474642	-0.632592	DE_Megfr11	52wk	3.77033
Vcan	2.0362e-05	9.26813e-05	-0.68805	-0.613769	DE_Megfr11	52wk	4.03301
Erbb4	0.000327509	0.000992428	-0.291401	-0.459372	DE_Megfr11	52wk	3.0033
Xylt1	1.47429e-05	7.03606e-05	-0.456738	-0.424375	DE_Megfr11	52wk	4.15267
Adarb2	0.000187169	0.000614011	-0.317032	-0.412908	DE_Megfr11	52wk	3.21182
Arhgap31	1.18551e-05	5.84588e-05	-0.722744	-0.396048	DE_Megfr11	52wk	4.23315
Pcdh15	0.00112073	0.00289209	-0.204072	-0.382738	DE_Megfr11	52wk	2.53879
Ptprz1	5.76623e-05	0.000221085	-0.376536	-0.374465	DE_Megfr11	52wk	3.65544
Tmem132d	7.6155e-06	4.09233e-05	-0.569793	-0.360433	DE_Megfr11	52wk	4.38803
Sox2ot	0.000430088	0.00126385	-0.364966	-0.356866	DE_Megfr11	52wk	2.8983
Sema3d	1.91528e-06	1.33898e-05	-0.790158	-0.354567	DE_Megfr11	52wk	4.87323
9530026P05Rik	0.0021596	0.00512754	-0.558116	-0.351586	DE_Megfr11	52wk	2.29009
Gm4876	9.51211e-06	4.86902e-05	-0.533728	-0.350799	DE_Megfr11	52wk	4.31256
Rab3c	0.00295985	0.00679319	-0.368383	-0.331333	DE_Megfr11	52wk	2.16793
Mybpc1	1.05273e-06	8.48029e-06	-0.801368	-0.30332	DE_Megfr11	52wk	5.07159
Galnt13	0.00273773	0.00633817	-0.215572	-0.30155	DE_Megfr11	52wk	2.19804
Gm15398	3.75189e-08	1.13039e-06	-0.799989	-0.294958	DE_Megfr11	52wk	5.94677
Ghr	0.000514374	0.00147546	-0.431609	-0.292913	DE_Megfr11	52wk	2.83107
Ptprk	0.000226031	0.000724407	-0.370469	-0.292063	DE_Megfr11	52wk	3.14002
Zeb2	0.000272373	0.000847464	-0.389848	-0.275954	DE_Megfr11	52wk	3.07188
Gpc3	0.000298752	0.000913697	-1.49523	-0.26754	DE_Megfr11	52wk	3.0392
Serpinb1b	8.3718e-08	1.5198e-06	-1.10698	-0.26646	DE_Megfr11	52wk	5.81821
Dscaml1	4.84939e-06	2.81273e-05	-0.40791	-0.263672	DE_Megfr11	52wk	4.55087
Tcf4	0.00319831	0.00727508	-0.252235	-0.257418	DE_Megfr11	52wk	2.13816
Khdrbs3	0.00056207	0.00159281	-0.455258	-0.25693	DE_Megfr11	52wk	2.79784
Pdgfra	9.51211e-06	4.86902e-05	-0.604912	-0.256252	DE_Megfr11	52wk	4.31256
Adam12	0.000226031	0.000724407	-0.557278	-0.248913	DE_Megfr11	52wk	3.14002
Plcb4	7.6155e-06	4.09233e-05	-0.304212	-0.248901	DE_Megfr11	52wk	4.38803
Vat1l	0.0021596	0.00512754	-0.362182	-0.243765	DE_Megfr11	52wk	2.29009
Epn2	0.000514374	0.00147546	-0.319639	-0.243549	DE_Megfr11	52wk	2.83107
Gm6213	0.00402246	0.00890272	-2.02157	-0.241858	DE_Megfr11	52wk	2.05048
Slc35f1	0.000104906	0.000369718	-0.199879	-0.240104	DE_Megfr11	52wk	3.43213
Ptprg	0.000154655	0.000518621	-0.225661	-0.236996	DE_Megfr11	52wk	3.28515
Lhfpl3	0.00345414	0.00778171	-0.127204	-0.233357	DE_Megfr11	52wk	2.10893
Gm13052	2.3666e-07	2.81228e-06	-0.725746	-0.233224	DE_Megfr11	52wk	5.55094
Ahi1	8.51346e-06	4.44135e-05	-0.199575	-0.232474	DE_Megfr11	52wk	4.35249
Megf11	1.82941e-05	8.45146e-05	-0.577154	-0.231111	DE_Megfr11	52wk	4.07307
Chsy3	0.00121876	0.00311212	-0.3621	-0.228856	DE_Megfr11	52wk	2.50694
Sgcd	0.00345414	0.00778171	-0.166878	-0.226085	DE_Megfr11	52wk	2.10893
Gm38505	6.45779e-07	5.80021e-06	-0.766158	-0.224829	DE_Megfr11	52wk	5.23656
Gm20754	0.000797086	0.00214009	-0.435624	-0.223083	DE_Megfr11	52wk	2.66957
Ntn1	3.06103e-06	1.92057e-05	-0.827963	-0.217481	DE_Megfr11	52wk	4.71657
Cd9	0.000154655	0.000518621	-1.02156	-0.211697	DE_Megfr11	52wk	3.28515
Pik3r1	6.37969e-05	0.000241468	-0.453373	-0.210902	DE_Megfr11	52wk	3.61714
Cspg4	9.32434e-07	7.75345e-06	-1.22093	-0.210595	DE_Megfr11	52wk	5.11051
Stk32a	0.000127512	0.000438622	-0.461305	-0.206186	DE_Megfr11	52wk	3.35791
Gtdc1	9.55152e-08	1.62615e-06	-0.280713	-0.204829	DE_Megfr11	52wk	5.78884
Ppfibp1	0.000797086	0.00214009	-0.385991	-0.204328	DE_Megfr11	52wk	2.66957
Lmbrd1	2.49298e-08	1.11431e-06	-0.422478	-0.20229	DE_Megfr11	52wk	5.95299
Csmd2	2.26513e-05	0.000101279	-0.230785	-0.199763	DE_Megfr11	52wk	3.99448
Wipf1	0.000248189	0.000781465	-0.606941	-0.198971	DE_Megfr11	52wk	3.10709
Slc16a2	0.000797086	0.00214009	-0.789872	-0.197534	DE_Megfr11	52wk	2.66957
Lyn	3.27577e-08	1.11431e-06	-0.993541	-0.197172	DE_Megfr11	52wk	5.95299
Ust	6.80851e-06	3.72994e-05	-0.409021	-0.196242	DE_Megfr11	52wk	4.4283
Emid1	3.06103e-06	1.92057e-05	-0.996045	-0.190528	DE_Megfr11	52wk	4.71657
Astn1	6.37969e-05	0.000241468	-0.214551	-0.189631	DE_Megfr11	52wk	3.61714
Calcrl	1.3224e-05	6.42312e-05	-0.586188	-0.18963	DE_Megfr11	52wk	4.19225
Cfap20	2.85849e-08	1.11431e-06	-0.767327	-0.187868	DE_Megfr11	52wk	5.95299
Arl15	0.00156238	0.00387951	-0.168895	-0.184548	DE_Megfr11	52wk	2.41122
Tox3	1.24125e-07	1.87202e-06	-0.71126	-0.183276	DE_Megfr11	52wk	5.72769
Itga9	0.000731014	0.00198538	-0.386747	-0.181464	DE_Megfr11	52wk	2.70216
Zbtb16	1.1879e-06	9.23035e-06	-0.643741	-0.181379	DE_Megfr11	52wk	5.03478
Gm4117	4.29483e-08	1.13161e-06	-2.07553	-0.181004	DE_Megfr11	52wk	5.9463
Lcorl	6.37969e-05	0.000241468	-0.310286	-0.180973	DE_Megfr11	52wk	3.61714
Rhoj	6.08371e-06	3.39877e-05	-0.717234	-0.179853	DE_Megfr11	52wk	4.46868
Dmd	0.000248189	0.000781465	-0.11407	-0.179061	DE_Megfr11	52wk	3.10709
Immp2l	0.00132467	0.00334873	-0.261818	-0.177056	DE_Megfr11	52wk	2.47512
Pid1	2.72468e-06	1.76156e-05	-0.238915	-0.175113	DE_Megfr11	52wk	4.7541
Nr2c2	2.49298e-08	1.11431e-06	-0.392014	-0.174357	DE_Megfr11	52wk	5.95299
Abcg2	5.43309e-06	3.09253e-05	-0.920885	-0.174265	DE_Megfr11	52wk	4.50969
Golgb1	8.25428e-07	7.05812e-06	-0.385096	-0.17243	DE_Megfr11	52wk	5.15131
Kcnh8	0.00273773	0.00633817	-0.278424	-0.171195	DE_Megfr11	52wk	2.19804
Mmp16	8.61205e-05	0.00031056	-0.145797	-0.170414	DE_Megfr11	52wk	3.50785
Dnah5	3.85704e-06	2.32657e-05	-0.737915	-0.169996	DE_Megfr11	52wk	4.63328
Foxp2	0.000187169	0.000614011	-0.503649	-0.169715	DE_Megfr11	52wk	3.21182
Tapt1	3.75189e-08	1.13039e-06	-0.617676	-0.169444	DE_Megfr11	52wk	5.94677
Dnajc1	1.60948e-07	2.17096e-06	-0.293688	-0.16908	DE_Megfr11	52wk	5.66335
Cspg5	3.44995e-05	0.000142102	-0.271516	-0.168171	DE_Megfr11	52wk	3.8474
Cdc42se2	2.79851e-05	0.000119803	-0.479621	-0.167547	DE_Megfr11	52wk	3.92153
Chst11	5.43309e-06	3.09253e-05	-0.383644	-0.167511	DE_Megfr11	52wk	4.50969
Rab11fip2	2.85849e-08	1.11431e-06	-0.433782	-0.167222	DE_Megfr11	52wk	5.95299
Gm48678	2.49298e-08	1.11431e-06	-0.630436	-0.167044	DE_Megfr11	52wk	5.95299
Gnaq	2.42397e-06	1.60424e-05	-0.178943	-0.166259	DE_Megfr11	52wk	4.79473
Macrod1	4.29483e-08	1.13161e-06	-0.700817	-0.166255	DE_Megfr11	52wk	5.9463
Fubp1	2.85849e-08	1.11431e-06	-0.297579	-0.166248	DE_Megfr11	52wk	5.95299
B3gat2	7.05458e-05	0.000263039	-0.54197	-0.166201	DE_Megfr11	52wk	3.57998
Armh4	9.5076e-05	0.000339444	-0.324485	-0.165782	DE_Megfr11	52wk	3.46923
Clcn5	3.75189e-08	1.13039e-06	-0.625149	-0.165109	DE_Megfr11	52wk	5.94677
Mpped2	5.70725e-07	5.36753e-06	-0.247623	-0.164824	DE_Megfr11	52wk	5.27023
Pcbp3	0.000430088	0.00126385	-0.364977	-0.163413	DE_Megfr11	52wk	2.8983
Xrcc4	3.44995e-05	0.000142102	-0.388526	-0.163374	DE_Megfr11	52wk	3.8474
Aldh1a1	0.000226031	0.000724407	-0.511829	-0.162905	DE_Megfr11	52wk	3.14002
Sulf2	2.15526e-06	1.47606e-05	-0.556975	-0.161714	DE_Megfr11	52wk	4.8309
Rasgrf2	0.000470473	0.00136725	-0.307105	-0.160584	DE_Megfr11	52wk	2.86415
Chst9	0.000226031	0.000724407	-0.567476	-0.159944	DE_Megfr11	52wk	3.14002
Ccdc34	2.3666e-07	2.81228e-06	-0.53113	-0.15896	DE_Megfr11	52wk	5.55094
2610035D17Rik	3.05177e-07	3.34235e-06	-0.341023	-0.158369	DE_Megfr11	52wk	5.47595
Ptpdc1	4.91362e-08	1.19616e-06	-0.772613	-0.158262	DE_Megfr11	52wk	5.92221
Stk3	0.000392958	0.00116701	-0.31237	-0.158047	DE_Megfr11	52wk	2.93293
Ankrd44	0.00295985	0.00679319	-0.343133	-0.158026	DE_Megfr11	52wk	2.16793
Tanc1	3.10805e-05	0.000130923	-0.494212	-0.157438	DE_Megfr11	52wk	3.88299
Gm12353	2.49298e-08	1.11431e-06	-0.587818	-0.157436	DE_Megfr11	52wk	5.95299
Yme1l1	4.29483e-08	1.13161e-06	-0.376793	-0.157301	DE_Megfr11	52wk	5.9463
Tmem200a	0.000670059	0.00184895	-0.760559	-0.156947	DE_Megfr11	52wk	2.73308
Sh3rf1	2.72468e-06	1.76156e-05	-0.40483	-0.155863	DE_Megfr11	52wk	4.7541
Cacng3	0.001439	0.00360722	-0.542334	-0.155221	DE_Megfr11	52wk	2.44283
Nrcam	0.00112073	0.00289209	-0.152714	-0.154883	DE_Megfr11	52wk	2.53879
Gpr137c	1.64273e-05	7.72199e-05	-0.297948	-0.154633	DE_Megfr11	52wk	4.11227
Ppp1r14c	2.3666e-07	2.81228e-06	-0.384669	-0.154091	DE_Megfr11	52wk	5.55094
Kcnk2	0.000868665	0.00230963	-0.461009	-0.153918	DE_Megfr11	52wk	2.63646
Mir9-3hg	0.000514374	0.00147546	-0.364538	-0.153133	DE_Megfr11	52wk	2.83107
Dock1	0.00433735	0.00952503	-0.332727	-0.15302	DE_Megfr11	52wk	2.02113
Pkia	2.68818e-07	3.05108e-06	-0.238811	-0.150678	DE_Megfr11	52wk	5.51555
Gm36975	7.33373e-08	1.42903e-06	-0.507614	-0.149961	DE_Megfr11	52wk	5.84496
Srgap2	0.000797086	0.00214009	-0.202047	-0.149803	DE_Megfr11	52wk	2.66957
Fbxw8	3.75189e-08	1.13039e-06	-0.702898	-0.149642	DE_Megfr11	52wk	5.94677
Lrrc4	9.55152e-08	1.62615e-06	-0.472778	-0.149551	DE_Megfr11	52wk	5.78884
Sema3e	1.82941e-05	8.45146e-05	-0.577527	-0.148948	DE_Megfr11	52wk	4.07307
Mid1	9.55152e-08	1.62615e-06	-0.694837	-0.148515	DE_Megfr11	52wk	5.78884
Lypd6	3.437e-06	2.11647e-05	-0.854369	-0.148421	DE_Megfr11	52wk	4.67439
Tmem132b	9.5076e-05	0.000339444	-0.296057	-0.148385	DE_Megfr11	52wk	3.46923
Scn3a	0.000298752	0.000913697	-0.245055	-0.148138	DE_Megfr11	52wk	3.0392
Gstz1	3.92664e-07	4.03277e-06	-0.663481	-0.148024	DE_Megfr11	52wk	5.3944
Lrpap1	9.55152e-08	1.62615e-06	-0.453301	-0.147859	DE_Megfr11	52wk	5.78884
Abhd2	3.437e-06	2.11647e-05	-0.371883	-0.147673	DE_Megfr11	52wk	4.67439
Bach2	1.91528e-06	1.33898e-05	-0.234948	-0.147671	DE_Megfr11	52wk	4.87323
Itpr2	0.00132467	0.00334873	-0.36499	-0.147489	DE_Megfr11	52wk	2.47512
Ttc37	1.83121e-07	2.36437e-06	-0.44378	-0.146159	DE_Megfr11	52wk	5.62628
Ric3	8.3718e-08	1.5198e-06	-0.513192	-0.145954	DE_Megfr11	52wk	5.81821
Vwc2	0.00295985	0.00679319	-0.34386	-0.1457	DE_Megfr11	52wk	2.16793
Gm17106	2.49298e-08	1.11431e-06	-0.56982	-0.145508	DE_Megfr11	52wk	5.95299
Bmp3	4.70294e-05	0.000185264	-1.6034	-0.145119	DE_Megfr11	52wk	3.73221
Snrnp40	3.46263e-07	3.66245e-06	-0.819239	-0.144775	DE_Megfr11	52wk	5.43623
Dner	0.00233853	0.00551051	-0.216603	-0.143901	DE_Megfr11	52wk	2.25881
Sh3d19	0.000868665	0.00230963	-0.259424	-0.143615	DE_Megfr11	52wk	2.63646
Dennd1b	1.70109e-06	1.2204e-05	-0.242542	-0.143116	DE_Megfr11	52wk	4.9135
Rundc3b	2.15526e-06	1.47606e-05	-0.2948	-0.143092	DE_Megfr11	52wk	4.8309
Alcam	8.61205e-05	0.00031056	-0.146882	-0.141963	DE_Megfr11	52wk	3.50785
Zfp287	2.49298e-08	1.11431e-06	-0.921917	-0.141867	DE_Megfr11	52wk	5.95299
Rab40b	0.000613858	0.00171111	-0.857874	-0.139312	DE_Megfr11	52wk	2.76672
Cpq	0.00372847	0.00831928	-0.279936	-0.138918	DE_Megfr11	52wk	2.07991
P2ry14	0.000613858	0.00171111	-0.30873	-0.13864	DE_Megfr11	52wk	2.76672
Gm20275	2.49298e-08	1.11431e-06	-0.42163	-0.13862	DE_Megfr11	52wk	5.95299
Usp24	4.32603e-06	2.57439e-05	-0.241409	-0.138612	DE_Megfr11	52wk	4.58933
Mfsd11	6.42083e-08	1.3354e-06	-0.641779	-0.138284	DE_Megfr11	52wk	5.87439
Crebzf	2.49298e-08	1.11431e-06	-0.488581	-0.138046	DE_Megfr11	52wk	5.95299
Astn2	0.00169543	0.00417281	-0.112024	-0.137774	DE_Megfr11	52wk	2.37957
Lrrn3	3.85704e-06	2.32657e-05	-0.428961	-0.137419	DE_Megfr11	52wk	4.63328
Exoc2	5.20893e-05	0.000202435	-0.349372	-0.137051	DE_Megfr11	52wk	3.69371
Gm48228	1.08915e-07	1.73942e-06	-2.26125	-0.136835	DE_Megfr11	52wk	5.75959
Ash1l	4.29483e-08	1.13161e-06	-0.199248	-0.136355	DE_Megfr11	52wk	5.9463
Klhl5	3.92664e-07	4.03277e-06	-0.512805	-0.135184	DE_Megfr11	52wk	5.3944
Taf7	3.27577e-08	1.11431e-06	-1.12043	-0.134666	DE_Megfr11	52wk	5.95299
Dhx57	5.04117e-07	4.88287e-06	-0.462878	-0.134518	DE_Megfr11	52wk	5.31132
Stac	5.20893e-05	0.000202435	-0.690514	-0.134375	DE_Megfr11	52wk	3.69371
Cdh19	0.0019933	0.00477375	-0.385467	-0.134324	DE_Megfr11	52wk	2.32114
Rbpj	9.55152e-08	1.62615e-06	-0.620755	-0.134272	DE_Megfr11	52wk	5.78884
Ptprj	0.000470473	0.00136725	-0.196535	-0.134069	DE_Megfr11	52wk	2.86415
Snx12	9.55152e-08	1.62615e-06	-0.479286	-0.133291	DE_Megfr11	52wk	5.78884
Csrnp3	0.000670059	0.00184895	-0.161512	-0.132704	DE_Megfr11	52wk	2.73308
Itgav	0.000514374	0.00147546	-0.481762	-0.132148	DE_Megfr11	52wk	2.83107
Ocrl	8.3718e-08	1.5198e-06	-0.298734	-0.131891	DE_Megfr11	52wk	5.81821
Ccl25	7.33373e-08	1.42903e-06	-0.466585	-0.131821	DE_Megfr11	52wk	5.84496
Lrch2	1.91528e-06	1.33898e-05	-0.413044	-0.131681	DE_Megfr11	52wk	4.87323
March7	1.06221e-05	5.33192e-05	-0.300795	-0.131354	DE_Megfr11	52wk	4.27312
Atg16l2	2.49298e-08	1.11431e-06	-0.587265	-0.13125	DE_Megfr11	52wk	5.95299
Fyn	0.00273773	0.00633817	-0.205296	-0.131137	DE_Megfr11	52wk	2.19804
Itfg2	4.29483e-08	1.13161e-06	-0.901709	-0.131001	DE_Megfr11	52wk	5.9463
Spon1	0.00402246	0.00890272	-0.267218	-0.130198	DE_Megfr11	52wk	2.05048
Tmem255b	3.75189e-08	1.13039e-06	-1.69488	-0.130127	DE_Megfr11	52wk	5.94677
Rasa3	3.46263e-07	3.66245e-06	-0.422733	-0.129927	DE_Megfr11	52wk	5.43623
Usp12	2.15526e-06	1.47606e-05	-0.869539	-0.1296	DE_Megfr11	52wk	4.8309
Zmynd8	3.05177e-07	3.34235e-06	-0.237057	-0.129334	DE_Megfr11	52wk	5.47595
Lancl3	0.00319831	0.00727508	-1.64551	-0.129132	DE_Megfr11	52wk	2.13816
Lrif1	3.27577e-08	1.11431e-06	-0.458439	-0.128742	DE_Megfr11	52wk	5.95299
Sgce	5.04117e-07	4.88287e-06	-0.281002	-0.128348	DE_Megfr11	52wk	5.31132
Stag2	1.91528e-06	1.33898e-05	-0.290656	-0.128298	DE_Megfr11	52wk	4.87323
4932443L11Rik	2.85849e-08	1.11431e-06	-0.845963	-0.128232	DE_Megfr11	52wk	5.95299
Brd8	6.45779e-07	5.80021e-06	-0.420979	-0.127696	DE_Megfr11	52wk	5.23656
Fgfr2	0.00132467	0.00334873	-0.178925	-0.127558	DE_Megfr11	52wk	2.47512
Rab3b	1.18551e-05	5.84588e-05	-1.2564	-0.127107	DE_Megfr11	52wk	4.23315
Zbtb17	3.27577e-08	1.11431e-06	-2.10601	-0.127068	DE_Megfr11	52wk	5.95299
Zfp846	4.29483e-08	1.13161e-06	-0.628626	-0.126797	DE_Megfr11	52wk	5.9463
Ranbp17	7.05458e-05	0.000263039	-0.219669	-0.126451	DE_Megfr11	52wk	3.57998
Rtn1	7.79662e-05	0.000287518	-0.11742	-0.126331	DE_Megfr11	52wk	3.54133
Wdr6	1.3224e-05	6.42312e-05	-0.886284	-0.126191	DE_Megfr11	52wk	4.19225
E230029C05Rik	7.6155e-06	4.09233e-05	-0.45306	-0.125834	DE_Megfr11	52wk	4.38803
Tiam1	7.79662e-05	0.000287518	-0.303134	-0.125345	DE_Megfr11	52wk	3.54133
Cbfb	2.49298e-08	1.11431e-06	-0.793853	-0.125121	DE_Megfr11	52wk	5.95299
Map4k5	3.05177e-07	3.34235e-06	-0.304672	-0.125028	DE_Megfr11	52wk	5.47595
Drg1	4.70294e-05	0.000185264	-0.320408	-0.124979	DE_Megfr11	52wk	3.73221
Lemd3	5.76623e-05	0.000221085	-0.480668	-0.124846	DE_Megfr11	52wk	3.65544
Gm49066	1.83121e-07	2.36437e-06	-1.41304	-0.124633	DE_Megfr11	52wk	5.62628
Reps2	0.000731014	0.00198538	-0.334309	-0.124573	DE_Megfr11	52wk	2.70216
Ate1	0.00035884	0.00107555	-0.416008	-0.124283	DE_Megfr11	52wk	2.96837
Galnt7	7.6155e-06	4.09233e-05	-0.370833	-0.124232	DE_Megfr11	52wk	4.38803
Stard13	0.000298752	0.000913697	-0.373559	-0.123941	DE_Megfr11	52wk	3.0392
Ifnar2	1.33968e-06	1.01542e-05	-0.776761	-0.123377	DE_Megfr11	52wk	4.99335
Pigu	2.3666e-07	2.81228e-06	-0.39993	-0.122318	DE_Megfr11	52wk	5.55094
Rbm4	9.55152e-08	1.62615e-06	-0.709074	-0.122281	DE_Megfr11	52wk	5.78884
BC005561	7.05458e-05	0.000263039	-0.288553	-0.12223	DE_Megfr11	52wk	3.57998
Cacna1b	0.000327509	0.000992428	-0.206379	-0.122121	DE_Megfr11	52wk	3.0033
Gse1	7.33373e-08	1.42903e-06	-0.302691	-0.121878	DE_Megfr11	52wk	5.84496
Mertk	0.000946166	0.00249645	-0.57665	-0.121629	DE_Megfr11	52wk	2.60268
Adnp	8.25428e-07	7.05812e-06	-0.295765	-0.121524	DE_Megfr11	52wk	5.15131
Ddx55	0.000140467	0.000478168	-0.59011	-0.120816	DE_Megfr11	52wk	3.32042
Dtnb	1.1879e-06	9.23035e-06	-0.201704	-0.119903	DE_Megfr11	52wk	5.03478
Arfgef1	1.82941e-05	8.45146e-05	-0.208547	-0.11978	DE_Megfr11	52wk	4.07307
Sned1	4.70294e-05	0.000185264	-1.08158	-0.119632	DE_Megfr11	52wk	3.73221
Fbn1	2.72468e-06	1.76156e-05	-0.431984	-0.119563	DE_Megfr11	52wk	4.7541
Nprl3	9.55152e-08	1.62615e-06	-0.753211	-0.119418	DE_Megfr11	52wk	5.78884
Gfpt2	9.55152e-08	1.62615e-06	-1.20229	-0.119369	DE_Megfr11	52wk	5.78884
Pwp1	2.49298e-08	1.11431e-06	-1.28236	-0.119258	DE_Megfr11	52wk	5.95299
Ufd1	4.45037e-07	4.43018e-06	-0.444353	-0.119134	DE_Megfr11	52wk	5.35358
A230072C01Rik	2.49298e-08	1.11431e-06	-1.32669	-0.118633	DE_Megfr11	52wk	5.95299
Ptpro	0.00156238	0.00387951	-0.359122	-0.118576	DE_Megfr11	52wk	2.41122
Acer3	3.46263e-07	3.66245e-06	-0.308419	-0.118503	DE_Megfr11	52wk	5.43623
Evl	3.82738e-05	0.000155335	-0.321624	-0.11816	DE_Megfr11	52wk	3.80873
Sumf1	4.29483e-08	1.13161e-06	-0.653832	-0.118097	DE_Megfr11	52wk	5.9463
Psd3	9.5076e-05	0.000339444	-0.175314	-0.118014	DE_Megfr11	52wk	3.46923
Mrap2	3.06103e-06	1.92057e-05	-0.560304	-0.117677	DE_Megfr11	52wk	4.71657
Smad1	1.91528e-06	1.33898e-05	-0.357957	-0.116814	DE_Megfr11	52wk	4.87323
Cald1	0.000140467	0.000478168	-0.520247	-0.116469	DE_Megfr11	52wk	3.32042
Rnf43	0.001439	0.00360722	-0.695786	-0.116334	DE_Megfr11	52wk	2.44283
Psmd11	1.60948e-07	2.17096e-06	-0.355144	-0.116214	DE_Megfr11	52wk	5.66335
Ostf1	0.00132467	0.00334873	-0.934725	-0.116181	DE_Megfr11	52wk	2.47512
Neto2	0.00121876	0.00311212	-0.365807	-0.116153	DE_Megfr11	52wk	2.50694
Pram1	2.49298e-08	1.11431e-06	-1.15137	-0.116104	DE_Megfr11	52wk	5.95299
Pign	1.60948e-07	2.17096e-06	-0.37379	-0.115788	DE_Megfr11	52wk	5.66335
Acvr2a	0.000248189	0.000781465	-0.314146	-0.115289	DE_Megfr11	52wk	3.10709
Kctd3	3.46263e-07	3.66245e-06	-0.50025	-0.115211	DE_Megfr11	52wk	5.43623
Zranb1	4.29483e-08	1.13161e-06	-0.28812	-0.115198	DE_Megfr11	52wk	5.9463
Slc16a7	2.68818e-07	3.05108e-06	-0.305646	-0.115169	DE_Megfr11	52wk	5.51555
Ola1	9.55152e-08	1.62615e-06	-0.273387	-0.114758	DE_Megfr11	52wk	5.78884
Fam110b	0.000187169	0.000614011	-0.220095	-0.114449	DE_Megfr11	52wk	3.21182
Phf6	3.92664e-07	4.03277e-06	-0.365763	-0.114366	DE_Megfr11	52wk	5.3944
Irak2	6.42083e-08	1.3354e-06	-1.59873	-0.114241	DE_Megfr11	52wk	5.87439
Rnpep	2.49298e-08	1.11431e-06	-0.651303	-0.114038	DE_Megfr11	52wk	5.95299
Slc15a4	2.85849e-08	1.11431e-06	-0.908937	-0.113962	DE_Megfr11	52wk	5.95299
Cpne1	7.30299e-07	6.40344e-06	-0.359549	-0.113945	DE_Megfr11	52wk	5.19359
Lims1	3.437e-06	2.11647e-05	-0.281931	-0.113852	DE_Megfr11	52wk	4.67439
Prkcq	9.5076e-05	0.000339444	-0.41513	-0.113612	DE_Megfr11	52wk	3.46923
Arhgap17	2.68818e-07	3.05108e-06	-0.433658	-0.113542	DE_Megfr11	52wk	5.51555
Gpr17	1.91528e-06	1.33898e-05	-1.17677	-0.11333	DE_Megfr11	52wk	4.87323
D330023K18Rik	5.04117e-07	4.88287e-06	-1.0954	-0.113252	DE_Megfr11	52wk	5.31132
Gm19710	4.91362e-08	1.19616e-06	-0.600081	-0.113101	DE_Megfr11	52wk	5.92221
Hectd2os	2.49298e-08	1.11431e-06	-1.84835	-0.112965	DE_Megfr11	52wk	5.95299
Oprl1	2.08234e-07	2.55922e-06	-0.808908	-0.112664	DE_Megfr11	52wk	5.59189
Gmnc	0.00112073	0.00289209	-1.17478	-0.112322	DE_Megfr11	52wk	2.53879
Gjc3	0.00402246	0.00890272	-0.32974	-0.112276	DE_Megfr11	52wk	2.05048
Cds2	6.80851e-06	3.72994e-05	-0.347968	-0.112039	DE_Megfr11	52wk	4.4283
Snx25	2.26513e-05	0.000101279	-0.23984	-0.111889	DE_Megfr11	52wk	3.99448
Crebrf	1.05273e-06	8.48029e-06	-0.215968	-0.111875	DE_Megfr11	52wk	5.07159
Mtg2	3.75189e-08	1.13039e-06	-0.822553	-0.11185	DE_Megfr11	52wk	5.94677
Fbxl7	1.60948e-07	2.17096e-06	-0.56545	-0.111565	DE_Megfr11	52wk	5.66335
Tmcc1	4.84939e-06	2.81273e-05	-0.131075	-0.111128	DE_Megfr11	52wk	4.55087
Gphn	0.0021596	0.00512754	-0.0727308	-0.111059	DE_Megfr11	52wk	2.29009
Pdlim5	0.00103003	0.00269205	-0.353427	-0.110982	DE_Megfr11	52wk	2.56992
Plpp4	0.000248189	0.000781465	-0.291803	-0.110938	DE_Megfr11	52wk	3.10709
Sgms1	0.000797086	0.00214009	-0.155116	-0.110702	DE_Megfr11	52wk	2.66957
Stard9	0.00121876	0.00311212	-0.337242	-0.110519	DE_Megfr11	52wk	2.50694
Luc7l2	1.05273e-06	8.48029e-06	-0.116813	-0.11042	DE_Megfr11	52wk	5.07159
Ptbp3	2.79851e-05	0.000119803	-0.425048	-0.110387	DE_Megfr11	52wk	3.92153
Mtmr10	5.76623e-05	0.000221085	-0.629385	-0.110348	DE_Megfr11	52wk	3.65544
Csnk1g1	5.04117e-07	4.88287e-06	-0.203796	-0.109813	DE_Megfr11	52wk	5.31132
Pcdh17	1.47429e-05	7.03606e-05	-0.151847	-0.109792	DE_Megfr11	52wk	4.15267
Ubr1	0.000226031	0.000724407	-0.255318	-0.109663	DE_Megfr11	52wk	3.14002
Hacd3	1.47429e-05	7.03606e-05	-0.287125	-0.109361	DE_Megfr11	52wk	4.15267
Cdc14a	3.85704e-06	2.32657e-05	-0.90943	-0.109211	DE_Megfr11	52wk	4.63328
Zfr2	8.25428e-07	7.05812e-06	-0.756385	-0.109179	DE_Megfr11	52wk	5.15131
Smap1	1.70109e-06	1.2204e-05	-0.304873	-0.10916	DE_Megfr11	52wk	4.9135
Rev1	1.3224e-05	6.42312e-05	-0.244014	-0.10894	DE_Megfr11	52wk	4.19225
Taf1d	2.51842e-05	0.00011043	-0.247273	-0.108925	DE_Megfr11	52wk	3.95691
Tut4	3.10805e-05	0.000130923	-0.165281	-0.108712	DE_Megfr11	52wk	3.88299
Metap1d	4.91362e-08	1.19616e-06	-0.351181	-0.108698	DE_Megfr11	52wk	5.92221
Mpv17	1.60948e-07	2.17096e-06	-0.786735	-0.108558	DE_Megfr11	52wk	5.66335
Zfp644	0.000613858	0.00171111	-0.206619	-0.108157	DE_Megfr11	52wk	2.76672
Dtwd2	4.29483e-08	1.13161e-06	-0.995275	-0.108044	DE_Megfr11	52wk	5.9463
Ppp1r14b	2.72468e-06	1.76156e-05	-1.46178	-0.107913	DE_Megfr11	52wk	4.7541
Bcas1	6.37969e-05	0.000241468	-1.17707	-0.107577	DE_Megfr11	52wk	3.61714
Phactr3	3.44995e-05	0.000142102	-0.182562	-0.107391	DE_Megfr11	52wk	3.8474
Atp10a	0.00020574	0.000667186	-0.855391	-0.106912	DE_Megfr11	52wk	3.17575
Slc4a8	1.82941e-05	8.45146e-05	-0.579087	-0.106824	DE_Megfr11	52wk	4.07307
Lix1l	6.42083e-08	1.3354e-06	-0.695836	-0.106586	DE_Megfr11	52wk	5.87439
Trmt1l	2.08234e-07	2.55922e-06	-0.476331	-0.106477	DE_Megfr11	52wk	5.59189
Fbxw2	4.84939e-06	2.81273e-05	-0.458893	-0.106281	DE_Megfr11	52wk	4.55087
Lrch3	1.08915e-07	1.73942e-06	-0.203777	-0.106176	DE_Megfr11	52wk	5.75959
Smyd3	1.06221e-05	5.33192e-05	-0.0987492	-0.106155	DE_Megfr11	52wk	4.27312
Slc38a2	1.51002e-06	1.11371e-05	-0.25802	-0.106008	DE_Megfr11	52wk	4.95323
Pum1	7.33373e-08	1.42903e-06	-0.205432	-0.105862	DE_Megfr11	52wk	5.84496
Lrp6	4.70294e-05	0.000185264	-0.255218	-0.105854	DE_Megfr11	52wk	3.73221
Neu4	0.000298752	0.000913697	-0.520657	-0.105561	DE_Megfr11	52wk	3.0392
Nnat	6.08371e-06	3.39877e-05	-0.824023	-0.105196	DE_Megfr11	52wk	4.46868
Asxl3	8.51346e-06	4.44135e-05	-0.298313	-0.105071	DE_Megfr11	52wk	4.35249
Amer1	3.75189e-08	1.13039e-06	-1.42658	-0.104469	DE_Megfr11	52wk	5.94677
Lrba	1.18551e-05	5.84588e-05	-0.120287	-0.104408	DE_Megfr11	52wk	4.23315
Col9a2	9.51211e-06	4.86902e-05	-1.28162	-0.104281	DE_Megfr11	52wk	4.31256
Cnot6l	2.3666e-07	2.81228e-06	-0.236672	-0.10421	DE_Megfr11	52wk	5.55094
Pip5k1b	0.00372847	0.00831928	-0.175337	-0.103699	DE_Megfr11	52wk	2.07991
Mns1	1.83121e-07	2.36437e-06	-1.24597	-0.103682	DE_Megfr11	52wk	5.62628
Slc1a1	1.3224e-05	6.42312e-05	-0.228567	-0.103677	DE_Megfr11	52wk	4.19225
Zswim3	3.27577e-08	1.11431e-06	-1.28422	-0.103214	DE_Megfr11	52wk	5.95299
Reck	4.29483e-08	1.13161e-06	-0.566438	-0.103002	DE_Megfr11	52wk	5.9463
4930509J09Rik	5.70725e-07	5.36753e-06	-1.56708	-0.102955	DE_Megfr11	52wk	5.27023
Acin1	0.000670059	0.00184895	-0.236704	-0.102873	DE_Megfr11	52wk	2.73308
Tmem80	2.49298e-08	1.11431e-06	-0.797714	-0.102867	DE_Megfr11	52wk	5.95299
Gm47271	2.49298e-08	1.11431e-06	-0.845738	-0.102839	DE_Megfr11	52wk	5.95299
Kiz	0.0019933	0.00477375	-0.32171	-0.102823	DE_Megfr11	52wk	2.32114
Knop1	1.41381e-07	2.05525e-06	-0.669495	-0.102804	DE_Megfr11	52wk	5.68713
Cnot1	4.91362e-08	1.19616e-06	-0.247343	-0.102195	DE_Megfr11	52wk	5.92221
Cd2ap	1.05273e-06	8.48029e-06	-0.260658	-0.102137	DE_Megfr11	52wk	5.07159
Usp48	5.20893e-05	0.000202435	-0.305085	-0.102084	DE_Megfr11	52wk	3.69371
Baz2b	0.000327509	0.000992428	-0.130347	-0.101635	DE_Megfr11	52wk	3.0033
Klhl13	6.37969e-05	0.000241468	-0.403321	-0.101524	DE_Megfr11	52wk	3.61714
Zkscan16	6.37969e-05	0.000241468	-0.330985	-0.101242	DE_Megfr11	52wk	3.61714
Gm14858	5.70725e-07	5.36753e-06	-0.765445	-0.101158	DE_Megfr11	52wk	5.27023
Mrps28	1.41381e-07	2.05525e-06	-0.388716	-0.101051	DE_Megfr11	52wk	5.68713
Rgcc	0.000115689	0.000401962	-0.732585	-0.100781	DE_Megfr11	52wk	3.39582
Far1os	2.85849e-08	1.11431e-06	-0.876624	-0.100552	DE_Megfr11	52wk	5.95299
Qpct	5.20893e-05	0.000202435	-0.525432	-0.100416	DE_Megfr11	52wk	3.69371
Tbcd	9.32434e-07	7.75345e-06	-0.316529	-0.100357	DE_Megfr11	52wk	5.11051
Adgrl1	4.84939e-06	2.81273e-05	-0.307659	-0.100347	DE_Megfr11	52wk	4.55087
Gkap1	7.33373e-08	1.42903e-06	-0.275507	-0.100218	DE_Megfr11	52wk	5.84496
Farsb	0.000470473	0.00136725	-0.277868	-0.10018	DE_Megfr11	52wk	2.86415
Malat1	1.4455e-81	4.11403e-80	-0.218457	-1.84817	ME_Lmx1b	52wk	79.3857
AC149090.1	1.04841e-113	7.29387e-112	-0.19932	-0.213075	ME_Lmx1b	52wk	111.137
Ube3a	7.68855e-59	1.09527e-57	-0.191672	-0.207374	ME_Lmx1b	52wk	56.9605
Nrg3os	5.01039e-120	4.24213e-118	-0.326156	-0.196524	ME_Lmx1b	52wk	117.372
Gm32509	1.74728e-208	5.88047e-205	-0.415776	-0.194508	ME_Lmx1b	52wk	204.231
Gm47283	1.23589e-201	2.55963e-198	-0.372512	-0.191412	ME_Lmx1b	52wk	197.592
Snhg11	4.39201e-23	1.78626e-22	-0.073654	-0.188116	ME_Lmx1b	52wk	21.7481
Asic2	8.51284e-05	0.000136534	-0.0571863	-0.177287	ME_Lmx1b	52wk	3.86476
Gm11418	1.13698e-67	2.10537e-66	-0.399216	-0.150564	ME_Lmx1b	52wk	65.6767
Gm20642	2.89708e-83	8.68607e-82	-0.2554	-0.148556	ME_Lmx1b	52wk	81.0612
5330438D12Rik	4.95051e-114	3.48009e-112	-0.27744	-0.125481	ME_Lmx1b	52wk	111.458
Gm15261	4.33219e-19	1.48095e-18	-0.446477	-0.12023	ME_Lmx1b	52wk	17.8295
Kcnip1	5.98171e-07	1.11586e-06	-0.158618	-0.114686	ME_Lmx1b	52wk	5.95239
Ar	1.18552e-33	7.1841e-33	-0.645845	-0.112938	ME_Lmx1b	52wk	32.1436
Chrm3	2.89497e-05	4.79685e-05	-0.285254	-0.111966	ME_Lmx1b	52wk	4.31904
4930590L20Rik	6.77045e-49	6.94959e-48	-0.529458	-0.109864	ME_Lmx1b	52wk	47.158
Gm20275	4.95021e-99	2.31388e-97	-0.401405	-0.107834	ME_Lmx1b	52wk	96.6357
1700111E14Rik	5.99549e-97	2.64194e-95	-0.578845	-0.105121	ME_Lmx1b	52wk	94.5781
Fam189a1	1.94002e-05	3.255e-05	-0.148333	-0.103596	ME_Lmx1b	52wk	4.48745
Cacna1a	3.27865e-45	2.95925e-44	-0.105803	-0.102722	ME_Lmx1b	52wk	43.5288
Malat1	1.23401e-225	1.66116e-224	-0.23977	-2.3843	VE_Lhx2+Lhx9	52wk	223.78
Ube3a	0	0	-0.173062	-0.231733	VE_Lhx2+Lhx9	52wk	inf
Snhg11	3.22038e-141	2.25676e-140	-0.073113	-0.196951	VE_Lhx2+Lhx9	52wk	139.647
Nrg3os	0	0	-0.26221	-0.181053	VE_Lhx2+Lhx9	52wk	inf
AC149090.1	0	0	-0.183482	-0.174441	VE_Lhx2+Lhx9	52wk	inf
Gm47283	0	0	-0.331406	-0.167314	VE_Lhx2+Lhx9	52wk	inf
Gm20642	0	0	-0.233201	-0.156954	VE_Lhx2+Lhx9	52wk	inf
Ctnna3	1.20629e-139	8.33901e-139	-0.163813	-0.155383	VE_Lhx2+Lhx9	52wk	138.079
Gm32509	0	0	-0.269314	-0.142996	VE_Lhx2+Lhx9	52wk	inf
P2ry14	9.00786e-190	9.28606e-189	-0.197841	-0.117664	VE_Lhx2+Lhx9	52wk	188.032
Gm35188	0	0	-0.322119	-0.116602	VE_Lhx2+Lhx9	52wk	inf
Gm20275	0	0	-0.318498	-0.115485	VE_Lhx2+Lhx9	52wk	inf
Sgcz	6.42258e-15	1.10342e-14	-0.040987	-0.11505	VE_Lhx2+Lhx9	52wk	13.9573
Gm36975	0	0	-0.370398	-0.109847	VE_Lhx2+Lhx9	52wk	inf
Fgfr2	8.81859e-179	8.40296e-178	-0.144977	-0.109087	VE_Lhx2+Lhx9	52wk	177.076
Slc24a5	0	0	-0.24148	-0.108684	VE_Lhx2+Lhx9	52wk	inf
5330438D12Rik	0	0	-0.207169	-0.107864	VE_Lhx2+Lhx9	52wk	inf
Acp1	1.0056e-293	2.21863e-292	-0.211716	-0.106754	VE_Lhx2+Lhx9	52wk	291.654
Gm37240	7.74189e-200	8.6425e-199	-0.214295	-0.106396	VE_Lhx2+Lhx9	52wk	198.063
Zranb2	4.32618e-219	5.5478e-218	-0.111931	-0.104082	VE_Lhx2+Lhx9	52wk	217.256
Gm28198	8.16079e-207	9.59691e-206	-0.320406	-0.101056	VE_Lhx2+Lhx9	52wk	205.018
Sycp2	1.10851e-141	7.78633e-141	-0.342239	-0.10053	VE_Lhx2+Lhx9	52wk	140.109
Malat1	2.742e-13	9.63469e-13	-0.195209	-1.68056	DI_Rorb	52wk	12.0162
AC149090.1	6.58268e-46	1.64764e-44	-0.232112	-0.279725	DI_Rorb	52wk	43.7831
Ankfn1	4.35815e-07	1.06768e-06	-0.207931	-0.260173	DI_Rorb	52wk	5.97156
Garnl3	6.61087e-19	3.04241e-18	-0.329922	-0.24623	DI_Rorb	52wk	17.5168
Lingo2	0.000233084	0.000447678	-0.0671894	-0.245262	DI_Rorb	52wk	3.34903
Nrg1	0.00189419	0.00328011	-0.0898502	-0.238214	DI_Rorb	52wk	2.48411
Hs6st3	6.49663e-06	1.4523e-05	-0.0749442	-0.233996	DI_Rorb	52wk	4.83794
Aff3	3.76757e-12	1.24464e-11	-0.148627	-0.215868	DI_Rorb	52wk	10.905
Plxna4	5.54494e-09	1.537e-08	-0.238244	-0.210251	DI_Rorb	52wk	7.81333
Ntm	2.73721e-12	9.11091e-12	-0.117472	-0.208936	DI_Rorb	52wk	11.0404
Grin2a	2.35115e-12	7.84403e-12	-0.130861	-0.207394	DI_Rorb	52wk	11.1055
Ar	4.61711e-39	6.40522e-38	-1.73	-0.206946	DI_Rorb	52wk	37.1935
Kcnc2	2.28944e-08	6.11616e-08	-0.0918717	-0.203689	DI_Rorb	52wk	7.21352
Scg2	0.000388681	0.000727421	-0.121603	-0.201972	DI_Rorb	52wk	3.13821
Dpp6	4.02403e-05	8.38534e-05	-0.106084	-0.199344	DI_Rorb	52wk	4.07648
Ube3a	5.96915e-15	2.28451e-14	-0.202748	-0.194658	DI_Rorb	52wk	13.6412
9630028H03Rik	4.68826e-16	1.8931e-15	-0.461791	-0.191768	DI_Rorb	52wk	14.7228
Map7	2.63219e-18	1.17876e-17	-0.212766	-0.187178	DI_Rorb	52wk	16.9286
Snhg11	0.000393952	0.000736648	-0.0824059	-0.186011	DI_Rorb	52wk	3.13274
Dscaml1	2.139e-29	1.60369e-28	-0.152794	-0.185603	DI_Rorb	52wk	27.7949
Grm5	0.00407782	0.0067632	-0.0561116	-0.18401	DI_Rorb	52wk	2.16985
Ptprz1	8.13271e-05	0.000163854	-0.114432	-0.177172	DI_Rorb	52wk	3.78554
Cdk19	4.16959e-22	2.22002e-21	-0.294788	-0.172046	DI_Rorb	52wk	20.6536
Gria1	7.43791e-10	2.17286e-09	-0.102296	-0.167824	DI_Rorb	52wk	8.66297
Sorbs2os	5.88483e-34	5.76403e-33	-0.87203	-0.167008	DI_Rorb	52wk	32.2393
Nlgn1	4.80973e-05	9.92932e-05	-0.0567966	-0.165312	DI_Rorb	52wk	4.00308
Unc13c	0.000770775	0.00139611	-0.0639334	-0.163383	DI_Rorb	52wk	2.85508
Rorb	0.000160888	0.000314245	-0.0435156	-0.161445	DI_Rorb	52wk	3.50273
Gm19710	1.38343e-45	3.36535e-44	-0.918961	-0.160201	DI_Rorb	52wk	43.473
Lrfn2	8.91356e-22	4.66829e-21	-0.369617	-0.15622	DI_Rorb	52wk	20.3308
Slc24a5	6.65366e-33	6.047e-32	-0.389354	-0.154605	DI_Rorb	52wk	31.2185
Gucy1a2	1.77718e-12	5.96513e-12	-0.179052	-0.152616	DI_Rorb	52wk	11.2244
Gm21798	1.46429e-47	4.4557e-46	-0.531684	-0.151368	DI_Rorb	52wk	45.3511
Dock5	1.3453e-23	7.67442e-23	-1.18012	-0.149898	DI_Rorb	52wk	22.115
Lrrc1	3.63139e-13	1.2657e-12	-0.291292	-0.144828	DI_Rorb	52wk	11.8977
Gm20713	5.1111e-05	0.000105264	-0.250872	-0.141789	DI_Rorb	52wk	3.97772
Npdc1	6.17381e-17	2.60395e-16	-0.426318	-0.14142	DI_Rorb	52wk	15.5844
Otud7b	1.76831e-24	1.0491e-23	-0.391954	-0.141231	DI_Rorb	52wk	22.9792
Ctnna3	0.000211382	0.000407474	-0.034912	-0.138616	DI_Rorb	52wk	3.3899
Gm47283	5.45158e-37	6.46714e-36	-0.309387	-0.133629	DI_Rorb	52wk	35.1893
Mir100hg	5.75498e-17	2.43086e-16	-0.0962466	-0.133058	DI_Rorb	52wk	15.6142
Son	4.45563e-19	2.06592e-18	-0.141325	-0.131917	DI_Rorb	52wk	17.6849
Clstn3	2.19319e-28	1.5592e-27	-0.247903	-0.128891	DI_Rorb	52wk	26.8071
Ormdl3	5.93386e-36	6.55959e-35	-0.882067	-0.128876	DI_Rorb	52wk	34.1831
A330015K06Rik	1.11566e-14	4.20353e-14	-0.336903	-0.127314	DI_Rorb	52wk	13.3764
Phlpp1	0.000146983	0.00028828	-0.0158039	-0.126139	DI_Rorb	52wk	3.54019
Ambra1	7.59778e-25	4.58517e-24	-0.190974	-0.125144	DI_Rorb	52wk	23.3386
Grin2b	3.18798e-14	1.17322e-13	-0.0860659	-0.123141	DI_Rorb	52wk	12.9306
Pcdh7	0.00100285	0.00179405	-0.343816	-0.122473	DI_Rorb	52wk	2.74617
Klhl29	3.05592e-15	1.18387e-14	-0.153531	-0.122148	DI_Rorb	52wk	13.9267
Stxbp5	2.32249e-11	7.36411e-11	-0.176953	-0.11936	DI_Rorb	52wk	10.1329
Crebzf	1.67683e-18	7.59046e-18	-0.447277	-0.119264	DI_Rorb	52wk	17.1197
Pacsin1	9.89238e-28	6.79636e-27	-0.247134	-0.1182	DI_Rorb	52wk	26.1677
Mapk10	3.32788e-15	1.28693e-14	-0.103279	-0.117806	DI_Rorb	52wk	13.8904
Nxn	7.74313e-11	2.3932e-10	-0.15851	-0.117166	DI_Rorb	52wk	9.62102
Ajap1	1.72825e-06	4.04057e-06	-0.135686	-0.11702	DI_Rorb	52wk	5.39356
Wwox	1.97168e-10	5.94734e-10	-0.179757	-0.116583	DI_Rorb	52wk	9.22568
Dipk1b	4.08848e-24	2.38795e-23	-0.429282	-0.116339	DI_Rorb	52wk	22.622
Gm17276	2.3192e-13	8.17451e-13	-0.530963	-0.115608	DI_Rorb	52wk	12.0875
Myo16	4.25991e-08	1.11721e-07	-0.320122	-0.115384	DI_Rorb	52wk	6.95187
Fgf14	5.26842e-05	0.000108332	-0.0344396	-0.114938	DI_Rorb	52wk	3.96524
Nppc	2.7798e-07	6.90587e-07	-0.243151	-0.11493	DI_Rorb	52wk	6.16078
Gsap	2.25845e-08	6.03649e-08	-0.203195	-0.114705	DI_Rorb	52wk	7.21922
Prodh	5.59037e-36	6.19572e-35	-0.892584	-0.11453	DI_Rorb	52wk	34.2079
Rbm4b	1.57999e-31	1.3315e-30	-0.569762	-0.114277	DI_Rorb	52wk	29.8757
Osbpl6	1.28248e-15	5.06128e-15	-0.160075	-0.114132	DI_Rorb	52wk	14.2957
Ebf3	1.43019e-05	3.10515e-05	-0.06709	-0.113863	DI_Rorb	52wk	4.50792
Tshz2	0.000120739	0.000238792	-0.0704494	-0.113597	DI_Rorb	52wk	3.62198
Cacna1c	5.99421e-09	1.65711e-08	-0.0799059	-0.112774	DI_Rorb	52wk	7.78065
Vps54	1.26956e-17	5.52343e-17	-0.307555	-0.112022	DI_Rorb	52wk	16.2578
Nme7	1.56072e-21	8.08905e-21	-0.229517	-0.111713	DI_Rorb	52wk	20.0921
Mbd5	6.10098e-22	3.2252e-21	-0.114272	-0.111601	DI_Rorb	52wk	20.4914
1700111E14Rik	7.89039e-14	2.84924e-13	-0.440414	-0.111178	DI_Rorb	52wk	12.5453
Ly6h	0.000404694	0.000755809	-0.0715803	-0.111166	DI_Rorb	52wk	3.12159
Clgn	5.52052e-27	3.65258e-26	-0.419663	-0.110169	DI_Rorb	52wk	25.4374
4732471J01Rik	7.69571e-17	3.23115e-16	-0.309341	-0.109634	DI_Rorb	52wk	15.4906
Dgki	2.6599e-07	6.61876e-07	-0.0652377	-0.109481	DI_Rorb	52wk	6.17922
Cpeb1	1.46991e-16	6.08887e-16	-0.378346	-0.108976	DI_Rorb	52wk	15.2155
Entpd3	4.17071e-05	8.67637e-05	-0.194391	-0.10847	DI_Rorb	52wk	4.06166
Stox2	2.41156e-12	8.03937e-12	-0.161945	-0.107426	DI_Rorb	52wk	11.0948
Hacd1	6.55527e-25	3.96709e-24	-0.355308	-0.107395	DI_Rorb	52wk	23.4015
A330023F24Rik	4.64278e-16	1.87503e-15	-0.15704	-0.107114	DI_Rorb	52wk	14.727
Nrxn1	1.07637e-10	3.29617e-10	-0.0360062	-0.107033	DI_Rorb	52wk	9.48199
Gm15680	1.61466e-08	4.34751e-08	-0.294934	-0.107008	DI_Rorb	52wk	7.36176
Nbea	7.02324e-06	1.56302e-05	-0.0193011	-0.106966	DI_Rorb	52wk	4.80603
Gm20275	5.29757e-33	4.86394e-32	-0.414551	-0.106698	DI_Rorb	52wk	31.313
Kif1b	4.80237e-17	2.03577e-16	-0.136251	-0.106532	DI_Rorb	52wk	15.6913
Nrxn2	3.98266e-15	1.53624e-14	-0.195461	-0.106314	DI_Rorb	52wk	13.8135
Igsf3	5.86337e-12	1.91844e-11	-0.273986	-0.105974	DI_Rorb	52wk	10.7171
Sptbn4	1.2242e-39	1.77715e-38	-0.206964	-0.105898	DI_Rorb	52wk	37.7503
Gm1604a	4.78539e-05	9.88065e-05	-0.237194	-0.105079	DI_Rorb	52wk	4.00521
Cpeb3	3.04774e-28	2.14731e-27	-0.136379	-0.105064	DI_Rorb	52wk	26.6681
Ahi1	1.14718e-14	4.3204e-14	-0.0987788	-0.10503	DI_Rorb	52wk	13.3645
Sh3pxd2a	8.21269e-27	5.40215e-26	-0.445012	-0.104949	DI_Rorb	52wk	25.2674
Dennd4c	8.39845e-21	4.20831e-20	-0.417219	-0.104704	DI_Rorb	52wk	19.3759
Klf7	1.5641e-12	5.26288e-12	-0.21022	-0.104495	DI_Rorb	52wk	11.2788
Grin3a	0.00151699	0.0026585	-0.273966	-0.103653	DI_Rorb	52wk	2.57536
Zdhhc14	0.00074157	0.00134669	-0.0302469	-0.10365	DI_Rorb	52wk	2.87073
E430024P14Rik	1.14413e-11	3.68405e-11	-0.408893	-0.103255	DI_Rorb	52wk	10.4337
Gm45159	4.83419e-05	9.97584e-05	-0.135339	-0.102337	DI_Rorb	52wk	4.00105
2700069I18Rik	1.08907e-15	4.31504e-15	-0.805092	-0.102234	DI_Rorb	52wk	14.365
1700024B18Rik	2.24652e-33	2.12116e-32	-0.423983	-0.101855	DI_Rorb	52wk	31.6734
Zranb2	2.99185e-33	2.79944e-32	-0.128541	-0.101618	DI_Rorb	52wk	31.5529
Jazf1	2.12951e-15	8.3068e-15	-0.183515	-0.101577	DI_Rorb	52wk	14.0806
Aak1	7.78064e-09	2.1398e-08	-0.15525	-0.101461	DI_Rorb	52wk	7.66963
Adcy3	1.98441e-22	1.07419e-21	-0.400044	-0.100614	DI_Rorb	52wk	20.9689
Gm20642	6.02071e-13	2.07562e-12	-0.203414	-0.100287	DI_Rorb	52wk	11.6829
Rcan2	1.46918e-05	3.18767e-05	-0.133774	-0.100163	DI_Rorb	52wk	4.49653
Malat1	5.1558e-89	2.84752e-87	-0.219182	-1.90626	DI_Adamts5	52wk	86.5455
Ube3a	1.30671e-80	5.18245e-79	-0.153415	-0.193078	DI_Adamts5	52wk	78.2855
Snhg11	1.08898e-32	6.69952e-32	-0.0732191	-0.185896	DI_Adamts5	52wk	31.174
Nrg3os	2.68191e-70	6.91321e-69	-0.30518	-0.18007	DI_Adamts5	52wk	68.1603
Meg3	3.39952e-10	8.01204e-10	-0.0464514	-0.172956	DI_Adamts5	52wk	9.09626
AC149090.1	1.07087e-31	6.35558e-31	-0.159751	-0.169697	DI_Adamts5	52wk	30.1968
Cntnap5a	5.49794e-08	1.13654e-07	-0.124683	-0.169476	DI_Adamts5	52wk	6.94442
P2ry14	8.53574e-72	2.3378e-70	-0.373272	-0.165152	DI_Adamts5	52wk	69.6312
Rbfox1	0.00519618	0.00728632	-0.0455792	-0.152095	DI_Adamts5	52wk	2.13749
Ctnna3	3.43902e-38	2.55997e-37	-0.217709	-0.147274	DI_Adamts5	52wk	36.5918
Ar	2.61391e-47	2.6874e-46	-0.596827	-0.146489	DI_Adamts5	52wk	45.5707
Gm20642	8.23699e-48	8.63463e-47	-0.252513	-0.141346	DI_Adamts5	52wk	46.0638
Gm35188	2.79772e-95	2.04333e-93	-0.544572	-0.137082	DI_Adamts5	52wk	92.6897
Fgfr2	4.86125e-72	1.33689e-70	-0.212089	-0.13326	DI_Adamts5	52wk	69.8739
Gm36975	5.81322e-128	2.09991e-125	-0.520478	-0.131589	DI_Adamts5	52wk	124.678
5330438D12Rik	4.58016e-80	1.78213e-78	-0.303677	-0.129769	DI_Adamts5	52wk	77.7491
Cntn3	0.00276085	0.00398253	-0.170733	-0.127797	DI_Adamts5	52wk	2.39984
Gm20713	9.33508e-24	4.12184e-23	-0.436529	-0.126539	DI_Adamts5	52wk	22.3849
Gm47283	3.28677e-59	5.30547e-58	-0.278756	-0.124133	DI_Adamts5	52wk	57.2753
Tro	5.08485e-58	7.83418e-57	-0.28877	-0.123765	DI_Adamts5	52wk	56.106
Gm37240	5.92772e-82	2.47584e-80	-0.339741	-0.123135	DI_Adamts5	52wk	79.6063
Slc24a5	1.14832e-54	1.55658e-53	-0.287957	-0.120273	DI_Adamts5	52wk	52.8078
Gsdme	1.81159e-79	6.85916e-78	-0.362098	-0.118996	DI_Adamts5	52wk	77.1637
A330015K06Rik	3.58349e-75	1.14172e-73	-0.929509	-0.118026	DI_Adamts5	52wk	72.9424
Srsf7	1.71758e-96	1.33856e-94	-0.291338	-0.114234	DI_Adamts5	52wk	93.8734
Etl4	0.000606063	0.000928352	-0.047111	-0.112968	DI_Adamts5	52wk	3.03229
Pknox2	4.74598e-23	2.04588e-22	-0.161401	-0.110961	DI_Adamts5	52wk	21.6891
Gm1992	1.56791e-86	7.73282e-85	-0.677854	-0.110713	DI_Adamts5	52wk	84.1117
Agap1	9.0398e-40	7.12811e-39	-0.174755	-0.110448	DI_Adamts5	52wk	38.147
Ddr1	2.77219e-101	2.71441e-99	-0.90312	-0.109649	DI_Adamts5	52wk	98.5663
Osbpl6	1.08161e-16	3.54754e-16	-0.127407	-0.108829	DI_Adamts5	52wk	15.4501
Gm12709	2.50357e-109	3.598e-107	-0.527435	-0.108663	DI_Adamts5	52wk	106.444
Kcnab1	2.5375e-15	7.83346e-15	-0.123904	-0.107564	DI_Adamts5	52wk	14.106
Hivep3	1.67802e-23	7.34006e-23	-0.1813	-0.106886	DI_Adamts5	52wk	22.1343
Inpp4b	0.00118695	0.00177431	-0.15978	-0.105674	DI_Adamts5	52wk	2.75097
Camk2a	1.17041e-13	3.32691e-13	-0.221719	-0.103865	DI_Adamts5	52wk	12.478
Gm28375	4.05563e-68	9.60241e-67	-0.554816	-0.103689	DI_Adamts5	52wk	66.0176
Dscaml1	6.34888e-10	1.47255e-09	-0.121135	-0.103196	DI_Adamts5	52wk	8.83193
Ntm	0.000240893	0.000381047	-0.0444176	-0.102053	DI_Adamts5	52wk	3.41902
Gria3	0.000228329	0.000361794	-0.0672523	-0.10023	DI_Adamts5	52wk	3.44154
Malat1	1.8417e-12	6.92804e-12	-0.158538	-1.5971	DI_Cdh3	52wk	11.1594
AC149090.1	4.51225e-20	2.83786e-19	-0.258439	-0.259096	DI_Cdh3	52wk	18.547
Gm47283	2.21944e-45	7.22422e-44	-0.412451	-0.201154	DI_Cdh3	52wk	43.1412
Cdh8	0.00650083	0.00998981	-0.264392	-0.197652	DI_Cdh3	52wk	2.00044
Brinp3	5.69665e-05	0.000111685	-0.195965	-0.195265	DI_Cdh3	52wk	3.95201
Snhg11	1.97801e-17	1.04673e-16	-0.0677076	-0.189299	DI_Cdh3	52wk	15.9802
Lingo2	9.2109e-05	0.000176743	-0.0614941	-0.183502	DI_Cdh3	52wk	3.75266
Zranb2	9.33262e-56	7.96063e-54	-0.182548	-0.177967	DI_Cdh3	52wk	53.0991
Nrg3os	6.94469e-13	2.69183e-12	-0.374194	-0.177277	DI_Cdh3	52wk	11.57
Ube3a	1.19695e-28	1.28554e-27	-0.139474	-0.175081	DI_Cdh3	52wk	26.8909
Acp1	3.54023e-25	3.04426e-24	-0.291219	-0.159115	DI_Cdh3	52wk	23.5165
Son	1.61334e-16	8.02827e-16	-0.168806	-0.151714	DI_Cdh3	52wk	15.0954
Gm15398	9.64243e-06	2.0498e-05	-0.387443	-0.142724	DI_Cdh3	52wk	4.68829
4930419G24Rik	2.18943e-27	2.17045e-26	-0.596707	-0.142635	DI_Cdh3	52wk	25.6634
Lrrc4	2.95189e-34	4.42167e-33	-0.368186	-0.139909	DI_Cdh3	52wk	32.3544
Gm16599	5.97318e-33	8.32667e-32	-0.560887	-0.138966	DI_Cdh3	52wk	31.0795
Pabpn1	3.64316e-43	1.00463e-41	-0.23485	-0.138585	DI_Cdh3	52wk	40.998
Dipk1b	7.22471e-44	2.09461e-42	-0.404759	-0.133226	DI_Cdh3	52wk	41.6789
Lrtm1	8.58428e-49	3.80809e-47	-0.746703	-0.131199	DI_Cdh3	52wk	46.4193
Camk2a	2.90641e-20	1.85028e-19	-0.306025	-0.130169	DI_Cdh3	52wk	18.7328
Kansl1l	1.55304e-37	2.91984e-36	-0.334722	-0.128457	DI_Cdh3	52wk	35.5346
P2ry14	2.2129e-07	5.52714e-07	-0.307334	-0.12527	DI_Cdh3	52wk	6.2575
Taf1d	8.59942e-36	1.42757e-34	-0.261653	-0.122912	DI_Cdh3	52wk	33.8454
Nrxn2	2.72985e-34	4.10065e-33	-0.320187	-0.118988	DI_Cdh3	52wk	32.3871
Gm11149	5.63405e-34	8.28952e-33	-0.674848	-0.114765	DI_Cdh3	52wk	32.0815
Gm28375	1.30528e-41	3.22707e-40	-0.524962	-0.113836	DI_Cdh3	52wk	39.4912
Gm15680	3.62292e-07	8.88744e-07	-0.675835	-0.113622	DI_Cdh3	52wk	6.05122
Acin1	1.23253e-36	2.18415e-35	-0.276936	-0.112997	DI_Cdh3	52wk	34.6607
A330015K06Rik	1.18693e-12	4.52593e-12	-0.458785	-0.111324	DI_Cdh3	52wk	11.3443
Chd3	1.39794e-26	1.30902e-25	-0.326544	-0.111257	DI_Cdh3	52wk	24.8831
C1qtnf4	0.00174519	0.00289787	-0.144145	-0.110307	DI_Cdh3	52wk	2.53792
Fgfr2	1.39876e-27	1.40182e-26	-0.159271	-0.109913	DI_Cdh3	52wk	25.8533
Gm9750	4.70664e-20	2.95452e-19	-0.806605	-0.109147	DI_Cdh3	52wk	18.5295
Orc4	1.52635e-44	4.63814e-43	-0.30498	-0.108764	DI_Cdh3	52wk	42.3337
Gm13944	1.71562e-07	4.32418e-07	-0.300313	-0.108141	DI_Cdh3	52wk	6.3641
Immp1l	1.2924e-44	3.93173e-43	-0.272157	-0.105287	DI_Cdh3	52wk	42.4054
Gm19710	4.75713e-40	1.06676e-38	-0.556147	-0.104037	DI_Cdh3	52wk	37.9719
Gm20642	1.78276e-05	3.68499e-05	-0.179112	-0.102017	DI_Cdh3	52wk	4.43356
Gm20713	1.87243e-05	3.8601e-05	-0.222216	-0.101863	DI_Cdh3	52wk	4.4134
Gm4128	1.33116e-06	3.099e-06	-0.710706	-0.101668	DI_Cdh3	52wk	5.50878
Malat1	2.50955e-37	1.97242e-36	-0.185227	-1.58461	DI_Pdyn	52wk	35.705
AC149090.1	8.58144e-65	2.16292e-63	-0.223151	-0.264485	DI_Pdyn	52wk	62.665
Gm47283	5.50277e-88	4.9178e-86	-0.450061	-0.221186	DI_Pdyn	52wk	85.3082
Ube3a	2.16137e-31	1.38643e-30	-0.184321	-0.199479	DI_Pdyn	52wk	29.8581
Meg3	0.000274801	0.000458942	-0.0527555	-0.192884	DI_Pdyn	52wk	3.33824
Nrg3os	2.24767e-66	6.04053e-65	-0.333984	-0.192538	DI_Pdyn	52wk	64.2189
Ctnna3	2.74805e-11	7.53506e-11	-0.266468	-0.180641	DI_Pdyn	52wk	10.1229
4930555F03Rik	1.10379e-05	2.085e-05	-0.333896	-0.179672	DI_Pdyn	52wk	4.68089
Snhg11	8.58504e-14	2.68903e-13	-0.0681801	-0.175593	DI_Pdyn	52wk	12.5704
Gm37240	6.02824e-79	3.17223e-77	-0.477666	-0.174064	DI_Pdyn	52wk	76.4986
Opcml	0.000240291	0.000403916	-0.177362	-0.17067	DI_Pdyn	52wk	3.39371
Grik2	0.00625042	0.00906764	-0.0834711	-0.167476	DI_Pdyn	52wk	2.04251
Khdrbs2	1.11805e-12	3.32052e-12	-0.252342	-0.161347	DI_Pdyn	52wk	11.4788
Son	7.52456e-41	6.70194e-40	-0.200435	-0.157684	DI_Pdyn	52wk	39.1738
Kcnh7	0.00294993	0.00444182	-0.16009	-0.146102	DI_Pdyn	52wk	2.35244
Gm20642	1.26457e-32	8.44667e-32	-0.263823	-0.140665	DI_Pdyn	52wk	31.0733
Sgcd	4.78123e-13	1.44639e-12	-0.635091	-0.137564	DI_Pdyn	52wk	11.8397
Ar	1.42621e-53	2.07624e-52	-1.42001	-0.13613	DI_Pdyn	52wk	51.6827
Zranb2	1.27982e-31	8.25166e-31	-0.169302	-0.135601	DI_Pdyn	52wk	30.0835
Rora	9.47476e-05	0.000165207	-0.137927	-0.133557	DI_Pdyn	52wk	3.78197
Acp1	1.43029e-19	5.80304e-19	-0.327554	-0.126887	DI_Pdyn	52wk	18.2363
Fgfr2	2.35408e-18	9.06823e-18	-0.231592	-0.126279	DI_Pdyn	52wk	17.0425
4930590L20Rik	5.64846e-17	2.04583e-16	-0.328483	-0.122689	DI_Pdyn	52wk	15.6891
P2ry14	2.20436e-24	1.08384e-23	-0.434272	-0.12191	DI_Pdyn	52wk	22.965
Tenm1	3.76964e-05	6.79819e-05	-0.16694	-0.121525	DI_Pdyn	52wk	4.16761
Gm36975	6.0853e-60	1.18313e-58	-0.596942	-0.121364	DI_Pdyn	52wk	57.927
Gm15680	1.59301e-07	3.45293e-07	-0.350874	-0.118276	DI_Pdyn	52wk	6.46181
Celf4	1.53175e-21	6.74061e-21	-0.108297	-0.118142	DI_Pdyn	52wk	20.1713
1700111E14Rik	1.10085e-63	2.6194e-62	-0.789983	-0.114624	DI_Pdyn	52wk	61.5818
3110021N24Rik	1.08495e-44	1.10995e-43	-0.325659	-0.109961	DI_Pdyn	52wk	42.9547
Gm15478	1.35646e-53	1.97798e-52	-0.661727	-0.105941	DI_Pdyn	52wk	51.7038
Fndc9	4.78267e-57	8.193e-56	-0.508315	-0.101628	DI_Pdyn	52wk	55.0866
Malat1	1.62876e-15	8.94595e-15	-0.159186	-1.36465	DI_Npy	52wk	14.0484
Ube3a	1.5711e-41	2.20665e-39	-0.300965	-0.384381	DI_Npy	52wk	38.6563
Nxph1	0.00272348	0.00487875	-0.31382	-0.323947	DI_Npy	52wk	2.31169
Meg3	6.91045e-18	4.54677e-17	-0.0734505	-0.322327	DI_Npy	52wk	16.3423
Snhg11	1.66284e-16	9.81951e-16	-0.105262	-0.303576	DI_Npy	52wk	15.0079
Opcml	1.81045e-12	7.87668e-12	-0.162851	-0.281114	DI_Npy	52wk	11.1037
Rgs7	1.85969e-13	8.74217e-13	-0.186155	-0.263841	DI_Npy	52wk	12.0584
Amph	1.6915e-22	1.55368e-21	-0.298978	-0.238589	DI_Npy	52wk	20.8086
Cntnap5c	1.95181e-06	5.13865e-06	-0.26655	-0.221013	DI_Npy	52wk	5.28915
AC149090.1	9.88272e-20	7.41705e-19	-0.237014	-0.216855	DI_Npy	52wk	18.1298
Robo2	0.00159081	0.00295357	-0.224756	-0.211503	DI_Npy	52wk	2.52965
Gria4	1.241e-08	3.98701e-08	-0.126336	-0.209576	DI_Npy	52wk	7.39935
Adcy8	1.09473e-06	2.95137e-06	-0.255143	-0.206424	DI_Npy	52wk	5.52998
Plppr1	0.00324081	0.00572714	-0.0375011	-0.200156	DI_Npy	52wk	2.24206
Pcdh11x	0.00184251	0.00338215	-0.194177	-0.199404	DI_Npy	52wk	2.47081
Gm19710	8.61588e-33	2.24532e-31	-1.01675	-0.186285	DI_Npy	52wk	30.6487
4930590L20Rik	5.17338e-13	2.34561e-12	-0.861217	-0.183972	DI_Npy	52wk	11.6297
Ano3	0.000796463	0.00154145	-0.0901375	-0.179372	DI_Npy	52wk	2.81207
Erc2	1.95817e-13	9.18179e-13	-0.148143	-0.178654	DI_Npy	52wk	12.0371
Pi4ka	2.43067e-18	1.64777e-17	-0.280876	-0.177848	DI_Npy	52wk	16.7831
Eif2s3y	2.28969e-29	4.07315e-28	-0.357137	-0.176163	DI_Npy	52wk	27.3901
Cspp1	3.7727e-28	5.87897e-27	-0.29085	-0.173561	DI_Npy	52wk	26.2307
2610020C07Rik	2.37579e-40	2.25656e-38	-0.706817	-0.168331	DI_Npy	52wk	37.6466
Igf2bp3	4.12674e-40	3.63967e-38	-0.812651	-0.167641	DI_Npy	52wk	37.4389
Grb10	2.05586e-17	1.30754e-16	-0.271074	-0.167608	DI_Npy	52wk	15.8835
Arhgef28	1.69471e-05	4.02527e-05	-0.334036	-0.164844	DI_Npy	52wk	4.3952
Gm47283	3.97687e-30	7.60217e-29	-0.371993	-0.16367	DI_Npy	52wk	28.1191
Taf1d	2.44919e-34	7.70722e-33	-0.374382	-0.161277	DI_Npy	52wk	32.1131
Gm35188	3.10251e-26	3.95322e-25	-0.639323	-0.159528	DI_Npy	52wk	24.403
Klhdc10	6.01436e-05	0.000134326	-0.202568	-0.155309	DI_Npy	52wk	3.87184
Gm42439	1.25481e-09	4.38507e-09	-0.528686	-0.153417	DI_Npy	52wk	8.35802
Slc24a5	1.74374e-21	1.48587e-20	-0.339587	-0.152033	DI_Npy	52wk	19.828
Zranb2	2.18117e-15	1.18794e-14	-0.158626	-0.151882	DI_Npy	52wk	13.9252
Ube2h	3.69612e-25	4.24636e-24	-0.302168	-0.148265	DI_Npy	52wk	23.372
Gm32442	6.40955e-18	4.22792e-17	-0.682729	-0.145624	DI_Npy	52wk	16.3739
Kdm5d	1.15675e-39	9.17266e-38	-0.709485	-0.144912	DI_Npy	52wk	37.0375
March3	2.75821e-11	1.09644e-10	-0.781815	-0.144757	DI_Npy	52wk	9.96002
Celf4	3.55594e-05	8.14176e-05	-0.100288	-0.14422	DI_Npy	52wk	4.08928
Slc4a3	2.42503e-33	6.75414e-32	-0.768426	-0.143959	DI_Npy	52wk	31.1704
Slc25a23	3.14163e-31	6.82266e-30	-0.507824	-0.143312	DI_Npy	52wk	29.166
Fam189a1	0.00015598	0.000329227	-0.179715	-0.140947	DI_Npy	52wk	3.4825
Tom1l2	2.18918e-25	2.57439e-24	-0.282869	-0.140264	DI_Npy	52wk	23.5893
Efna5	2.00962e-05	4.71919e-05	-0.198455	-0.140256	DI_Npy	52wk	4.32613
Plekha6	1.12902e-14	5.82943e-14	-0.279388	-0.138599	DI_Npy	52wk	13.2344
Fcho2	1.18909e-20	9.59338e-20	-0.410837	-0.13753	DI_Npy	52wk	19.018
Cdc37l1	3.85977e-20	2.98847e-19	-0.314298	-0.13293	DI_Npy	52wk	18.5246
Kcmf1	3.25095e-17	2.03567e-16	-0.438046	-0.132914	DI_Npy	52wk	15.6913
Sugp1	1.09218e-36	5.19639e-35	-0.6518	-0.132047	DI_Npy	52wk	34.2843
9630028H03Rik	1.18489e-24	1.3063e-23	-0.620763	-0.131822	DI_Npy	52wk	22.884
Rab30	6.33364e-20	4.82182e-19	-0.32315	-0.130286	DI_Npy	52wk	18.3168
2210408I21Rik	1.5398e-14	7.86273e-14	-0.181309	-0.126944	DI_Npy	52wk	13.1044
Sergef	3.88035e-19	2.78796e-18	-0.409468	-0.126762	DI_Npy	52wk	17.5547
Strbp	4.84648e-27	6.71668e-26	-0.117842	-0.126726	DI_Npy	52wk	25.1728
Gm32509	1.46961e-07	4.2918e-07	-0.539692	-0.126715	DI_Npy	52wk	6.36736
Slc44a2	2.43448e-23	2.3984e-22	-0.854056	-0.125181	DI_Npy	52wk	21.6201
Nub1	1.64035e-38	1.0274e-36	-0.402129	-0.125046	DI_Npy	52wk	35.9883
Pde1a	0.00012135	0.000260718	-0.103886	-0.124732	DI_Npy	52wk	3.58383
Rsrp1	8.67835e-11	3.31804e-10	-0.193656	-0.124236	DI_Npy	52wk	9.47912
Thap3	2.11751e-29	3.78409e-28	-0.557433	-0.123736	DI_Npy	52wk	27.422
Nrg3os	0.000297283	0.000607021	-0.239998	-0.123299	DI_Npy	52wk	3.2168
Usp29	0.00275443	0.00492976	-0.0792761	-0.12283	DI_Npy	52wk	2.30717
Setdb1	5.92803e-24	6.14853e-23	-0.491918	-0.122434	DI_Npy	52wk	22.2112
Gm36975	9.39556e-25	1.04337e-23	-0.457305	-0.122094	DI_Npy	52wk	22.9816
Slc6a1	0.0028653	0.0051009	-0.28701	-0.121923	DI_Npy	52wk	2.29235
Grin2b	3.37421e-07	9.56001e-07	-0.0930242	-0.120889	DI_Npy	52wk	6.01954
Tbc1d5	5.30078e-07	1.47636e-06	-0.104659	-0.120852	DI_Npy	52wk	5.83081
Caln1	0.00106399	0.00201868	-0.170584	-0.120738	DI_Npy	52wk	2.69493
Klhl2	3.48963e-21	2.91139e-20	-0.25565	-0.120513	DI_Npy	52wk	19.5359
Nebl	0.000707232	0.00137749	-0.102829	-0.119674	DI_Npy	52wk	2.86091
Gkap1	8.2655e-23	7.82492e-22	-0.336489	-0.119612	DI_Npy	52wk	21.1065
Srsf7	4.05387e-17	2.51958e-16	-0.27317	-0.119009	DI_Npy	52wk	15.5987
Smarcad1	8.0772e-32	1.86336e-30	-0.363877	-0.118765	DI_Npy	52wk	29.7297
D030068K23Rik	5.59009e-05	0.000125271	-0.165714	-0.118209	DI_Npy	52wk	3.90215
Csmd2	2.42535e-08	7.60727e-08	-0.12364	-0.117571	DI_Npy	52wk	7.11877
Tbcd	1.97922e-19	1.45262e-18	-0.370152	-0.117354	DI_Npy	52wk	17.8378
Klhl10	3.59115e-27	5.03616e-26	-1.54074	-0.116892	DI_Npy	52wk	25.2979
Sytl5	1.03615e-17	6.73536e-17	-1.14895	-0.116142	DI_Npy	52wk	16.1716
C530008M17Rik	2.45446e-10	9.09462e-10	-0.257013	-0.115837	DI_Npy	52wk	9.04122
C130071C03Rik	3.66418e-05	8.37334e-05	-0.202515	-0.115833	DI_Npy	52wk	4.0771
Abcb7	2.40502e-12	1.03592e-11	-0.340747	-0.115753	DI_Npy	52wk	10.9847
Clvs2	5.43028e-18	3.60674e-17	-0.378551	-0.115617	DI_Npy	52wk	16.4429
Yes1	2.37579e-40	2.25656e-38	-1.29386	-0.115576	DI_Npy	52wk	37.6466
Ppm1b	5.38027e-19	3.83375e-18	-0.438428	-0.11545	DI_Npy	52wk	17.4164
Rbm10	1.07398e-31	2.44284e-30	-0.712478	-0.115338	DI_Npy	52wk	29.6121
Flrt3	8.08388e-16	4.5332e-15	-0.54153	-0.11509	DI_Npy	52wk	14.3436
Rnpc3	2.7999e-20	2.19738e-19	-0.36019	-0.114936	DI_Npy	52wk	18.6581
Zfp799	1.13729e-27	1.6919e-26	-0.60792	-0.114461	DI_Npy	52wk	25.7716
Lrrc4	9.84645e-14	4.72899e-13	-0.508354	-0.114425	DI_Npy	52wk	12.3252
Vps13a	1.84329e-09	6.35677e-09	-0.141278	-0.114184	DI_Npy	52wk	8.19676
B230334C09Rik	4.22447e-12	1.78959e-11	-0.448419	-0.113509	DI_Npy	52wk	10.7472
Iqcb1	1.75677e-27	2.56059e-26	-0.349158	-0.113374	DI_Npy	52wk	25.5917
Pabpn1	6.07119e-32	1.42855e-30	-0.185927	-0.113157	DI_Npy	52wk	29.8451
Wwox	1.1266e-05	2.7345e-05	-0.167076	-0.112982	DI_Npy	52wk	4.56312
Nsun6	6.4143e-22	5.65147e-21	-0.584289	-0.112664	DI_Npy	52wk	20.2478
Gm44151	1.93895e-41	2.5916e-39	-1.09819	-0.112638	DI_Npy	52wk	38.5864
Ercc6l2	7.28244e-35	2.4945e-33	-0.539069	-0.112097	DI_Npy	52wk	32.603
Cul9	5.49201e-36	2.30061e-34	-0.471477	-0.11168	DI_Npy	52wk	33.6382
5330434G04Rik	5.54926e-05	0.000124399	-0.0830096	-0.111482	DI_Npy	52wk	3.90518
2210408F21Rik	9.5967e-15	4.98183e-14	-0.233602	-0.111342	DI_Npy	52wk	13.3026
Gm11817	3.39458e-27	4.78377e-26	-1.01645	-0.111177	DI_Npy	52wk	25.3202
Sppl3	4.53647e-14	2.23039e-13	-0.265627	-0.110995	DI_Npy	52wk	12.6516
Ankrd44	1.06762e-17	6.92603e-17	-0.204581	-0.110908	DI_Npy	52wk	16.1595
Map7	0.00211808	0.00385092	-0.0114373	-0.11088	DI_Npy	52wk	2.41443
Nsdhl	4.63327e-39	3.24704e-37	-1.0683	-0.110788	DI_Npy	52wk	36.4885
Plekha7	1.33832e-18	9.24417e-18	-0.899588	-0.11048	DI_Npy	52wk	17.0341
Agl	4.53908e-21	3.77117e-20	-0.682388	-0.110239	DI_Npy	52wk	19.4235
Adamts17	2.68349e-17	1.69096e-16	-1.31045	-0.110143	DI_Npy	52wk	15.7719
Cacna1a	0.00112387	0.00212685	-0.0341824	-0.110046	DI_Npy	52wk	2.67226
Pigk	1.29485e-11	5.27752e-11	-0.377409	-0.1099	DI_Npy	52wk	10.2776
Crlf3	2.08173e-27	2.99719e-26	-1.06394	-0.109123	DI_Npy	52wk	25.5233
Dscaml1	0.00397464	0.00691601	-0.052045	-0.108809	DI_Npy	52wk	2.16014
Golgb1	7.09052e-09	2.33055e-08	-0.206446	-0.107719	DI_Npy	52wk	7.63254
Slain1	9.37823e-12	3.86671e-11	-0.16884	-0.107713	DI_Npy	52wk	10.4127
Slc35e2	3.40167e-26	4.30479e-25	-1.2348	-0.107633	DI_Npy	52wk	24.366
Pds5b	2.36777e-11	9.47034e-11	-0.223294	-0.10763	DI_Npy	52wk	10.0236
Gm20713	1.52566e-07	4.4485e-07	-0.686525	-0.106997	DI_Npy	52wk	6.35179
Kcnq2	1.4672e-24	1.60865e-23	-0.281661	-0.106746	DI_Npy	52wk	22.7935
Galnt10	6.29359e-11	2.43462e-10	-0.43703	-0.106509	DI_Npy	52wk	9.61357
Dync2h1	9.70599e-08	2.88355e-07	-0.151627	-0.106509	DI_Npy	52wk	6.54007
Brd9	4.17474e-17	2.59284e-16	-0.39864	-0.106364	DI_Npy	52wk	15.5862
Ss18l1	4.45196e-35	1.59667e-33	-0.998015	-0.10625	DI_Npy	52wk	32.7968
Fam135a	3.28788e-20	2.56405e-19	-0.295414	-0.105781	DI_Npy	52wk	18.5911
2610035D17Rik	3.45413e-16	1.99079e-15	-0.477575	-0.105625	DI_Npy	52wk	14.701
Me1	1.32395e-09	4.61488e-09	-0.359548	-0.105473	DI_Npy	52wk	8.33584
Atxn1	7.92708e-12	3.28826e-11	-0.0930322	-0.105352	DI_Npy	52wk	10.483
Paxbp1	2.74568e-18	1.85164e-17	-0.345474	-0.105285	DI_Npy	52wk	16.7324
Zfp512	2.09679e-14	1.06025e-13	-0.607708	-0.10527	DI_Npy	52wk	12.9746
A830018L16Rik	0.00311673	0.00552065	-0.793079	-0.105248	DI_Npy	52wk	2.25801
Syn3	1.94914e-08	6.16355e-08	-0.106939	-0.105237	DI_Npy	52wk	7.21017
Zmynd8	1.56606e-11	6.34399e-11	-0.19756	-0.104961	DI_Npy	52wk	10.1976
Las1l	5.52582e-24	5.7544e-23	-0.401881	-0.104894	DI_Npy	52wk	22.24
Ly6h	0.000581335	0.00114623	-0.116027	-0.10485	DI_Npy	52wk	2.94073
Pdss1	1.20321e-17	7.78423e-17	-0.462084	-0.10461	DI_Npy	52wk	16.1088
Greb1l	0.000125683	0.000269648	-0.337704	-0.10443	DI_Npy	52wk	3.5692
Spink10	3.80149e-29	6.64685e-28	-0.611135	-0.104345	DI_Npy	52wk	27.1774
Shoc2	3.79842e-20	2.94361e-19	-0.468583	-0.104316	DI_Npy	52wk	18.5311
Pdzd4	3.23552e-20	2.52474e-19	-0.217759	-0.104303	DI_Npy	52wk	18.5978
Khdrbs2	0.000627366	0.00123025	-0.09921	-0.104302	DI_Npy	52wk	2.91001
Adra1a	0.000161468	0.000340395	-0.227666	-0.104189	DI_Npy	52wk	3.46802
Rnf157	1.08589e-15	6.01778e-15	-0.246082	-0.103745	DI_Npy	52wk	14.2206
Lrrc29	3.29921e-17	2.0639e-16	-0.780272	-0.1033	DI_Npy	52wk	15.6853
Cacnb2	7.31739e-05	0.000161412	-0.0540527	-0.10284	DI_Npy	52wk	3.79206
Gm16599	3.7986e-26	4.78377e-25	-0.847153	-0.102801	DI_Npy	52wk	24.3202
Gm15478	4.8345e-17	2.98473e-16	-0.613227	-0.102622	DI_Npy	52wk	15.5251
Amz2	2.55127e-21	2.14927e-20	-0.675924	-0.102408	DI_Npy	52wk	19.6677
Atxn2	0.00517818	0.00883763	-0.134961	-0.10206	DI_Npy	52wk	2.05366
Timm44	1.35142e-34	4.41895e-33	-0.508689	-0.101592	DI_Npy	52wk	32.3547
Cacna1d	6.01687e-08	1.82541e-07	-0.162141	-0.101464	DI_Npy	52wk	6.73864
Lims1	4.59471e-15	2.44291e-14	-0.301478	-0.101411	DI_Npy	52wk	13.6121
Gucy1a2	1.22439e-14	6.30431e-14	-0.117484	-0.101356	DI_Npy	52wk	13.2004
Rims2	0.000145526	0.000308192	-0.0519151	-0.101253	DI_Npy	52wk	3.51118
Gm41836	6.22583e-07	1.72198e-06	-0.00507274	-0.101224	DI_Npy	52wk	5.76397
Pygo1	2.37493e-33	6.64082e-32	-0.910599	-0.100722	DI_Npy	52wk	31.1778
Man2a2	4.35597e-29	7.55521e-28	-0.568723	-0.100533	DI_Npy	52wk	27.1218
Acp1	2.28146e-16	1.33329e-15	-0.31205	-0.1003	DI_Npy	52wk	14.8751
Gm38393	1.31488e-21	1.12748e-20	-0.306707	-0.100187	DI_Npy	52wk	19.9479
Odf2	7.33883e-18	4.81762e-17	-0.29431	-0.10018	DI_Npy	52wk	16.3172
Malat1	4.96463e-43	8.64472e-42	-0.205975	-1.83326	MI_Gad2	52wk	41.0632
Ube3a	2.36789e-52	6.96539e-51	-0.197096	-0.246494	MI_Gad2	52wk	50.1571
Ctnna3	1.23447e-29	1.03768e-28	-0.342363	-0.22985	MI_Gad2	52wk	27.9839
Prr16	7.7225e-18	3.36172e-17	-0.456059	-0.202253	MI_Gad2	52wk	16.4734
AC149090.1	1.31813e-32	1.31216e-31	-0.209304	-0.201195	MI_Gad2	52wk	30.882
Gm20642	1.87232e-44	3.52844e-43	-0.337242	-0.200631	MI_Gad2	52wk	42.4524
Nrg3os	1.16511e-49	2.92896e-48	-0.278084	-0.199606	MI_Gad2	52wk	47.5333
Snhg11	6.18531e-34	6.59586e-33	-0.0696395	-0.194503	MI_Gad2	52wk	32.1807
Gm32509	3.40412e-38	4.53172e-37	-0.471081	-0.19182	MI_Gad2	52wk	36.3437
Csmd3	0.000325853	0.000542879	-0.0968141	-0.191641	MI_Gad2	52wk	3.2653
Cadps	1.95924e-10	5.35532e-10	-0.115612	-0.187864	MI_Gad2	52wk	9.27121
Zranb2	9.05072e-49	2.17136e-47	-0.211695	-0.184343	MI_Gad2	52wk	46.6633
Magi2	2.86594e-23	1.7067e-22	-0.0755595	-0.179698	MI_Gad2	52wk	21.7678
Rtl4	6.41071e-09	1.57696e-08	-0.219838	-0.174014	MI_Gad2	52wk	7.80218
Gm47283	4.47913e-60	2.10213e-58	-0.402222	-0.170452	MI_Gad2	52wk	57.6773
Asic2	0.00015084	0.000259049	-0.104643	-0.168368	MI_Gad2	52wk	3.58662
Acp1	1.53177e-38	2.07419e-37	-0.362234	-0.161807	MI_Gad2	52wk	36.6832
Pdcd7	1.13838e-40	1.72645e-39	-0.46859	-0.157854	MI_Gad2	52wk	38.7628
Robo1	0.00225694	0.00343255	-0.0968023	-0.157471	MI_Gad2	52wk	2.46438
A230006K03Rik	3.63028e-07	7.83729e-07	-0.254212	-0.15649	MI_Gad2	52wk	6.10583
Dock10	2.78404e-11	8.05426e-11	-0.253082	-0.1549	MI_Gad2	52wk	10.094
Gm20275	4.7238e-79	1.0549e-76	-0.46644	-0.15175	MI_Gad2	52wk	75.9768
Il1rapl2	2.30359e-10	6.26527e-10	-0.205269	-0.150702	MI_Gad2	52wk	9.20306
Slc24a5	2.09151e-47	4.60544e-46	-0.35403	-0.148286	MI_Gad2	52wk	45.3367
P2ry14	3.68626e-32	3.5534e-31	-0.319541	-0.144008	MI_Gad2	52wk	30.4494
Frmd5	1.60868e-07	3.57459e-07	-0.139525	-0.143969	MI_Gad2	52wk	6.44677
Elmo1	0.00391265	0.0057932	-0.0028344	-0.143724	MI_Gad2	52wk	2.23708
Csmd1	0.000882065	0.00140633	-0.0702953	-0.141565	MI_Gad2	52wk	2.85191
Kcnn2	7.6709e-08	1.74385e-07	-0.110107	-0.136808	MI_Gad2	52wk	6.75849
Fgfr2	8.94639e-55	3.02327e-53	-0.206042	-0.134891	MI_Gad2	52wk	52.5195
5330438D12Rik	1.00616e-48	2.40099e-47	-0.284821	-0.134565	MI_Gad2	52wk	46.6196
Rasgrf1	1.94803e-07	4.30224e-07	-0.127783	-0.133389	MI_Gad2	52wk	6.36631
Ryr3	0.000110499	0.000192383	-0.173111	-0.132925	MI_Gad2	52wk	3.71583
Cacna1d	1.121e-39	1.60903e-38	-0.17173	-0.131329	MI_Gad2	52wk	37.7934
Caln1	0.000160419	0.000274814	-0.176694	-0.128668	MI_Gad2	52wk	3.56096
Gm35188	7.50177e-48	1.70078e-46	-0.421881	-0.127663	MI_Gad2	52wk	45.7694
Dlgap1	0.000805061	0.00128816	-0.0797007	-0.127008	MI_Gad2	52wk	2.89003
Ebf3	1.1686e-06	2.42348e-06	-0.370894	-0.120343	MI_Gad2	52wk	5.61556
Nav2	0.00099764	0.00158269	-0.00477722	-0.11971	MI_Gad2	52wk	2.8006
Lrrc7	3.00288e-05	5.50532e-05	-0.108687	-0.119335	MI_Gad2	52wk	4.25922
Gm37240	4.94787e-47	1.06672e-45	-0.295457	-0.117786	MI_Gad2	52wk	44.972
Tmem108	2.21206e-09	5.61618e-09	-0.244395	-0.115221	MI_Gad2	52wk	8.25056
Alk	2.44111e-05	4.51307e-05	-0.22041	-0.11499	MI_Gad2	52wk	4.34553
Evl	6.80331e-56	2.45047e-54	-0.260531	-0.113186	MI_Gad2	52wk	53.6108
Gm36975	4.62474e-45	9.00682e-44	-0.483793	-0.111492	MI_Gad2	52wk	43.0454
Rhbdl3	8.55378e-21	4.41155e-20	-0.499372	-0.111457	MI_Gad2	52wk	19.3554
Ano4	1.18356e-05	2.24881e-05	-0.15455	-0.111415	MI_Gad2	52wk	4.64805
Slc35f4	6.37546e-05	0.000113476	-0.187009	-0.110799	MI_Gad2	52wk	3.9451
Fat3	5.4302e-05	9.72327e-05	-0.141159	-0.110751	MI_Gad2	52wk	4.01219
Gm32250	3.34578e-33	3.42214e-32	-0.418968	-0.109282	MI_Gad2	52wk	31.4657
Lrrtm3	0.000550372	0.000896371	-0.112913	-0.10832	MI_Gad2	52wk	3.04751
Nme7	1.95659e-26	1.38491e-25	-0.338947	-0.107152	MI_Gad2	52wk	24.8586
Rbfox3	9.61358e-25	6.20334e-24	-0.208845	-0.106623	MI_Gad2	52wk	23.2074
Pex5l	4.45989e-05	8.05582e-05	-0.134044	-0.106262	MI_Gad2	52wk	4.09389
3110021N24Rik	2.74313e-20	1.3766e-19	-0.241997	-0.106212	MI_Gad2	52wk	18.8612
Pabpn1	6.35685e-49	1.54024e-47	-0.178806	-0.106156	MI_Gad2	52wk	46.8124
Prickle1	1.6167e-06	3.31554e-06	-0.176212	-0.106006	MI_Gad2	52wk	5.47945
A330008L17Rik	1.45744e-12	4.59002e-12	-0.409691	-0.105563	MI_Gad2	52wk	11.3382
Cacna1a	5.74449e-16	2.24109e-15	-0.113059	-0.104429	MI_Gad2	52wk	14.6495
Gm12239	8.94774e-11	2.50529e-10	-0.177226	-0.104105	MI_Gad2	52wk	9.60114
Sorbs2os	2.4317e-75	3.64049e-73	-0.757933	-0.102939	MI_Gad2	52wk	72.4388
Sycp2	8.10503e-30	6.88863e-29	-0.479439	-0.101889	MI_Gad2	52wk	28.1619
Kcnma1	1.26838e-08	3.04981e-08	-0.0817836	-0.100153	MI_Gad2	52wk	7.51573
Malat1	1.82593e-90	2.21481e-89	-0.220089	-1.99098	VI_Slc6a5	52wk	88.6547
Snhg11	2.02458e-106	3.43374e-105	-0.10078	-0.26442	VI_Slc6a5	52wk	104.464
Ube3a	4.34558e-182	5.06345e-180	-0.189413	-0.253867	VI_Slc6a5	52wk	179.296
Meg3	7.65144e-57	4.87562e-56	-0.0583124	-0.223031	VI_Slc6a5	52wk	55.312
AC149090.1	3.67328e-135	1.14832e-133	-0.22083	-0.210332	VI_Slc6a5	52wk	132.94
Nrg3os	7.05137e-173	6.16217e-171	-0.287492	-0.199731	VI_Slc6a5	52wk	170.21
Gm20642	2.75148e-172	2.32889e-170	-0.289206	-0.187241	VI_Slc6a5	52wk	169.633
Gm47283	1.13753e-174	1.03439e-172	-0.427218	-0.181363	VI_Slc6a5	52wk	171.985
Ctnna3	2.99424e-87	3.4193e-86	-0.195982	-0.164264	VI_Slc6a5	52wk	85.4661
Zranb2	8.13627e-113	1.54331e-111	-0.173321	-0.158034	VI_Slc6a5	52wk	110.812
3110021N24Rik	1.48259e-99	2.15472e-98	-0.28505	-0.133357	VI_Slc6a5	52wk	97.6666
5330434G04Rik	2.61077e-42	1.23609e-41	-0.106694	-0.126385	VI_Slc6a5	52wk	40.908
Gm32509	4.65219e-45	2.33225e-44	-0.300204	-0.125234	VI_Slc6a5	52wk	43.6322
4930517O19Rik	1.65049e-125	4.07191e-124	-0.411121	-0.123311	VI_Slc6a5	52wk	123.39
Gm20275	3.03206e-134	9.21117e-133	-0.376951	-0.120803	VI_Slc6a5	52wk	132.036
Asic2	1.07316e-08	1.95341e-08	-0.0604761	-0.119958	VI_Slc6a5	52wk	7.70921
Dab1	3.58122e-08	6.35957e-08	-0.0907304	-0.119277	VI_Slc6a5	52wk	7.19657
Scn9a	8.06772e-94	1.0455e-92	-0.310115	-0.11895	VI_Slc6a5	52wk	91.9807
Dscam	3.60127e-10	6.99111e-10	-0.0784646	-0.118118	VI_Slc6a5	52wk	9.15545
5330438D12Rik	1.18698e-130	3.28016e-129	-0.242426	-0.117782	VI_Slc6a5	52wk	128.484
Gm36975	3.77514e-155	1.98073e-153	-0.431389	-0.116415	VI_Slc6a5	52wk	152.703
Gm35188	1.02115e-138	3.51027e-137	-0.368763	-0.116075	VI_Slc6a5	52wk	136.455
Gm12709	4.4298e-102	6.79775e-101	-0.450669	-0.114394	VI_Slc6a5	52wk	100.168
Osbpl6	8.5116e-33	3.22946e-32	-0.123484	-0.113979	VI_Slc6a5	52wk	31.4909
Sgcz	0.000636035	0.000894905	-0.0407236	-0.111405	VI_Slc6a5	52wk	3.04822
Acp1	8.40461e-100	1.22878e-98	-0.234902	-0.110901	VI_Slc6a5	52wk	97.9105
Hs6st3	6.62437e-08	1.16339e-07	-0.043099	-0.110827	VI_Slc6a5	52wk	6.93427
Slc24a5	1.47596e-74	1.31068e-73	-0.180641	-0.109565	VI_Slc6a5	52wk	72.8825
Dlgap1	7.29849e-13	1.57056e-12	-0.0685892	-0.108636	VI_Slc6a5	52wk	11.8039
Fgfr2	3.05504e-105	5.05096e-104	-0.148016	-0.10681	VI_Slc6a5	52wk	103.297
Pdcd7	2.93156e-50	1.63299e-49	-0.250286	-0.104664	VI_Slc6a5	52wk	48.787
Rbms3	2.25353e-05	3.46408e-05	-0.0717977	-0.100654	VI_Slc6a5	52wk	4.46041
Malat1	4.26109e-15	9.76129e-15	-0.0764286	-0.787505	AS1	52wk	14.0105
Apoe	5.8065e-18	1.44683e-17	-0.123663	-0.580133	AS1	52wk	16.8396
Mt1	1.58577e-10	3.09993e-10	-0.132118	-0.35401	AS1	52wk	9.50865
Lrp1b	1.05032e-84	8.81325e-84	-0.215488	-0.312594	AS1	52wk	83.0549
Ckb	9.6544e-14	2.1117e-13	-0.129705	-0.29109	AS1	52wk	12.6754
Cd63	3.38879e-28	1.10773e-27	-0.180131	-0.205619	AS1	52wk	26.9556
Son	1.25046e-117	1.69984e-116	-0.156652	-0.204916	AS1	52wk	115.77
Agt	1.97307e-23	5.72576e-23	-0.136859	-0.191303	AS1	52wk	22.2422
Gsdme	6.23496e-190	2.38546e-188	-0.402889	-0.188505	AS1	52wk	187.622
Gria1	3.51002e-29	1.16998e-28	-0.300437	-0.17538	AS1	52wk	27.9318
Cacna2d3	2.83599e-39	1.16216e-38	-0.226955	-0.165996	AS1	52wk	37.9347
Stk32a	1.51882e-17	3.73687e-17	-0.231222	-0.161948	AS1	52wk	16.4275
Zfhx3	1.64075e-15	3.81094e-15	-0.148379	-0.155318	AS1	52wk	14.419
Gapdh	1.0715e-07	1.85653e-07	-0.137053	-0.153548	AS1	52wk	6.7313
Fgfr3	1.31426e-36	5.11153e-36	-0.202182	-0.153416	AS1	52wk	35.2914
Aldoc	8.46538e-07	1.40578e-06	-0.0965891	-0.152805	AS1	52wk	5.85208
Ccdc3	2.38337e-21	6.5415e-21	-0.302269	-0.152794	AS1	52wk	20.1843
Clu	1.3826e-07	2.38304e-07	-0.0772872	-0.15147	AS1	52wk	6.62287
Cd81	1.27386e-08	2.30344e-08	-0.078168	-0.151202	AS1	52wk	7.63762
Klf9	1.98082e-129	3.22293e-128	-0.249933	-0.15014	AS1	52wk	127.492
Kcnn2	6.81488e-51	3.43397e-50	-0.210684	-0.145517	AS1	52wk	49.4642
Itih3	1.02568e-51	5.23697e-51	-0.430531	-0.144425	AS1	52wk	50.2809
Gpr37l1	4.09798e-21	1.11761e-20	-0.109968	-0.139221	AS1	52wk	19.9517
Sparcl1	0.00126642	0.00176311	-0.0387264	-0.138701	AS1	52wk	2.75372
Kcnj10	1.23827e-18	3.15202e-18	-0.155992	-0.136392	AS1	52wk	17.5014
Pdgfd	1.41566e-08	2.55421e-08	-0.0685107	-0.134605	AS1	52wk	7.59274
Acsl3	1.59731e-35	6.07547e-35	-0.101724	-0.133367	AS1	52wk	34.2164
Scg3	6.24305e-26	1.93312e-25	-0.138702	-0.131139	AS1	52wk	24.7137
Eva1a	1.3748e-105	1.57087e-104	-0.242484	-0.130139	AS1	52wk	103.804
Ubb	1.02647e-11	2.09777e-11	-0.208837	-0.129997	AS1	52wk	10.6782
Chchd10	2.07493e-10	4.03749e-10	-0.218657	-0.12944	AS1	52wk	9.39389
Tmem176a	5.87432e-71	4.03487e-70	-0.327815	-0.125861	AS1	52wk	69.3942
Lrrtm3	5.23285e-39	2.13368e-38	-0.207417	-0.123876	AS1	52wk	37.6709
Glud1	1.5558e-21	4.29286e-21	-0.11115	-0.123684	AS1	52wk	20.3673
Kcnk1	6.47541e-101	6.93645e-100	-0.247359	-0.123557	AS1	52wk	99.1589
AC149090.1	1.19323e-145	2.4688e-144	-0.289315	-0.12346	AS1	52wk	143.608
Mertk	3.1076e-62	1.86884e-61	-0.234983	-0.122906	AS1	52wk	60.7284
F3	2.45382e-33	8.94049e-33	-0.18581	-0.122145	AS1	52wk	32.0486
Atp1a2	0.000548352	0.000782531	-0.0506242	-0.122045	AS1	52wk	3.1065
5031439G07Rik	1.78966e-117	2.41856e-116	-0.258295	-0.121088	AS1	52wk	115.616
Ndrg2	0.001142	0.00159779	-0.030552	-0.121015	AS1	52wk	2.79648
Tsc22d3	1.32605e-32	4.74758e-32	-0.299235	-0.119651	AS1	52wk	31.3235
A330033J07Rik	1.47677e-171	4.286e-170	-0.798088	-0.117721	AS1	52wk	169.368
Gm35188	3.06251e-70	2.07933e-69	-0.312403	-0.117617	AS1	52wk	68.6821
Scd1	2.01694e-13	4.35678e-13	-0.125688	-0.116159	AS1	52wk	12.3608
Ctsl	6.66235e-44	2.95811e-43	-0.178476	-0.115368	AS1	52wk	42.529
Fxyd1	2.00608e-06	3.27032e-06	-0.0983345	-0.115073	AS1	52wk	5.48541
Etnppl	9.49366e-53	4.93274e-52	-0.297862	-0.11437	AS1	52wk	51.3069
Lxn	5.83932e-24	1.71853e-23	-0.185436	-0.11356	AS1	52wk	22.7648
Phgdh	2.55237e-29	8.5346e-29	-0.213522	-0.113198	AS1	52wk	28.0688
Adamts20	1.66182e-21	4.57845e-21	-0.209542	-0.111976	AS1	52wk	20.3393
Aqp4	0.00345675	0.00466056	-0.0446002	-0.111165	AS1	52wk	2.33156
Ubc	9.23031e-12	1.88987e-11	-0.152949	-0.107945	AS1	52wk	10.7236
Fabp7	8.87087e-14	1.94317e-13	-0.257509	-0.107084	AS1	52wk	12.7115
Rdh5	7.6022e-103	8.36605e-102	-0.373203	-0.10697	AS1	52wk	101.077
Plat	5.70566e-16	1.3457e-15	-0.275042	-0.106764	AS1	52wk	14.8711
S100b	0.00116998	0.00163361	-0.167267	-0.106111	AS1	52wk	2.78685
Lfng	1.15155e-107	1.35736e-106	-0.646251	-0.103892	AS1	52wk	105.867
Ctsd	7.67287e-21	2.08049e-20	-0.124136	-0.102466	AS1	52wk	19.6818
Malat1	1.7177e-102	5.97583e-102	-0.103568	-0.97516	AS2	52wk	101.224
Cst3	7.55495e-80	2.22811e-79	-0.261244	-0.58938	AS2	52wk	78.6521
Apoe	3.09829e-57	7.56871e-57	-0.256361	-0.566731	AS2	52wk	56.121
Ckb	2.32931e-137	1.03388e-136	-0.360596	-0.468363	AS2	52wk	135.986
Lrp1b	0	0	-0.180655	-0.388314	AS2	52wk	inf
Kcnn2	0	0	-0.567745	-0.359724	AS2	52wk	inf
Ctnna2	3.01502e-284	3.35469e-283	-0.280385	-0.339411	AS2	52wk	282.474
Neat1	0	0	-0.395204	-0.329339	AS2	52wk	inf
Atp1b2	5.36585e-116	2.04865e-115	-0.19596	-0.318481	AS2	52wk	114.689
Tafa1	1.16479e-163	6.09809e-163	-0.638278	-0.318104	AS2	52wk	162.215
Mt1	8.15756e-74	2.29334e-73	-0.33632	-0.30525	AS2	52wk	72.6395
Gm42418	9.13258e-40	1.88728e-39	-0.249756	-0.294776	AS2	52wk	38.7242
[truncated: 5,684 more rows]

## Sheet: 52W AR113Q vs 52W WT; UP
Gene	pval	pval_corrected	log2FC	emd	Cell type	timepoint	nlog10pvalcorrected
[truncated: 12,114 more rows]

[truncated: 8 more sheets: 52W AR113Q ASO vs 26W WT; DOWN, 52W AR113Q ASO vs 26W WT; UP, 52W AR113Q ASO vs 26W AR113; DW, 52W AR113Q ASO vs 26W AR113; UP, 52W AR113Q ASO vs 52W WT; DOWN, 52W AR113Q ASO vs 52W WT; UP, 52W AR113Q ASO vs 52W AR113; DW, 52W AR113Q ASO vs 52W AR113; UP]
