# Supplementary material for: Peripherally administered androgen receptor–targeted antisense oligonucleotide rescues spinal pathology in a murine SBMA model
Source: J Clin Invest. 2025 Aug 28;135(21):e182955. doi: 10.1172/JCI182955 (PMC12578385; doi:10.1172/JCI182955)
Supplement: Supplemental table 3 [file jci-135-182955-s012.xlsx]

## Sheet: Sheet1
Supplemental Table 3. Hypergeometric test of ARE-containing genes and the MN_Chat DEGs.
The table presents the results of hypergeometric tests assessing the overlap between the MN_Chat DEGs at 26 and 52 weeks and ARE-containing genes identified by AR-ChIP-seq.
	# of genes
ARE-containing genes	281
total genes found in MN_Chat	21900
	# of genes	# of genes overlapping with ARE-containing genes	Repesentation factor (# overlapping genes / expected # overlapping genes)	p-value
26W MN_Chat Down	360	12	2.6	< 0.003
26W MN_Chat Up	210	3	1.1	< 0.493
52W MN_Chat Down	39	0	0	< 0.396
52W MN_Chat Up	182	10	4.3	< 1.270e-04
