# Supplementary material for: Peripherally administered androgen receptor–targeted antisense oligonucleotide rescues spinal pathology in a murine SBMA model
Source: J Clin Invest. 2025 Aug 28;135(21):e182955. doi: 10.1172/JCI182955 (PMC12578385; doi:10.1172/JCI182955)
Supplement: Supplemental table 4 [file jci-135-182955-s013.xlsx]

## Sheet: Index Table S4
Supplemental Table 4. Gene ontology of differentially expressed genes between WT and AR113Q at 26 weeks.
The table contains the results of GO analyses (Biological Process 2025) for up- and down-regulated DEGs between AR113Q and WT at 26 weeks. Significance was determined based on P-values (adjusted P-value<0.01). The data is organized by sheet. Please use the dropdown buttons to filter or sort by direction, cell type, timepoint, etc.
Sheet name	Sheet description
26W DOWN	List of GO analyses for downregulated DEGs across all cell types between AR113Q and WT at 26 weeks.
26W UP	List of GO analyses for upregulated DEGs across all cell types between AR113Q and WT at 26 weeks.
Abbreviations
MN_Chat	Chat+ motor neuron
DE_Cpne4	Cpne4+ dorsal excitatory neuron
DE_Prkcg	Prkcg+ dorsal excitatory neuron
DE_Maf	Maf+ dorsal excitatory neuron
DE_Reln	Reln+ dorsal excitatory neuron
DE_Rreb1	Rreb1+ dorsal excitatory neuron
DE_Sox5	Sox5+ dorsal excitatory neuron
DE_Megfr11	Megfr11+ dorsal excitatory neuron
ME_Lmx1b	Lmx1b+ medial excitatory neuron
VE_Lhx2+Lhx9	Lhx2+ Lhx9+ ventral excitatory neuron
DI_Rorb	Rorb+ dorsal inhibitory neuron
DI_Adamts5	Adamts5+ dorsal inhibitory neuron
DI_Cdh3	Cdh3+ dorsal inhibitory neuron
DI_Pdyn	Pdyn+ dorsal inhibitory neuron
DI_Npy	Npy+ dorsal inhibitory neuron
MI_Gad2	Gad2+ medial inhibitory neuron
VI_Slc6a5	Slc6a5+ ventral inhibitory neuron
AS1	astrocyte 1
AS2	astrocyte 2
OPC	oligodendrocyte progenitor cell
OL	oligodendrocyte
MG	microglia
MP	macrophage
T	T cell
MEN	meningothelial cell
EP	ependymal cell
PER	pericyte
END	endothelial cell

## Sheet: 26W DOWN
Cell type	Timepoint	Direction	Gene_set	Term	Overlap	P-value	Adjusted P-value	-LOG10(Adjusted P-value)	Odds Ratio	Combined Score	Genes
MN_Chat	26wk	DOWN	GO_Biological_Process_2025	Regulation of Trans-Synaptic Signaling (GO:0099177)	1947-12-01	2.85857e-11	4.93103e-08	-7.30706	19.3153	468.938	GRIA2;PPP3CA;NLGN1;PXK;GRID2;NLGN2;GRID1;CACNA1A;GRIK4;DLGAP2;GRIA3;GRIA4
MN_Chat	26wk	DOWN	GO_Biological_Process_2025	Modulation of Chemical Synaptic Transmission (GO:0050804)	16/117	3.37165e-10	2.90804e-07	-6.5364	8.99793	196.249	GRIA2;PXK;GRID2;NLGN1;NLGN2;CLSTN2;GRID1;CACNA1A;GRIK4;SYN3;SLC8A3;PPP3CA;GRM7;DLGAP2;GRIA3;GRIA4
MN_Chat	26wk	DOWN	GO_Biological_Process_2025	Synaptic Transmission, Glutamatergic (GO:0035249)	2025-07-26	2.82937e-07	0.000162689	-3.78864	20.4782	308.771	GRIA2;GRID2;GRID1;GRIK4;GRIN2B;GRIA3;GRIA4
MN_Chat	26wk	DOWN	GO_Biological_Process_2025	Positive Regulation of Cell Junction Assembly (GO:1901890)	1965-09-01	2.36089e-06	0.00101813	-2.9922	8.96703	116.181	CNTNAP2;GRID2;NLGN1;NLGN2;CLSTN2;PTPRJ;IL1RAP;TEK;EPHB1
MN_Chat	26wk	DOWN	GO_Biological_Process_2025	Glutamate Receptor Signaling Pathway (GO:0007215)	1936-07-01	3.07537e-06	0.001061	-2.97428	13.4099	170.199	GRIA2;GRID2;GRM7;GRIK4;GRIN2B;GRIA3;GRIA4
MN_Chat	26wk	DOWN	GO_Biological_Process_2025	Axonogenesis (GO:0007409)	14/200	1.67881e-05	0.00482659	-2.31636	4.23202	46.5304	EPHA4;NTNG2;EPHA6;DSCAM;AUTS2;CNTN5;DCC;SEMA3D;PTPRJ;UNC5D;EFNA5;DCLK1;ADGRB1;EPHB1
MN_Chat	26wk	DOWN	GO_Biological_Process_2025	Chemical Synaptic Transmission (GO:0007268)	16/260	2.12703e-05	0.0052416	-2.28054	3.69729	39.7762	GABRB3;GRIA2;GRID2;GABRA5;GRID1;GRIK4;CACNA1A;GRIN2B;CACNA1E;HTR7;GRM7;RIMBP2;PDE7B;DLGAP2;GRIA3;GRIA4
MN_Chat	26wk	DOWN	GO_Biological_Process_2025	Calcium Ion Transmembrane Transport (GO:0070588)	1987-09-01	2.67665e-05	0.00577154	-2.23871	6.43064	67.7041	SLC8A3;TRPM2;ASPH;CACNA1A;GAS6;PKD1;GRIN2B;RYR3;SLC8A1
MN_Chat	26wk	DOWN	GO_Biological_Process_2025	Positive Regulation of Synapse Assembly (GO:0051965)	1935-06-01	3.40635e-05	0.00652883	-2.18516	11.4617	117.91	NLGN1;GRID2;NLGN2;CLSTN2;IL1RAP;EPHB1
MN_Chat	26wk	DOWN	GO_Biological_Process_2025	Monoatomic Cation Transmembrane Transport (GO:0098655)	17/304	4.0058e-05	0.00691001	-2.16052	3.34211	33.8395	KCNA1;CACNA1A;GRIN2B;PKD1;RYR3;SLC8A1;TPCN2;SLC8A3;TRPM2;KCNT1;ASPH;KCNS3;KCNQ5;KCNN2;ATP6V1E1;GAS6;KCNJ3
MN_Chat	26wk	DOWN	GO_Biological_Process_2025	Regulation of Release of Sequestered Calcium Ion Into Cytosol by Sarcoplasmic Reticulum (GO:0010880)	2025-05-24	5.89273e-05	0.00924087	-2.03429	14.5448	141.655	ASPH;PDE4D;PRKCA;DMD;SLC8A1
MN_Chat	26wk	DOWN	GO_Biological_Process_2025	Cell-Cell Adhesion via Plasma-Membrane Adhesion Molecules (GO:0098742)	12/171	6.53397e-05	0.00939258	-2.02722	4.2249	40.7107	NTNG2;CDH4;GRID2;NLGN1;TENM3;CDH2;DSCAM;CADM1;UNC5D;PKD1;CDH8;ADGRL3
MN_Chat	26wk	DOWN	GO_Biological_Process_2025	Calcium Ion Import Across Plasma Membrane (GO:0098703)	2025-05-26	8.85394e-05	0.0117485	-1.93002	13.1583	122.794	SLC8A3;TRPM2;CACNA1A;CACNA1E;SLC8A1
MN_Chat	26wk	DOWN	GO_Biological_Process_2025	Calcium Ion Import Into Cytosol (GO:1902656)	2025-05-27	0.000107068	0.0130343	-1.88491	12.5595	114.82	SLC8A3;TRPM2;CACNA1A;CACNA1E;SLC8A1
MN_Chat	26wk	DOWN	GO_Biological_Process_2025	Regulation of Dendrite Development (GO:0050773)	1943-06-01	0.000113342	0.0130343	-1.88491	8.97984	81.5828	CAMK1D;DCC;HECW1;SEZ6;CSMD3;BMPR1A
MN_Chat	26wk	DOWN	GO_Biological_Process_2025	Regulation of Synapse Assembly (GO:0051963)	1964-07-01	0.000148611	0.0146168	-1.83515	6.81283	60.0495	GRID2;NLGN1;NLGN2;CLSTN2;LHFPL3;IL1RAP;EPHB1
MN_Chat	26wk	DOWN	GO_Biological_Process_2025	Neuron Projection Guidance (GO:0097485)	10/132	0.000140729	0.0146168	-1.83515	4.57096	40.5384	EPHA4;EPHA6;DSCAM;CNTN5;DCC;SEMA3D;PTPRJ;UNC5D;EFNA5;EPHB1
MN_Chat	26wk	DOWN	GO_Biological_Process_2025	Inorganic Cation Transmembrane Transport (GO:0098662)	16/307	0.000152523	0.0146168	-1.83515	3.09262	27.1786	KCNA1;CACNA1A;PKD1;RYR3;SLC8A1;TPCN2;SLC8A3;TRPM2;KCNT1;ASPH;KCNS3;KCNQ5;KCNN2;ATP6V1E1;GAS6;KCNJ3
MN_Chat	26wk	DOWN	GO_Biological_Process_2025	Synapse Assembly (GO:0007416)	1987-08-01	0.0001729	0.0156975	-1.80417	5.62745	48.7494	GABRB3;GRID2;NLGN1;NLGN2;CDH2;DSCAM;GABRA5;ADGRL3
MN_Chat	26wk	DOWN	GO_Biological_Process_2025	Reg of Cardiac Muscle Contraction by Reg of the Release of Sequestered Calcium Ion (GO:0010881)	2025-04-17	0.000204083	0.0176022	-1.75443	16.9637	144.14	ASPH;PRKCA;DMD;SLC8A1
MN_Chat	26wk	DOWN	GO_Biological_Process_2025	Ras Protein Signal Transduction (GO:0007265)	1968-07-01	0.000218096	0.017915	-1.74678	6.36479	53.6588	RASGEF1A;RASGRF1;RAPGEF1;SPNS1;NF1;KSR2;RAPGEF4
MN_Chat	26wk	DOWN	GO_Biological_Process_2025	Lipid Phosphorylation (GO:0046834)	2025-03-08	0.000302837	0.0217664	-1.66221	33	267.376	DGKG;DGKE;DGKB
MN_Chat	26wk	DOWN	GO_Biological_Process_2025	Positive Regulation of Nervous System Development (GO:0051962)	1951-06-01	0.000296709	0.0217664	-1.66221	7.38041	59.9493	GRID2;NLGN1;NLGN2;CLSTN2;IL1RAP;EPHB1
MN_Chat	26wk	DOWN	GO_Biological_Process_2025	Synapse Organization (GO:0050808)	10/144	0.000286286	0.0217664	-1.66221	4.15906	33.9318	SLC8A3;NTNG2;NLGN1;NLGN2;CDH2;DSCAM;SYN3;PPFIA4;PDZRN3;ADGRL3
MN_Chat	26wk	DOWN	GO_Biological_Process_2025	Calcium Ion Import (GO:0070509)	1934-05-01	0.000332827	0.0229651	-1.63893	9.52453	76.2713	SLC8A3;TRPM2;CACNA1A;CACNA1E;SLC8A1
MN_Chat	26wk	DOWN	GO_Biological_Process_2025	Regulation of Neuron Projection Development (GO:0010975)	11/176	0.000358939	0.023591	-1.62725	3.72015	29.5096	EPHA4;NTNG2;TENM3;CAMK1D;DCC;LRRC7;RAPGEF1;SEZ6;ABL2;DMD;CSMD3
MN_Chat	26wk	DOWN	GO_Biological_Process_2025	Calcium Ion Transmembrane Import Into Cytosol (GO:0097553)	1974-07-01	0.00036925	0.023591	-1.62725	5.79303	45.7883	SLC8A3;TRPM2;CACNA1A;CACNA1E;GRIN2B;RYR3;SLC8A1
MN_Chat	26wk	DOWN	GO_Biological_Process_2025	Axon Guidance (GO:0007411)	10/152	0.000440776	0.0267725	-1.57231	3.92314	30.314	EPHA4;EPHA6;DSCAM;CNTN5;DCC;SEMA3D;PTPRJ;UNC5D;EFNA5;EPHB1
MN_Chat	26wk	DOWN	GO_Biological_Process_2025	Calcium Ion Transport (GO:0006816)	9/126	0.000465637	0.0267725	-1.57231	4.27854	32.8254	SLC8A3;TRPM2;ASPH;STIM2;CACNA1A;GAS6;PKD1;SLC8A1;RYR3
MN_Chat	26wk	DOWN	GO_Biological_Process_2025	Nervous System Development (GO:0007399)	20/480	0.000475454	0.0267725	-1.57231	2.45269	18.7661	MBD5;NLGN1;NLGN2;RBFOX3;DSCAM;ROGDI;CRIM1;VPS13B;NAV2;EFNA5;PKD1;DCLK1;CDH2;ADGRB2;ADAM23;ADGRB1;NF1;MDGA2;EPHB1;ADGRL3
MN_Chat	26wk	DOWN	GO_Biological_Process_2025	Cell Junction Assembly (GO:0034329)	8/101	0.000481129	0.0267725	-1.57231	4.77688	36.4924	CDH4;NLGN1;NLGN2;CDH2;DSCAM;TLN2;CDH8;ADGRL3
MN_Chat	26wk	DOWN	GO_Biological_Process_2025	Regulation of Cardiac Muscle Contraction by Calcium Ion Signaling (GO:0010882)	2025-04-22	0.000584208	0.0314925	-1.50179	12.2484	91.1927	ASPH;PRKCA;DMD;SLC8A1
MN_Chat	26wk	DOWN	GO_Biological_Process_2025	Protein Tetramerization (GO:0051262)	1983-07-01	0.000742256	0.0387998	-1.41117	5.10467	36.7833	TRPM2;KCNT1;SAMHD1;PKD1;GRIN2B;RYR3;GRIA3
MN_Chat	26wk	DOWN	GO_Biological_Process_2025	Positive Regulation of Synaptic Transmission (GO:0050806)	1984-07-01	0.000797447	0.0404587	-1.39299	5.03811	35.9424	SLC8A3;NLGN1;NLGN2;CLSTN2;ADRA1A;GRIN2B;GRIA3
MN_Chat	26wk	DOWN	GO_Biological_Process_2025	cAMP-mediated Signaling (GO:0019933)	2025-04-24	0.000824894	0.0406555	-1.39088	11.0225	78.2624	PDE4D;PDE7B;PDE7A;PDE9A
MN_Chat	26wk	DOWN	GO_Biological_Process_2025	Ephrin Receptor Signaling Pathway (GO:0048013)	1943-05-01	0.00100868	0.0483325	-1.31576	7.26538	50.1247	EPHA4;TIAM1;EPHA6;EFNA5;EPHB1
MN_Chat	26wk	DOWN	GO_Biological_Process_2025	Glycerolipid Metabolic Process (GO:0046486)	2025-03-12	0.00112762	0.0525716	-1.27925	18.3296	124.415	DGKG;DGKE;DGKB
MN_Chat	26wk	DOWN	GO_Biological_Process_2025	Cell-Cell Junction Assembly (GO:0007043)	1967-06-01	0.00129239	0.0586678	-1.2316	5.44012	36.1837	PATJ;CDH4;CDH2;PRKCA;TLN2;CDH8
MN_Chat	26wk	DOWN	GO_Biological_Process_2025	Regulation of Insulin Secretion (GO:0050796)	1993-07-01	0.00145378	0.0611651	-1.2135	4.5088	29.4586	CHGA;NLGN2;GRID1;PRKCA;MYRIP;EFNA5;RAPGEF4
MN_Chat	26wk	DOWN	GO_Biological_Process_2025	Regulation of Cell Communication by Electrical Coupling (GO:0010649)	2025-03-13	0.00144644	0.0611651	-1.2135	16.4958	107.86	ASPH;PDE4D;SLC8A1
MN_Chat	26wk	DOWN	GO_Biological_Process_2025	Protein Heterotetramerization (GO:0051290)	2025-03-13	0.00144644	0.0611651	-1.2135	16.4958	107.86	GRIN2B;PKD1;GRIA3
MN_Chat	26wk	DOWN	GO_Biological_Process_2025	Inorganic Cation Import Across Plasma Membrane (GO:0098659)	1997-07-01	0.00185473	0.072714	-1.13838	4.30752	27.0944	SLC8A3;TRPM2;KCNJ6;CACNA1A;CACNA1E;SLC8A1;KCNJ3
MN_Chat	26wk	DOWN	GO_Biological_Process_2025	Response to Muscle Stretch (GO:0035994)	2025-03-14	0.00181649	0.072714	-1.13838	14.9954	94.6338	CDH2;DMD;SLC8A1
MN_Chat	26wk	DOWN	GO_Biological_Process_2025	Adenylate Cyclase-Activating G Protein-Coupled Receptor Signaling Pathway (GO:0007189)	9/153	0.00184766	0.072714	-1.13838	3.47151	21.8491	CHGA;HTR7;ADCY9;GNG2;ADGRB2;PRKAR2B;ADGRB1;ADRA1A;ADGRL3
MN_Chat	26wk	DOWN	GO_Biological_Process_2025	Phosphatidic Acid Biosynthetic Process (GO:0006654)	1931-04-01	0.00221226	0.0829599	-1.08113	8.16188	49.8996	DGKG;DGKE;DGKB;GPAT3
MN_Chat	26wk	DOWN	GO_Biological_Process_2025	Modulation of Excitatory Postsynaptic Potential (GO:0098815)	1931-04-01	0.00221226	0.0829599	-1.08113	8.16188	49.8996	SLC8A3;NLGN1;NLGN2;GRIN2B
MN_Chat	26wk	DOWN	GO_Biological_Process_2025	Positive Regulation of Signal Transduction (GO:0009967)	12/256	0.00243912	0.0895207	-1.04808	2.7411	16.4908	EPHA4;MBD5;NLGN1;NLGN2;PRKCB;SPNS1;PRKCA;PTPRJ;TEK;GAS6;TPD52L1;GRIN2B
MN_Chat	26wk	DOWN	GO_Biological_Process_2025	Cellular Response to Magnesium Ion (GO:0071286)	2025-02-05	0.00311696	0.0962773	-1.01648	36.568	211.03	KCNA1;RYR3
MN_Chat	26wk	DOWN	GO_Biological_Process_2025	Postsynaptic Membrane Organization (GO:0001941)	2025-03-16	0.00272102	0.0962773	-1.01648	12.6871	74.9397	NLGN1;NLGN2;LHFPL3
MN_Chat	26wk	DOWN	GO_Biological_Process_2025	Regulation of Phospholipase C-activating G Protein-Coupled Receptor Signaling Pathway (GO:1900736)	2025-02-05	0.00311696	0.0962773	-1.01648	36.568	211.03	CHGA;INPP5A
MN_Chat	26wk	DOWN	GO_Biological_Process_2025	Regulation of Relaxation of Cardiac Muscle (GO:1901897)	2025-02-05	0.00311696	0.0962773	-1.01648	36.568	211.03	CHGA;PDE4D
MN_Chat	26wk	DOWN	GO_Biological_Process_2025	Aminophospholipid Transport (GO:0015917)	2025-02-05	0.00311696	0.0962773	-1.01648	36.568	211.03	ATP8A2;ATP8A1
MN_Chat	26wk	DOWN	GO_Biological_Process_2025	Negative Regulation of Organic Acid Transport (GO:0032891)	2025-02-05	0.00311696	0.0962773	-1.01648	36.568	211.03	GRM7;SLC43A2
MN_Chat	26wk	DOWN	GO_Biological_Process_2025	Postsynaptic Density Protein 95 Clustering (GO:0097119)	2025-02-05	0.00311696	0.0962773	-1.01648	36.568	211.03	NLGN1;NLGN2
MN_Chat	26wk	DOWN	GO_Biological_Process_2025	Postsynaptic Membrane Assembly (GO:0097104)	2025-02-05	0.00311696	0.0962773	-1.01648	36.568	211.03	NLGN1;NLGN2
MN_Chat	26wk	DOWN	GO_Biological_Process_2025	Regulation of Cardiac Muscle Contraction (GO:0055117)	1934-04-01	0.00312552	0.0962773	-1.01648	7.34457	42.3646	CHGA;PDE4D;PRKCA;SLC8A1
MN_Chat	26wk	DOWN	GO_Biological_Process_2025	Glycerophospholipid Biosynthetic Process (GO:0046474)	7/110	0.00377043	0.114105	-0.942695	3.76135	20.9905	DGKG;DGKE;DGKB;PITPNM2;PIP5K1B;GPAT3;MTM1
MN_Chat	26wk	DOWN	GO_Biological_Process_2025	Phosphatidic Acid Metabolic Process (GO:0046473)	1936-04-01	0.00385965	0.114791	-0.940091	6.88483	38.2602	DGKG;DGKE;DGKB;GPAT3
MN_Chat	26wk	DOWN	GO_Biological_Process_2025	Engulfment of Apoptotic Cell (GO:0043652)	2025-02-06	0.0046199	0.117196	-0.931087	27.4246	147.472	XKR4;XKR6
MN_Chat	26wk	DOWN	GO_Biological_Process_2025	Synaptic Vesicle Localization (GO:0097479)	2025-02-06	0.0046199	0.117196	-0.931087	27.4246	147.472	NLGN1;SYN3
MN_Chat	26wk	DOWN	GO_Biological_Process_2025	Synaptic Vesicle Clustering (GO:0097091)	2025-02-06	0.0046199	0.117196	-0.931087	27.4246	147.472	NLGN1;SYN3
MN_Chat	26wk	DOWN	GO_Biological_Process_2025	Response to Caffeine (GO:0031000)	2025-02-06	0.0046199	0.117196	-0.931087	27.4246	147.472	RYR3;SLC8A1
MN_Chat	26wk	DOWN	GO_Biological_Process_2025	Protein Homotetramerization (GO:0051289)	1959-05-01	0.00415189	0.117196	-0.931087	5.1085	28.016	TRPM2;KCNT1;SAMHD1;RYR3;GRIA3
MN_Chat	26wk	DOWN	GO_Biological_Process_2025	Regulation of Skeletal Muscle Contraction (GO:0014819)	2025-02-06	0.0046199	0.117196	-0.931087	27.4246	147.472	SLC8A3;DMD
MN_Chat	26wk	DOWN	GO_Biological_Process_2025	Cellular Response to Caffeine (GO:0071313)	2025-02-06	0.0046199	0.117196	-0.931087	27.4246	147.472	RYR3;SLC8A1
MN_Chat	26wk	DOWN	GO_Biological_Process_2025	Regulation of Rac Protein Signal Transduction (GO:0035020)	2025-03-19	0.00452403	0.117196	-0.931087	10.3067	55.6393	AUTS2;RASGRF1;TEK
MN_Chat	26wk	DOWN	GO_Biological_Process_2025	Positive Regulation of Endocytosis (GO:0045807)	1985-06-01	0.00432712	0.117196	-0.931087	4.19674	22.8422	NLGN1;CAMK1D;PTPRJ;PRKCA;ABCA7;GAS6
MN_Chat	26wk	DOWN	GO_Biological_Process_2025	Adrenergic Receptor Signaling Pathway (GO:0071875)	2025-03-19	0.00452403	0.117196	-0.931087	10.3067	55.6393	CHGA;PDE4D;ADRA1A
MN_Chat	26wk	DOWN	GO_Biological_Process_2025	Regulation of Cardiac Conduction (GO:1903779)	2025-03-20	0.00525213	0.127605	-0.894133	9.69995	50.9162	SLC8A3;PRKCA;SLC8A1
MN_Chat	26wk	DOWN	GO_Biological_Process_2025	Protein Heterooligomerization (GO:0051291)	2025-03-20	0.00525213	0.127605	-0.894133	9.69995	50.9162	GRIN2B;PKD1;GRIA3
MN_Chat	26wk	DOWN	GO_Biological_Process_2025	Regulation of Synaptic Transmission, GABAergic (GO:0032228)	2025-03-20	0.00525213	0.127605	-0.894133	9.69995	50.9162	NLGN1;NLGN2;SYN3
MN_Chat	26wk	DOWN	GO_Biological_Process_2025	Calcium-Dependent Cell-Cell Adhesion via Plasma Membrane Cell Adhesion Molecules (GO:0016339)	1940-04-01	0.00566075	0.135622	-0.867669	6.1186	31.6589	NLGN1;CDH4;CDH2;CDH8
MN_Chat	26wk	DOWN	GO_Biological_Process_2025	Negative Regulation of Glial Cell Apoptotic Process (GO:0034351)	2025-02-07	0.00639114	0.136108	-0.866118	21.9385	110.852	PRKCA;GAS6
MN_Chat	26wk	DOWN	GO_Biological_Process_2025	Postsynapse Assembly (GO:0099068)	2025-02-07	0.00639114	0.136108	-0.866118	21.9385	110.852	NLGN1;NLGN2
MN_Chat	26wk	DOWN	GO_Biological_Process_2025	Positive Regulation of Rac Protein Signal Transduction (GO:0035022)	2025-02-07	0.00639114	0.136108	-0.866118	21.9385	110.852	AUTS2;TEK
MN_Chat	26wk	DOWN	GO_Biological_Process_2025	Neurotransmitter-Gated Ion Channel Clustering (GO:0072578)	2025-02-07	0.00639114	0.136108	-0.866118	21.9385	110.852	NLGN1;LHFPL3
MN_Chat	26wk	DOWN	GO_Biological_Process_2025	Regulation of Glial Cell Differentiation (GO:0045685)	2025-02-07	0.00639114	0.136108	-0.866118	21.9385	110.852	EPHA4;NF1
MN_Chat	26wk	DOWN	GO_Biological_Process_2025	Central Nervous System Development (GO:0007417)	12/288	0.00622015	0.136108	-0.866118	2.41929	12.2899	SLC8A3;CNTNAP2;KDM4B;ATXN1;DSCAM;CNTN5;ADAM23;ROGDI;NF1;VPS13B;GRIN2B;DCLK1
MN_Chat	26wk	DOWN	GO_Biological_Process_2025	Positive Regulation of Insulin Secretion (GO:0032024)	1941-04-01	0.0061853	0.136108	-0.866118	5.95293	30.2741	NLGN2;GRID1;PRKCA;MYRIP
MN_Chat	26wk	DOWN	GO_Biological_Process_2025	Regulation of Cardiac Muscle Cell Proliferation (GO:0060043)	2025-03-21	0.00604669	0.136108	-0.866118	9.1606	46.7946	ZFPM2;VGLL4;BMPR1A
MN_Chat	26wk	DOWN	GO_Biological_Process_2025	Mitotic Nuclear Membrane Disassembly (GO:0007077)	2025-02-07	0.00639114	0.136108	-0.866118	21.9385	110.852	PRKCB;PRKCA
MN_Chat	26wk	DOWN	GO_Biological_Process_2025	Positive Regulation of Synaptic Transmission, Glutamatergic (GO:0051968)	2025-03-22	0.00690919	0.138585	-0.858282	8.67802	43.1723	NLGN1;NLGN2;GRIN2B
MN_Chat	26wk	DOWN	GO_Biological_Process_2025	Positive Regulation of Heart Contraction (GO:0045823)	2025-03-22	0.00690919	0.138585	-0.858282	8.67802	43.1723	CHGA;PDE4D;ADRA1A
MN_Chat	26wk	DOWN	GO_Biological_Process_2025	Diacylglycerol Metabolic Process (GO:0046339)	2025-03-22	0.00690919	0.138585	-0.858282	8.67802	43.1723	DGKG;DGKE;DGKB
MN_Chat	26wk	DOWN	GO_Biological_Process_2025	Acylglycerol Metabolic Process (GO:0006639)	1942-04-01	0.00674117	0.138585	-0.858282	5.79598	28.9771	DGKG;GK5;DGKE;DGKB
MN_Chat	26wk	DOWN	GO_Biological_Process_2025	Cell-Cell Junction Organization (GO:0045216)	1966-05-01	0.00669432	0.138585	-0.858282	4.52066	22.6327	CDH4;NLGN2;CDH2;TLN2;CDH8
MN_Chat	26wk	DOWN	GO_Biological_Process_2025	Dicarboxylic Acid Biosynthetic Process (GO:0043650)	2025-02-08	0.00842058	0.149747	-0.82464	18.2812	87.3306	GRID2;GRID1
MN_Chat	26wk	DOWN	GO_Biological_Process_2025	Response to Magnesium Ion (GO:0032026)	2025-02-08	0.00842058	0.149747	-0.82464	18.2812	87.3306	KCNA1;RYR3
MN_Chat	26wk	DOWN	GO_Biological_Process_2025	Presynaptic Membrane Assembly (GO:0097105)	2025-02-08	0.00842058	0.149747	-0.82464	18.2812	87.3306	NLGN1;NLGN2
MN_Chat	26wk	DOWN	GO_Biological_Process_2025	Postsynaptic Density Organization (GO:0097106)	2025-02-08	0.00842058	0.149747	-0.82464	18.2812	87.3306	NLGN1;NLGN2
MN_Chat	26wk	DOWN	GO_Biological_Process_2025	Positive Regulation of Synaptic Transmission, GABAergic (GO:0032230)	2025-02-08	0.00842058	0.149747	-0.82464	18.2812	87.3306	NLGN1;NLGN2
MN_Chat	26wk	DOWN	GO_Biological_Process_2025	Regulation of Monoatomic Cation Transmembrane Transport (GO:1904062)	1944-04-01	0.00794989	0.149747	-0.82464	5.50562	26.6174	KCNS3;KCNN2;KCNAB2;GRIN2B
MN_Chat	26wk	DOWN	GO_Biological_Process_2025	Potassium Ion Transport (GO:0006813)	7/127	0.00818553	0.149747	-0.82464	3.22568	15.5007	KCNJ6;KCNT1;KCNA1;KCNS3;KCNQ5;KCNN2;KCNJ3
MN_Chat	26wk	DOWN	GO_Biological_Process_2025	Neuron Development (GO:0048666)	8/159	0.00825371	0.149747	-0.82464	2.93332	14.0714	CNTNAP2;NLGN1;ATP8A2;TENM3;RASGRF1;VPS13B;DMD;PTPRG
MN_Chat	26wk	DOWN	GO_Biological_Process_2025	Positive Regulation of Excitatory Postsynaptic Potential (GO:2000463)	2025-03-23	0.00784098	0.149747	-0.82464	8.2437	39.9687	NLGN1;NLGN2;GRIN2B
MN_Chat	26wk	DOWN	GO_Biological_Process_2025	Cellular Response to Purine-Containing Compound (GO:0071415)	2025-02-08	0.00842058	0.149747	-0.82464	18.2812	87.3306	RYR3;SLC8A1
MN_Chat	26wk	DOWN	GO_Biological_Process_2025	Cellular Response to Epinephrine Stimulus (GO:0071872)	2025-02-08	0.00842058	0.149747	-0.82464	18.2812	87.3306	PDE4D;PRKCA
MN_Chat	26wk	DOWN	GO_Biological_Process_2025	Regulation of Cellular Response to Growth Factor Stimulus (GO:0090287)	2025-03-24	0.00884329	0.154088	-0.812232	7.85074	37.1191	FSTL5;DMD;FSTL1
MN_Chat	26wk	DOWN	GO_Biological_Process_2025	Apoptotic Cell Clearance (GO:0043277)	2025-03-24	0.00884329	0.154088	-0.812232	7.85074	37.1191	GAS6;XKR4;XKR6
MN_Chat	26wk	DOWN	GO_Biological_Process_2025	Positive Regulation of Neuron Projection Development (GO:0010976)	1999-06-01	0.00900317	0.155305	-0.808815	3.56242	16.7796	TENM3;CAMK1D;LRRC7;RAPGEF1;DMD;BMPR1A
MN_Chat	26wk	DOWN	GO_Biological_Process_2025	Lipid Translocation (GO:0034204)	2025-03-25	0.00991716	0.169377	-0.771145	7.49351	34.5712	ATP8A2;ATP8A1;ABCA7
MN_Chat	26wk	DOWN	GO_Biological_Process_2025	Positive Regulation of Peptide Hormone Secretion (GO:0090277)	1948-04-01	0.0107751	0.177745	-0.750204	5.00409	22.6711	NLGN2;GRID1;PRKCA;MYRIP
MN_Chat	26wk	DOWN	GO_Biological_Process_2025	Potassium Ion Transmembrane Transport (GO:0071805)	7/134	0.0108192	0.177745	-0.750204	3.0468	13.7911	KCNJ6;KCNT1;KCNA1;KCNS3;KCNQ5;KCNN2;KCNJ3
MN_Chat	26wk	DOWN	GO_Biological_Process_2025	High-Density Lipoprotein Particle Assembly (GO:0034380)	2025-02-09	0.0106984	0.177745	-0.750204	15.6688	71.0997	ABCA7;PRKCA
MN_Chat	26wk	DOWN	GO_Biological_Process_2025	Presynaptic Membrane Organization (GO:0097090)	2025-02-09	0.0106984	0.177745	-0.750204	15.6688	71.0997	NLGN1;NLGN2
MN_Chat	26wk	DOWN	GO_Biological_Process_2025	Cell-Cell Adhesion Mediated by Cadherin (GO:0044331)	2025-03-26	0.0110636	0.180044	-0.744622	7.16734	32.2824	CDH4;CDH2;CDH8
MN_Chat	26wk	DOWN	GO_Biological_Process_2025	Positive Regulation of Protein Secretion (GO:0050714)	1976-05-01	0.0119733	0.193028	-0.714379	3.88197	17.178	NLGN2;GRID1;PRKCA;MYRIP;PPIA
MN_Chat	26wk	DOWN	GO_Biological_Process_2025	Regulation of Muscle System Process (GO:0090257)	2025-02-10	0.0132151	0.193557	-0.71319	13.7095	59.3127	KCNA1;DMD
MN_Chat	26wk	DOWN	GO_Biological_Process_2025	Regulation of Amyloid Precursor Protein Biosynthetic Process (GO:0042984)	2025-02-10	0.0132151	0.193557	-0.71319	13.7095	59.3127	NECAB1;ABCA7
MN_Chat	26wk	DOWN	GO_Biological_Process_2025	Regulation of Transmembrane Receptor Protein Serine/Threonine Kinase Signaling Pathway (GO:0090092)	2025-03-28	0.0135771	0.193557	-0.71319	6.59328	28.347	FSTL5;FSTL1;DKK3
MN_Chat	26wk	DOWN	GO_Biological_Process_2025	Regulation of Striated Muscle Contraction (GO:0006942)	2025-03-28	0.0135771	0.193557	-0.71319	6.59328	28.347	SLC8A3;DMD;PRKCA
MN_Chat	26wk	DOWN	GO_Biological_Process_2025	Regulation of Monoatomic Ion Transport (GO:0043269)	2025-03-28	0.0135771	0.193557	-0.71319	6.59328	28.347	PXK;KCNJ6;KCNJ3
MN_Chat	26wk	DOWN	GO_Biological_Process_2025	Nuclear Membrane Disassembly (GO:0051081)	2025-02-10	0.0132151	0.193557	-0.71319	13.7095	59.3127	PRKCB;PRKCA
MN_Chat	26wk	DOWN	GO_Biological_Process_2025	Long-Term Synaptic Potentiation (GO:0060291)	2025-03-28	0.0135771	0.193557	-0.71319	6.59328	28.347	SLC8A3;GRIN2B;GRIA3
MN_Chat	26wk	DOWN	GO_Biological_Process_2025	Synaptic Signaling (GO:0099536)	2025-02-10	0.0132151	0.193557	-0.71319	13.7095	59.3127	GRID2;GRID1
MN_Chat	26wk	DOWN	GO_Biological_Process_2025	Nuclear Export (GO:0051168)	1950-04-01	0.0124021	0.193557	-0.71319	4.78603	21.0101	ATXN1;NUP188;RANBP17;PKD1
MN_Chat	26wk	DOWN	GO_Biological_Process_2025	Glutamine Family Amino Acid Biosynthetic Process (GO:0009084)	2025-02-10	0.0132151	0.193557	-0.71319	13.7095	59.3127	GRID2;GRID1
MN_Chat	26wk	DOWN	GO_Biological_Process_2025	Regulation of Proteolysis Involved in Protein Catabolic Process (GO:1903050)	2025-03-27	0.0122833	0.193557	-0.71319	6.86835	30.2174	EPHA4;PRKCA;PKD1
MN_Chat	26wk	DOWN	GO_Biological_Process_2025	Cyclic Nucleotide Transport (GO:0070729)	2025-02-10	0.0132151	0.193557	-0.71319	13.7095	59.3127	ABCC4;LRRC8C
MN_Chat	26wk	DOWN	GO_Biological_Process_2025	Detection of Stimulus Involved in Sensory Perception of Pain (GO:0062149)	2025-02-10	0.0132151	0.193557	-0.71319	13.7095	59.3127	KCNA1;EPHB1
MN_Chat	26wk	DOWN	GO_Biological_Process_2025	Intracellular Signaling Cassette (GO:0141124)	13/354	0.0123003	0.193557	-0.71319	2.12029	9.3253	GUCY1A2;PDE4D;PRKCA;KSR2;TPCN2;PIK3C2B;TIAM1;SPNS1;NF1;PDE7B;PDE7A;PDE9A;MAP3K5
MN_Chat	26wk	DOWN	GO_Biological_Process_2025	Regulation of Synaptic Transmission, Glutamatergic (GO:0051966)	1952-04-01	0.0141783	0.200472	-0.697945	4.58614	19.5188	NLGN1;NLGN2;GRM7;GRIN2B
MN_Chat	26wk	DOWN	GO_Biological_Process_2025	Regulation of Cell Adhesion (GO:0030155)	7/142	0.0145272	0.203735	-0.690934	2.86507	12.1242	EPHA4;PPP3CA;DSCAM;ABL2;PRKCA;PTPRJ;EFNA5
MN_Chat	26wk	DOWN	GO_Biological_Process_2025	Regulation of Monoatomic Ion Transmembrane Transport (GO:0034765)	2025-03-29	0.0149455	0.206247	-0.685612	6.33937	26.6466	KCNJ6;GRIN2B;KCNJ3
MN_Chat	26wk	DOWN	GO_Biological_Process_2025	Protein Localization to Cell Junction (GO:1902414)	2025-03-29	0.0149455	0.206247	-0.685612	6.33937	26.6466	NLGN1;NLGN2;CGNL1
MN_Chat	26wk	DOWN	GO_Biological_Process_2025	Positive Regulation of Small GTPase Mediated Signal Transduction (GO:0051057)	1953-04-01	0.0151237	0.207051	-0.683923	4.49232	18.8295	RASGEF1A;AUTS2;RASGRF1;TEK
MN_Chat	26wk	DOWN	GO_Biological_Process_2025	Excitatory Synapse Assembly (GO:1904861)	2025-02-11	0.0159613	0.215104	-0.667352	12.1856	50.419	GRID2;NLGN1
MN_Chat	26wk	DOWN	GO_Biological_Process_2025	Central Nervous System Projection Neuron Axonogenesis (GO:0021952)	2025-02-11	0.0159613	0.215104	-0.667352	12.1856	50.419	EPHA4;EPHB1
MN_Chat	26wk	DOWN	GO_Biological_Process_2025	Negative Regulation of Neuron Projection Development (GO:0010977)	1954-04-01	0.0161079	0.215397	-0.666761	4.40225	18.1744	EPHA4;NLGN1;DCC;MCF2
MN_Chat	26wk	DOWN	GO_Biological_Process_2025	Regulation of Bone Resorption (GO:0045124)	2025-03-30	0.0163889	0.215808	-0.665932	6.10426	25.0955	NF1;PRKCA;SLC4A2
MN_Chat	26wk	DOWN	GO_Biological_Process_2025	Regulation of Transmembrane Transport (GO:0034762)	2025-03-30	0.0163889	0.215808	-0.665932	6.10426	25.0955	KCNJ6;PRKCB;KCNJ3
MN_Chat	26wk	DOWN	GO_Biological_Process_2025	Regulation of Protein Kinase Activity (GO:0045859)	1983-05-01	0.0170106	0.222297	-0.653066	3.53232	14.3904	SPNS1;GAS6;PPIA;PPM1E;MAP3K5
MN_Chat	26wk	DOWN	GO_Biological_Process_2025	Positive Regulation of Cell Projection Organization (GO:0031346)	6/115	0.0178467	0.231471	-0.635504	3.03701	12.2268	TIAM1;TENM3;CAMK1D;LRRC7;RAPGEF1;DMD
MN_Chat	26wk	DOWN	GO_Biological_Process_2025	Protein Phosphorylation (GO:0006468)	13/373	0.0181872	0.233221	-0.632233	2.0064	8.03973	EPHA4;PXK;PRKCB;PRKCE;LIMK2;PRKCA;PKD1;DCLK1;MAPK10;EEF2K;ABL2;GAS6;EPHB1
MN_Chat	26wk	DOWN	GO_Biological_Process_2025	Camera-Type Eye Morphogenesis (GO:0048593)	2025-02-12	0.0189281	0.233221	-0.632233	10.9665	43.5052	TENM3;NF1
MN_Chat	26wk	DOWN	GO_Biological_Process_2025	Atrial Cardiac Muscle Cell Action Potential (GO:0086014)	2025-02-12	0.0189281	0.233221	-0.632233	10.9665	43.5052	KCNN2;KCNJ3
MN_Chat	26wk	DOWN	GO_Biological_Process_2025	Phospholipid Efflux (GO:0033700)	2025-02-12	0.0189281	0.233221	-0.632233	10.9665	43.5052	SPNS1;ABCA7
MN_Chat	26wk	DOWN	GO_Biological_Process_2025	Negative Regulation of Transmembrane Transport (GO:0034763)	2025-02-12	0.0189281	0.233221	-0.632233	10.9665	43.5052	SLC43A2;PRKCB
MN_Chat	26wk	DOWN	GO_Biological_Process_2025	Presynapse Organization (GO:0099172)	2025-02-12	0.0189281	0.233221	-0.632233	10.9665	43.5052	NLGN1;NLGN2
MN_Chat	26wk	DOWN	GO_Biological_Process_2025	Regulation of Adenylate Cyclase-Activating G Protein-Coupled Receptor Signaling Pathway (GO:0106070)	2025-02-12	0.0189281	0.233221	-0.632233	10.9665	43.5052	PDE4D;PRKCA
MN_Chat	26wk	DOWN	GO_Biological_Process_2025	Phosphorylation (GO:0016310)	11/298	0.0196747	0.240702	-0.618521	2.12537	8.34933	DGKG;MAPK10;DGKE;PXK;PRKCB;DGKB;PRKCE;LIMK2;PRKCA;GAS6;DCLK1
MN_Chat	26wk	DOWN	GO_Biological_Process_2025	Small GTPase-mediated Signal Transduction (GO:0007264)	8/188	0.0208473	0.253251	-0.59645	2.45707	9.51017	TIAM1;RASGEF1A;RASGRF1;SPNS1;NF1;RAPGEF1;KSR2;RAPGEF4
MN_Chat	26wk	DOWN	GO_Biological_Process_2025	Activation of Protein Kinase B Activity (GO:0032148)	2025-02-13	0.0221065	0.255931	-0.591876	9.96902	38.0007	GAS6;PPIA
MN_Chat	26wk	DOWN	GO_Biological_Process_2025	Cellular Response to Calcium Ion (GO:0071277)	1959-04-01	0.0216266	0.255931	-0.591876	4.00102	15.3392	TRPM2;NLGN1;ASPH;RYR3
MN_Chat	26wk	DOWN	GO_Biological_Process_2025	Homophilic Cell Adhesion via Plasma Membrane Adhesion Molecules (GO:0007156)	1959-04-01	0.0216266	0.255931	-0.591876	4.00102	15.3392	TENM3;DSCAM;CADM1;PKD1
MN_Chat	26wk	DOWN	GO_Biological_Process_2025	Adenylate Cyclase-Activating Adrenergic Receptor Signaling Pathway (GO:0071880)	2025-02-13	0.0221065	0.255931	-0.591876	9.96902	38.0007	CHGA;ADRA1A
MN_Chat	26wk	DOWN	GO_Biological_Process_2025	Cardiac Right Ventricle Morphogenesis (GO:0003215)	2025-02-13	0.0221065	0.255931	-0.591876	9.96902	38.0007	ZFPM2;BMPR1A
MN_Chat	26wk	DOWN	GO_Biological_Process_2025	Positive Regulation of Ras Protein Signal Transduction (GO:0046579)	2025-02-13	0.0221065	0.255931	-0.591876	9.96902	38.0007	RASGEF1A;RASGRF1
MN_Chat	26wk	DOWN	GO_Biological_Process_2025	Anterograde Trans-Synaptic Signaling (GO:0098916)	8/189	0.0214411	0.255931	-0.591876	2.44337	9.38852	GRIA2;HTR7;GRM7;CACNA1A;GRIK4;PDE7B;CACNA1E;GRIN2B
MN_Chat	26wk	DOWN	GO_Biological_Process_2025	Negative Regulation of Protein Kinase Activity (GO:0006469)	1960-04-01	0.0228525	0.262804	-0.580368	3.92937	14.8479	SLC8A3;PPIA;PPM1E;SLC8A1
MN_Chat	26wk	DOWN	GO_Biological_Process_2025	Phospholipid Translocation (GO:0045332)	1935-03-01	0.0247421	0.268093	-0.571715	5.14916	19.048	ATP8A2;ATP8A1;ABCA7
MN_Chat	26wk	DOWN	GO_Biological_Process_2025	Regulation of AMPA Receptor Activity (GO:2000311)	2025-02-14	0.0254882	0.268093	-0.571715	9.1378	33.5315	NLGN1;NLGN2
MN_Chat	26wk	DOWN	GO_Biological_Process_2025	Neuron Cell-Cell Adhesion (GO:0007158)	2025-02-14	0.0254882	0.268093	-0.571715	9.1378	33.5315	NLGN1;NLGN2
MN_Chat	26wk	DOWN	GO_Biological_Process_2025	Mitochondrion Distribution (GO:0048311)	2025-02-14	0.0254882	0.268093	-0.571715	9.1378	33.5315	PKD1;MTM1
MN_Chat	26wk	DOWN	GO_Biological_Process_2025	Glutamine Family Amino Acid Catabolic Process (GO:0009065)	2025-02-14	0.0254882	0.268093	-0.571715	9.1378	33.5315	GRID2;GRID1
MN_Chat	26wk	DOWN	GO_Biological_Process_2025	Smooth Muscle Contraction (GO:0006939)	2025-02-14	0.0254882	0.268093	-0.571715	9.1378	33.5315	SLC8A1;TPCN2
MN_Chat	26wk	DOWN	GO_Biological_Process_2025	Positive Regulation of Cardiac Muscle Cell Proliferation (GO:0060045)	2025-02-14	0.0254882	0.268093	-0.571715	9.1378	33.5315	ZFPM2;BMPR1A
MN_Chat	26wk	DOWN	GO_Biological_Process_2025	Regulation of Phagocytosis (GO:0050764)	1962-04-01	0.0254291	0.268093	-0.571715	3.79349	13.9292	CAMK1D;PTPRJ;PRKCA;GAS6
MN_Chat	26wk	DOWN	GO_Biological_Process_2025	Calcium-Mediated Signaling (GO:0019722)	1991-05-01	0.0242889	0.268093	-0.571715	3.20242	11.9058	PPP3CA;SPNS1;KSR2;SLC8A1;TPCN2
MN_Chat	26wk	DOWN	GO_Biological_Process_2025	post-Golgi Vesicle-Mediated Transport (GO:0006892)	1961-04-01	0.0241199	0.268093	-0.571715	3.86024	14.3783	VTI1A;SORCS1;STXBP5;STXBP5L
MN_Chat	26wk	DOWN	GO_Biological_Process_2025	Phospholipid Transport (GO:0015914)	1961-04-01	0.0241199	0.268093	-0.571715	3.86024	14.3783	ATP8A2;ATP8A1;SPNS1;ABCA7
MN_Chat	26wk	DOWN	GO_Biological_Process_2025	Neuron Projection Morphogenesis (GO:0048812)	7/157	0.0237782	0.268093	-0.571715	2.57658	9.6338	EPHA4;NTNG2;CNTNAP2;NLGN1;DCC;ADGRB1;EPHB1
MN_Chat	26wk	DOWN	GO_Biological_Process_2025	Cell Communication by Electrical Coupling Involved in Cardiac Conduction (GO:0086064)	2025-02-14	0.0254882	0.268093	-0.571715	9.1378	33.5315	PRKCA;SLC8A1
MN_Chat	26wk	DOWN	GO_Biological_Process_2025	Adherens Junction Organization (GO:0034332)	1935-03-01	0.0247421	0.268093	-0.571715	5.14916	19.048	CDH4;CDH2;CDH8
MN_Chat	26wk	DOWN	GO_Biological_Process_2025	Dicarboxylic Acid Catabolic Process (GO:0043649)	2025-02-15	0.0290648	0.293198	-0.53284	8.43446	29.8431	GRID2;GRID1
MN_Chat	26wk	DOWN	GO_Biological_Process_2025	Digestive System Development (GO:0055123)	2025-02-15	0.0290648	0.293198	-0.53284	8.43446	29.8431	CLMP;PKD1
MN_Chat	26wk	DOWN	GO_Biological_Process_2025	Regulation of Bone Remodeling (GO:0046850)	2025-02-15	0.0290648	0.293198	-0.53284	8.43446	29.8431	NF1;SLC4A2
MN_Chat	26wk	DOWN	GO_Biological_Process_2025	Phosphatidylinositol Phosphate Biosynthetic Process (GO:0046854)	1937-03-01	0.0286147	0.293198	-0.53284	4.84577	17.2211	PIP5K1B;EFR3B;PIK3C2B
MN_Chat	26wk	DOWN	GO_Biological_Process_2025	Cellular Component Assembly (GO:0022607)	10/277	0.0290514	0.293198	-0.53284	2.07309	7.33601	TIAM1;NLGN1;NLGN2;PLS3;VPS13B;DMD;IL1RAP;GAS6;THSD4;WASF3
MN_Chat	26wk	DOWN	GO_Biological_Process_2025	Positive Regulation of Phagocytosis (GO:0050766)	1964-04-01	0.0281736	0.293198	-0.53284	3.66667	13.0877	CAMK1D;PTPRJ;PRKCA;GAS6
MN_Chat	26wk	DOWN	GO_Biological_Process_2025	Response to Calcium Ion (GO:0051592)	1995-05-01	0.0285778	0.293198	-0.53284	3.05947	10.8768	PPP3CA;TRPM2;NLGN1;ASPH;RYR3
MN_Chat	26wk	DOWN	GO_Biological_Process_2025	Regulation of Axonogenesis (GO:0050770)	1938-03-01	0.0306643	0.304	-0.517127	4.70708	16.4026	EPHA4;TIAM1;MCF2
MN_Chat	26wk	DOWN	GO_Biological_Process_2025	Positive Regulation of Bone Mineralization (GO:0030501)	1938-03-01	0.0306643	0.304	-0.517127	4.70708	16.4026	PPP3CA;SLC8A1;BMPR1A
MN_Chat	26wk	DOWN	GO_Biological_Process_2025	Regulation of Potassium Ion Transport (GO:0043266)	1938-03-01	0.0306643	0.304	-0.517127	4.70708	16.4026	KCNS3;KCNN2;KCNAB2
MN_Chat	26wk	DOWN	GO_Biological_Process_2025	Muscle Contraction (GO:0006936)	1997-05-01	0.0308909	0.304496	-0.516419	2.99265	10.4063	ASPH;ADRA1A;SLC8A1;RYR3;TPCN2
MN_Chat	26wk	DOWN	GO_Biological_Process_2025	Presynapse Assembly (GO:0099054)	2025-02-16	0.0328282	0.307764	-0.511781	7.8316	26.7564	NLGN1;NLGN2
MN_Chat	26wk	DOWN	GO_Biological_Process_2025	Protein Localization to Cell-Cell Junction (GO:0150105)	2025-02-16	0.0328282	0.307764	-0.511781	7.8316	26.7564	MPP7;CGNL1
MN_Chat	26wk	DOWN	GO_Biological_Process_2025	Membrane Repolarization During Cardiac Muscle Cell Action Potential (GO:0086013)	2025-02-16	0.0328282	0.307764	-0.511781	7.8316	26.7564	KCNN2;KCNJ3
MN_Chat	26wk	DOWN	GO_Biological_Process_2025	Synaptic Transmission, GABAergic (GO:0051932)	2025-02-16	0.0328282	0.307764	-0.511781	7.8316	26.7564	GABRB3;GABRA5
MN_Chat	26wk	DOWN	GO_Biological_Process_2025	SCF-dependent Proteasomal Ubiquitin-Dependent Protein Catabolic Process (GO:0031146)	1939-03-01	0.0327891	0.307764	-0.511781	4.5761	15.6395	FBXW7;CUL2;FBXO31
MN_Chat	26wk	DOWN	GO_Biological_Process_2025	Negative Regulation of G Protein-Coupled Receptor Signaling Pathway (GO:0045744)	1939-03-01	0.0327891	0.307764	-0.511781	4.5761	15.6395	PPP3CA;INPP5A;PDE4D
MN_Chat	26wk	DOWN	GO_Biological_Process_2025	Positive Regulation of MAPK Cascade (GO:0043410)	12/362	0.0317374	0.307764	-0.511781	1.90049	6.55719	SH3RF3;FBXW7;SPNS1;PRKCA;PTPRJ;TEK;GAS6;TPD52L1;PPIA;ADRA1A;GSDME;MAP3K5
MN_Chat	26wk	DOWN	GO_Biological_Process_2025	Cellular Response to Alkaloid (GO:0071312)	2025-02-16	0.0328282	0.307764	-0.511781	7.8316	26.7564	RYR3;SLC8A1
MN_Chat	26wk	DOWN	GO_Biological_Process_2025	Neurotrophin Signaling Pathway (GO:0038179)	2025-02-16	0.0328282	0.307764	-0.511781	7.8316	26.7564	DOCK3;RAPGEF1
MN_Chat	26wk	DOWN	GO_Biological_Process_2025	Neuron Projection Development (GO:0031175)	8/206	0.0334399	0.311805	-0.506118	2.23163	7.58311	EPHA4;CNTNAP2;NLGN1;GRM7;RASGRF1;VPS13B;EPHB1;PTPRG
MN_Chat	26wk	DOWN	GO_Biological_Process_2025	Brain Development (GO:0007420)	7/170	0.0345475	0.3204	-0.494307	2.36951	7.97438	CNTNAP2;KDM4B;ATXN1;CNTN5;ROGDI;NF1;GRIN2B
MN_Chat	26wk	DOWN	GO_Biological_Process_2025	Regulation of Potassium Ion Transmembrane Transport (GO:1901379)	1940-03-01	0.0349887	0.322757	-0.491125	4.45219	14.927	KCNS3;KCNN2;KCNAB2
MN_Chat	26wk	DOWN	GO_Biological_Process_2025	Cell Junction Organization (GO:0034330)	1969-04-01	0.0357799	0.3283	-0.483729	3.38375	11.2691	SLC8A3;NLGN2;SYN3;PPFIA4
MN_Chat	26wk	DOWN	GO_Biological_Process_2025	Positive Regulation of Cardiac Muscle Tissue Growth (GO:0055023)	2025-02-17	0.0367706	0.328649	-0.483268	7.30912	24.1425	ZFPM2;BMPR1A
MN_Chat	26wk	DOWN	GO_Biological_Process_2025	Polyol Metabolic Process (GO:0019751)	2025-02-17	0.0367706	0.328649	-0.483268	7.30912	24.1425	INPP5A;PPIP5K2
MN_Chat	26wk	DOWN	GO_Biological_Process_2025	Ionotropic Glutamate Receptor Signaling Pathway (GO:0035235)	2025-02-17	0.0367706	0.328649	-0.483268	7.30912	24.1425	GRIA2;GRIN2B
MN_Chat	26wk	DOWN	GO_Biological_Process_2025	rRNA Transcription (GO:0009303)	2025-02-17	0.0367706	0.328649	-0.483268	7.30912	24.1425	BRF1;SPNS1
MN_Chat	26wk	DOWN	GO_Biological_Process_2025	Protein Localization to Synapse (GO:0035418)	2025-02-17	0.0367706	0.328649	-0.483268	7.30912	24.1425	NLGN1;NLGN2
MN_Chat	26wk	DOWN	GO_Biological_Process_2025	Regulation of Heart Contraction (GO:0008016)	1970-04-01	0.0374299	0.332818	-0.477794	3.33231	10.9476	SLC8A3;PDE4D;PRKCA;SLC8A1
MN_Chat	26wk	DOWN	GO_Biological_Process_2025	Heterophilic Cell-Cell Adhesion via Plasma Membrane Cell Adhesion Molecules (GO:0007157)	1942-03-01	0.0396105	0.348613	-0.457657	4.22344	13.6361	NLGN1;GRID2;CADM1
MN_Chat	26wk	DOWN	GO_Biological_Process_2025	Positive Regulation of Ossification (GO:0045778)	1942-03-01	0.0396105	0.348613	-0.457657	4.22344	13.6361	PPP3CA;SLC8A1;BMPR1A
MN_Chat	26wk	DOWN	GO_Biological_Process_2025	Regulation of Calcium Ion Transmembrane Transporter Activity (GO:1901019)	2025-02-18	0.0408843	0.349136	-0.457005	6.85196	21.9058	ASPH;DMD
MN_Chat	26wk	DOWN	GO_Biological_Process_2025	Regulation of Amyloid Precursor Protein Catabolic Process (GO:1902991)	2025-02-18	0.0408843	0.349136	-0.457005	6.85196	21.9058	EPHA4;ABCA7
MN_Chat	26wk	DOWN	GO_Biological_Process_2025	Positive Regulation of Muscle Hypertrophy (GO:0014742)	2025-02-18	0.0408843	0.349136	-0.457005	6.85196	21.9058	PRKCA;PDE9A
MN_Chat	26wk	DOWN	GO_Biological_Process_2025	Positive Regulation of Focal Adhesion Assembly (GO:0051894)	2025-02-18	0.0408843	0.349136	-0.457005	6.85196	21.9058	PTPRJ;TEK
MN_Chat	26wk	DOWN	GO_Biological_Process_2025	Regulation of Oxidoreductase Activity (GO:0051341)	2025-02-18	0.0408843	0.349136	-0.457005	6.85196	21.9058	TMLHE;ABL2
MN_Chat	26wk	DOWN	GO_Biological_Process_2025	Monoatomic Anion Transmembrane Transport (GO:0098656)	1972-04-01	0.0408592	0.349136	-0.457005	3.23397	10.341	GABRB3;GABRA5;LRRC8C;ANO3
MN_Chat	26wk	DOWN	GO_Biological_Process_2025	Calcium Ion Homeostasis (GO:0055074)	5/105	0.0412973	0.350925	-0.454786	2.75211	8.77087	SLC8A3;ASPH;STIM2;SLC8A1;TPCN2
MN_Chat	26wk	DOWN	GO_Biological_Process_2025	Positive Regulation of Biomineral Tissue Development (GO:0070169)	1943-03-01	0.0420316	0.355414	-0.449265	4.11765	13.0502	PPP3CA;SLC8A1;BMPR1A
MN_Chat	26wk	DOWN	GO_Biological_Process_2025	Cell Surface Receptor Protein Tyrosine Kinase Signaling Pathway (GO:0007169)	10/296	0.0425608	0.358134	-0.445954	1.93347	6.10361	EPHA4;TIAM1;EPHA6;DOCK3;RAPGEF1;PTPRJ;TEK;EFNA5;EPHB1;PTPRG
MN_Chat	26wk	DOWN	GO_Biological_Process_2025	Learning (GO:0007612)	1944-03-01	0.0445254	0.372749	-0.428584	4.01701	12.4997	SLC8A3;CNTNAP2;ATXN1
MN_Chat	26wk	DOWN	GO_Biological_Process_2025	Metal Ion Transport (GO:0030001)	7/180	0.0447473	0.372749	-0.428584	2.23139	6.93232	TRPM2;KCNJ6;KCNS3;KCNN2;PKD1;RYR3;KCNJ3
MN_Chat	26wk	DOWN	GO_Biological_Process_2025	Protein Homooligomerization (GO:0051260)	6/143	0.0449537	0.372749	-0.428584	2.41284	7.48493	TRPM2;PRMT8;KCNT1;SAMHD1;GRIA3;RYR3
MN_Chat	26wk	DOWN	GO_Biological_Process_2025	Detection of Mechanical Stimulus (GO:0050982)	2025-02-19	0.045162	0.372749	-0.428584	6.44857	19.9744	CDH2;PKD1
MN_Chat	26wk	DOWN	GO_Biological_Process_2025	Regulation of MAPK Cascade (GO:0043408)	9/260	0.0464663	0.381687	-0.418292	1.98069	6.0788	PPP3CA;SPNS1;NF1;PTPRJ;TEK;EPHB1;PPIA;ADRA1A;GSDME
MN_Chat	26wk	DOWN	GO_Biological_Process_2025	Synaptic Vesicle Cycle (GO:0099504)	1945-03-01	0.0470912	0.383171	-0.416607	3.92117	11.9818	NLGN1;CDH2;SYN3
MN_Chat	26wk	DOWN	GO_Biological_Process_2025	Extracellular Matrix Organization (GO:0030198)	7/182	0.0469965	0.383171	-0.416607	2.20567	6.74423	P4HA1;MMP16;ADAMTS17;NF1;COL4A5;GAS6;COL19A1
MN_Chat	26wk	DOWN	GO_Biological_Process_2025	Regulation of Intracellular Signal Transduction (GO:1902531)	10/302	0.0475935	0.38544	-0.414043	1.89315	5.76476	EPHA4;TIAM1;NLGN1;DOCK3;MCF2;USP2;PIP5K1B;GPAT3;KMT5A;TEK
MN_Chat	26wk	DOWN	GO_Biological_Process_2025	Response to ATP (GO:0033198)	2025-02-20	0.0495965	0.387653	-0.411557	6.09001	18.2934	ASPH;RYR3
MN_Chat	26wk	DOWN	GO_Biological_Process_2025	Regulation of BMP Signaling Pathway (GO:0030510)	1977-04-01	0.0501864	0.387653	-0.411557	3.0117	9.01103	PPP3CA;FSTL5;CRIM1;FSTL1
MN_Chat	26wk	DOWN	GO_Biological_Process_2025	Glutamate Metabolic Process (GO:0006536)	2025-02-20	0.0495965	0.387653	-0.411557	6.09001	18.2934	GRID2;GRID1
MN_Chat	26wk	DOWN	GO_Biological_Process_2025	Regulation of Cell-Cell Adhesion (GO:0022407)	1946-03-01	0.0497283	0.387653	-0.411557	3.82978	11.4939	TENM3;EFNA5;PTPRG
MN_Chat	26wk	DOWN	GO_Biological_Process_2025	Extracellular Structure Organization (GO:0043062)	5/111	0.0503387	0.387653	-0.411557	2.59554	7.75801	MMP16;ADAMTS17;NF1;COL4A5;COL19A1
MN_Chat	26wk	DOWN	GO_Biological_Process_2025	External Encapsulating Structure Organization (GO:0045229)	5/111	0.0503387	0.387653	-0.411557	2.59554	7.75801	MMP16;ADAMTS17;NF1;COL4A5;COL19A1
MN_Chat	26wk	DOWN	GO_Biological_Process_2025	Regulation of ERK1 and ERK2 Cascade (GO:0070372)	8/223	0.0493509	0.387653	-0.411557	2.05338	6.17821	EPHA4;PPP3CA;FBXW7;PRKCA;TEK;GAS6;EPHB1;ADRA1A
MN_Chat	26wk	DOWN	GO_Biological_Process_2025	Negative Regulation of Protein Serine/Threonine Kinase Activity (GO:0071901)	1946-03-01	0.0497283	0.387653	-0.411557	3.82978	11.4939	SLC8A3;PTPRJ;SLC8A1
MN_Chat	26wk	DOWN	GO_Biological_Process_2025	Negative Regulation of Cell Migration (GO:0030336)	7/184	0.0493166	0.387653	-0.411557	2.18052	6.56226	EPHA4;NEXMIF;ADGRB1;NF1;PTPRJ;BMPR1A;PTPRG
MN_Chat	26wk	DOWN	GO_Biological_Process_2025	Heart Trabecula Morphogenesis (GO:0061384)	2025-02-20	0.0495965	0.387653	-0.411557	6.09001	18.2934	TEK;BMPR1A
MN_Chat	26wk	DOWN	GO_Biological_Process_2025	Positive Regulation of Cardiac Muscle Hypertrophy (GO:0010613)	2025-02-20	0.0495965	0.387653	-0.411557	6.09001	18.2934	PRKCA;PDE9A
MN_Chat	26wk	DOWN	GO_Biological_Process_2025	Cellular Response to Metal Ion (GO:0071248)	5/112	0.0519498	0.398282	-0.399809	2.57115	7.60411	TRPM2;NLGN1;ASPH;KCNA1;RYR3
MN_Chat	26wk	DOWN	GO_Biological_Process_2025	Monoatomic Anion Transport (GO:0006820)	1947-03-01	0.0524359	0.40023	-0.39769	3.74255	11.0337	LRRC8C;SLC17A5;SLC4A2
MN_Chat	26wk	DOWN	GO_Biological_Process_2025	Excitatory Postsynaptic Potential (GO:0060079)	2025-02-21	0.0541807	0.401397	-0.396426	5.76919	16.8197	GRID2;GRIN2B
MN_Chat	26wk	DOWN	GO_Biological_Process_2025	Regulation of Cell Cycle G1/S Phase Transition (GO:1902806)	1979-04-01	0.0542177	0.401397	-0.396426	2.93109	8.54338	CDK7;FBXW7;DPF3;PKD1
MN_Chat	26wk	DOWN	GO_Biological_Process_2025	Peripheral Nervous System Development (GO:0007422)	2025-02-21	0.0541807	0.401397	-0.396426	5.76919	16.8197	ADGRB2;NF1
MN_Chat	26wk	DOWN	GO_Biological_Process_2025	Inhibitory Synapse Assembly (GO:1904862)	2025-02-21	0.0541807	0.401397	-0.396426	5.76919	16.8197	GABRB3;GABRA5
MN_Chat	26wk	DOWN	GO_Biological_Process_2025	Axon Extension (GO:0048675)	2025-02-21	0.0541807	0.401397	-0.396426	5.76919	16.8197	AUTS2;DCLK1
MN_Chat	26wk	DOWN	GO_Biological_Process_2025	Anaphase-Promoting Complex-Dependent Catabolic Process (GO:0031145)	2025-02-21	0.0541807	0.401397	-0.396426	5.76919	16.8197	ANAPC10;FBXO31
MN_Chat	26wk	DOWN	GO_Biological_Process_2025	DNA Repair-Dependent Chromatin Remodeling (GO:0140861)	2025-02-21	0.0541807	0.401397	-0.396426	5.76919	16.8197	TRRAP;USP3
MN_Chat	26wk	DOWN	GO_Biological_Process_2025	Positive Regulation of Kinase Activity (GO:0033674)	1948-03-01	0.0552133	0.405289	-0.392235	3.6592	10.5991	SPNS1;GAS6;MAP3K5
MN_Chat	26wk	DOWN	GO_Biological_Process_2025	Regulation of Exocytosis (GO:0017157)	1948-03-01	0.0552133	0.405289	-0.392235	3.6592	10.5991	CADPS;STXBP5;TPCN2
MN_Chat	26wk	DOWN	GO_Biological_Process_2025	Regulation of JNK Cascade (GO:0046328)	5/115	0.0569623	0.416356	-0.380535	2.50064	7.16525	SH3RF3;MECOM;TPD52L1;EPHB1;MAP3K5
MN_Chat	26wk	DOWN	GO_Biological_Process_2025	Translational Elongation (GO:0006414)	1949-03-01	0.0580596	0.422586	-0.374085	3.57947	10.1882	EEF2K;LTN1;GCN1
MN_Chat	26wk	DOWN	GO_Biological_Process_2025	Inositol Phosphate Metabolic Process (GO:0043647)	2025-02-22	0.0589078	0.426958	-0.369615	5.48045	15.5194	INPP5A;PPIP5K2
MN_Chat	26wk	DOWN	GO_Biological_Process_2025	Lipid Modification (GO:0030258)	1950-03-01	0.0609739	0.440084	-0.356465	3.50313	9.79934	DGKG;DGKE;DGKB
MN_Chat	26wk	DOWN	GO_Biological_Process_2025	Vascular Associated Smooth Muscle Contraction (GO:0014829)	2025-01-06	0.103267	0.448705	-0.348039	10.9387	24.8357	SLC8A1
MN_Chat	26wk	DOWN	GO_Biological_Process_2025	Vitamin A Metabolic Process (GO:0006776)	2025-01-06	0.103267	0.448705	-0.348039	10.9387	24.8357	RIMBP2
MN_Chat	26wk	DOWN	GO_Biological_Process_2025	Glycerol-3-Phosphate Metabolic Process (GO:0006072)	2025-01-06	0.103267	0.448705	-0.348039	10.9387	24.8357	GK5
MN_Chat	26wk	DOWN	GO_Biological_Process_2025	Heart Trabecula Formation (GO:0060347)	2025-01-06	0.103267	0.448705	-0.348039	10.9387	24.8357	TEK
MN_Chat	26wk	DOWN	GO_Biological_Process_2025	Inositol Metabolic Process (GO:0006020)	2025-01-06	0.103267	0.448705	-0.348039	10.9387	24.8357	PPIP5K2
MN_Chat	26wk	DOWN	GO_Biological_Process_2025	Leukotriene Transport (GO:0071716)	2025-01-06	0.103267	0.448705	-0.348039	10.9387	24.8357	ABCC4
MN_Chat	26wk	DOWN	GO_Biological_Process_2025	Response to Catecholamine (GO:0071869)	2025-01-06	0.103267	0.448705	-0.348039	10.9387	24.8357	GNG2
MN_Chat	26wk	DOWN	GO_Biological_Process_2025	Positive Regulation of Store-Operated Calcium Channel Activity (GO:1901341)	2025-01-05	0.0868259	0.448705	-0.348039	13.6741	33.4174	STIM2
MN_Chat	26wk	DOWN	GO_Biological_Process_2025	Pyrimidine Ribonucleotide Metabolic Process (GO:0009218)	2025-01-05	0.0868259	0.448705	-0.348039	13.6741	33.4174	AK5
MN_Chat	26wk	DOWN	GO_Biological_Process_2025	Positive Regulation of Kidney Development (GO:0090184)	2025-01-05	0.0868259	0.448705	-0.348039	13.6741	33.4174	PPP3CA
MN_Chat	26wk	DOWN	GO_Biological_Process_2025	Regulation of Cell Junction Assembly (GO:1901888)	2025-02-25	0.073882	0.448705	-0.348039	4.76488	12.4139	RAPGEF1;PRKCA
MN_Chat	26wk	DOWN	GO_Biological_Process_2025	Striated Muscle Contraction (GO:0006941)	1955-03-01	0.0765326	0.448705	-0.348039	3.16548	8.13541	DMD;RYR3;SLC8A1
MN_Chat	26wk	DOWN	GO_Biological_Process_2025	Regulation of Endothelial Cell Migration (GO:0010594)	1988-04-01	0.0744431	0.448705	-0.348039	2.61584	6.79521	ADGRB1;NF1;PRKCA;TEK
MN_Chat	26wk	DOWN	GO_Biological_Process_2025	Negative Regulation of Neurogenesis (GO:0050768)	2025-02-27	0.0844636	0.448705	-0.348039	4.38324	10.8329	MCF2;NF1
MN_Chat	26wk	DOWN	GO_Biological_Process_2025	Regulation of Postsynaptic Membrane Potential (GO:0060078)	2025-02-26	0.0791169	0.448705	-0.348039	4.56611	11.5834	GRID2;GRIN2B
MN_Chat	26wk	DOWN	GO_Biological_Process_2025	Cellular Response to Xenobiotic Stimulus (GO:0071466)	2025-02-26	0.0791169	0.448705	-0.348039	4.56611	11.5834	GAS6;PPM1E
MN_Chat	26wk	DOWN	GO_Biological_Process_2025	Positive Regulation of Osteoblast Proliferation (GO:0033690)	2025-01-05	0.0868259	0.448705	-0.348039	13.6741	33.4174	PPP3CA
MN_Chat	26wk	DOWN	GO_Biological_Process_2025	Establishment or Maintenance of Apical/Basal Cell Polarity (GO:0035088)	2025-02-26	0.0791169	0.448705	-0.348039	4.56611	11.5834	PATJ;LRRC7
MN_Chat	26wk	DOWN	GO_Biological_Process_2025	Regulation of Cardiac Muscle Hypertrophy (GO:0010611)	2025-02-25	0.073882	0.448705	-0.348039	4.76488	12.4139	PRKCA;PDE9A
MN_Chat	26wk	DOWN	GO_Biological_Process_2025	Glutamine Family Amino Acid Metabolic Process (GO:0009064)	2025-02-26	0.0791169	0.448705	-0.348039	4.56611	11.5834	GRID2;GRID1
MN_Chat	26wk	DOWN	GO_Biological_Process_2025	Protein Dephosphorylation (GO:0006470)	1990-04-01	0.0793899	0.448705	-0.348039	2.55474	6.47214	PPP3CA;PTPRJ;PPM1E;MTM1
MN_Chat	26wk	DOWN	GO_Biological_Process_2025	Negative Regulation of MAPK Cascade (GO:0043409)	5/127	0.0796834	0.448705	-0.348039	2.25329	5.70014	EPHA4;MECOM;NF1;PTPRJ;PPIA
MN_Chat	26wk	DOWN	GO_Biological_Process_2025	Regulation of Proteasomal Protein Catabolic Process (GO:0061136)	1956-03-01	0.0798348	0.448705	-0.348039	3.1056	7.85032	FBXW7;PRKCA;PKD1
MN_Chat	26wk	DOWN	GO_Biological_Process_2025	RNA Biosynthetic Process (GO:0032774)	5/128	0.0817673	0.448705	-0.348039	2.23486	5.59581	ATXN1;THRB;BRF1;ELAVL4;ADARB2
MN_Chat	26wk	DOWN	GO_Biological_Process_2025	Phosphatidylinositol Biosynthetic Process (GO:0006661)	1991-04-01	0.0819233	0.448705	-0.348039	2.52525	6.3181	PITPNM2;PIP5K1B;EFR3B;MTM1
MN_Chat	26wk	DOWN	GO_Biological_Process_2025	Memory (GO:0007613)	1957-03-01	0.0831979	0.448705	-0.348039	3.04793	7.57878	SLC8A3;ATXN1;RASGRF1
MN_Chat	26wk	DOWN	GO_Biological_Process_2025	Excitatory Chemical Synaptic Transmission (GO:0098976)	2025-01-06	0.103267	0.448705	-0.348039	10.9387	24.8357	GRIN2B
MN_Chat	26wk	DOWN	GO_Biological_Process_2025	Type B Pancreatic Cell Development (GO:0003323)	2025-01-06	0.103267	0.448705	-0.348039	10.9387	24.8357	CDH2
MN_Chat	26wk	DOWN	GO_Biological_Process_2025	Regulation of Cellular Response to Hypoxia (GO:1900037)	2025-01-06	0.103267	0.448705	-0.348039	10.9387	24.8357	EPHA4
MN_Chat	26wk	DOWN	GO_Biological_Process_2025	Dorsal Aorta Morphogenesis (GO:0035912)	2025-01-06	0.103267	0.448705	-0.348039	10.9387	24.8357	BMPR1A
MN_Chat	26wk	DOWN	GO_Biological_Process_2025	Regulation of Rab Protein Signal Transduction (GO:0032483)	2025-01-06	0.103267	0.448705	-0.348039	10.9387	24.8357	DENND4A
MN_Chat	26wk	DOWN	GO_Biological_Process_2025	Negative Regulation of Oligodendrocyte Differentiation (GO:0048715)	2025-01-06	0.103267	0.448705	-0.348039	10.9387	24.8357	NF1
MN_Chat	26wk	DOWN	GO_Biological_Process_2025	Negative Regulation of Stress-Activated MAPK Cascade (GO:0032873)	2025-01-06	0.103267	0.448705	-0.348039	10.9387	24.8357	PPIA
MN_Chat	26wk	DOWN	GO_Biological_Process_2025	Neurotransmitter Receptor Transport to Postsynaptic Membrane (GO:0098969)	2025-01-06	0.103267	0.448705	-0.348039	10.9387	24.8357	LRRC7
MN_Chat	26wk	DOWN	GO_Biological_Process_2025	Nucleobase Catabolic Process (GO:0046113)	2025-01-06	0.103267	0.448705	-0.348039	10.9387	24.8357	DPYSL2
MN_Chat	26wk	DOWN	GO_Biological_Process_2025	Nucleoside Diphosphate Metabolic Process (GO:0009132)	2025-01-06	0.103267	0.448705	-0.348039	10.9387	24.8357	ENTPD3
MN_Chat	26wk	DOWN	GO_Biological_Process_2025	Nucleotide Catabolic Process (GO:0009166)	2025-01-06	0.103267	0.448705	-0.348039	10.9387	24.8357	SAMHD1
MN_Chat	26wk	DOWN	GO_Biological_Process_2025	Negative Regulation of Dendritic Cell Apoptotic Process (GO:2000669)	2025-01-06	0.103267	0.448705	-0.348039	10.9387	24.8357	GAS6
MN_Chat	26wk	DOWN	GO_Biological_Process_2025	Peptidyl-Lysine Monomethylation (GO:0018026)	2025-01-06	0.103267	0.448705	-0.348039	10.9387	24.8357	KMT5A
MN_Chat	26wk	DOWN	GO_Biological_Process_2025	Placenta Blood Vessel Development (GO:0060674)	2025-01-06	0.103267	0.448705	-0.348039	10.9387	24.8357	PKD1
MN_Chat	26wk	DOWN	GO_Biological_Process_2025	Positive Regulation of Calcium Ion Import Across Plasma Membrane (GO:1905665)	2025-01-06	0.103267	0.448705	-0.348039	10.9387	24.8357	PPP3CA
MN_Chat	26wk	DOWN	GO_Biological_Process_2025	Positive Regulation of Interleukin-5 Production (GO:0032754)	2025-01-06	0.103267	0.448705	-0.348039	10.9387	24.8357	PDE4D
MN_Chat	26wk	DOWN	GO_Biological_Process_2025	Positive Regulation of Striated Muscle Contraction (GO:0045989)	2025-01-06	0.103267	0.448705	-0.348039	10.9387	24.8357	CHGA
MN_Chat	26wk	DOWN	GO_Biological_Process_2025	Regulation of Aldosterone Biosynthetic Process (GO:0032347)	2025-01-06	0.103267	0.448705	-0.348039	10.9387	24.8357	DKK3
MN_Chat	26wk	DOWN	GO_Biological_Process_2025	Positive Regulation of Transcription of Notch Receptor Target (GO:0007221)	2025-01-05	0.0868259	0.448705	-0.348039	13.6741	33.4174	MAML2
MN_Chat	26wk	DOWN	GO_Biological_Process_2025	Phagocytosis, Engulfment (GO:0006911)	2025-02-27	0.0844636	0.448705	-0.348039	4.38324	10.8329	XKR4;XKR6
MN_Chat	26wk	DOWN	GO_Biological_Process_2025	Pharyngeal Arch Artery Morphogenesis (GO:0061626)	2025-01-06	0.103267	0.448705	-0.348039	10.9387	24.8357	BMPR1A
MN_Chat	26wk	DOWN	GO_Biological_Process_2025	Negative Regulation of Catecholamine Secretion (GO:0033604)	2025-01-06	0.103267	0.448705	-0.348039	10.9387	24.8357	CHGA
MN_Chat	26wk	DOWN	GO_Biological_Process_2025	Negative Regulation of Axon Regeneration (GO:0048681)	2025-01-06	0.103267	0.448705	-0.348039	10.9387	24.8357	EPHA4
MN_Chat	26wk	DOWN	GO_Biological_Process_2025	Metanephric Nephron Tubule Development (GO:0072234)	2025-01-06	0.103267	0.448705	-0.348039	10.9387	24.8357	PKD1
MN_Chat	26wk	DOWN	GO_Biological_Process_2025	Retinal Ganglion Cell Axon Guidance (GO:0031290)	2025-01-06	0.103267	0.448705	-0.348039	10.9387	24.8357	EPHB1
MN_Chat	26wk	DOWN	GO_Biological_Process_2025	Ribosome-Associated Ubiquitin-Dependent Protein Catabolic Process (GO:1990116)	2025-01-06	0.103267	0.448705	-0.348039	10.9387	24.8357	LTN1
MN_Chat	26wk	DOWN	GO_Biological_Process_2025	Definitive Hemopoiesis (GO:0060216)	2025-01-06	0.103267	0.448705	-0.348039	10.9387	24.8357	TEK
MN_Chat	26wk	DOWN	GO_Biological_Process_2025	Desmosome Assembly (GO:0002159)	2025-01-06	0.103267	0.448705	-0.348039	10.9387	24.8357	PRKCA
MN_Chat	26wk	DOWN	GO_Biological_Process_2025	Detection of Muscle Stretch (GO:0035995)	2025-01-06	0.103267	0.448705	-0.348039	10.9387	24.8357	CDH2
MN_Chat	26wk	DOWN	GO_Biological_Process_2025	Detection of Temperature Stimulus Involved in Sensory Perception (GO:0050961)	2025-01-06	0.103267	0.448705	-0.348039	10.9387	24.8357	EPHB1
MN_Chat	26wk	DOWN	GO_Biological_Process_2025	Detection of Temperature Stimulus Involved in Sensory Perception of Pain (GO:0050965)	2025-01-06	0.103267	0.448705	-0.348039	10.9387	24.8357	EPHB1
MN_Chat	26wk	DOWN	GO_Biological_Process_2025	Negative Regulation of Endothelial Cell Apoptotic Process (GO:2000352)	2025-02-26	0.0791169	0.448705	-0.348039	4.56611	11.5834	TEK;GAS6
MN_Chat	26wk	DOWN	GO_Biological_Process_2025	Collecting Duct Development (GO:0072044)	2025-01-06	0.103267	0.448705	-0.348039	10.9387	24.8357	PKD1
MN_Chat	26wk	DOWN	GO_Biological_Process_2025	Receptor Clustering (GO:0043113)	2025-02-25	0.073882	0.448705	-0.348039	4.76488	12.4139	NLGN1;LRRC7
MN_Chat	26wk	DOWN	GO_Biological_Process_2025	Negative Regulation of Axonogenesis (GO:0050771)	2025-02-25	0.073882	0.448705	-0.348039	4.76488	12.4139	DCC;MCF2
MN_Chat	26wk	DOWN	GO_Biological_Process_2025	Peptidyl-Proline Modification (GO:0018208)	2025-01-05	0.0868259	0.448705	-0.348039	13.6741	33.4174	PPIA
MN_Chat	26wk	DOWN	GO_Biological_Process_2025	Peptidyl-Serine Dephosphorylation (GO:0070262)	2025-01-05	0.0868259	0.448705	-0.348039	13.6741	33.4174	PPP3CA
MN_Chat	26wk	DOWN	GO_Biological_Process_2025	Positive Regulation of 3'-UTR-mediated mRNA Stabilization (GO:1905870)	2025-01-05	0.0868259	0.448705	-0.348039	13.6741	33.4174	ELAVL4
MN_Chat	26wk	DOWN	GO_Biological_Process_2025	+ Reg of Adenylate Cyclase-Activating GPCR Sgnlng Pway (GO:0106071)	2025-01-05	0.0868259	0.448705	-0.348039	13.6741	33.4174	PRKCA
MN_Chat	26wk	DOWN	GO_Biological_Process_2025	Positive Regulation of Gap Junction Assembly (GO:1903598)	2025-01-05	0.0868259	0.448705	-0.348039	13.6741	33.4174	CNTNAP2
MN_Chat	26wk	DOWN	GO_Biological_Process_2025	Negative Regulation of Skeletal Muscle Cell Differentiation (GO:2001015)	2025-01-05	0.0868259	0.448705	-0.348039	13.6741	33.4174	EPHB1
MN_Chat	26wk	DOWN	GO_Biological_Process_2025	Glutamatergic Neuron Differentiation (GO:1905962)	2025-01-05	0.0868259	0.448705	-0.348039	13.6741	33.4174	GRID2
MN_Chat	26wk	DOWN	GO_Biological_Process_2025	Neurotransmitter Receptor Transport, Endosome to Plasma Membrane (GO:0099639)	2025-01-05	0.0868259	0.448705	-0.348039	13.6741	33.4174	LRRC7
MN_Chat	26wk	DOWN	GO_Biological_Process_2025	Glomerulus Vasculature Development (GO:0072012)	2025-01-05	0.0868259	0.448705	-0.348039	13.6741	33.4174	TEK
MN_Chat	26wk	DOWN	GO_Biological_Process_2025	Positive Regulation of Cell Adhesion (GO:0045785)	1992-04-01	0.0844962	0.448705	-0.348039	2.49642	6.16879	PPP3CA;EPHA4;PTPRJ;PRKCA
MN_Chat	26wk	DOWN	GO_Biological_Process_2025	Cellular Response to Nitrogen Compound (GO:1901699)	6/169	0.0855016	0.448705	-0.348039	2.02527	4.98058	GABRB3;EPHA4;PDE4D;RAPGEF1;CACNA1A;RYR3
MN_Chat	26wk	DOWN	GO_Biological_Process_2025	B Cell Chemotaxis (GO:0035754)	2025-01-05	0.0868259	0.448705	-0.348039	13.6741	33.4174	GAS6
MN_Chat	26wk	DOWN	GO_Biological_Process_2025	Regulation of Enamel Mineralization (GO:0070173)	2025-01-05	0.0868259	0.448705	-0.348039	13.6741	33.4174	SLC4A2
MN_Chat	26wk	DOWN	GO_Biological_Process_2025	Regulation of Establishment of T Cell Polarity (GO:1903903)	2025-01-05	0.0868259	0.448705	-0.348039	13.6741	33.4174	ABL2
MN_Chat	26wk	DOWN	GO_Biological_Process_2025	Regulation of Glomerular Filtration (GO:0003093)	2025-01-05	0.0868259	0.448705	-0.348039	13.6741	33.4174	GAS6
MN_Chat	26wk	DOWN	GO_Biological_Process_2025	NADPH Oxidation (GO:0070995)	2025-01-05	0.0868259	0.448705	-0.348039	13.6741	33.4174	KCNAB2
MN_Chat	26wk	DOWN	GO_Biological_Process_2025	Vesicle Fusion With Golgi Apparatus (GO:0048280)	2025-01-05	0.0868259	0.448705	-0.348039	13.6741	33.4174	VTI1A
MN_Chat	26wk	DOWN	GO_Biological_Process_2025	Regulation of Metaphase Plate Congression (GO:0090235)	2025-01-05	0.0868259	0.448705	-0.348039	13.6741	33.4174	MAD1L1
MN_Chat	26wk	DOWN	GO_Biological_Process_2025	Regulation of Mitochondrial Membrane Permeability Involved in Apoptotic Process (GO:1902108)	2025-01-05	0.0868259	0.448705	-0.348039	13.6741	33.4174	THEM4
MN_Chat	26wk	DOWN	GO_Biological_Process_2025	Behavioral Fear Response (GO:0001662)	2025-01-05	0.0868259	0.448705	-0.348039	13.6741	33.4174	GRM7
MN_Chat	26wk	DOWN	GO_Biological_Process_2025	Cellular Response to Histamine (GO:0071420)	2025-01-05	0.0868259	0.448705	-0.348039	13.6741	33.4174	GABRB3
MN_Chat	26wk	DOWN	GO_Biological_Process_2025	Cerebellar Granule Cell Differentiation (GO:0021707)	2025-01-05	0.0868259	0.448705	-0.348039	13.6741	33.4174	GRID2
MN_Chat	26wk	DOWN	GO_Biological_Process_2025	Dermatan Sulfate Proteoglycan Metabolic Process (GO:0050655)	2025-01-05	0.0868259	0.448705	-0.348039	13.6741	33.4174	CSGALNACT1
MN_Chat	26wk	DOWN	GO_Biological_Process_2025	Equilibrioception (GO:0050957)	2025-01-05	0.0868259	0.448705	-0.348039	13.6741	33.4174	PCDH15
MN_Chat	26wk	DOWN	GO_Biological_Process_2025	Tricuspid Valve Development (GO:0003175)	2025-01-05	0.0868259	0.448705	-0.348039	13.6741	33.4174	BMPR1A
MN_Chat	26wk	DOWN	GO_Biological_Process_2025	Tricuspid Valve Morphogenesis (GO:0003186)	2025-01-05	0.0868259	0.448705	-0.348039	13.6741	33.4174	BMPR1A
MN_Chat	26wk	DOWN	GO_Biological_Process_2025	Adenosine to Inosine Editing (GO:0006382)	2025-01-05	0.0868259	0.448705	-0.348039	13.6741	33.4174	ADARB2
MN_Chat	26wk	DOWN	GO_Biological_Process_2025	Regulation of Osteoblast Differentiation (GO:0045667)	1992-04-01	0.0844962	0.448705	-0.348039	2.49642	6.16879	PPP3CA;CRIM1;PRKCA;BMPR1A
MN_Chat	26wk	DOWN	GO_Biological_Process_2025	Negative Regulation of Viral Life Cycle (GO:1903901)	2025-01-05	0.0868259	0.448705	-0.348039	13.6741	33.4174	PPIA
MN_Chat	26wk	DOWN	GO_Biological_Process_2025	Negative Regulation of Relaxation of Muscle (GO:1901078)	2025-01-05	0.0868259	0.448705	-0.348039	13.6741	33.4174	PDE4D
MN_Chat	26wk	DOWN	GO_Biological_Process_2025	Regulation of Mitotic Cell Cycle (GO:0007346)	5/124	0.0736058	0.448705	-0.348039	2.31045	6.02804	CUL9;USP2;PRKCA;ANAPC10;TTC28
MN_Chat	26wk	DOWN	GO_Biological_Process_2025	Regulation of Neurotransmitter Receptor Activity (GO:0099601)	2025-02-23	0.0637713	0.448705	-0.348039	5.21921	14.3656	NLGN1;NLGN2
MN_Chat	26wk	DOWN	GO_Biological_Process_2025	Dendritic Cell Differentiation (GO:0097028)	2025-02-23	0.0637713	0.448705	-0.348039	5.21921	14.3656	TRPM2;GAS6
MN_Chat	26wk	DOWN	GO_Biological_Process_2025	Eye Morphogenesis (GO:0048592)	2025-02-23	0.0637713	0.448705	-0.348039	5.21921	14.3656	TENM3;NF1
MN_Chat	26wk	DOWN	GO_Biological_Process_2025	Gamma-Aminobutyric Acid Signaling Pathway (GO:0007214)	2025-02-23	0.0637713	0.448705	-0.348039	5.21921	14.3656	GABRB3;GABRA5
MN_Chat	26wk	DOWN	GO_Biological_Process_2025	Positive Regulation of Cell-Substrate Junction Organization (GO:0150117)	2025-02-23	0.0637713	0.448705	-0.348039	5.21921	14.3656	PTPRJ;TEK
MN_Chat	26wk	DOWN	GO_Biological_Process_2025	Negative Regulation of Cell Projection Organization (GO:0031345)	1951-03-01	0.0639553	0.448705	-0.348039	3.42997	9.43095	EPHA4;DCC;GRIN2B
MN_Chat	26wk	DOWN	GO_Biological_Process_2025	Regulation of Small GTPase Mediated Signal Transduction (GO:0051056)	6/157	0.0648841	0.448705	-0.348039	2.18756	5.98332	TIAM1;DOCK3;DENND4A;MCF2;RASGRF1;CGNL1
MN_Chat	26wk	DOWN	GO_Biological_Process_2025	Protein Export From Nucleus (GO:0006611)	2025-02-25	0.073882	0.448705	-0.348039	4.76488	12.4139	RANBP17;PKD1
MN_Chat	26wk	DOWN	GO_Biological_Process_2025	Endothelial Cell Development (GO:0001885)	2025-02-24	0.0687648	0.448705	-0.348039	4.98172	13.3364	PDE4D;RAPGEF1
MN_Chat	26wk	DOWN	GO_Biological_Process_2025	Outflow Tract Septum Morphogenesis (GO:0003148)	2025-02-24	0.0687648	0.448705	-0.348039	4.98172	13.3364	ZFPM2;BMPR1A
MN_Chat	26wk	DOWN	GO_Biological_Process_2025	Regulation of Focal Adhesion Assembly (GO:0051893)	1953-03-01	0.0701156	0.448705	-0.348039	3.29244	8.75001	PTPRJ;TEK;EFNA5
MN_Chat	26wk	DOWN	GO_Biological_Process_2025	Adenylate Cyclase-Modulating G Protein-Coupled Receptor Signaling Pathway (GO:0007188)	7/202	0.0734537	0.448705	-0.348039	1.97741	5.16322	ADCY9;ADGRB2;GRM7;PRKAR2B;ADGRB1;PRKCA;ADGRL3
MN_Chat	26wk	DOWN	GO_Biological_Process_2025	Cardiac Muscle Cell Development (GO:0055013)	2025-02-25	0.073882	0.448705	-0.348039	4.76488	12.4139	SORBS2;SLC8A1
MN_Chat	26wk	DOWN	GO_Biological_Process_2025	Kidney Morphogenesis (GO:0060993)	2025-01-05	0.0868259	0.448705	-0.348039	13.6741	33.4174	PPP3CA
MN_Chat	26wk	DOWN	GO_Biological_Process_2025	Response to Purine-Containing Compound (GO:0014074)	2025-02-25	0.073882	0.448705	-0.348039	4.76488	12.4139	TRPM2;ASPH
MN_Chat	26wk	DOWN	GO_Biological_Process_2025	Metanephros Development (GO:0001656)	2025-02-24	0.0687648	0.448705	-0.348039	4.98172	13.3364	NF1;PKD1
MN_Chat	26wk	DOWN	GO_Biological_Process_2025	Regulation of Cation Channel Activity (GO:2001257)	2025-02-27	0.0844636	0.448705	-0.348039	4.38324	10.8329	ASPH;DMD
MN_Chat	26wk	DOWN	GO_Biological_Process_2025	Chemical Synaptic Transmission, Postsynaptic (GO:0099565)	2025-02-26	0.0791169	0.448705	-0.348039	4.56611	11.5834	GRID2;GRIN2B
MN_Chat	26wk	DOWN	GO_Biological_Process_2025	Sensory Perception of Mechanical Stimulus (GO:0050954)	1992-04-01	0.0844962	0.448705	-0.348039	2.49642	6.16879	GRM7;PCDH15;LHFPL3;GSDME
MN_Chat	26wk	DOWN	GO_Biological_Process_2025	Lipoprotein Biosynthetic Process (GO:0042158)	2025-01-05	0.0868259	0.448705	-0.348039	13.6741	33.4174	ATG7
MN_Chat	26wk	DOWN	GO_Biological_Process_2025	Membrane Raft Distribution (GO:0031580)	2025-01-05	0.0868259	0.448705	-0.348039	13.6741	33.4174	SPNS1
MN_Chat	26wk	DOWN	GO_Biological_Process_2025	Negative Regulation of Cardiac Muscle Tissue Growth (GO:0055022)	2025-01-05	0.0868259	0.448705	-0.348039	13.6741	33.4174	VGLL4
MN_Chat	26wk	DOWN	GO_Biological_Process_2025	Negative Regulation of Cellular Response to Hypoxia (GO:1900038)	2025-01-05	0.0868259	0.448705	-0.348039	13.6741	33.4174	EPHA4
MN_Chat	26wk	DOWN	GO_Biological_Process_2025	Negative Regulation of Collateral Sprouting (GO:0048671)	2025-01-05	0.0868259	0.448705	-0.348039	13.6741	33.4174	DCC
MN_Chat	26wk	DOWN	GO_Biological_Process_2025	Negative Regulation of Neuron Migration (GO:2001223)	2025-01-05	0.0868259	0.448705	-0.348039	13.6741	33.4174	NEXMIF
MN_Chat	26wk	DOWN	GO_Biological_Process_2025	Negative Regulation of Protein Polyubiquitination (GO:1902915)	2025-01-05	0.0868259	0.448705	-0.348039	13.6741	33.4174	PPIA
MN_Chat	26wk	DOWN	GO_Biological_Process_2025	Regulation of Release of Sequestered Calcium Ion Into Cytosol (GO:0051279)	1953-03-01	0.0701156	0.448705	-0.348039	3.29244	8.75001	ASPH;PDE4D;DMD
MN_Chat	26wk	DOWN	GO_Biological_Process_2025	Ventricular Septum Morphogenesis (GO:0060412)	2025-02-28	0.0899164	0.448705	-0.348039	4.21444	10.1521	ZFPM2;BMPR1A
MN_Chat	26wk	DOWN	GO_Biological_Process_2025	Dorsal Aorta Development (GO:0035907)	2025-01-06	0.103267	0.448705	-0.348039	10.9387	24.8357	BMPR1A
MN_Chat	26wk	DOWN	GO_Biological_Process_2025	Regulation of Skeletal Muscle Satellite Cell Proliferation (GO:0014842)	2025-01-06	0.103267	0.448705	-0.348039	10.9387	24.8357	EPHB1
MN_Chat	26wk	DOWN	GO_Biological_Process_2025	Regulation of Plasma Membrane Bounded Cell Projection Organization (GO:0120035)	2029-02-01	0.0954698	0.448705	-0.348039	4.05814	9.53235	NTNG2;CAMK1D
MN_Chat	26wk	DOWN	GO_Biological_Process_2025	Regulation of Respiratory System Process (GO:0044065)	2025-01-06	0.103267	0.448705	-0.348039	10.9387	24.8357	NLGN2
MN_Chat	26wk	DOWN	GO_Biological_Process_2025	Regulation of Osteoclast Development (GO:2001204)	2025-01-06	0.103267	0.448705	-0.348039	10.9387	24.8357	FBXW7
MN_Chat	26wk	DOWN	GO_Biological_Process_2025	Alditol Metabolic Process (GO:0019400)	2025-01-06	0.103267	0.448705	-0.348039	10.9387	24.8357	GK5
MN_Chat	26wk	DOWN	GO_Biological_Process_2025	RNA Capping (GO:0036260)	2025-01-06	0.103267	0.448705	-0.348039	10.9387	24.8357	SNRPF
MN_Chat	26wk	DOWN	GO_Biological_Process_2025	Regulation of Hepatocyte Proliferation (GO:2000345)	2025-01-06	0.103267	0.448705	-0.348039	10.9387	24.8357	FBXW7
MN_Chat	26wk	DOWN	GO_Biological_Process_2025	Regulation of Glial Cell Apoptotic Process (GO:0034350)	2025-01-06	0.103267	0.448705	-0.348039	10.9387	24.8357	PRKCA
MN_Chat	26wk	DOWN	GO_Biological_Process_2025	Regulation of Cortisol Biosynthetic Process (GO:2000064)	2025-01-06	0.103267	0.448705	-0.348039	10.9387	24.8357	DKK3
MN_Chat	26wk	DOWN	GO_Biological_Process_2025	Regulation of Actin Filament-Based Process (GO:0032970)	1996-04-01	0.0951758	0.448705	-0.348039	2.3874	5.61523	TRPM2;ABL2;SLC4A2;EFNA5
MN_Chat	26wk	DOWN	GO_Biological_Process_2025	7-Methylguanosine Cap Hypermethylation (GO:0036261)	2025-01-06	0.103267	0.448705	-0.348039	10.9387	24.8357	SNRPF
MN_Chat	26wk	DOWN	GO_Biological_Process_2025	Regulation of Phosphatidylinositol 3-Kinase/Protein Kinase B Signal Transduction (GO:0051896)	7/219	0.101671	0.448705	-0.348039	1.81725	4.15426	THEM4;PRKCA;PIP5K1B;PTPRJ;TEK;GAS6;EFNA5
MN_Chat	26wk	DOWN	GO_Biological_Process_2025	Regulation of Cell Morphogenesis (GO:0022604)	1930-02-01	0.101118	0.448705	-0.348039	3.91301	8.96651	NTNG2;EFNA5
MN_Chat	26wk	DOWN	GO_Biological_Process_2025	Positive Regulation of Calcium-Mediated Signaling (GO:0050850)	1930-02-01	0.101118	0.448705	-0.348039	3.91301	8.96651	PTPRJ;PRKCA
MN_Chat	26wk	DOWN	GO_Biological_Process_2025	Camera-Type Eye Development (GO:0043010)	2029-02-01	0.0954698	0.448705	-0.348039	4.05814	9.53235	TENM3;NF1
MN_Chat	26wk	DOWN	GO_Biological_Process_2025	Regulation of Saliva Secretion (GO:0046877)	2025-01-06	0.103267	0.448705	-0.348039	10.9387	24.8357	PPP3CA
MN_Chat	26wk	DOWN	GO_Biological_Process_2025	Response to UV-C (GO:0010225)	2025-01-06	0.103267	0.448705	-0.348039	10.9387	24.8357	ERCC5
MN_Chat	26wk	DOWN	GO_Biological_Process_2025	L-leucine Metabolic Process (GO:0006551)	2025-01-06	0.103267	0.448705	-0.348039	10.9387	24.8357	HMGCLL1
MN_Chat	26wk	DOWN	GO_Biological_Process_2025	Negative Regulation of Dendritic Spine Development (GO:0061000)	2025-01-06	0.103267	0.448705	-0.348039	10.9387	24.8357	NLGN1
MN_Chat	26wk	DOWN	GO_Biological_Process_2025	Establishment of Endothelial Barrier (GO:0061028)	2025-02-28	0.0899164	0.448705	-0.348039	4.21444	10.1521	PDE4D;RAPGEF1
MN_Chat	26wk	DOWN	GO_Biological_Process_2025	Cellular Response to Hexose Stimulus (GO:0071331)	2025-02-28	0.0899164	0.448705	-0.348039	4.21444	10.1521	PRKCA;GAS6
MN_Chat	26wk	DOWN	GO_Biological_Process_2025	Regulation of GTPase Activity (GO:0043087)	5/134	0.09487	0.448705	-0.348039	2.13025	5.01728	EPHA4;RASGRF1;NF1;RAPGEF1;EFNA5
MN_Chat	26wk	DOWN	GO_Biological_Process_2025	Neuron Migration (GO:0001764)	1960-03-01	0.0936423	0.448705	-0.348039	2.88707	6.83737	AUTS2;DCC;ADGRL3
MN_Chat	26wk	DOWN	GO_Biological_Process_2025	Circulatory System Development (GO:0072359)	5/132	0.0903892	0.448705	-0.348039	2.16402	5.20151	FBXW7;NF1;TEK;ZFPM2;PKD1
MN_Chat	26wk	DOWN	GO_Biological_Process_2025	Regulation of Bone Mineralization (GO:0030500)	1959-03-01	0.0901029	0.448705	-0.348039	2.93878	7.07305	PPP3CA;SLC8A1;BMPR1A
MN_Chat	26wk	DOWN	GO_Biological_Process_2025	Positive Regulation of Mitotic Cell Cycle (GO:0045931)	2025-02-28	0.0899164	0.448705	-0.348039	4.21444	10.1521	USP2;PRKCA
MN_Chat	26wk	DOWN	GO_Biological_Process_2025	Positive Regulation of G Protein-Coupled Receptor Signaling Pathway (GO:0045745)	2025-02-28	0.0899164	0.448705	-0.348039	4.21444	10.1521	CHGA;PRKCA
MN_Chat	26wk	DOWN	GO_Biological_Process_2025	Glial Cell Differentiation (GO:0010001)	2025-02-28	0.0899164	0.448705	-0.348039	4.21444	10.1521	SLC8A3;CDH2
MN_Chat	26wk	DOWN	GO_Biological_Process_2025	Release of Sequestered Calcium Ion Into Cytosol by Sarcoplasmic Reticulum (GO:0014808)	2025-01-06	0.103267	0.448705	-0.348039	10.9387	24.8357	RYR3
MN_Chat	26wk	DOWN	GO_Biological_Process_2025	Sensory Perception of Sound (GO:0007605)	1996-04-01	0.0951758	0.448705	-0.348039	2.3874	5.61523	GRM7;PCDH15;LHFPL3;GSDME
MN_Chat	26wk	DOWN	GO_Biological_Process_2025	Pyruvate Family Amino Acid Catabolic Process (GO:0009080)	2025-01-05	0.0868259	0.448705	-0.348039	13.6741	33.4174	HMGCLL1
MN_Chat	26wk	DOWN	GO_Biological_Process_2025	Negative Regulation of Intracellular Signal Transduction (GO:1902532)	9/297	0.0895638	0.448705	-0.348039	1.72293	4.1571	DGKG;PRKAR2B;FBXW7;NF1;THEM4;ABCA7;PTPRJ;CGNL1;VGLL4
MN_Chat	26wk	DOWN	GO_Biological_Process_2025	Purine Deoxyribonucleotide Catabolic Process (GO:0009155)	2025-01-05	0.0868259	0.448705	-0.348039	13.6741	33.4174	SAMHD1
MN_Chat	26wk	DOWN	GO_Biological_Process_2025	Prepulse Inhibition (GO:0060134)	2025-01-05	0.0868259	0.448705	-0.348039	13.6741	33.4174	GRID2
MN_Chat	26wk	DOWN	GO_Biological_Process_2025	Receptor-Mediated Virion Attachment to Host Cell (GO:0046813)	2025-01-05	0.0868259	0.448705	-0.348039	13.6741	33.4174	GAS6
MN_Chat	26wk	DOWN	GO_Biological_Process_2025	Regulation of Fc Receptor Mediated Stimulatory Signaling Pathway (GO:0060368)	2025-01-05	0.0868259	0.448705	-0.348039	13.6741	33.4174	PTPRJ
MN_Chat	26wk	DOWN	GO_Biological_Process_2025	Positive Regulation of Cellular Component Biogenesis (GO:0044089)	1993-04-01	0.0871083	0.448705	-0.348039	2.46825	6.02402	CHGA;STX18;PRKCA;MPP7
MN_Chat	26wk	DOWN	GO_Biological_Process_2025	Artery Morphogenesis (GO:0048844)	1931-02-01	0.106857	0.457391	-0.339713	3.77788	8.44834	NF1;BMPR1A
MN_Chat	26wk	DOWN	GO_Biological_Process_2025	Regulation of Neuron Migration (GO:2001222)	1931-02-01	0.106857	0.457391	-0.339713	3.77788	8.44834	NTNG2;NEXMIF
MN_Chat	26wk	DOWN	GO_Biological_Process_2025	Regulation of Protein Localization to Cell Surface (GO:2000008)	1931-02-01	0.106857	0.457391	-0.339713	3.77788	8.44834	ABCA7;KCNAB2
MN_Chat	26wk	DOWN	GO_Biological_Process_2025	Regulation of Dendritic Spine Morphogenesis (GO:0061001)	1931-02-01	0.106857	0.457391	-0.339713	3.77788	8.44834	EPHA4;NLGN1
MN_Chat	26wk	DOWN	GO_Biological_Process_2025	Monoatomic Ion Transport (GO:0006811)	4/100	0.106457	0.457391	-0.339713	2.28745	5.12393	SLC8A3;SLC17A5;SLC4A2;SLC8A1
MN_Chat	26wk	DOWN	GO_Biological_Process_2025	Activation of GTPase Activity (GO:0090630)	1931-02-01	0.106857	0.457391	-0.339713	3.77788	8.44834	TIAM1;RASGRF1
MN_Chat	26wk	DOWN	GO_Biological_Process_2025	Locomotor Rhythm (GO:0045475)	2025-01-07	0.119413	0.459794	-0.337437	9.11513	19.3712	USP2
MN_Chat	26wk	DOWN	GO_Biological_Process_2025	Positive Regulation of Steroid Biosynthetic Process (GO:0010893)	2025-01-07	0.119413	0.459794	-0.337437	9.11513	19.3712	CHGA
MN_Chat	26wk	DOWN	GO_Biological_Process_2025	Positive Regulation of Dendritic Cell Chemotaxis (GO:2000510)	2025-01-07	0.119413	0.459794	-0.337437	9.11513	19.3712	GAS6
MN_Chat	26wk	DOWN	GO_Biological_Process_2025	Regulation of CD8-positive, Alpha-Beta T Cell Proliferation (GO:2000564)	2025-01-07	0.119413	0.459794	-0.337437	9.11513	19.3712	SLC4A2
MN_Chat	26wk	DOWN	GO_Biological_Process_2025	Regulation of CD8-positive, Alpha-Beta T Cell Differentiation (GO:0043376)	2025-01-07	0.119413	0.459794	-0.337437	9.11513	19.3712	SLC4A2
MN_Chat	26wk	DOWN	GO_Biological_Process_2025	Pyrimidine-Containing Compound Catabolic Process (GO:0072529)	2025-01-07	0.119413	0.459794	-0.337437	9.11513	19.3712	DPYSL2
MN_Chat	26wk	DOWN	GO_Biological_Process_2025	Pyrimidine Ribonucleotide Biosynthetic Process (GO:0009220)	2025-01-07	0.119413	0.459794	-0.337437	9.11513	19.3712	AK5
MN_Chat	26wk	DOWN	GO_Biological_Process_2025	Negative Regulation of Sodium Ion Transport (GO:0010766)	2025-01-07	0.119413	0.459794	-0.337437	9.11513	19.3712	PRKCE
MN_Chat	26wk	DOWN	GO_Biological_Process_2025	Positive Regulation of Tooth Mineralization (GO:0070172)	2025-01-07	0.119413	0.459794	-0.337437	9.11513	19.3712	SLC4A2
MN_Chat	26wk	DOWN	GO_Biological_Process_2025	Positive Regulation of Steroid Metabolic Process (GO:0045940)	2025-01-07	0.119413	0.459794	-0.337437	9.11513	19.3712	CHGA
MN_Chat	26wk	DOWN	GO_Biological_Process_2025	Positive Regulation of Lipopolysaccharide-Mediated Signaling Pathway (GO:0031666)	2025-01-07	0.119413	0.459794	-0.337437	9.11513	19.3712	PRKCA
MN_Chat	26wk	DOWN	GO_Biological_Process_2025	Maintenance of Lens Transparency (GO:0036438)	2025-01-07	0.119413	0.459794	-0.337437	9.11513	19.3712	VPS13B
MN_Chat	26wk	DOWN	GO_Biological_Process_2025	Positive Regulation of Fibroblast Migration (GO:0010763)	2025-01-07	0.119413	0.459794	-0.337437	9.11513	19.3712	PRKCE
MN_Chat	26wk	DOWN	GO_Biological_Process_2025	Positive Regulation of Arp2/3 Complex-Mediated Actin Nucleation (GO:2000601)	2025-01-07	0.119413	0.459794	-0.337437	9.11513	19.3712	WASF3
MN_Chat	26wk	DOWN	GO_Biological_Process_2025	Neurotrophin TRK Receptor Signaling Pathway (GO:0048011)	2025-01-07	0.119413	0.459794	-0.337437	9.11513	19.3712	DOCK3
MN_Chat	26wk	DOWN	GO_Biological_Process_2025	Neuron Projection Arborization (GO:0140058)	2025-01-07	0.119413	0.459794	-0.337437	9.11513	19.3712	NLGN1
MN_Chat	26wk	DOWN	GO_Biological_Process_2025	Negative Regulation of Stress-Activated Protein Kinase Signaling Cascade (GO:0070303)	2025-01-07	0.119413	0.459794	-0.337437	9.11513	19.3712	PPIA
MN_Chat	26wk	DOWN	GO_Biological_Process_2025	Ketone Body Metabolic Process (GO:1902224)	2025-01-07	0.119413	0.459794	-0.337437	9.11513	19.3712	HMGCLL1
MN_Chat	26wk	DOWN	GO_Biological_Process_2025	Negative Regulation of Neural Precursor Cell Proliferation (GO:2000178)	2025-01-07	0.119413	0.459794	-0.337437	9.11513	19.3712	NF1
MN_Chat	26wk	DOWN	GO_Biological_Process_2025	Negative Regulation of CD8-positive, Alpha-Beta T Cell Activation (GO:2001186)	2025-01-07	0.119413	0.459794	-0.337437	9.11513	19.3712	SLC4A2
MN_Chat	26wk	DOWN	GO_Biological_Process_2025	Estrogen Biosynthetic Process (GO:0006703)	2025-01-07	0.119413	0.459794	-0.337437	9.11513	19.3712	HSD17B2
MN_Chat	26wk	DOWN	GO_Biological_Process_2025	Pyrimidine Nucleobase Catabolic Process (GO:0006208)	2025-01-07	0.119413	0.459794	-0.337437	9.11513	19.3712	DPYSL2
MN_Chat	26wk	DOWN	GO_Biological_Process_2025	Sulfur Amino Acid Transport (GO:0000101)	2025-01-07	0.119413	0.459794	-0.337437	9.11513	19.3712	SLC43A2
MN_Chat	26wk	DOWN	GO_Biological_Process_2025	Negative Regulation of Neuron Projection Regeneration (GO:0070571)	2025-01-07	0.119413	0.459794	-0.337437	9.11513	19.3712	EPHA4
MN_Chat	26wk	DOWN	GO_Biological_Process_2025	Tight Junction Organization (GO:0120193)	2025-01-07	0.119413	0.459794	-0.337437	9.11513	19.3712	PATJ
MN_Chat	26wk	DOWN	GO_Biological_Process_2025	Regulation of Collateral Sprouting (GO:0048670)	2025-01-07	0.119413	0.459794	-0.337437	9.11513	19.3712	DCC
MN_Chat	26wk	DOWN	GO_Biological_Process_2025	Cellular Response to Thyroid Hormone Stimulus (GO:0097067)	2025-01-07	0.119413	0.459794	-0.337437	9.11513	19.3712	THRB
MN_Chat	26wk	DOWN	GO_Biological_Process_2025	Cellular Response to Prostaglandin E Stimulus (GO:0071380)	2025-01-07	0.119413	0.459794	-0.337437	9.11513	19.3712	GNG2
MN_Chat	26wk	DOWN	GO_Biological_Process_2025	Endonuc Clvg in ITS1 to Sep SSU-rRNA Fm 5.8S rRNA and LSU-rRNA Fm Tricist rRNA Trnscpt (GO:0000447)	2025-01-07	0.119413	0.459794	-0.337437	9.11513	19.3712	UTP20
MN_Chat	26wk	DOWN	GO_Biological_Process_2025	Cellular Response to Monoamine Stimulus (GO:0071868)	2025-01-07	0.119413	0.459794	-0.337437	9.11513	19.3712	GNG2
MN_Chat	26wk	DOWN	GO_Biological_Process_2025	Adenylate Cyclase-Activating Dopamine Receptor Signaling Pathway (GO:0007191)	2025-01-07	0.119413	0.459794	-0.337437	9.11513	19.3712	GNG2
MN_Chat	26wk	DOWN	GO_Biological_Process_2025	Regulation of Growth Hormone Receptor Signaling Pathway (GO:0060398)	2025-01-07	0.119413	0.459794	-0.337437	9.11513	19.3712	MBD5
MN_Chat	26wk	DOWN	GO_Biological_Process_2025	DNA Strand Resection Involved in Replication Fork Processing (GO:0110025)	2025-01-07	0.119413	0.459794	-0.337437	9.11513	19.3712	SAMHD1
MN_Chat	26wk	DOWN	GO_Biological_Process_2025	Regulation of Dendritic Cell Chemotaxis (GO:2000508)	2025-01-07	0.119413	0.459794	-0.337437	9.11513	19.3712	GAS6
MN_Chat	26wk	DOWN	GO_Biological_Process_2025	cyclic-GMP-AMP Transmembrane Import Across Plasma Membrane (GO:0140361)	2025-01-07	0.119413	0.459794	-0.337437	9.11513	19.3712	LRRC8C
MN_Chat	26wk	DOWN	GO_Biological_Process_2025	Regulation of Amyloid-Beta Formation (GO:1902003)	1933-02-01	0.118584	0.459794	-0.337437	3.53379	7.5345	EPHA4;ABCA7
MN_Chat	26wk	DOWN	GO_Biological_Process_2025	Ventricular Cardiac Muscle Tissue Morphogenesis (GO:0055010)	1933-02-01	0.118584	0.459794	-0.337437	3.53379	7.5345	ZFPM2;BMPR1A
MN_Chat	26wk	DOWN	GO_Biological_Process_2025	Rescue of Stalled Ribosome (GO:0072344)	1933-02-01	0.118584	0.459794	-0.337437	3.53379	7.5345	LTN1;GCN1
MN_Chat	26wk	DOWN	GO_Biological_Process_2025	Regulation of Actin Cytoskeleton Organization (GO:0032956)	4/104	0.118313	0.459794	-0.337437	2.19551	4.68614	TRPM2;ABL2;SLC4A2;EFNA5
MN_Chat	26wk	DOWN	GO_Biological_Process_2025	Protein Modification Process (GO:0036211)	14/545	0.117046	0.459794	-0.337437	1.45611	3.12364	PXK;PRKCB;PRKCE;LIMK2;ABCA7;PRKCA;DCLK1;MTM1;MAPK10;PPP3CA;ABL2;ST3GAL6;GAS6;ATG7
MN_Chat	26wk	DOWN	GO_Biological_Process_2025	Regulation of Cell-Matrix Adhesion (GO:0001952)	1965-03-01	0.112164	0.459794	-0.337437	2.65356	5.80546	NEXMIF;NF1;EFNA5
MN_Chat	26wk	DOWN	GO_Biological_Process_2025	Chloride Transmembrane Transport (GO:1902476)	1965-03-01	0.112164	0.459794	-0.337437	2.65356	5.80546	GABRB3;GABRA5;ANO3
MN_Chat	26wk	DOWN	GO_Biological_Process_2025	Intracellular Calcium Ion Homeostasis (GO:0006874)	5/140	0.108974	0.459794	-0.337437	2.03495	4.51076	SLC8A3;ASPH;STIM2;SLC8A1;TPCN2
MN_Chat	26wk	DOWN	GO_Biological_Process_2025	Plasma Membrane Bounded Cell Projection Organization (GO:0120036)	5/141	0.111419	0.459794	-0.337437	2.01988	4.43254	CNTNAP2;NLGN1;RASGRF1;VPS13B;PTPRG
MN_Chat	26wk	DOWN	GO_Biological_Process_2025	intra-Golgi Vesicle-Mediated Transport (GO:0006891)	1933-02-01	0.118584	0.459794	-0.337437	3.53379	7.5345	VTI1A;COPZ1
MN_Chat	26wk	DOWN	GO_Biological_Process_2025	Negative Regulation of Cell Adhesion (GO:0007162)	1967-03-01	0.119935	0.460773	-0.336513	2.57038	5.45128	EPHA4;DSCAM;NEXMIF
MN_Chat	26wk	DOWN	GO_Biological_Process_2025	Peripheral Nervous System Axon Ensheathment (GO:0032292)	2025-01-08	0.135269	0.471393	-0.326617	7.81257	15.629	NF1
MN_Chat	26wk	DOWN	GO_Biological_Process_2025	Regulation of 3'-UTR-mediated mRNA Stabilization (GO:1905868)	2025-01-08	0.135269	0.471393	-0.326617	7.81257	15.629	ELAVL4
MN_Chat	26wk	DOWN	GO_Biological_Process_2025	protein-DNA Complex Organization (GO:0071824)	2025-01-08	0.135269	0.471393	-0.326617	7.81257	15.629	DSCAM
MN_Chat	26wk	DOWN	GO_Biological_Process_2025	Protein Hexamerization (GO:0034214)	2025-01-08	0.135269	0.471393	-0.326617	7.81257	15.629	LRRC8C
MN_Chat	26wk	DOWN	GO_Biological_Process_2025	Positive Regulation of Transforming Growth Factor Beta Production (GO:0071636)	2025-01-08	0.135269	0.471393	-0.326617	7.81257	15.629	BMPR1A
MN_Chat	26wk	DOWN	GO_Biological_Process_2025	Phosphatidylserine Acyl-Chain Remodeling (GO:0036150)	2025-01-08	0.135269	0.471393	-0.326617	7.81257	15.629	OSBPL10
MN_Chat	26wk	DOWN	GO_Biological_Process_2025	Small Molecule Biosynthetic Process (GO:0044283)	2025-01-08	0.135269	0.471393	-0.326617	7.81257	15.629	HMGCLL1
MN_Chat	26wk	DOWN	GO_Biological_Process_2025	Neuronal Ion Channel Clustering (GO:0045161)	2025-01-08	0.135269	0.471393	-0.326617	7.81257	15.629	CNTNAP2
MN_Chat	26wk	DOWN	GO_Biological_Process_2025	Negative Regulation of Sodium Ion Transmembrane Transport (GO:1902306)	2025-01-08	0.135269	0.471393	-0.326617	7.81257	15.629	PRKCE
MN_Chat	26wk	DOWN	GO_Biological_Process_2025	Negative Regulation of Glial Cell Differentiation (GO:0045686)	2025-01-08	0.135269	0.471393	-0.326617	7.81257	15.629	NF1
MN_Chat	26wk	DOWN	GO_Biological_Process_2025	Vascular Endothelial Cell Response to Laminar Fluid Shear Stress (GO:0097700)	2025-01-08	0.135269	0.471393	-0.326617	7.81257	15.629	PRKCA
MN_Chat	26wk	DOWN	GO_Biological_Process_2025	Negative Regulation of Alpha-Beta T Cell Differentiation (GO:0046639)	2025-01-08	0.135269	0.471393	-0.326617	7.81257	15.629	SLC4A2
MN_Chat	26wk	DOWN	GO_Biological_Process_2025	Transcription-Coupled Nucleotide-Excision Repair (GO:0006283)	2025-01-08	0.135269	0.471393	-0.326617	7.81257	15.629	ERCC5
MN_Chat	26wk	DOWN	GO_Biological_Process_2025	Mitral Valve Development (GO:0003174)	2025-01-08	0.135269	0.471393	-0.326617	7.81257	15.629	BMPR1A
MN_Chat	26wk	DOWN	GO_Biological_Process_2025	Embryonic Placenta Development (GO:0001892)	2025-01-08	0.135269	0.471393	-0.326617	7.81257	15.629	PKD1
MN_Chat	26wk	DOWN	GO_Biological_Process_2025	Establishment of Vesicle Localization (GO:0051650)	2025-01-08	0.135269	0.471393	-0.326617	7.81257	15.629	LIMK2
MN_Chat	26wk	DOWN	GO_Biological_Process_2025	Somatic Hypermutation of Immunoglobulin Genes (GO:0016446)	2025-01-08	0.135269	0.471393	-0.326617	7.81257	15.629	SAMHD1
MN_Chat	26wk	DOWN	GO_Biological_Process_2025	Ventricular Cardiac Muscle Cell Membrane Repolarization (GO:0099625)	2025-01-08	0.135269	0.471393	-0.326617	7.81257	15.629	KCNJ3
MN_Chat	26wk	DOWN	GO_Biological_Process_2025	Guanine Nucleotide Transmembrane Transport (GO:1903790)	2025-01-08	0.135269	0.471393	-0.326617	7.81257	15.629	LRRC8C
MN_Chat	26wk	DOWN	GO_Biological_Process_2025	Magnesium Ion Homeostasis (GO:0010960)	2025-01-08	0.135269	0.471393	-0.326617	7.81257	15.629	KCNA1
MN_Chat	26wk	DOWN	GO_Biological_Process_2025	Response to Thyroid Hormone (GO:0097066)	2025-01-08	0.135269	0.471393	-0.326617	7.81257	15.629	THRB
MN_Chat	26wk	DOWN	GO_Biological_Process_2025	Negative Regulation of Alpha-Beta T Cell Proliferation (GO:0046642)	2025-01-08	0.135269	0.471393	-0.326617	7.81257	15.629	SLC4A2
MN_Chat	26wk	DOWN	GO_Biological_Process_2025	cAMP Biosynthetic Process (GO:0006171)	2025-01-08	0.135269	0.471393	-0.326617	7.81257	15.629	ADCY9
MN_Chat	26wk	DOWN	GO_Biological_Process_2025	Positive Regulation of Immune Response to Tumor Cell (GO:0002839)	2025-01-08	0.135269	0.471393	-0.326617	7.81257	15.629	GSDME
MN_Chat	26wk	DOWN	GO_Biological_Process_2025	Peptidyl-Serine Phosphorylation (GO:0018105)	1970-03-01	0.131949	0.471393	-0.326617	2.45491	4.97203	PRKCE;PRKCA;PKD1
MN_Chat	26wk	DOWN	GO_Biological_Process_2025	Calcium Ion Transport Into Cytosol (GO:0060402)	2025-01-08	0.135269	0.471393	-0.326617	7.81257	15.629	SLC8A1
MN_Chat	26wk	DOWN	GO_Biological_Process_2025	Chondroitin Sulfate Proteoglycan Metabolic Process (GO:0050654)	2025-01-08	0.135269	0.471393	-0.326617	7.81257	15.629	CSGALNACT1
MN_Chat	26wk	DOWN	GO_Biological_Process_2025	Regulation of Nervous System Process (GO:0031644)	2025-01-08	0.135269	0.471393	-0.326617	7.81257	15.629	SLC8A3
MN_Chat	26wk	DOWN	GO_Biological_Process_2025	Amino Sugar Metabolic Process (GO:0006040)	2025-01-08	0.135269	0.471393	-0.326617	7.81257	15.629	CSGALNACT1
MN_Chat	26wk	DOWN	GO_Biological_Process_2025	Actin Filament Network Formation (GO:0051639)	2025-01-08	0.135269	0.471393	-0.326617	7.81257	15.629	PLS3
MN_Chat	26wk	DOWN	GO_Biological_Process_2025	T Cell Mediated Cytotoxicity (GO:0001913)	2025-01-08	0.135269	0.471393	-0.326617	7.81257	15.629	THRB
MN_Chat	26wk	DOWN	GO_Biological_Process_2025	Schwann Cell Development (GO:0014044)	2025-01-08	0.135269	0.471393	-0.326617	7.81257	15.629	NF1
MN_Chat	26wk	DOWN	GO_Biological_Process_2025	Regulation of Gap Junction Assembly (GO:1903596)	2025-01-08	0.135269	0.471393	-0.326617	7.81257	15.629	CNTNAP2
MN_Chat	26wk	DOWN	GO_Biological_Process_2025	Regulation of Fibroblast Apoptotic Process (GO:2000269)	2025-01-08	0.135269	0.471393	-0.326617	7.81257	15.629	GAS6
MN_Chat	26wk	DOWN	GO_Biological_Process_2025	Cellular Response to Hydrogen Peroxide (GO:0070301)	1935-02-01	0.130613	0.471393	-0.326617	3.31928	6.75645	TRPM2;MAP3K5
MN_Chat	26wk	DOWN	GO_Biological_Process_2025	Release of Sequestered Calcium Ion Into Cytosol by Endoplasmic Reticulum (GO:1903514)	2025-01-08	0.135269	0.471393	-0.326617	7.81257	15.629	RYR3
MN_Chat	26wk	DOWN	GO_Biological_Process_2025	Cellular Response to cAMP (GO:0071320)	1935-02-01	0.130613	0.471393	-0.326617	3.31928	6.75645	PDE4D;RAPGEF1
MN_Chat	26wk	DOWN	GO_Biological_Process_2025	Regulation of Protein Localization to Membrane (GO:1905475)	1935-02-01	0.130613	0.471393	-0.326617	3.31928	6.75645	STX8;GPC5
MN_Chat	26wk	DOWN	GO_Biological_Process_2025	Phosphatidylinositol Metabolic Process (GO:0046488)	1969-03-01	0.127898	0.471393	-0.326617	2.49223	5.12533	PITPNM2;PIP5K1B;MTM1
MN_Chat	26wk	DOWN	GO_Biological_Process_2025	Axon Development (GO:0061564)	4/107	0.127563	0.471393	-0.326617	2.13123	4.38852	NTNG2;GRM7;DCC;ADGRB1
MN_Chat	26wk	DOWN	GO_Biological_Process_2025	Regulation of Ras Protein Signal Transduction (GO:0046578)	1934-02-01	0.124564	0.471393	-0.326617	3.42318	7.13029	RASGEF1A;RASGRF1
MN_Chat	26wk	DOWN	GO_Biological_Process_2025	Organophosphate Biosynthetic Process (GO:0090407)	1934-02-01	0.124564	0.471393	-0.326617	3.42318	7.13029	GK5;PPIP5K2
MN_Chat	26wk	DOWN	GO_Biological_Process_2025	Cardiac Muscle Contraction (GO:0060048)	1934-02-01	0.124564	0.471393	-0.326617	3.42318	7.13029	DMD;SLC8A1
MN_Chat	26wk	DOWN	GO_Biological_Process_2025	JNK Cascade (GO:0007254)	1934-02-01	0.124564	0.471393	-0.326617	3.42318	7.13029	MAPK10;MAP3K5
MN_Chat	26wk	DOWN	GO_Biological_Process_2025	Action Potential (GO:0001508)	1968-03-01	0.123893	0.471393	-0.326617	2.5307	5.28497	KCNA1;KCNS3;DMD
MN_Chat	26wk	DOWN	GO_Biological_Process_2025	Chondroitin Sulfate Proteoglycan Biosynthetic Process (GO:0050650)	2025-01-08	0.135269	0.471393	-0.326617	7.81257	15.629	CSGALNACT1
MN_Chat	26wk	DOWN	GO_Biological_Process_2025	Cellular Response to Reactive Oxygen Species (GO:0034614)	1971-03-01	0.136044	0.472662	-0.32545	2.41869	4.82474	TRPM2;SLC8A1;MAP3K5
MN_Chat	26wk	DOWN	GO_Biological_Process_2025	Establishment or Maintenance of Epithelial Cell Apical/Basal Polarity (GO:0045197)	1936-02-01	0.136729	0.472662	-0.32545	3.22149	6.40997	PATJ;LRRC7
MN_Chat	26wk	DOWN	GO_Biological_Process_2025	Carboxylic Acid Metabolic Process (GO:0019752)	1936-02-01	0.136729	0.472662	-0.32545	3.22149	6.40997	CSGALNACT1;GRID1
MN_Chat	26wk	DOWN	GO_Biological_Process_2025	Cellular Response to Amyloid-Beta (GO:1904646)	1936-02-01	0.136729	0.472662	-0.32545	3.22149	6.40997	EPHA4;CACNA1A
MN_Chat	26wk	DOWN	GO_Biological_Process_2025	Positive Regulation of GTPase Activity (GO:0043547)	4/111	0.14035	0.484206	-0.31497	2.05114	4.02765	TIAM1;RASGRF1;NF1;RAPGEF1
MN_Chat	26wk	DOWN	GO_Biological_Process_2025	Response to Histamine (GO:0034776)	2025-01-09	0.150841	0.484544	-0.314667	6.83565	12.9299	GABRB3
MN_Chat	26wk	DOWN	GO_Biological_Process_2025	Regulation of Calcium Ion Import Across Plasma Membrane (GO:1905664)	2025-01-09	0.150841	0.484544	-0.314667	6.83565	12.9299	PPP3CA
MN_Chat	26wk	DOWN	GO_Biological_Process_2025	Regulation of NMDA Receptor Activity (GO:2000310)	2025-01-09	0.150841	0.484544	-0.314667	6.83565	12.9299	NLGN1
MN_Chat	26wk	DOWN	GO_Biological_Process_2025	Regulation of ER to Golgi Vesicle-Mediated Transport (GO:0060628)	2025-01-09	0.150841	0.484544	-0.314667	6.83565	12.9299	STX18
MN_Chat	26wk	DOWN	GO_Biological_Process_2025	Positive Regulation of Sodium Ion Transmembrane Transporter Activity (GO:2000651)	2025-01-09	0.150841	0.484544	-0.314667	6.83565	12.9299	DMD
MN_Chat	26wk	DOWN	GO_Biological_Process_2025	Positive Regulation of Neurotransmitter Secretion (GO:0001956)	2025-01-09	0.150841	0.484544	-0.314667	6.83565	12.9299	NLGN1
MN_Chat	26wk	DOWN	GO_Biological_Process_2025	Nerve Growth Factor Signaling Pathway (GO:0038180)	2025-01-09	0.150841	0.484544	-0.314667	6.83565	12.9299	RAPGEF1
MN_Chat	26wk	DOWN	GO_Biological_Process_2025	Negative Regulation of Triglyceride Metabolic Process (GO:0090209)	2025-01-09	0.150841	0.484544	-0.314667	6.83565	12.9299	FBXW7
MN_Chat	26wk	DOWN	GO_Biological_Process_2025	Negative Regulation of Oxidoreductase Activity (GO:0051354)	2025-01-09	0.150841	0.484544	-0.314667	6.83565	12.9299	TMLHE
MN_Chat	26wk	DOWN	GO_Biological_Process_2025	Negative Regulation of Long-Term Synaptic Potentiation (GO:1900272)	2025-01-09	0.150841	0.484544	-0.314667	6.83565	12.9299	EPHA4
MN_Chat	26wk	DOWN	GO_Biological_Process_2025	Negative Regulation of Cell Adhesion Mediated by Integrin (GO:0033629)	2025-01-09	0.150841	0.484544	-0.314667	6.83565	12.9299	NEXMIF
MN_Chat	26wk	DOWN	GO_Biological_Process_2025	Mitochondrial Protein Catabolic Process (GO:0035694)	2025-01-09	0.150841	0.484544	-0.314667	6.83565	12.9299	PRKCA
MN_Chat	26wk	DOWN	GO_Biological_Process_2025	Lung Epithelium Development (GO:0060428)	2025-01-09	0.150841	0.484544	-0.314667	6.83565	12.9299	PKD1
MN_Chat	26wk	DOWN	GO_Biological_Process_2025	Genomic Imprinting (GO:0071514)	2025-01-09	0.150841	0.484544	-0.314667	6.83565	12.9299	ZDBF2
MN_Chat	26wk	DOWN	GO_Biological_Process_2025	Vasoconstriction (GO:0042310)	2025-01-09	0.150841	0.484544	-0.314667	6.83565	12.9299	SLC8A1
MN_Chat	26wk	DOWN	GO_Biological_Process_2025	Store-Operated Calcium Entry (GO:0002115)	2025-01-09	0.150841	0.484544	-0.314667	6.83565	12.9299	STIM2
MN_Chat	26wk	DOWN	GO_Biological_Process_2025	Smooth Muscle Tissue Development (GO:0048745)	2025-01-09	0.150841	0.484544	-0.314667	6.83565	12.9299	NF1
MN_Chat	26wk	DOWN	GO_Biological_Process_2025	Regulation of Actin Filament-Based Movement (GO:1903115)	2025-01-09	0.150841	0.484544	-0.314667	6.83565	12.9299	PDE4D
MN_Chat	26wk	DOWN	GO_Biological_Process_2025	Positive Regulation of Exocytosis (GO:0045921)	1938-02-01	0.149143	0.484544	-0.314667	3.04221	5.78887	CADPS;STXBP5
MN_Chat	26wk	DOWN	GO_Biological_Process_2025	Neuron Projection Extension (GO:1990138)	1938-02-01	0.149143	0.484544	-0.314667	3.04221	5.78887	AUTS2;DCLK1
MN_Chat	26wk	DOWN	GO_Biological_Process_2025	Antigen Receptor-Mediated Signaling Pathway (GO:0050851)	4/114	0.150261	0.484544	-0.314667	1.99489	3.78108	PRKCB;PDE4D;SPNS1;PTPRJ
MN_Chat	26wk	DOWN	GO_Biological_Process_2025	Cellular Response to Interferon-Alpha (GO:0035457)	2025-01-09	0.150841	0.484544	-0.314667	6.83565	12.9299	GAS6
MN_Chat	26wk	DOWN	GO_Biological_Process_2025	Astral Microtubule Organization (GO:0030953)	2025-01-09	0.150841	0.484544	-0.314667	6.83565	12.9299	LIMK2
MN_Chat	26wk	DOWN	GO_Biological_Process_2025	Adrenal Gland Development (GO:0030325)	2025-01-09	0.150841	0.484544	-0.314667	6.83565	12.9299	NF1
MN_Chat	26wk	DOWN	GO_Biological_Process_2025	Rap Protein Signal Transduction (GO:0032486)	2025-01-09	0.150841	0.484544	-0.314667	6.83565	12.9299	RAPGEF1
MN_Chat	26wk	DOWN	GO_Biological_Process_2025	L-leucine Transport (GO:0015820)	2025-01-09	0.150841	0.484544	-0.314667	6.83565	12.9299	SLC43A2
MN_Chat	26wk	DOWN	GO_Biological_Process_2025	Regulation of Dendritic Spine Maintenance (GO:1902950)	2025-01-09	0.150841	0.484544	-0.314667	6.83565	12.9299	GRIN2B
MN_Chat	26wk	DOWN	GO_Biological_Process_2025	Regulation of Dendritic Cell Apoptotic Process (GO:2000668)	2025-01-09	0.150841	0.484544	-0.314667	6.83565	12.9299	GAS6
MN_Chat	26wk	DOWN	GO_Biological_Process_2025	Cell Differentiation in Spinal Cord (GO:0021515)	2025-01-09	0.150841	0.484544	-0.314667	6.83565	12.9299	MDGA2
MN_Chat	26wk	DOWN	GO_Biological_Process_2025	Positive Regulation of Protein Binding (GO:0032092)	1938-02-01	0.149143	0.484544	-0.314667	3.04221	5.78887	TIAM1;EPB41
MN_Chat	26wk	DOWN	GO_Biological_Process_2025	Membrane Assembly (GO:0071709)	1938-02-01	0.149143	0.484544	-0.314667	3.04221	5.78887	NLGN1;NLGN2
MN_Chat	26wk	DOWN	GO_Biological_Process_2025	Ventricular Septum Development (GO:0003281)	1938-02-01	0.149143	0.484544	-0.314667	3.04221	5.78887	ZFPM2;BMPR1A
MN_Chat	26wk	DOWN	GO_Biological_Process_2025	O-glycan Processing (GO:0016266)	1938-02-01	0.149143	0.484544	-0.314667	3.04221	5.78887	GALNT18;GALNT10
MN_Chat	26wk	DOWN	GO_Biological_Process_2025	Cellular Response to Glucose Stimulus (GO:0071333)	1937-02-01	0.142907	0.484544	-0.314667	3.12929	6.08822	PRKCA;GAS6
MN_Chat	26wk	DOWN	GO_Biological_Process_2025	Cardiac Muscle Cell Action Potential (GO:0086001)	1937-02-01	0.142907	0.484544	-0.314667	3.12929	6.08822	DMD;SLC8A1
MN_Chat	26wk	DOWN	GO_Biological_Process_2025	Central Nervous System Neuron Axonogenesis (GO:0021955)	2025-01-09	0.150841	0.484544	-0.314667	6.83565	12.9299	EPHB1
MN_Chat	26wk	DOWN	GO_Biological_Process_2025	Positive Regulation of ERK1 and ERK2 Cascade (GO:0070374)	5/153	0.142751	0.484544	-0.314667	1.85497	3.61098	FBXW7;PRKCA;TEK;GAS6;ADRA1A
MN_Chat	26wk	DOWN	GO_Biological_Process_2025	Regulation of Plasma Membrane Bounded Cell Projection Assembly (GO:0120032)	1975-03-01	0.152845	0.488255	-0.311354	2.28385	4.28982	TRPM2;TBC1D9B;TBC1D2B
MN_Chat	26wk	DOWN	GO_Biological_Process_2025	Peptidyl-Serine Modification (GO:0018209)	1975-03-01	0.152845	0.488255	-0.311354	2.28385	4.28982	PRKCE;PRKCA;PKD1
MN_Chat	26wk	DOWN	GO_Biological_Process_2025	Positive Regulation of Secretion by Cell (GO:1903532)	1975-03-01	0.152845	0.488255	-0.311354	2.28385	4.28982	CADPS;STXBP5;PPIA
MN_Chat	26wk	DOWN	GO_Biological_Process_2025	Negative Regulation of Cell-Substrate Adhesion (GO:0010812)	1939-02-01	0.155432	0.493507	-0.306706	2.95984	5.50987	NEXMIF;EFNA5
MN_Chat	26wk	DOWN	GO_Biological_Process_2025	Phosphatidylinositol 3-Kinase/Protein Kinase B Signal Transduction (GO:0043491)	1939-02-01	0.155432	0.493507	-0.306706	2.95984	5.50987	NF1;PIK3C2B
MN_Chat	26wk	DOWN	GO_Biological_Process_2025	Positive Regulation of Neuron Apoptotic Process (GO:0043525)	1939-02-01	0.155432	0.493507	-0.306706	2.95984	5.50987	FBXW7;NF1
MN_Chat	26wk	DOWN	GO_Biological_Process_2025	Regulation of Cell Differentiation (GO:0045595)	6/201	0.155634	0.493507	-0.306706	1.69013	3.14407	TIAM1;PPP3CA;NLGN1;NF1;DPF3;PRKCA
MN_Chat	26wk	DOWN	GO_Biological_Process_2025	Regulation of Neuron Differentiation (GO:0045664)	1976-03-01	0.157144	0.497382	-0.30331	2.25245	4.16836	TIAM1;NLGN1;DMD
MN_Chat	26wk	DOWN	GO_Biological_Process_2025	Positive Regulation of Phospholipid Transport (GO:2001140)	2025-01-10	0.166132	0.497532	-0.303179	6.07583	10.9059	ABCA7
MN_Chat	26wk	DOWN	GO_Biological_Process_2025	Positive Regulation of Mitotic Cell Cycle Spindle Assembly Checkpoint (GO:0090267)	2025-01-10	0.166132	0.497532	-0.303179	6.07583	10.9059	MAD1L1
MN_Chat	26wk	DOWN	GO_Biological_Process_2025	Glycerol Metabolic Process (GO:0006071)	2025-01-10	0.166132	0.497532	-0.303179	6.07583	10.9059	GK5
MN_Chat	26wk	DOWN	GO_Biological_Process_2025	Heterochromatin Organization (GO:0070828)	2025-01-10	0.166132	0.497532	-0.303179	6.07583	10.9059	MECOM
MN_Chat	26wk	DOWN	GO_Biological_Process_2025	Mitral Valve Morphogenesis (GO:0003183)	2025-01-10	0.166132	0.497532	-0.303179	6.07583	10.9059	BMPR1A
MN_Chat	26wk	DOWN	GO_Biological_Process_2025	- Reg of Adenylate Cyclase-Activating GPCR Sgnlng Pway (GO:0106072)	2025-01-10	0.166132	0.497532	-0.303179	6.07583	10.9059	PDE4D
MN_Chat	26wk	DOWN	GO_Biological_Process_2025	Negative Regulation of Autophagosome Assembly (GO:1902902)	2025-01-10	0.166132	0.497532	-0.303179	6.07583	10.9059	MTM1
MN_Chat	26wk	DOWN	GO_Biological_Process_2025	Negative Regulation of Calcium Ion Import (GO:0090281)	2025-01-10	0.166132	0.497532	-0.303179	6.07583	10.9059	PPP3CA
MN_Chat	26wk	DOWN	GO_Biological_Process_2025	Negative Regulation of Cell-Cell Adhesion Mediated by Cadherin (GO:2000048)	2025-01-10	0.166132	0.497532	-0.303179	6.07583	10.9059	NEXMIF
MN_Chat	26wk	DOWN	GO_Biological_Process_2025	Negative Regulation of Smooth Muscle Cell Apoptotic Process (GO:0034392)	2025-01-10	0.166132	0.497532	-0.303179	6.07583	10.9059	GRIA4
MN_Chat	26wk	DOWN	GO_Biological_Process_2025	Neuron Projection Fasciculation (GO:0106030)	2025-01-10	0.166132	0.497532	-0.303179	6.07583	10.9059	EPHA4
MN_Chat	26wk	DOWN	GO_Biological_Process_2025	Peptidyl-Threonine Dephosphorylation (GO:0035970)	2025-01-10	0.166132	0.497532	-0.303179	6.07583	10.9059	PPM1E
MN_Chat	26wk	DOWN	GO_Biological_Process_2025	Positive Regulation of CREB Transcription Factor Activity (GO:0032793)	2025-01-10	0.166132	0.497532	-0.303179	6.07583	10.9059	CAMK1D
MN_Chat	26wk	DOWN	GO_Biological_Process_2025	Mitochondrial Protein Processing (GO:0034982)	2025-01-10	0.166132	0.497532	-0.303179	6.07583	10.9059	IMMP2L
MN_Chat	26wk	DOWN	GO_Biological_Process_2025	Inositol Phosphate Biosynthetic Process (GO:0032958)	2025-01-10	0.166132	0.497532	-0.303179	6.07583	10.9059	PPIP5K2
MN_Chat	26wk	DOWN	GO_Biological_Process_2025	Positive Regulation of Actin Nucleation (GO:0051127)	2025-01-10	0.166132	0.497532	-0.303179	6.07583	10.9059	WASF3
MN_Chat	26wk	DOWN	GO_Biological_Process_2025	Receptor-Mediated Endocytosis of Virus by Host Cell (GO:0019065)	2025-01-10	0.166132	0.497532	-0.303179	6.07583	10.9059	TPCN2
MN_Chat	26wk	DOWN	GO_Biological_Process_2025	Ribosome Disassembly (GO:0032790)	1940-02-01	0.161772	0.497532	-0.303179	2.8818	5.2494	LTN1;GCN1
MN_Chat	26wk	DOWN	GO_Biological_Process_2025	Cellular Response to Prostaglandin Stimulus (GO:0071379)	2025-01-10	0.166132	0.497532	-0.303179	6.07583	10.9059	GNG2
MN_Chat	26wk	DOWN	GO_Biological_Process_2025	Negative Regulation of Sequestering of Calcium Ion (GO:0051283)	1940-02-01	0.161772	0.497532	-0.303179	2.8818	5.2494	TRPM2;RYR3
MN_Chat	26wk	DOWN	GO_Biological_Process_2025	Gene Silencing by piRNA-directed DNA Methylation (GO:0141176)	2025-01-10	0.166132	0.497532	-0.303179	6.07583	10.9059	SPNS1
MN_Chat	26wk	DOWN	GO_Biological_Process_2025	Type B Pancreatic Cell Differentiation (GO:0003309)	2025-01-10	0.166132	0.497532	-0.303179	6.07583	10.9059	CDH2
MN_Chat	26wk	DOWN	GO_Biological_Process_2025	Desmosome Organization (GO:0002934)	2025-01-10	0.166132	0.497532	-0.303179	6.07583	10.9059	PRKCA
MN_Chat	26wk	DOWN	GO_Biological_Process_2025	Sarcoplasmic Reticulum Calcium Ion Transport (GO:0070296)	2025-01-10	0.166132	0.497532	-0.303179	6.07583	10.9059	RYR3
MN_Chat	26wk	DOWN	GO_Biological_Process_2025	Transposable Element Silencing by piRNA-mediated DNA Methylation (GO:0141196)	2025-01-10	0.166132	0.497532	-0.303179	6.07583	10.9059	SPNS1
MN_Chat	26wk	DOWN	GO_Biological_Process_2025	Regulation of Long-Term Synaptic Depression (GO:1900452)	2025-01-10	0.166132	0.497532	-0.303179	6.07583	10.9059	GRID2
MN_Chat	26wk	DOWN	GO_Biological_Process_2025	Cellular Response to Nitrogen Levels (GO:0043562)	2025-01-10	0.166132	0.497532	-0.303179	6.07583	10.9059	ATG7
MN_Chat	26wk	DOWN	GO_Biological_Process_2025	Branched-Chain Amino Acid Transport (GO:0015803)	2025-01-10	0.166132	0.497532	-0.303179	6.07583	10.9059	SLC43A2
MN_Chat	26wk	DOWN	GO_Biological_Process_2025	Regulation of Filopodium Assembly (GO:0051489)	1940-02-01	0.161772	0.497532	-0.303179	2.8818	5.2494	TRPM2;NLGN1
MN_Chat	26wk	DOWN	GO_Biological_Process_2025	Regulation of Apoptotic Signaling Pathway (GO:2001233)	1940-02-01	0.161772	0.497532	-0.303179	2.8818	5.2494	TPD52L1;PPIA
MN_Chat	26wk	DOWN	GO_Biological_Process_2025	Cellular Response to Nitrogen Starvation (GO:0006995)	2025-01-10	0.166132	0.497532	-0.303179	6.07583	10.9059	ATG7
MN_Chat	26wk	DOWN	GO_Biological_Process_2025	Negative Regulation of Kinase Activity (GO:0033673)	1941-02-01	0.168157	0.49926	-0.301673	2.80776	5.00585	PPM1E;PPIA
MN_Chat	26wk	DOWN	GO_Biological_Process_2025	Heart Contraction (GO:0060047)	1941-02-01	0.168157	0.49926	-0.301673	2.80776	5.00585	DMD;SLC8A1
MN_Chat	26wk	DOWN	GO_Biological_Process_2025	Connective Tissue Development (GO:0061448)	1941-02-01	0.168157	0.49926	-0.301673	2.80776	5.00585	VPS13B;PKD1
MN_Chat	26wk	DOWN	GO_Biological_Process_2025	Regulation of Monoatomic Ion Transmembrane Transporter Activity (GO:0032412)	1941-02-01	0.168157	0.49926	-0.301673	2.80776	5.00585	NLGN1;NLGN2
MN_Chat	26wk	DOWN	GO_Biological_Process_2025	Negative Regulation of Secretion by Cell (GO:1903531)	1941-02-01	0.168157	0.49926	-0.301673	2.80776	5.00585	CHGA;GRM7
MN_Chat	26wk	DOWN	GO_Biological_Process_2025	+ Reg of Phosphatidylinositol 3-Kinase/Prot Kinase B Signal Transduction (GO:0051897)	5/162	0.168472	0.499338	-0.301605	1.74782	3.11285	PRKCA;PTPRJ;TEK;EFNA5;GAS6
MN_Chat	26wk	DOWN	GO_Biological_Process_2025	Pyrimidine Nucleobase Metabolic Process (GO:0006206)	2025-01-11	0.181149	0.500774	-0.300359	5.46797	9.34166	DPYSL2
MN_Chat	26wk	DOWN	GO_Biological_Process_2025	Positive Regulation of Oxidoreductase Activity (GO:0051353)	2025-01-11	0.181149	0.500774	-0.300359	5.46797	9.34166	ABL2
MN_Chat	26wk	DOWN	GO_Biological_Process_2025	Positive Regulation of Spindle Checkpoint (GO:0090232)	2025-01-11	0.181149	0.500774	-0.300359	5.46797	9.34166	MAD1L1
MN_Chat	26wk	DOWN	GO_Biological_Process_2025	Positive Regulation of Vascular Endothelial Growth Factor Receptor Signaling Pathway (GO:0030949)	2025-01-11	0.181149	0.500774	-0.300359	5.46797	9.34166	PRKCB
MN_Chat	26wk	DOWN	GO_Biological_Process_2025	Skeletal Muscle Tissue Regeneration (GO:0043403)	2025-01-11	0.181149	0.500774	-0.300359	5.46797	9.34166	PPP3CA
MN_Chat	26wk	DOWN	GO_Biological_Process_2025	Regulation of Axon Regeneration (GO:0048679)	2025-01-11	0.181149	0.500774	-0.300359	5.46797	9.34166	EPHA4
MN_Chat	26wk	DOWN	GO_Biological_Process_2025	Endocytosis Involved in Viral Entry Into Host Cell (GO:0075509)	2025-01-11	0.181149	0.500774	-0.300359	5.46797	9.34166	TPCN2
MN_Chat	26wk	DOWN	GO_Biological_Process_2025	Positive Regulation of Circadian Rhythm (GO:0042753)	2025-01-11	0.181149	0.500774	-0.300359	5.46797	9.34166	NLGN1
MN_Chat	26wk	DOWN	GO_Biological_Process_2025	Positive Regulation of Myeloid Leukocyte Differentiation (GO:0002763)	1943-02-01	0.18105	0.500774	-0.300359	2.67053	4.56388	PPP3CA;PRKCA
MN_Chat	26wk	DOWN	GO_Biological_Process_2025	Positive Regulation of Macrophage Differentiation (GO:0045651)	2025-01-11	0.181149	0.500774	-0.300359	5.46797	9.34166	PRKCA
MN_Chat	26wk	DOWN	GO_Biological_Process_2025	Negative Regulation of Leukocyte Apoptotic Process (GO:2000107)	2025-01-11	0.181149	0.500774	-0.300359	5.46797	9.34166	GAS6
MN_Chat	26wk	DOWN	GO_Biological_Process_2025	Positive Regulation of Bone Resorption (GO:0045780)	2025-01-11	0.181149	0.500774	-0.300359	5.46797	9.34166	PRKCA
MN_Chat	26wk	DOWN	GO_Biological_Process_2025	Positive Regulation of Behavior (GO:0048520)	2025-01-11	0.181149	0.500774	-0.300359	5.46797	9.34166	NLGN1
MN_Chat	26wk	DOWN	GO_Biological_Process_2025	Phosphatidylinositol-3-Phosphate Biosynthetic Process (GO:0036092)	2025-01-11	0.181149	0.500774	-0.300359	5.46797	9.34166	PIK3C2B
MN_Chat	26wk	DOWN	GO_Biological_Process_2025	Negative Regulation of Platelet-Derived Growth Factor Receptor Signaling Pathway (GO:0010642)	2025-01-11	0.181149	0.500774	-0.300359	5.46797	9.34166	PTPRJ
MN_Chat	26wk	DOWN	GO_Biological_Process_2025	Negative Regulation of Heart Contraction (GO:0045822)	2025-01-11	0.181149	0.500774	-0.300359	5.46797	9.34166	PDE4D
MN_Chat	26wk	DOWN	GO_Biological_Process_2025	Negative Regulation of D-glucose Transmembrane Transport (GO:0010829)	2025-01-11	0.181149	0.500774	-0.300359	5.46797	9.34166	PRKCB
MN_Chat	26wk	DOWN	GO_Biological_Process_2025	Hematopoietic Stem Cell Proliferation (GO:0071425)	2025-01-11	0.181149	0.500774	-0.300359	5.46797	9.34166	MECOM
MN_Chat	26wk	DOWN	GO_Biological_Process_2025	Tricarboxylic Acid Metabolic Process (GO:0072350)	2025-01-11	0.181149	0.500774	-0.300359	5.46797	9.34166	GRID1
MN_Chat	26wk	DOWN	GO_Biological_Process_2025	Notch Signaling Pathway (GO:0007219)	1942-02-01	0.174584	0.500774	-0.300359	2.73743	4.77777	MAML2;SORBS2
MN_Chat	26wk	DOWN	GO_Biological_Process_2025	Carnitine Metabolic Process (GO:0009437)	2025-01-11	0.181149	0.500774	-0.300359	5.46797	9.34166	TMLHE
MN_Chat	26wk	DOWN	GO_Biological_Process_2025	Regulation of Cell Communication by Electrical Coupling Involved in Cardiac Conduction (GO:1901844)	2025-01-11	0.181149	0.500774	-0.300359	5.46797	9.34166	PDE4D
MN_Chat	26wk	DOWN	GO_Biological_Process_2025	Skeletal Muscle Fiber Development (GO:0048741)	2025-01-11	0.181149	0.500774	-0.300359	5.46797	9.34166	PPP3CA
MN_Chat	26wk	DOWN	GO_Biological_Process_2025	Cardiac Muscle Cell Membrane Repolarization (GO:0099622)	2025-01-11	0.181149	0.500774	-0.300359	5.46797	9.34166	KCNJ3
MN_Chat	26wk	DOWN	GO_Biological_Process_2025	Endoplasmic Reticulum Membrane Organization (GO:0090158)	2025-01-11	0.181149	0.500774	-0.300359	5.46797	9.34166	STX18
MN_Chat	26wk	DOWN	GO_Biological_Process_2025	Regulation of Glycoprotein Biosynthetic Process (GO:0010559)	2025-01-11	0.181149	0.500774	-0.300359	5.46797	9.34166	NECAB1
MN_Chat	26wk	DOWN	GO_Biological_Process_2025	Regulation of Epidermal Growth Factor-Activated Receptor Activity (GO:0007176)	2025-01-11	0.181149	0.500774	-0.300359	5.46797	9.34166	FBXW7
MN_Chat	26wk	DOWN	GO_Biological_Process_2025	Golgi Inheritance (GO:0048313)	2025-01-11	0.181149	0.500774	-0.300359	5.46797	9.34166	VPS13B
MN_Chat	26wk	DOWN	GO_Biological_Process_2025	cGMP Metabolic Process (GO:0046068)	2025-01-11	0.181149	0.500774	-0.300359	5.46797	9.34166	PDE9A
MN_Chat	26wk	DOWN	GO_Biological_Process_2025	Regulation of Oxidative Stress-Induced Neuron Intrinsic Apoptotic Signaling Pathway (GO:1903376)	2025-01-11	0.181149	0.500774	-0.300359	5.46797	9.34166	FBXW7
MN_Chat	26wk	DOWN	GO_Biological_Process_2025	Response to cAMP (GO:0051591)	1942-02-01	0.174584	0.500774	-0.300359	2.73743	4.77777	PDE4D;RAPGEF1
MN_Chat	26wk	DOWN	GO_Biological_Process_2025	Negative Regulation of Organelle Assembly (GO:1902116)	1943-02-01	0.18105	0.500774	-0.300359	2.67053	4.56388	LIMK2;MTM1
MN_Chat	26wk	DOWN	GO_Biological_Process_2025	Aspartate Transmembrane Transport (GO:0015810)	2025-01-11	0.181149	0.500774	-0.300359	5.46797	9.34166	LRRC8C
MN_Chat	26wk	DOWN	GO_Biological_Process_2025	Neural Crest Cell Development (GO:0014032)	1943-02-01	0.18105	0.500774	-0.300359	2.67053	4.56388	CDH2;SEMA3D
MN_Chat	26wk	DOWN	GO_Biological_Process_2025	Lysosome Localization (GO:0032418)	1942-02-01	0.174584	0.500774	-0.300359	2.73743	4.77777	CHGA;VPS33A
MN_Chat	26wk	DOWN	GO_Biological_Process_2025	Release of Sequestered Calcium Ion Into Cytosol (GO:0051209)	1943-02-01	0.18105	0.500774	-0.300359	2.67053	4.56388	TRPM2;RYR3
MN_Chat	26wk	DOWN	GO_Biological_Process_2025	Regulation of Epithelial Cell Migration (GO:0010632)	1943-02-01	0.18105	0.500774	-0.300359	2.67053	4.56388	PRKCE;PTPRG
MN_Chat	26wk	DOWN	GO_Biological_Process_2025	Positive Regulation of JNK Cascade (GO:0046330)	1981-03-01	0.179171	0.500774	-0.300359	2.10752	3.6237	SH3RF3;TPD52L1;MAP3K5
MN_Chat	26wk	DOWN	GO_Biological_Process_2025	Potassium Ion Import Across Plasma Membrane (GO:1990573)	1942-02-01	0.174584	0.500774	-0.300359	2.73743	4.77777	KCNJ6;KCNJ3
MN_Chat	26wk	DOWN	GO_Biological_Process_2025	Digestive Tract Development (GO:0048565)	1942-02-01	0.174584	0.500774	-0.300359	2.73743	4.77777	CLMP;PKD1
MN_Chat	26wk	DOWN	GO_Biological_Process_2025	Skeletal Muscle Tissue Development (GO:0007519)	1942-02-01	0.174584	0.500774	-0.300359	2.73743	4.77777	PPP3CA;DMD
MN_Chat	26wk	DOWN	GO_Biological_Process_2025	Response to Hydrogen Peroxide (GO:0042542)	1942-02-01	0.174584	0.500774	-0.300359	2.73743	4.77777	TRPM2;MAP3K5
MN_Chat	26wk	DOWN	GO_Biological_Process_2025	Protein-Containing Complex Organization (GO:0043933)	4/123	0.18149	0.500913	-0.300238	1.84317	3.14547	TIAM1;DMD;IL1RAP;WASF3
MN_Chat	26wk	DOWN	GO_Biological_Process_2025	Myelination in Peripheral Nervous System (GO:0022011)	2025-01-12	0.195897	0.504656	-0.297005	4.97063	8.10295	NF1
MN_Chat	26wk	DOWN	GO_Biological_Process_2025	p38MAPK Cascade (GO:0038066)	2025-01-12	0.195897	0.504656	-0.297005	4.97063	8.10295	MAP3K5
MN_Chat	26wk	DOWN	GO_Biological_Process_2025	Signal Peptide Processing (GO:0006465)	2025-01-12	0.195897	0.504656	-0.297005	4.97063	8.10295	IMMP2L
MN_Chat	26wk	DOWN	GO_Biological_Process_2025	Negative Regulation of Substrate Adhesion-Dependent Cell Spreading (GO:1900025)	2025-01-12	0.195897	0.504656	-0.297005	4.97063	8.10295	EFNA5
MN_Chat	26wk	DOWN	GO_Biological_Process_2025	Signal Release (GO:0023061)	2025-01-12	0.195897	0.504656	-0.297005	4.97063	8.10295	ABCC4
MN_Chat	26wk	DOWN	GO_Biological_Process_2025	Regulation of SNARE Complex Assembly (GO:0035542)	2025-01-12	0.195897	0.504656	-0.297005	4.97063	8.10295	VPS33A
MN_Chat	26wk	DOWN	GO_Biological_Process_2025	Positive Regulation of Sterol Biosynthetic Process (GO:0106120)	2025-01-12	0.195897	0.504656	-0.297005	4.97063	8.10295	PRKCA
MN_Chat	26wk	DOWN	GO_Biological_Process_2025	Positive Regulation of Ruffle Assembly (GO:1900029)	2025-01-12	0.195897	0.504656	-0.297005	4.97063	8.10295	NLGN1
MN_Chat	26wk	DOWN	GO_Biological_Process_2025	Positive Regulation of Natural Killer Cell Activation (GO:0032816)	2025-01-12	0.195897	0.504656	-0.297005	4.97063	8.10295	GAS6
MN_Chat	26wk	DOWN	GO_Biological_Process_2025	Positive Regulation of Dendrite Development (GO:1900006)	2025-01-12	0.195897	0.504656	-0.297005	4.97063	8.10295	BMPR1A
MN_Chat	26wk	DOWN	GO_Biological_Process_2025	Positive Regulation of Cholesterol Biosynthetic Process (GO:0045542)	2025-01-12	0.195897	0.504656	-0.297005	4.97063	8.10295	PRKCA
MN_Chat	26wk	DOWN	GO_Biological_Process_2025	Negative Regulation of Vascular Permeability (GO:0043116)	2025-01-12	0.195897	0.504656	-0.297005	4.97063	8.10295	PTPRJ
MN_Chat	26wk	DOWN	GO_Biological_Process_2025	Relaxation of Cardiac Muscle (GO:0055119)	2025-01-12	0.195897	0.504656	-0.297005	4.97063	8.10295	SLC8A1
MN_Chat	26wk	DOWN	GO_Biological_Process_2025	Regulation of Astrocyte Differentiation (GO:0048710)	2025-01-12	0.195897	0.504656	-0.297005	4.97063	8.10295	EPHA4
MN_Chat	26wk	DOWN	GO_Biological_Process_2025	Negative Regulation of Locomotion (GO:0040013)	2025-01-12	0.195897	0.504656	-0.297005	4.97063	8.10295	SPOCK3
MN_Chat	26wk	DOWN	GO_Biological_Process_2025	Muscle Tissue Development (GO:0060537)	2025-01-12	0.195897	0.504656	-0.297005	4.97063	8.10295	NF1
MN_Chat	26wk	DOWN	GO_Biological_Process_2025	Glutamine Metabolic Process (GO:0006541)	2025-01-12	0.195897	0.504656	-0.297005	4.97063	8.10295	GRID1
MN_Chat	26wk	DOWN	GO_Biological_Process_2025	Visual Learning (GO:0008542)	2025-01-12	0.195897	0.504656	-0.297005	4.97063	8.10295	NF1
MN_Chat	26wk	DOWN	GO_Biological_Process_2025	Vascular Endothelial Cell Response to Fluid Shear Stress (GO:0097699)	2025-01-12	0.195897	0.504656	-0.297005	4.97063	8.10295	PRKCA
MN_Chat	26wk	DOWN	GO_Biological_Process_2025	Forebrain Neuron Differentiation (GO:0021879)	2025-01-12	0.195897	0.504656	-0.297005	4.97063	8.10295	ZSWIM6
MN_Chat	26wk	DOWN	GO_Biological_Process_2025	Endothelium Development (GO:0003158)	2025-01-12	0.195897	0.504656	-0.297005	4.97063	8.10295	FSTL1
MN_Chat	26wk	DOWN	GO_Biological_Process_2025	Regulation of Anatomical Structure Morphogenesis (GO:0022603)	4/127	0.196011	0.504656	-0.297005	1.78286	2.90532	EPHA4;HECW1;NF1;EFNA5
MN_Chat	26wk	DOWN	GO_Biological_Process_2025	Sodium Ion Export Across Plasma Membrane (GO:0036376)	2025-01-12	0.195897	0.504656	-0.297005	4.97063	8.10295	SLC8A1
MN_Chat	26wk	DOWN	GO_Biological_Process_2025	Collagen Fibril Organization (GO:0030199)	1945-02-01	0.194084	0.504656	-0.297005	2.54606	4.17417	P4HA1;NF1
MN_Chat	26wk	DOWN	GO_Biological_Process_2025	Renal Filtration (GO:0097205)	2025-01-12	0.195897	0.504656	-0.297005	4.97063	8.10295	PPP3CA
MN_Chat	26wk	DOWN	GO_Biological_Process_2025	Response to Amyloid-Beta (GO:1904645)	1945-02-01	0.194084	0.504656	-0.297005	2.54606	4.17417	EPHA4;CACNA1A
MN_Chat	26wk	DOWN	GO_Biological_Process_2025	Regulation of Vesicle-Mediated Transport (GO:0060627)	1982-03-01	0.183674	0.504656	-0.297005	2.08074	3.526	ABL2;STXBP5;TPCN2
MN_Chat	26wk	DOWN	GO_Biological_Process_2025	Positive Regulation of Calcium Ion Transmembrane Transport (GO:1904427)	1945-02-01	0.194084	0.504656	-0.297005	2.54606	4.17417	PPP3CA;ASPH
MN_Chat	26wk	DOWN	GO_Biological_Process_2025	Positive Regulation of Cell-Matrix Adhesion (GO:0001954)	1945-02-01	0.194084	0.504656	-0.297005	2.54606	4.17417	PTPRJ;TEK
MN_Chat	26wk	DOWN	GO_Biological_Process_2025	Purine Ribonucleotide Biosynthetic Process (GO:0009152)	1945-02-01	0.194084	0.504656	-0.297005	2.54606	4.17417	ADCY9;AK5
MN_Chat	26wk	DOWN	GO_Biological_Process_2025	Cellular Response to Ketone (GO:1901655)	1945-02-01	0.194084	0.504656	-0.297005	2.54606	4.17417	GNG2;GAS6
MN_Chat	26wk	DOWN	GO_Biological_Process_2025	Regulation of Interleukin-5 Production (GO:0032674)	2025-01-12	0.195897	0.504656	-0.297005	4.97063	8.10295	PDE4D
MN_Chat	26wk	DOWN	GO_Biological_Process_2025	Axonal Fasciculation (GO:0007413)	2025-01-12	0.195897	0.504656	-0.297005	4.97063	8.10295	EPHA4
MN_Chat	26wk	DOWN	GO_Biological_Process_2025	cAMP Metabolic Process (GO:0046058)	2025-01-12	0.195897	0.504656	-0.297005	4.97063	8.10295	ADCY9
MN_Chat	26wk	DOWN	GO_Biological_Process_2025	Cellular Response to Catecholamine Stimulus (GO:0071870)	2025-01-12	0.195897	0.504656	-0.297005	4.97063	8.10295	GNG2
MN_Chat	26wk	DOWN	GO_Biological_Process_2025	Positive Regulation of Protein Phosphorylation (GO:0001934)	5/171	0.195854	0.504656	-0.297005	1.6523	2.69388	SPNS1;EFNA5;GAS6;PPIA;MAP3K5
MN_Chat	26wk	DOWN	GO_Biological_Process_2025	Cell Differentiation in Hindbrain (GO:0021533)	2025-01-12	0.195897	0.504656	-0.297005	4.97063	8.10295	GRID2
MN_Chat	26wk	DOWN	GO_Biological_Process_2025	Regulation of Cilium Assembly (GO:1902017)	1983-03-01	0.188208	0.504656	-0.297005	2.05462	3.43165	TBC1D9B;LIMK2;TBC1D2B
MN_Chat	26wk	DOWN	GO_Biological_Process_2025	Positive Regulation of Response to Biotic Stimulus (GO:0002833)	1944-02-01	0.187551	0.504656	-0.297005	2.60681	4.36303	POLR3G;PRKCA
MN_Chat	26wk	DOWN	GO_Biological_Process_2025	Lysosome Organization (GO:0007040)	1944-02-01	0.187551	0.504656	-0.297005	2.60681	4.36303	VPS33A;TPCN2
MN_Chat	26wk	DOWN	GO_Biological_Process_2025	Substantia Nigra Development (GO:0021762)	1944-02-01	0.187551	0.504656	-0.297005	2.60681	4.36303	GRID1;CKB
MN_Chat	26wk	DOWN	GO_Biological_Process_2025	Response to Amino Acid Starvation (GO:1990928)	1944-02-01	0.187551	0.504656	-0.297005	2.60681	4.36303	GCN1;MAP3K5
MN_Chat	26wk	DOWN	GO_Biological_Process_2025	Carbohydrate Derivative Biosynthetic Process (GO:1901137)	1944-02-01	0.187551	0.504656	-0.297005	2.60681	4.36303	GK5;ST3GAL6
MN_Chat	26wk	DOWN	GO_Biological_Process_2025	Inorganic Anion Transmembrane Transport (GO:0098661)	1982-03-01	0.183674	0.504656	-0.297005	2.08074	3.526	GABRB3;GABRA5;ANO3
MN_Chat	26wk	DOWN	GO_Biological_Process_2025	Monoatomic Cation Homeostasis (GO:0055080)	1984-03-01	0.192769	0.504656	-0.297005	2.02915	3.34051	ASPH;KCNA1;SLC8A1
MN_Chat	26wk	DOWN	GO_Biological_Process_2025	Cell Morphogenesis Involved in Neuron Differentiation (GO:0048667)	1985-03-01	0.197359	0.507368	-0.294677	2.0043	3.25245	NTNG2;DCC;ADGRB1
MN_Chat	26wk	DOWN	GO_Biological_Process_2025	Regulation of Neuron Projection Arborization (GO:0150011)	2025-01-13	0.210379	0.510414	-0.292077	4.55617	7.10236	NTNG2
MN_Chat	26wk	DOWN	GO_Biological_Process_2025	Mitotic G1 DNA Damage Checkpoint Signaling (GO:0031571)	2025-01-13	0.210379	0.510414	-0.292077	4.55617	7.10236	FBXO31
MN_Chat	26wk	DOWN	GO_Biological_Process_2025	Negative Regulation of Alcohol Biosynthetic Process (GO:1902931)	2025-01-13	0.210379	0.510414	-0.292077	4.55617	7.10236	DKK3
MN_Chat	26wk	DOWN	GO_Biological_Process_2025	Reg of Calcium Ion Transmembrane Transport via High Voltage-Gated Calcium Channel (GO:1902514)	2025-01-13	0.210379	0.510414	-0.292077	4.55617	7.10236	PDE4D
MN_Chat	26wk	DOWN	GO_Biological_Process_2025	Protein Insertion Into Mitochondrial Outer Membrane (GO:0045040)	2025-01-13	0.210379	0.510414	-0.292077	4.55617	7.10236	TOMM40
MN_Chat	26wk	DOWN	GO_Biological_Process_2025	Positive Regulation of Protein Tyrosine Kinase Activity (GO:0061098)	2025-01-13	0.210379	0.510414	-0.292077	4.55617	7.10236	FBXW7
MN_Chat	26wk	DOWN	GO_Biological_Process_2025	Positive Regulation of Protein Export From Nucleus (GO:0046827)	2025-01-13	0.210379	0.510414	-0.292077	4.55617	7.10236	GAS6
MN_Chat	26wk	DOWN	GO_Biological_Process_2025	Cardiac Cell Development (GO:0055006)	2025-01-13	0.210379	0.510414	-0.292077	4.55617	7.10236	SLC8A1
MN_Chat	26wk	DOWN	GO_Biological_Process_2025	Outer Mitochondrial Membrane Organization (GO:0007008)	2025-01-13	0.210379	0.510414	-0.292077	4.55617	7.10236	TOMM40
MN_Chat	26wk	DOWN	GO_Biological_Process_2025	Neuronal Action Potential (GO:0019228)	2025-01-13	0.210379	0.510414	-0.292077	4.55617	7.10236	KCNA1
MN_Chat	26wk	DOWN	GO_Biological_Process_2025	Negative Regulation of Receptor Internalization (GO:0002091)	2025-01-13	0.210379	0.510414	-0.292077	4.55617	7.10236	ANKRD13D
MN_Chat	26wk	DOWN	GO_Biological_Process_2025	Positive Regulation of Calcium Ion Import (GO:0090280)	2025-01-13	0.210379	0.510414	-0.292077	4.55617	7.10236	PPP3CA
MN_Chat	26wk	DOWN	GO_Biological_Process_2025	Motor Neuron Axon Guidance (GO:0008045)	2025-01-13	0.210379	0.510414	-0.292077	4.55617	7.10236	EPHA4
MN_Chat	26wk	DOWN	GO_Biological_Process_2025	Intrinsic Apoptotic Signaling Pathway in Response to Oxidative Stress (GO:0008631)	2025-01-13	0.210379	0.510414	-0.292077	4.55617	7.10236	MAP3K5
MN_Chat	26wk	DOWN	GO_Biological_Process_2025	Epigenetic Programming of Gene Expression (GO:0043045)	2025-01-13	0.210379	0.510414	-0.292077	4.55617	7.10236	ZDBF2
MN_Chat	26wk	DOWN	GO_Biological_Process_2025	Endothelial Cell Differentiation (GO:0045446)	2025-01-13	0.210379	0.510414	-0.292077	4.55617	7.10236	FSTL1
MN_Chat	26wk	DOWN	GO_Biological_Process_2025	Endosomal Vesicle Fusion (GO:0034058)	2025-01-13	0.210379	0.510414	-0.292077	4.55617	7.10236	VPS33A
MN_Chat	26wk	DOWN	GO_Biological_Process_2025	Endonucleolytic Clvg of Tricistronic rRNA Trnscpt (GO:0000479)	2025-01-13	0.210379	0.510414	-0.292077	4.55617	7.10236	UTP20
MN_Chat	26wk	DOWN	GO_Biological_Process_2025	Response to Nerve Growth Factor (GO:1990089)	2025-01-13	0.210379	0.510414	-0.292077	4.55617	7.10236	RAPGEF1
MN_Chat	26wk	DOWN	GO_Biological_Process_2025	calcineurin-NFAT Signaling Cascade (GO:0033173)	2025-01-13	0.210379	0.510414	-0.292077	4.55617	7.10236	PPP3CA
MN_Chat	26wk	DOWN	GO_Biological_Process_2025	Intracellular Glucose Homeostasis (GO:0001678)	1947-02-01	0.207233	0.510414	-0.292077	2.43265	3.82878	PRKCA;GAS6
MN_Chat	26wk	DOWN	GO_Biological_Process_2025	Nitrogen Compound Transport (GO:0071705)	5/172	0.198989	0.510414	-0.292077	1.64232	2.65154	ABCC4;SLC35F3;SLC43A2;LRRC8C;LRP1B
MN_Chat	26wk	DOWN	GO_Biological_Process_2025	Regulation of Protein Catabolic Process (GO:0042176)	4/129	0.203403	0.510414	-0.292077	1.75416	2.79361	PRKCA;ATG7;PKD1;VGLL4
MN_Chat	26wk	DOWN	GO_Biological_Process_2025	Regulation of Homotypic Cell-Cell Adhesion (GO:0034110)	2025-01-13	0.210379	0.510414	-0.292077	4.55617	7.10236	PRKCA
MN_Chat	26wk	DOWN	GO_Biological_Process_2025	C4-dicarboxylate Transport (GO:0015740)	2025-01-13	0.210379	0.510414	-0.292077	4.55617	7.10236	LRRC8C
MN_Chat	26wk	DOWN	GO_Biological_Process_2025	Retrograde Vesicle-Mediated Transport, Golgi to Endoplasmic Reticulum (GO:0006890)	1947-02-01	0.207233	0.510414	-0.292077	2.43265	3.82878	STX18;COPZ1
MN_Chat	26wk	DOWN	GO_Biological_Process_2025	Cellular Response to Amino Acid Starvation (GO:0034198)	1947-02-01	0.207233	0.510414	-0.292077	2.43265	3.82878	GCN1;MAP3K5
MN_Chat	26wk	DOWN	GO_Biological_Process_2025	Regulation of Endothelial Cell Apoptotic Process (GO:2000351)	1947-02-01	0.207233	0.510414	-0.292077	2.43265	3.82878	TEK;GAS6
MN_Chat	26wk	DOWN	GO_Biological_Process_2025	Regulation of DNA Repair (GO:0006282)	4/130	0.207129	0.510414	-0.292077	1.74015	2.73971	TRRAP;EYA2;DPF3;TADA1
MN_Chat	26wk	DOWN	GO_Biological_Process_2025	Sodium Ion Transmembrane Transport (GO:0035725)	1987-03-01	0.206615	0.510414	-0.292077	1.95638	3.08501	SLC8A3;SLC8A1;TPCN2
MN_Chat	26wk	DOWN	GO_Biological_Process_2025	Atrioventricular Valve Development (GO:0003171)	2025-01-13	0.210379	0.510414	-0.292077	4.55617	7.10236	BMPR1A
MN_Chat	26wk	DOWN	GO_Biological_Process_2025	Regulation of Endothelial Cell Proliferation (GO:0001936)	1987-03-01	0.206615	0.510414	-0.292077	1.95638	3.08501	NF1;PRKCA;TEK
MN_Chat	26wk	DOWN	GO_Biological_Process_2025	Regulation of Organelle Assembly (GO:1902115)	1986-03-01	0.201975	0.510414	-0.292077	1.98005	3.16732	TBC1D9B;STX18;TBC1D2B
MN_Chat	26wk	DOWN	GO_Biological_Process_2025	Regulation of Calcium-Mediated Signaling (GO:0050848)	1946-02-01	0.200646	0.510414	-0.292077	2.48807	3.99637	PTPRJ;PRKCA
MN_Chat	26wk	DOWN	GO_Biological_Process_2025	Peptidyl-Tyrosine Modification (GO:0018212)	1946-02-01	0.200646	0.510414	-0.292077	2.48807	3.99637	EPHA4;ABL2
MN_Chat	26wk	DOWN	GO_Biological_Process_2025	- Reg of Phosphatidylinositol 3-Kinase/Prot Kinase B Signal Transduction (GO:0051898)	1946-02-01	0.200646	0.510414	-0.292077	2.48807	3.99637	THEM4;PTPRJ
MN_Chat	26wk	DOWN	GO_Biological_Process_2025	Mononuclear Cell Differentiation (GO:1903131)	1946-02-01	0.200646	0.510414	-0.292077	2.48807	3.99637	TRPM2;GAS6
MN_Chat	26wk	DOWN	GO_Biological_Process_2025	Central Nervous System Neuron Differentiation (GO:0021953)	1946-02-01	0.200646	0.510414	-0.292077	2.48807	3.99637	GRID2;MDGA2
MN_Chat	26wk	DOWN	GO_Biological_Process_2025	Regulation of Fibroblast Proliferation (GO:0048145)	1946-02-01	0.200646	0.510414	-0.292077	2.48807	3.99637	NF1;GAS6
MN_Chat	26wk	DOWN	GO_Biological_Process_2025	Adipose Tissue Development (GO:0060612)	2025-01-13	0.210379	0.510414	-0.292077	4.55617	7.10236	VPS13B
MN_Chat	26wk	DOWN	GO_Biological_Process_2025	T Cell Receptor Signaling Pathway (GO:0050852)	1988-03-01	0.21128	0.510446	-0.29205	1.93327	3.0054	PDE4D;SPNS1;PTPRJ
MN_Chat	26wk	DOWN	GO_Biological_Process_2025	Positive Regulation of Protein Kinase Activity (GO:0045860)	1988-03-01	0.21128	0.510446	-0.29205	1.93327	3.0054	SPNS1;GAS6;MAP3K5
MN_Chat	26wk	DOWN	GO_Biological_Process_2025	Regulation of Mitotic Cell Cycle Phase Transition (GO:1901990)	1988-03-01	0.21128	0.510446	-0.29205	1.93327	3.0054	CDK7;DPF3;PKD1
MN_Chat	26wk	DOWN	GO_Biological_Process_2025	Positive Regulation of Osteoblast Differentiation (GO:0045669)	1948-02-01	0.213842	0.515914	-0.287423	2.37965	3.67064	PPP3CA;BMPR1A
MN_Chat	26wk	DOWN	GO_Biological_Process_2025	Positive Regulation of Syncytium Formation by Plasma Membrane Fusion (GO:0060143)	2025-01-14	0.224602	0.517274	-0.28628	4.20549	6.28058	ADGRB1
MN_Chat	26wk	DOWN	GO_Biological_Process_2025	Icosanoid Transport (GO:0071715)	2025-01-14	0.224602	0.517274	-0.28628	4.20549	6.28058	ABCC4
MN_Chat	26wk	DOWN	GO_Biological_Process_2025	Positive Regulation of Sodium Ion Transmembrane Transport (GO:1902307)	2025-01-14	0.224602	0.517274	-0.28628	4.20549	6.28058	DMD
MN_Chat	26wk	DOWN	GO_Biological_Process_2025	Intracellular Potassium Ion Homeostasis (GO:0030007)	2025-01-14	0.224602	0.517274	-0.28628	4.20549	6.28058	PRKCA
MN_Chat	26wk	DOWN	GO_Biological_Process_2025	Regulation of cAMP/PKA Signal Transduction (GO:0141161)	2025-01-14	0.224602	0.517274	-0.28628	4.20549	6.28058	PRKAR2B
MN_Chat	26wk	DOWN	GO_Biological_Process_2025	Regulation of Cell Projection Organization (GO:0031344)	2025-01-14	0.224602	0.517274	-0.28628	4.20549	6.28058	NTNG2
MN_Chat	26wk	DOWN	GO_Biological_Process_2025	Positive Regulation of Heart Rate (GO:0010460)	2025-01-14	0.224602	0.517274	-0.28628	4.20549	6.28058	PDE4D
MN_Chat	26wk	DOWN	GO_Biological_Process_2025	Positive Regulation of Response to Cytokine Stimulus (GO:0060760)	2025-01-14	0.224602	0.517274	-0.28628	4.20549	6.28058	GAS6
MN_Chat	26wk	DOWN	GO_Biological_Process_2025	Negative Regulation of Smooth Muscle Cell Migration (GO:0014912)	2025-01-14	0.224602	0.517274	-0.28628	4.20549	6.28058	BMPR1A
MN_Chat	26wk	DOWN	GO_Biological_Process_2025	Polyol Biosynthetic Process (GO:0046173)	2025-01-14	0.224602	0.517274	-0.28628	4.20549	6.28058	PPIP5K2
MN_Chat	26wk	DOWN	GO_Biological_Process_2025	Nucleotide-Sugar Metabolic Process (GO:0009225)	2025-01-14	0.224602	0.517274	-0.28628	4.20549	6.28058	CSGALNACT1
MN_Chat	26wk	DOWN	GO_Biological_Process_2025	Negative Regulation of Epithelial Cell Migration (GO:0010633)	2025-01-14	0.224602	0.517274	-0.28628	4.20549	6.28058	PTPRG
MN_Chat	26wk	DOWN	GO_Biological_Process_2025	Negative Regulation of ATP-dependent Activity (GO:0032780)	2025-01-14	0.224602	0.517274	-0.28628	4.20549	6.28058	PXK
MN_Chat	26wk	DOWN	GO_Biological_Process_2025	Myotube Cell Development (GO:0014904)	2025-01-14	0.224602	0.517274	-0.28628	4.20549	6.28058	PPP3CA
MN_Chat	26wk	DOWN	GO_Biological_Process_2025	Mitotic G1/S Transition Checkpoint Signaling (GO:0044819)	2025-01-14	0.224602	0.517274	-0.28628	4.20549	6.28058	FBXO31
MN_Chat	26wk	DOWN	GO_Biological_Process_2025	Establishment of Apical/Basal Cell Polarity (GO:0035089)	2025-01-14	0.224602	0.517274	-0.28628	4.20549	6.28058	PATJ
MN_Chat	26wk	DOWN	GO_Biological_Process_2025	Lipoprotein Transport (GO:0042953)	2025-01-14	0.224602	0.517274	-0.28628	4.20549	6.28058	PRKCB
MN_Chat	26wk	DOWN	GO_Biological_Process_2025	Negative Regulation of Muscle Cell Apoptotic Process (GO:0010656)	2025-01-14	0.224602	0.517274	-0.28628	4.20549	6.28058	GRIA4
MN_Chat	26wk	DOWN	GO_Biological_Process_2025	Carboxylic Acid Transport (GO:0046942)	1949-02-01	0.220472	0.517274	-0.28628	2.3289	3.52126	SLC43A2;SLC17A5
MN_Chat	26wk	DOWN	GO_Biological_Process_2025	Eye Photoreceptor Cell Differentiation (GO:0001754)	2025-01-14	0.224602	0.517274	-0.28628	4.20549	6.28058	DSCAM
MN_Chat	26wk	DOWN	GO_Biological_Process_2025	Regulation of Voltage-Gated Calcium Channel Activity (GO:1901385)	2025-01-14	0.224602	0.517274	-0.28628	4.20549	6.28058	DMD
MN_Chat	26wk	DOWN	GO_Biological_Process_2025	Cellular Response to ATP (GO:0071318)	2025-01-14	0.224602	0.517274	-0.28628	4.20549	6.28058	RYR3
MN_Chat	26wk	DOWN	GO_Biological_Process_2025	Dendrite Self-Avoidance (GO:0070593)	2025-01-14	0.224602	0.517274	-0.28628	4.20549	6.28058	DSCAM
MN_Chat	26wk	DOWN	GO_Biological_Process_2025	Retinoic Acid Receptor Signaling Pathway (GO:0048384)	2025-01-14	0.224602	0.517274	-0.28628	4.20549	6.28058	THRB
MN_Chat	26wk	DOWN	GO_Biological_Process_2025	Response to Prostaglandin E (GO:0034695)	2025-01-14	0.224602	0.517274	-0.28628	4.20549	6.28058	GNG2
MN_Chat	26wk	DOWN	GO_Biological_Process_2025	Response to Interleukin-6 (GO:0070741)	2025-01-14	0.224602	0.517274	-0.28628	4.20549	6.28058	ST3GAL6
MN_Chat	26wk	DOWN	GO_Biological_Process_2025	Relaxation of Muscle (GO:0090075)	2025-01-14	0.224602	0.517274	-0.28628	4.20549	6.28058	SLC8A1
MN_Chat	26wk	DOWN	GO_Biological_Process_2025	Activation of Protein Kinase Activity (GO:0032147)	1949-02-01	0.220472	0.517274	-0.28628	2.3289	3.52126	GAS6;PPIA
MN_Chat	26wk	DOWN	GO_Biological_Process_2025	Cell-Cell Junction Maintenance (GO:0045217)	2025-01-14	0.224602	0.517274	-0.28628	4.20549	6.28058	NLGN2
MN_Chat	26wk	DOWN	GO_Biological_Process_2025	Regulation of Platelet-Derived Growth Factor Receptor Signaling Pathway (GO:0010640)	2025-01-14	0.224602	0.517274	-0.28628	4.20549	6.28058	PTPRJ
MN_Chat	26wk	DOWN	GO_Biological_Process_2025	G Protein-Coupled Glutamate Receptor Signaling Pathway (GO:0007216)	2025-01-14	0.224602	0.517274	-0.28628	4.20549	6.28058	GRM7
MN_Chat	26wk	DOWN	GO_Biological_Process_2025	Chloride Transport (GO:0006821)	1990-03-01	0.220678	0.517274	-0.28628	1.88863	2.85382	GABRB3;GABRA5;ANO3
MN_Chat	26wk	DOWN	GO_Biological_Process_2025	Proteoglycan Biosynthetic Process (GO:0030166)	1949-02-01	0.220472	0.517274	-0.28628	2.3289	3.52126	CSGALNACT1;ST3GAL6
MN_Chat	26wk	DOWN	GO_Biological_Process_2025	Positive Regulation of Intracellular Transport (GO:0032388)	1949-02-01	0.220472	0.517274	-0.28628	2.3289	3.52126	ASPH;STX18
MN_Chat	26wk	DOWN	GO_Biological_Process_2025	Triglyceride Metabolic Process (GO:0006641)	1950-02-01	0.227117	0.519599	-0.284332	2.28026	3.38	GK5;GPAT3
MN_Chat	26wk	DOWN	GO_Biological_Process_2025	Cognition (GO:0050890)	1950-02-01	0.227117	0.519599	-0.284332	2.28026	3.38	NF1;SOBP
MN_Chat	26wk	DOWN	GO_Biological_Process_2025	Regulation of Interleukin-2 Production (GO:0032663)	1950-02-01	0.227117	0.519599	-0.284332	2.28026	3.38	PDE4D;PRKCA
MN_Chat	26wk	DOWN	GO_Biological_Process_2025	Myelination (GO:0042552)	1950-02-01	0.227117	0.519599	-0.284332	2.28026	3.38	SLC8A3;NF1
MN_Chat	26wk	DOWN	GO_Biological_Process_2025	Nucleocytoplasmic Transport (GO:0006913)	1950-02-01	0.227117	0.519599	-0.284332	2.28026	3.38	ATXN1;NUP188
MN_Chat	26wk	DOWN	GO_Biological_Process_2025	Membrane Repolarization During Action Potential (GO:0086011)	2025-01-15	0.238569	0.529641	-0.276019	3.90489	5.5961	KCNA1
MN_Chat	26wk	DOWN	GO_Biological_Process_2025	Keratan Sulfate Proteoglycan Biosynthetic Process (GO:0018146)	2025-01-15	0.238569	0.529641	-0.276019	3.90489	5.5961	ST3GAL6
MN_Chat	26wk	DOWN	GO_Biological_Process_2025	Regulation of Golgi Organization (GO:1903358)	2025-01-15	0.238569	0.529641	-0.276019	3.90489	5.5961	STX18
MN_Chat	26wk	DOWN	GO_Biological_Process_2025	Glucose Catabolic Process to Pyruvate (GO:0061718)	2025-01-15	0.238569	0.529641	-0.276019	3.90489	5.5961	ENO2
MN_Chat	26wk	DOWN	GO_Biological_Process_2025	Lipoprotein Localization (GO:0044872)	2025-01-15	0.238569	0.529641	-0.276019	3.90489	5.5961	PRKCB
MN_Chat	26wk	DOWN	GO_Biological_Process_2025	Regulation of Neuroblast Proliferation (GO:1902692)	2025-01-15	0.238569	0.529641	-0.276019	3.90489	5.5961	NF1
MN_Chat	26wk	DOWN	GO_Biological_Process_2025	Neuromuscular Process Controlling Balance (GO:0050885)	2025-01-15	0.238569	0.529641	-0.276019	3.90489	5.5961	PCDH15
MN_Chat	26wk	DOWN	GO_Biological_Process_2025	Odontogenesis of Dentin-Containing Tooth (GO:0042475)	2025-01-15	0.238569	0.529641	-0.276019	3.90489	5.5961	ROGDI
MN_Chat	26wk	DOWN	GO_Biological_Process_2025	Positive Regulation of Regulated Secretory Pathway (GO:1903307)	2025-01-15	0.238569	0.529641	-0.276019	3.90489	5.5961	NLGN1
MN_Chat	26wk	DOWN	GO_Biological_Process_2025	Genitalia Development (GO:0048806)	2025-01-15	0.238569	0.529641	-0.276019	3.90489	5.5961	PKD1
MN_Chat	26wk	DOWN	GO_Biological_Process_2025	Renal Water Homeostasis (GO:0003091)	2025-01-15	0.238569	0.529641	-0.276019	3.90489	5.5961	PRKCA
MN_Chat	26wk	DOWN	GO_Biological_Process_2025	Positive Regulation of Secretion (GO:0051047)	2025-01-15	0.238569	0.529641	-0.276019	3.90489	5.5961	PPP3CA
MN_Chat	26wk	DOWN	GO_Biological_Process_2025	Sympathetic Nervous System Development (GO:0048485)	2025-01-15	0.238569	0.529641	-0.276019	3.90489	5.5961	NF1
MN_Chat	26wk	DOWN	GO_Biological_Process_2025	Astrocyte Development (GO:0014002)	2025-01-15	0.238569	0.529641	-0.276019	3.90489	5.5961	NF1
MN_Chat	26wk	DOWN	GO_Biological_Process_2025	Stem Cell Development (GO:0048864)	2025-01-15	0.238569	0.529641	-0.276019	3.90489	5.5961	CDH2
MN_Chat	26wk	DOWN	GO_Biological_Process_2025	Canonical Glycolysis (GO:0061621)	2025-01-15	0.238569	0.529641	-0.276019	3.90489	5.5961	ENO2
MN_Chat	26wk	DOWN	GO_Biological_Process_2025	Dendritic Cell Chemotaxis (GO:0002407)	2025-01-15	0.238569	0.529641	-0.276019	3.90489	5.5961	TRPM2
MN_Chat	26wk	DOWN	GO_Biological_Process_2025	Stress-Activated MAPK Cascade (GO:0051403)	2025-01-15	0.238569	0.529641	-0.276019	3.90489	5.5961	MAP3K5
MN_Chat	26wk	DOWN	GO_Biological_Process_2025	Dendritic Spine Morphogenesis (GO:0060997)	2025-01-15	0.238569	0.529641	-0.276019	3.90489	5.5961	EPHB1
MN_Chat	26wk	DOWN	GO_Biological_Process_2025	Cardiac Myofibril Assembly (GO:0055003)	2025-01-15	0.238569	0.529641	-0.276019	3.90489	5.5961	NEBL
MN_Chat	26wk	DOWN	GO_Biological_Process_2025	Response to Glucose (GO:0009749)	1951-02-01	0.233777	0.529641	-0.276019	2.23361	3.2463	PRKCA;GAS6
MN_Chat	26wk	DOWN	GO_Biological_Process_2025	T Cell Proliferation (GO:0042098)	2025-01-15	0.238569	0.529641	-0.276019	3.90489	5.5961	CADM1
MN_Chat	26wk	DOWN	GO_Biological_Process_2025	Regulation of Secretion by Cell (GO:1903530)	1951-02-01	0.233777	0.529641	-0.276019	2.23361	3.2463	STXBP5;TPCN2
MN_Chat	26wk	DOWN	GO_Biological_Process_2025	Positive Regulation of Reactive Oxygen Species Metabolic Process (GO:2000379)	1952-02-01	0.240448	0.5304	-0.275397	2.18883	3.11963	PRKCE;ADGRB1
MN_Chat	26wk	DOWN	GO_Biological_Process_2025	Negative Regulation of Protein Ubiquitination (GO:0031397)	1952-02-01	0.240448	0.5304	-0.275397	2.18883	3.11963	ADGRB1;HDAC8
MN_Chat	26wk	DOWN	GO_Biological_Process_2025	Sensory Perception (GO:0007600)	1952-02-01	0.240448	0.5304	-0.275397	2.18883	3.11963	PCDH15;TMEM150C
MN_Chat	26wk	DOWN	GO_Biological_Process_2025	Regulation of Hydrolase Activity (GO:0051336)	1952-02-01	0.240448	0.5304	-0.275397	2.18883	3.11963	EPHA4;EFNA5
MN_Chat	26wk	DOWN	GO_Biological_Process_2025	Positive Regulation of Phosphorylation (GO:0042327)	1994-03-01	0.239712	0.5304	-0.275397	1.80525	2.57846	DSCAM;GAS6;PPIA
MN_Chat	26wk	DOWN	GO_Biological_Process_2025	Negative Regulation of Cell Motility (GO:2000146)	4/139	0.241483	0.531325	-0.27464	1.62339	2.30676	EPHA4;SPOCK3;NF1;PTPRJ
MN_Chat	26wk	DOWN	GO_Biological_Process_2025	Regulation of Cytoskeleton Organization (GO:0051493)	4/139	0.241483	0.531325	-0.27464	1.62339	2.30676	TRPM2;ABL2;SLC4A2;EFNA5
MN_Chat	26wk	DOWN	GO_Biological_Process_2025	Protein Alkylation (GO:0008213)	2025-01-16	0.252285	0.53529	-0.271411	3.64438	5.01903	PRMT8
MN_Chat	26wk	DOWN	GO_Biological_Process_2025	Mitotic Chromosome Condensation (GO:0007076)	2025-01-16	0.252285	0.53529	-0.271411	3.64438	5.01903	KMT5A
MN_Chat	26wk	DOWN	GO_Biological_Process_2025	Positive Regulation of Superoxide Anion Generation (GO:0032930)	2025-01-16	0.252285	0.53529	-0.271411	3.64438	5.01903	PRKCE
MN_Chat	26wk	DOWN	GO_Biological_Process_2025	Negative Regulation of Monoatomic Ion Transport (GO:0043271)	2025-01-16	0.252285	0.53529	-0.271411	3.64438	5.01903	PXK
MN_Chat	26wk	DOWN	GO_Biological_Process_2025	Regulation of Viral Life Cycle (GO:1903900)	2025-01-16	0.252285	0.53529	-0.271411	3.64438	5.01903	PPIA
MN_Chat	26wk	DOWN	GO_Biological_Process_2025	Mesonephric Tubule Development (GO:0072164)	2025-01-16	0.252285	0.53529	-0.271411	3.64438	5.01903	PKD1
MN_Chat	26wk	DOWN	GO_Biological_Process_2025	Mesenchyme Morphogenesis (GO:0072132)	2025-01-16	0.252285	0.53529	-0.271411	3.64438	5.01903	BMPR1A
MN_Chat	26wk	DOWN	GO_Biological_Process_2025	Autonomic Nervous System Development (GO:0048483)	2025-01-16	0.252285	0.53529	-0.271411	3.64438	5.01903	NF1
MN_Chat	26wk	DOWN	GO_Biological_Process_2025	Membrane Depolarization During Cardiac Muscle Cell Action Potential (GO:0086012)	2025-01-16	0.252285	0.53529	-0.271411	3.64438	5.01903	SLC8A1
MN_Chat	26wk	DOWN	GO_Biological_Process_2025	Lipopolysaccharide-Mediated Signaling Pathway (GO:0031663)	2025-01-16	0.252285	0.53529	-0.271411	3.64438	5.01903	PRKCE
MN_Chat	26wk	DOWN	GO_Biological_Process_2025	Glycolytic Process Through Glucose-6-Phosphate (GO:0061620)	2025-01-16	0.252285	0.53529	-0.271411	3.64438	5.01903	ENO2
MN_Chat	26wk	DOWN	GO_Biological_Process_2025	Glycolipid Metabolic Process (GO:0006664)	2025-01-16	0.252285	0.53529	-0.271411	3.64438	5.01903	ST3GAL6
MN_Chat	26wk	DOWN	GO_Biological_Process_2025	Cellular Response to Laminar Fluid Shear Stress (GO:0071499)	2025-01-16	0.252285	0.53529	-0.271411	3.64438	5.01903	PRKCA
MN_Chat	26wk	DOWN	GO_Biological_Process_2025	Regulation of Triglyceride Biosynthetic Process (GO:0010866)	2025-01-16	0.252285	0.53529	-0.271411	3.64438	5.01903	FBXW7
MN_Chat	26wk	DOWN	GO_Biological_Process_2025	Membrane Raft Organization (GO:0031579)	2025-01-16	0.252285	0.53529	-0.271411	3.64438	5.01903	SPNS1
MN_Chat	26wk	DOWN	GO_Biological_Process_2025	Regulation of Multicellular Organism Growth (GO:0040014)	2025-01-16	0.252285	0.53529	-0.271411	3.64438	5.01903	MBD5
MN_Chat	26wk	DOWN	GO_Biological_Process_2025	Positive Regulation of Immune Response (GO:0050778)	1995-03-01	0.244514	0.53529	-0.271411	1.78553	2.51489	POLR3G;PTPRJ;GSDME
MN_Chat	26wk	DOWN	GO_Biological_Process_2025	Regulation of Osteoblast Proliferation (GO:0033688)	2025-01-16	0.252285	0.53529	-0.271411	3.64438	5.01903	PPP3CA
MN_Chat	26wk	DOWN	GO_Biological_Process_2025	Base Conversion or Substitution Editing (GO:0016553)	2025-01-16	0.252285	0.53529	-0.271411	3.64438	5.01903	ADARB2
MN_Chat	26wk	DOWN	GO_Biological_Process_2025	Attachment of Mitotic Spindle Microtubules to Kinetochore (GO:0051315)	2025-01-16	0.252285	0.53529	-0.271411	3.64438	5.01903	MAD1L1
MN_Chat	26wk	DOWN	GO_Biological_Process_2025	Regulation of Non-Canonical Wnt Signaling Pathway (GO:2000050)	2025-01-16	0.252285	0.53529	-0.271411	3.64438	5.01903	TIAM1
MN_Chat	26wk	DOWN	GO_Biological_Process_2025	Regulation of Smooth Muscle Cell Apoptotic Process (GO:0034391)	2025-01-16	0.252285	0.53529	-0.271411	3.64438	5.01903	GRIA4
MN_Chat	26wk	DOWN	GO_Biological_Process_2025	Regulation of Macrophage Differentiation (GO:0045649)	2025-01-16	0.252285	0.53529	-0.271411	3.64438	5.01903	PRKCA
MN_Chat	26wk	DOWN	GO_Biological_Process_2025	Regulation of Interleukin-1 Production (GO:0032652)	2025-01-16	0.252285	0.53529	-0.271411	3.64438	5.01903	GAS6
MN_Chat	26wk	DOWN	GO_Biological_Process_2025	Golgi to Vacuole Transport (GO:0006896)	2025-01-16	0.252285	0.53529	-0.271411	3.64438	5.01903	VTI1A
MN_Chat	26wk	DOWN	GO_Biological_Process_2025	Regulation of Establishment or Maintenance of Cell Polarity (GO:0032878)	2025-01-16	0.252285	0.53529	-0.271411	3.64438	5.01903	TEK
MN_Chat	26wk	DOWN	GO_Biological_Process_2025	Sodium Ion Transport (GO:0006814)	1996-03-01	0.249331	0.53529	-0.271411	1.76624	2.45326	SLC8A3;SLC8A1;TPCN2
MN_Chat	26wk	DOWN	GO_Biological_Process_2025	Cellular Response to Mechanical Stimulus (GO:0071260)	1953-02-01	0.247128	0.53529	-0.271411	2.1458	2.99951	TEK;TMEM150C
MN_Chat	26wk	DOWN	GO_Biological_Process_2025	Regulation of Superoxide Anion Generation (GO:0032928)	2025-01-16	0.252285	0.53529	-0.271411	3.64438	5.01903	PRKCE
MN_Chat	26wk	DOWN	GO_Biological_Process_2025	Regulation of Signal Transduction by P53 Class Mediator (GO:1901796)	1954-02-01	0.253814	0.536554	-0.270386	2.10443	2.8855	USP2;KMT5A
MN_Chat	26wk	DOWN	GO_Biological_Process_2025	Tight Junction Assembly (GO:0120192)	1954-02-01	0.253814	0.536554	-0.270386	2.10443	2.8855	PATJ;MPP7
MN_Chat	26wk	DOWN	GO_Biological_Process_2025	Plasma Membrane Bounded Cell Projection Morphogenesis (GO:0120039)	1954-02-01	0.253814	0.536554	-0.270386	2.10443	2.8855	CNTNAP2;NLGN1
MN_Chat	26wk	DOWN	GO_Biological_Process_2025	Regulation of Protein Localization (GO:0032880)	1997-03-01	0.254163	0.536635	-0.270321	1.74736	2.3935	FBXW7;GPC5;KCNAB2
MN_Chat	26wk	DOWN	GO_Biological_Process_2025	Positive Regulation of Cholesterol Metabolic Process (GO:0090205)	2025-01-17	0.265754	0.539325	-0.26815	3.41643	4.5274	PRKCA
MN_Chat	26wk	DOWN	GO_Biological_Process_2025	Platelet-Derived Growth Factor Receptor Signaling Pathway (GO:0048008)	2025-01-17	0.265754	0.539325	-0.26815	3.41643	4.5274	PTPRJ
MN_Chat	26wk	DOWN	GO_Biological_Process_2025	Positive Chemotaxis (GO:0050918)	2025-01-17	0.265754	0.539325	-0.26815	3.41643	4.5274	PTPRJ
MN_Chat	26wk	DOWN	GO_Biological_Process_2025	Synaptic Membrane Adhesion (GO:0099560)	2025-01-17	0.265754	0.539325	-0.26815	3.41643	4.5274	NTNG2
MN_Chat	26wk	DOWN	GO_Biological_Process_2025	Regulation of D-glucose Transmembrane Transport (GO:0010827)	2025-01-17	0.265754	0.539325	-0.26815	3.41643	4.5274	PRKCB
MN_Chat	26wk	DOWN	GO_Biological_Process_2025	Negative Regulation of Fibroblast Proliferation (GO:0048147)	2025-01-17	0.265754	0.539325	-0.26815	3.41643	4.5274	NF1
MN_Chat	26wk	DOWN	GO_Biological_Process_2025	Neural Tube Development (GO:0021915)	2025-01-17	0.265754	0.539325	-0.26815	3.41643	4.5274	PKD1
MN_Chat	26wk	DOWN	GO_Biological_Process_2025	Piecemeal Microautophagy of the Nucleus (GO:0034727)	2025-01-17	0.265754	0.539325	-0.26815	3.41643	4.5274	ATG7
MN_Chat	26wk	DOWN	GO_Biological_Process_2025	Heparan Sulfate Proteoglycan Biosynthetic Process (GO:0015012)	2025-01-17	0.265754	0.539325	-0.26815	3.41643	4.5274	CSGALNACT1
MN_Chat	26wk	DOWN	GO_Biological_Process_2025	Negative Regulation of Cation Transmembrane Transport (GO:1904063)	2025-01-17	0.265754	0.539325	-0.26815	3.41643	4.5274	PRKCE
MN_Chat	26wk	DOWN	GO_Biological_Process_2025	Gliogenesis (GO:0042063)	2025-01-17	0.265754	0.539325	-0.26815	3.41643	4.5274	CDH2
MN_Chat	26wk	DOWN	GO_Biological_Process_2025	Muscle Cell Development (GO:0055001)	2025-01-17	0.265754	0.539325	-0.26815	3.41643	4.5274	DMD
MN_Chat	26wk	DOWN	GO_Biological_Process_2025	Motile Cilium Assembly (GO:0044458)	2025-01-17	0.265754	0.539325	-0.26815	3.41643	4.5274	DMD
MN_Chat	26wk	DOWN	GO_Biological_Process_2025	Keratan Sulfate Proteoglycan Metabolic Process (GO:0042339)	2025-01-17	0.265754	0.539325	-0.26815	3.41643	4.5274	ST3GAL6
MN_Chat	26wk	DOWN	GO_Biological_Process_2025	Intracellular Sodium Ion Homeostasis (GO:0006883)	2025-01-17	0.265754	0.539325	-0.26815	3.41643	4.5274	SLC8A1
MN_Chat	26wk	DOWN	GO_Biological_Process_2025	Electron Transport Chain (GO:0022900)	2025-01-17	0.265754	0.539325	-0.26815	3.41643	4.5274	ENOX2
MN_Chat	26wk	DOWN	GO_Biological_Process_2025	Membrane Depolarization During Action Potential (GO:0086010)	2025-01-17	0.265754	0.539325	-0.26815	3.41643	4.5274	SLC8A1
MN_Chat	26wk	DOWN	GO_Biological_Process_2025	Positive Regulation of Protein Modification Process (GO:0031401)	1998-03-01	0.259008	0.539325	-0.26815	1.72888	2.33554	GAS6;PPIA;ATG7
MN_Chat	26wk	DOWN	GO_Biological_Process_2025	Stress-Activated Protein Kinase Signaling Cascade (GO:0031098)	2025-01-17	0.265754	0.539325	-0.26815	3.41643	4.5274	MAP3K5
MN_Chat	26wk	DOWN	GO_Biological_Process_2025	Calcineurin-Mediated Signaling (GO:0097720)	2025-01-17	0.265754	0.539325	-0.26815	3.41643	4.5274	PPP3CA
MN_Chat	26wk	DOWN	GO_Biological_Process_2025	Cell Junction Maintenance (GO:0034331)	2025-01-17	0.265754	0.539325	-0.26815	3.41643	4.5274	NLGN2
MN_Chat	26wk	DOWN	GO_Biological_Process_2025	Carbohydrate Derivative Transport (GO:1901264)	2025-01-17	0.265754	0.539325	-0.26815	3.41643	4.5274	SPNS1
MN_Chat	26wk	DOWN	GO_Biological_Process_2025	Regulation of Sodium Ion Transmembrane Transporter Activity (GO:2000649)	2025-01-17	0.265754	0.539325	-0.26815	3.41643	4.5274	DMD
MN_Chat	26wk	DOWN	GO_Biological_Process_2025	Regulation of Ubiquitin-Protein Transferase Activity (GO:0051438)	2025-01-17	0.265754	0.539325	-0.26815	3.41643	4.5274	FBXW7
MN_Chat	26wk	DOWN	GO_Biological_Process_2025	Response to Ethanol (GO:0045471)	2025-01-17	0.265754	0.539325	-0.26815	3.41643	4.5274	GRIN2B
MN_Chat	26wk	DOWN	GO_Biological_Process_2025	Regulation of Mitochondrial Membrane Permeability (GO:0046902)	2025-01-17	0.265754	0.539325	-0.26815	3.41643	4.5274	THEM4
MN_Chat	26wk	DOWN	GO_Biological_Process_2025	Cellular Response to Oxygen-Containing Compound (GO:1901701)	9/384	0.25683	0.539325	-0.26815	1.31726	1.79061	EPHA4;GNG2;PDE4D;RAPGEF1;CACNA1A;ABL2;PPM1E;RYR3;SLC8A1
MN_Chat	26wk	DOWN	GO_Biological_Process_2025	Positive Regulation of Hydrolase Activity (GO:0051345)	1998-03-01	0.259008	0.539325	-0.26815	1.72888	2.33554	RASGRF1;NF1;RAPGEF1
MN_Chat	26wk	DOWN	GO_Biological_Process_2025	rRNA Metabolic Process (GO:0016072)	1998-03-01	0.259008	0.539325	-0.26815	1.72888	2.33554	BRF1;SPNS1;UTP20
MN_Chat	26wk	DOWN	GO_Biological_Process_2025	Protein Glycosylation (GO:0006486)	4/145	0.265065	0.539325	-0.26815	1.55383	2.06314	MGAT4C;GALNT18;ST3GAL6;GALNT10
MN_Chat	26wk	DOWN	GO_Biological_Process_2025	Positive Regulation of Protein Catabolic Process (GO:0045732)	1999-03-01	0.263865	0.539325	-0.26815	1.71078	2.27931	FBXW7;ATG7;VGLL4
MN_Chat	26wk	DOWN	GO_Biological_Process_2025	Regulation of Leukocyte Chemotaxis (GO:0002688)	2025-01-17	0.265754	0.539325	-0.26815	3.41643	4.5274	CAMK1D
MN_Chat	26wk	DOWN	GO_Biological_Process_2025	Golgi to Plasma Membrane Transport (GO:0006893)	1955-02-01	0.260503	0.539325	-0.26815	2.06461	2.77719	STXBP5;STXBP5L
MN_Chat	26wk	DOWN	GO_Biological_Process_2025	Adenylate Cyclase-Inhibiting G Protein-Coupled Receptor Signaling Pathway (GO:0007193)	1956-02-01	0.267195	0.541611	-0.266312	2.02628	2.67424	GRM7;PRKCA
MN_Chat	26wk	DOWN	GO_Biological_Process_2025	Positive Regulation of Ubiquitin-Protein Transferase Activity (GO:0051443)	2025-01-18	0.278982	0.54501	-0.263596	3.2153	4.10468	FBXW7
MN_Chat	26wk	DOWN	GO_Biological_Process_2025	Positive Regulation of Amyloid-Beta Formation (GO:1902004)	2025-01-18	0.278982	0.54501	-0.263596	3.2153	4.10468	EPHA4
MN_Chat	26wk	DOWN	GO_Biological_Process_2025	Positive Regulation of Calcium Ion Transmembrane Transporter Activity (GO:1901021)	2025-01-18	0.278982	0.54501	-0.263596	3.2153	4.10468	ASPH
MN_Chat	26wk	DOWN	GO_Biological_Process_2025	Positive Regulation of Lymphocyte Migration (GO:2000403)	2025-01-18	0.278982	0.54501	-0.263596	3.2153	4.10468	ABL2
MN_Chat	26wk	DOWN	GO_Biological_Process_2025	Purine Ribonucleotide Catabolic Process (GO:0009154)	2025-01-18	0.278982	0.54501	-0.263596	3.2153	4.10468	PDE9A
MN_Chat	26wk	DOWN	GO_Biological_Process_2025	Protein Branched Polyubiquitination (GO:0141198)	2025-01-18	0.278982	0.54501	-0.263596	3.2153	4.10468	ANAPC10
MN_Chat	26wk	DOWN	GO_Biological_Process_2025	Protein Import Into Mitochondrial Matrix (GO:0030150)	2025-01-18	0.278982	0.54501	-0.263596	3.2153	4.10468	TOMM40
MN_Chat	26wk	DOWN	GO_Biological_Process_2025	Peptidyl-Lysine Methylation (GO:0018022)	2025-01-18	0.278982	0.54501	-0.263596	3.2153	4.10468	KMT5A
MN_Chat	26wk	DOWN	GO_Biological_Process_2025	Regulation of Autophagy of Mitochondrion (GO:1903146)	2025-01-18	0.278982	0.54501	-0.263596	3.2153	4.10468	FBXW7
MN_Chat	26wk	DOWN	GO_Biological_Process_2025	Regulation of Bicellular Tight Junction Assembly (GO:2000810)	2025-01-18	0.278982	0.54501	-0.263596	3.2153	4.10468	PRKCA
MN_Chat	26wk	DOWN	GO_Biological_Process_2025	Nucleoside Phosphate Catabolic Process (GO:1901292)	2025-01-18	0.278982	0.54501	-0.263596	3.2153	4.10468	ENTPD3
MN_Chat	26wk	DOWN	GO_Biological_Process_2025	Neural Crest Cell Differentiation (GO:0014033)	2025-01-18	0.278982	0.54501	-0.263596	3.2153	4.10468	CDH2
MN_Chat	26wk	DOWN	GO_Biological_Process_2025	Negative Regulation of Insulin Secretion (GO:0046676)	2025-01-18	0.278982	0.54501	-0.263596	3.2153	4.10468	CHGA
MN_Chat	26wk	DOWN	GO_Biological_Process_2025	Mitochondrial Calcium Ion Transmembrane Transport (GO:0006851)	2025-01-18	0.278982	0.54501	-0.263596	3.2153	4.10468	SLC8A3
MN_Chat	26wk	DOWN	GO_Biological_Process_2025	Melanosome Localization (GO:0032400)	2025-01-18	0.278982	0.54501	-0.263596	3.2153	4.10468	VPS33A
MN_Chat	26wk	DOWN	GO_Biological_Process_2025	Transposable Element Silencing by Heterochromatin Formation (GO:0141005)	2025-01-18	0.278982	0.54501	-0.263596	3.2153	4.10468	SPNS1
MN_Chat	26wk	DOWN	GO_Biological_Process_2025	Triglyceride Biosynthetic Process (GO:0019432)	2025-01-18	0.278982	0.54501	-0.263596	3.2153	4.10468	GPAT3
MN_Chat	26wk	DOWN	GO_Biological_Process_2025	Pharyngeal System Development (GO:0060037)	2025-01-18	0.278982	0.54501	-0.263596	3.2153	4.10468	BMPR1A
MN_Chat	26wk	DOWN	GO_Biological_Process_2025	Extracellular Matrix Assembly (GO:0085029)	2025-01-18	0.278982	0.54501	-0.263596	3.2153	4.10468	GAS6
MN_Chat	26wk	DOWN	GO_Biological_Process_2025	Detection of Mechanical Stimulus Involved in Sensory Perception (GO:0050974)	2025-01-18	0.278982	0.54501	-0.263596	3.2153	4.10468	KCNA1
MN_Chat	26wk	DOWN	GO_Biological_Process_2025	Dendritic Cell Migration (GO:0036336)	2025-01-18	0.278982	0.54501	-0.263596	3.2153	4.10468	TRPM2
MN_Chat	26wk	DOWN	GO_Biological_Process_2025	Regulation of Blood Vessel Endothelial Cell Migration (GO:0043535)	1957-02-01	0.273886	0.54501	-0.263596	1.98933	2.57628	NF1;PRKCA
MN_Chat	26wk	DOWN	GO_Biological_Process_2025	Regulation of Steroid Biosynthetic Process (GO:0050810)	2025-01-18	0.278982	0.54501	-0.263596	3.2153	4.10468	CHGA
MN_Chat	26wk	DOWN	GO_Biological_Process_2025	Positive Regulation of Protein Localization to Cell Periphery (GO:1904377)	1957-02-01	0.273886	0.54501	-0.263596	1.98933	2.57628	EPB41;PRKCE
MN_Chat	26wk	DOWN	GO_Biological_Process_2025	Branched-Chain Amino Acid Catabolic Process (GO:0009083)	2025-01-18	0.278982	0.54501	-0.263596	3.2153	4.10468	HMGCLL1
MN_Chat	26wk	DOWN	GO_Biological_Process_2025	Regulation of Oligodendrocyte Differentiation (GO:0048713)	2025-01-18	0.278982	0.54501	-0.263596	3.2153	4.10468	NF1
MN_Chat	26wk	DOWN	GO_Biological_Process_2025	Aorta Morphogenesis (GO:0035909)	2025-01-18	0.278982	0.54501	-0.263596	3.2153	4.10468	BMPR1A
MN_Chat	26wk	DOWN	GO_Biological_Process_2025	Regulation of Lymphocyte Activation (GO:0051249)	2025-01-18	0.278982	0.54501	-0.263596	3.2153	4.10468	SPNS1
MN_Chat	26wk	DOWN	GO_Biological_Process_2025	Rac Protein Signal Transduction (GO:0016601)	2025-01-18	0.278982	0.54501	-0.263596	3.2153	4.10468	TIAM1
MN_Chat	26wk	DOWN	GO_Biological_Process_2025	G Protein-Coupled Dopamine Receptor Signaling Pathway (GO:0007212)	2025-01-18	0.278982	0.54501	-0.263596	3.2153	4.10468	GNG2
MN_Chat	26wk	DOWN	GO_Biological_Process_2025	RNA Processing (GO:0006396)	7/291	0.271432	0.54501	-0.263596	1.35151	1.76243	ARVCF;ATXN1;ELAVL4;PRKCA;UTP20;SNRPF;ADARB2
MN_Chat	26wk	DOWN	GO_Biological_Process_2025	Cyclic Nucleotide Biosynthetic Process (GO:0009190)	2025-01-18	0.278982	0.54501	-0.263596	3.2153	4.10468	ADCY9
MN_Chat	26wk	DOWN	GO_Biological_Process_2025	Peptidyl-Tyrosine Phosphorylation (GO:0018108)	1958-02-01	0.280574	0.54603	-0.262783	1.95371	2.48301	EPHA4;ABL2
MN_Chat	26wk	DOWN	GO_Biological_Process_2025	Muscle Organ Development (GO:0007517)	1958-02-01	0.280574	0.54603	-0.262783	1.95371	2.48301	DSCAM;DMD
MN_Chat	26wk	DOWN	GO_Biological_Process_2025	Positive Regulation of Cell Migration (GO:0030335)	8/344	0.28077	0.54603	-0.262783	1.30574	1.65857	CHGA;EPHA4;TIAM1;PPP3CA;SEMA3D;PRKCE;PRKCA;TEK
MN_Chat	26wk	DOWN	GO_Biological_Process_2025	Regulation of Calcium Ion Transport (GO:0051924)	1958-02-01	0.280574	0.54603	-0.262783	1.95371	2.48301	STIM2;EPB41
MN_Chat	26wk	DOWN	GO_Biological_Process_2025	Mitotic Sister Chromatid Cohesion (GO:0007064)	2025-01-19	0.291972	0.552856	-0.257388	3.03652	3.73825	HDAC8
MN_Chat	26wk	DOWN	GO_Biological_Process_2025	Regulation of Behavior (GO:0050795)	2025-01-19	0.291972	0.552856	-0.257388	3.03652	3.73825	MBD5
MN_Chat	26wk	DOWN	GO_Biological_Process_2025	Protein Localization to Microtubule Organizing Center (GO:1905508)	2025-01-19	0.291972	0.552856	-0.257388	3.03652	3.73825	CEP83
MN_Chat	26wk	DOWN	GO_Biological_Process_2025	Positive Regulation of Signaling Receptor Activity (GO:2000273)	2025-01-19	0.291972	0.552856	-0.257388	3.03652	3.73825	FBXW7
MN_Chat	26wk	DOWN	GO_Biological_Process_2025	Positive Regulation of Neutrophil Chemotaxis (GO:0090023)	2025-01-19	0.291972	0.552856	-0.257388	3.03652	3.73825	CAMK1D
MN_Chat	26wk	DOWN	GO_Biological_Process_2025	Positive Regulation of Calcineurin-Mediated Signaling (GO:0106058)	2025-01-19	0.291972	0.552856	-0.257388	3.03652	3.73825	PPP3CA
MN_Chat	26wk	DOWN	GO_Biological_Process_2025	Positive Regulation of calcineurin-NFAT Signaling Cascade (GO:0070886)	2025-01-19	0.291972	0.552856	-0.257388	3.03652	3.73825	PPP3CA
MN_Chat	26wk	DOWN	GO_Biological_Process_2025	Positive Regulation of Axon Extension (GO:0045773)	2025-01-19	0.291972	0.552856	-0.257388	3.03652	3.73825	DSCAM
MN_Chat	26wk	DOWN	GO_Biological_Process_2025	Positive Regulation of Alcohol Biosynthetic Process (GO:1902932)	2025-01-19	0.291972	0.552856	-0.257388	3.03652	3.73825	PRKCA
MN_Chat	26wk	DOWN	GO_Biological_Process_2025	Positive Regulation of Activated T Cell Proliferation (GO:0042104)	2025-01-19	0.291972	0.552856	-0.257388	3.03652	3.73825	PPP3CA
MN_Chat	26wk	DOWN	GO_Biological_Process_2025	Negative Regulation of Type I Interferon-Mediated Signaling Pathway (GO:0060339)	2025-01-19	0.291972	0.552856	-0.257388	3.03652	3.73825	SAMHD1
MN_Chat	26wk	DOWN	GO_Biological_Process_2025	Negative Regulation of Peptide Hormone Secretion (GO:0090278)	2025-01-19	0.291972	0.552856	-0.257388	3.03652	3.73825	CHGA
MN_Chat	26wk	DOWN	GO_Biological_Process_2025	Membrane Repolarization (GO:0086009)	2025-01-19	0.291972	0.552856	-0.257388	3.03652	3.73825	KCNA1
MN_Chat	26wk	DOWN	GO_Biological_Process_2025	Maturation of 5.8S rRNA Frm Tricistronic rRNA Trnscpt (GO:0000466)	2025-01-19	0.291972	0.552856	-0.257388	3.03652	3.73825	UTP20
MN_Chat	26wk	DOWN	GO_Biological_Process_2025	Mitochondrial Calcium Ion Homeostasis (GO:0051560)	2025-01-19	0.291972	0.552856	-0.257388	3.03652	3.73825	SLC8A3
MN_Chat	26wk	DOWN	GO_Biological_Process_2025	Regulation of Nuclear Division (GO:0051783)	2025-01-19	0.291972	0.552856	-0.257388	3.03652	3.73825	CUL9
MN_Chat	26wk	DOWN	GO_Biological_Process_2025	Response to Light Stimulus (GO:0009416)	1959-02-01	0.287257	0.552856	-0.257388	1.91934	2.39414	MAPK10;ERCC5
MN_Chat	26wk	DOWN	GO_Biological_Process_2025	Positive Regulation of Intracellular Signal Transduction (GO:1902533)	14/652	0.287508	0.552856	-0.257388	1.20512	1.50219	EPHA4;NLGN1;THRB;PRKCB;PRKCA;PTPRJ;EFNA5;ADRA1A;SPNS1;TEK;GAS6;PPIA;GSDME;BMPR1A
MN_Chat	26wk	DOWN	GO_Biological_Process_2025	Protein Localization to Membrane (GO:0072657)	5/199	0.288967	0.552856	-0.257388	1.41179	1.75266	NLGN1;NLGN2;LRRC7;GAS6;EFR3B
MN_Chat	26wk	DOWN	GO_Biological_Process_2025	Negative Regulation of Endopeptidase Activity (GO:0010951)	2025-01-19	0.291972	0.552856	-0.257388	3.03652	3.73825	SPOCK3
MN_Chat	26wk	DOWN	GO_Biological_Process_2025	cGMP-mediated Signaling (GO:0019934)	2025-01-19	0.291972	0.552856	-0.257388	3.03652	3.73825	GUCY1A2
MN_Chat	26wk	DOWN	GO_Biological_Process_2025	Regulation of Smooth Muscle Cell Migration (GO:0014910)	2025-01-19	0.291972	0.552856	-0.257388	3.03652	3.73825	BMPR1A
MN_Chat	26wk	DOWN	GO_Biological_Process_2025	Response to Interferon-Alpha (GO:0035455)	2025-01-19	0.291972	0.552856	-0.257388	3.03652	3.73825	GAS6
MN_Chat	26wk	DOWN	GO_Biological_Process_2025	Vasculature Development (GO:0001944)	2025-01-19	0.291972	0.552856	-0.257388	3.03652	3.73825	FBXW7
MN_Chat	26wk	DOWN	GO_Biological_Process_2025	Positive Regulation of Cell Motility (GO:2000147)	6/249	0.292605	0.553447	-0.256924	1.35293	1.66266	CHGA;EPHA4;TIAM1;PPP3CA;SEMA3D;PRKCA
MN_Chat	26wk	DOWN	GO_Biological_Process_2025	Organic Anion Transport (GO:0015711)	3/105	0.293209	0.553981	-0.256505	1.60966	1.97484	ABCC4;LRRC8C;SLC4A2
MN_Chat	26wk	DOWN	GO_Biological_Process_2025	Protein Targeting to Mitochondrion (GO:0006626)	1960-02-01	0.293933	0.554136	-0.256383	1.88615	2.30941	IMMP2L;TOMM40
MN_Chat	26wk	DOWN	GO_Biological_Process_2025	Positive Regulation of Cell Cycle (GO:0045787)	1960-02-01	0.293933	0.554136	-0.256383	1.88615	2.30941	USP2;PRKCA
MN_Chat	26wk	DOWN	GO_Biological_Process_2025	Microautophagy (GO:0016237)	2025-01-20	0.304729	0.558022	-0.253349	2.87656	3.41831	ATG7
MN_Chat	26wk	DOWN	GO_Biological_Process_2025	Phosphatidylinositol Dephosphorylation (GO:0046856)	2025-01-20	0.304729	0.558022	-0.253349	2.87656	3.41831	MTM1
MN_Chat	26wk	DOWN	GO_Biological_Process_2025	Multicellular Organismal-Level Water Homeostasis (GO:0050891)	2025-01-20	0.304729	0.558022	-0.253349	2.87656	3.41831	PRKCA
MN_Chat	26wk	DOWN	GO_Biological_Process_2025	Neuromuscular Junction Development (GO:0007528)	2025-01-20	0.304729	0.558022	-0.253349	2.87656	3.41831	PDZRN3
MN_Chat	26wk	DOWN	GO_Biological_Process_2025	Neuromuscular Process (GO:0050905)	2025-01-20	0.304729	0.558022	-0.253349	2.87656	3.41831	KCNA1
MN_Chat	26wk	DOWN	GO_Biological_Process_2025	Oligodendrocyte Differentiation (GO:0048709)	2025-01-20	0.304729	0.558022	-0.253349	2.87656	3.41831	SLC8A3
MN_Chat	26wk	DOWN	GO_Biological_Process_2025	Interleukin-1-Mediated Signaling Pathway (GO:0070498)	2025-01-20	0.304729	0.558022	-0.253349	2.87656	3.41831	IL1RAP
MN_Chat	26wk	DOWN	GO_Biological_Process_2025	Phosphatidylserine Metabolic Process (GO:0006658)	2025-01-20	0.304729	0.558022	-0.253349	2.87656	3.41831	OSBPL10
MN_Chat	26wk	DOWN	GO_Biological_Process_2025	Positive Regulation of Ion Transmembrane Transporter Activity (GO:0032414)	2025-01-20	0.304729	0.558022	-0.253349	2.87656	3.41831	DMD
MN_Chat	26wk	DOWN	GO_Biological_Process_2025	Positive Regulation of Osteoclast Differentiation (GO:0045672)	2025-01-20	0.304729	0.558022	-0.253349	2.87656	3.41831	PPP3CA
MN_Chat	26wk	DOWN	GO_Biological_Process_2025	Regulation of Cell-Cell Adhesion Mediated by Cadherin (GO:2000047)	2025-01-20	0.304729	0.558022	-0.253349	2.87656	3.41831	NEXMIF
MN_Chat	26wk	DOWN	GO_Biological_Process_2025	Regulation of Cellular Response to Transforming Growth Factor Beta Stimulus (GO:1903844)	2025-01-20	0.304729	0.558022	-0.253349	2.87656	3.41831	DKK3
MN_Chat	26wk	DOWN	GO_Biological_Process_2025	T Cell Mediated Immunity (GO:0002456)	2025-01-20	0.304729	0.558022	-0.253349	2.87656	3.41831	CADM1
MN_Chat	26wk	DOWN	GO_Biological_Process_2025	Endocardial Cushion Morphogenesis (GO:0003203)	2025-01-20	0.304729	0.558022	-0.253349	2.87656	3.41831	BMPR1A
MN_Chat	26wk	DOWN	GO_Biological_Process_2025	Associative Learning (GO:0008306)	2025-01-20	0.304729	0.558022	-0.253349	2.87656	3.41831	NF1
MN_Chat	26wk	DOWN	GO_Biological_Process_2025	Regulation of Sodium Ion Transmembrane Transport (GO:1902305)	2025-01-20	0.304729	0.558022	-0.253349	2.87656	3.41831	PRKCE
MN_Chat	26wk	DOWN	GO_Biological_Process_2025	Regulation of Endopeptidase Activity (GO:0052548)	2025-01-20	0.304729	0.558022	-0.253349	2.87656	3.41831	SPOCK3
MN_Chat	26wk	DOWN	GO_Biological_Process_2025	Regulation of Fibroblast Migration (GO:0010762)	2025-01-20	0.304729	0.558022	-0.253349	2.87656	3.41831	PRKCE
MN_Chat	26wk	DOWN	GO_Biological_Process_2025	Regulation of Granulocyte Chemotaxis (GO:0071622)	2025-01-20	0.304729	0.558022	-0.253349	2.87656	3.41831	CAMK1D
MN_Chat	26wk	DOWN	GO_Biological_Process_2025	Regulation of Macroautophagy (GO:0016241)	3/106	0.298124	0.558022	-0.253349	1.59395	1.92907	FBXW7;PRKCA;ATP6V1E1
MN_Chat	26wk	DOWN	GO_Biological_Process_2025	DNA-templated Transcription (GO:0006351)	5/203	0.302941	0.558022	-0.253349	1.38298	1.65159	CDK7;THRB;BRF1;SPNS1;POLR3G
MN_Chat	26wk	DOWN	GO_Biological_Process_2025	Regulation of Mitotic Cell Cycle Spindle Assembly Checkpoint (GO:0090266)	2025-01-20	0.304729	0.558022	-0.253349	2.87656	3.41831	MAD1L1
MN_Chat	26wk	DOWN	GO_Biological_Process_2025	Regulation of Meiotic Cell Cycle (GO:0051445)	2025-01-20	0.304729	0.558022	-0.253349	2.87656	3.41831	ANAPC10
MN_Chat	26wk	DOWN	GO_Biological_Process_2025	Bicarbonate Transport (GO:0015701)	2025-01-20	0.304729	0.558022	-0.253349	2.87656	3.41831	SLC4A2
MN_Chat	26wk	DOWN	GO_Biological_Process_2025	snRNA Processing (GO:0016180)	2025-01-20	0.304729	0.558022	-0.253349	2.87656	3.41831	INTS6L
MN_Chat	26wk	DOWN	GO_Biological_Process_2025	3'-UTR-mediated mRNA Stabilization (GO:0070935)	2025-01-20	0.304729	0.558022	-0.253349	2.87656	3.41831	ELAVL4
MN_Chat	26wk	DOWN	GO_Biological_Process_2025	Atrioventricular Valve Morphogenesis (GO:0003181)	2025-01-20	0.304729	0.558022	-0.253349	2.87656	3.41831	BMPR1A
MN_Chat	26wk	DOWN	GO_Biological_Process_2025	Organic Cation Transport (GO:0015695)	1962-02-01	0.307258	0.562057	-0.25022	1.82309	2.15137	SLC35F3;SLC43A2
MN_Chat	26wk	DOWN	GO_Biological_Process_2025	Negative Regulation of Calcium Ion Transmembrane Transport (GO:1903170)	2025-01-21	0.317256	0.567116	-0.246328	2.73259	3.13714	PPP3CA
MN_Chat	26wk	DOWN	GO_Biological_Process_2025	Endothelial Cell Proliferation (GO:0001935)	2025-01-21	0.317256	0.567116	-0.246328	2.73259	3.13714	TEK
MN_Chat	26wk	DOWN	GO_Biological_Process_2025	Lymphocyte Chemotaxis (GO:0048247)	2025-01-21	0.317256	0.567116	-0.246328	2.73259	3.13714	GAS6
MN_Chat	26wk	DOWN	GO_Biological_Process_2025	Regulation of Cell-Substrate Junction Assembly (GO:0090109)	2025-01-21	0.317256	0.567116	-0.246328	2.73259	3.13714	EFNA5
MN_Chat	26wk	DOWN	GO_Biological_Process_2025	Protein Localization to Centrosome (GO:0071539)	2025-01-21	0.317256	0.567116	-0.246328	2.73259	3.13714	CEP83
MN_Chat	26wk	DOWN	GO_Biological_Process_2025	Positive Regulation of Granulocyte Chemotaxis (GO:0071624)	2025-01-21	0.317256	0.567116	-0.246328	2.73259	3.13714	CAMK1D
MN_Chat	26wk	DOWN	GO_Biological_Process_2025	Neuromuscular Synaptic Transmission (GO:0007274)	2025-01-21	0.317256	0.567116	-0.246328	2.73259	3.13714	RIMBP2
MN_Chat	26wk	DOWN	GO_Biological_Process_2025	Negative Regulation of Cilium Assembly (GO:1902018)	2025-01-21	0.317256	0.567116	-0.246328	2.73259	3.13714	LIMK2
MN_Chat	26wk	DOWN	GO_Biological_Process_2025	Negative Regulation of Biomineral Tissue Development (GO:0070168)	2025-01-21	0.317256	0.567116	-0.246328	2.73259	3.13714	GAS6
MN_Chat	26wk	DOWN	GO_Biological_Process_2025	Negative Regulation of ERBB Signaling Pathway (GO:1901185)	2025-01-21	0.317256	0.567116	-0.246328	2.73259	3.13714	PTPRJ
MN_Chat	26wk	DOWN	GO_Biological_Process_2025	Positive Regulation of Vascular Associated Smooth Muscle Cell Proliferation (GO:1904707)	2025-01-21	0.317256	0.567116	-0.246328	2.73259	3.13714	BMPR1A
MN_Chat	26wk	DOWN	GO_Biological_Process_2025	Long-Term Memory (GO:0007616)	2025-01-21	0.317256	0.567116	-0.246328	2.73259	3.13714	RASGRF1
MN_Chat	26wk	DOWN	GO_Biological_Process_2025	snRNA 3'-End Processing (GO:0034472)	2025-01-21	0.317256	0.567116	-0.246328	2.73259	3.13714	INTS6L
MN_Chat	26wk	DOWN	GO_Biological_Process_2025	Regulation of Synaptic Vesicle Exocytosis (GO:2000300)	2025-01-21	0.317256	0.567116	-0.246328	2.73259	3.13714	NLGN1
MN_Chat	26wk	DOWN	GO_Biological_Process_2025	Entrainment of Circadian Clock by Photoperiod (GO:0043153)	2025-01-21	0.317256	0.567116	-0.246328	2.73259	3.13714	USP2
MN_Chat	26wk	DOWN	GO_Biological_Process_2025	Positive Regulation of Vasculature Development (GO:1904018)	3/109	0.312895	0.567116	-0.246328	1.5486	1.7993	PRKCB;PRKCA;TEK
MN_Chat	26wk	DOWN	GO_Biological_Process_2025	Regulation of Dendritic Spine Development (GO:0060998)	2025-01-21	0.317256	0.567116	-0.246328	2.73259	3.13714	NLGN1
MN_Chat	26wk	DOWN	GO_Biological_Process_2025	Regulation of Oxidative Stress-Induced Intrinsic Apoptotic Signaling Pathway (GO:1902175)	2025-01-21	0.317256	0.567116	-0.246328	2.73259	3.13714	PPIA
MN_Chat	26wk	DOWN	GO_Biological_Process_2025	NADP Metabolic Process (GO:0006739)	2025-01-21	0.317256	0.567116	-0.246328	2.73259	3.13714	KCNAB2
MN_Chat	26wk	DOWN	GO_Biological_Process_2025	Regulation of Vacuole Organization (GO:0044088)	2025-01-21	0.317256	0.567116	-0.246328	2.73259	3.13714	MTM1
MN_Chat	26wk	DOWN	GO_Biological_Process_2025	Cellular Response to Nerve Growth Factor Stimulus (GO:1990090)	2025-01-21	0.317256	0.567116	-0.246328	2.73259	3.13714	RAPGEF1
MN_Chat	26wk	DOWN	GO_Biological_Process_2025	Response to BMP (GO:0071772)	2025-01-21	0.317256	0.567116	-0.246328	2.73259	3.13714	BMPR1A
MN_Chat	26wk	DOWN	GO_Biological_Process_2025	Endocytic Recycling (GO:0032456)	1964-02-01	0.320533	0.571789	-0.242764	1.7641	2.00714	VTI1A;VPS13B
MN_Chat	26wk	DOWN	GO_Biological_Process_2025	Positive Regulation of Binding (GO:0051099)	1964-02-01	0.320533	0.571789	-0.242764	1.7641	2.00714	TIAM1;EPB41
MN_Chat	26wk	DOWN	GO_Biological_Process_2025	Regulation of Cellular Response to Stress (GO:0080135)	3/111	0.322753	0.57456	-0.240664	1.51976	1.71865	TRRAP;TADA1;KMT5A
MN_Chat	26wk	DOWN	GO_Biological_Process_2025	Regulation of G1/S Transition of Mitotic Cell Cycle (GO:2000045)	3/111	0.322753	0.57456	-0.240664	1.51976	1.71865	CDK7;DPF3;PKD1
MN_Chat	26wk	DOWN	GO_Biological_Process_2025	Negative Regulation of T Cell Receptor Signaling Pathway (GO:0050860)	2025-01-22	0.329558	0.574811	-0.240475	2.60233	2.8886	PTPRJ
MN_Chat	26wk	DOWN	GO_Biological_Process_2025	Positive Regulation of Natural Killer Cell Mediated Cytotoxicity (GO:0045954)	2025-01-22	0.329558	0.574811	-0.240475	2.60233	2.8886	CADM1
MN_Chat	26wk	DOWN	GO_Biological_Process_2025	Positive Regulation of Cholesterol Efflux (GO:0010875)	2025-01-22	0.329558	0.574811	-0.240475	2.60233	2.8886	ABCA7
MN_Chat	26wk	DOWN	GO_Biological_Process_2025	Photoperiodism (GO:0009648)	2025-01-22	0.329558	0.574811	-0.240475	2.60233	2.8886	USP2
MN_Chat	26wk	DOWN	GO_Biological_Process_2025	Peptidyl-Tyrosine Dephosphorylation (GO:0035335)	2025-01-22	0.329558	0.574811	-0.240475	2.60233	2.8886	PTPRJ
MN_Chat	26wk	DOWN	GO_Biological_Process_2025	Oligosaccharide Biosynthetic Process (GO:0009312)	2025-01-22	0.329558	0.574811	-0.240475	2.60233	2.8886	ST3GAL6
MN_Chat	26wk	DOWN	GO_Biological_Process_2025	Nucleophagy (GO:0044804)	2025-01-22	0.329558	0.574811	-0.240475	2.60233	2.8886	ATG7
MN_Chat	26wk	DOWN	GO_Biological_Process_2025	Negative Regulation of Tumor Necrosis Factor-Mediated Signaling Pathway (GO:0010804)	2025-01-22	0.329558	0.574811	-0.240475	2.60233	2.8886	GAS6
MN_Chat	26wk	DOWN	GO_Biological_Process_2025	Fc-epsilon Receptor Signaling Pathway (GO:0038095)	2025-01-22	0.329558	0.574811	-0.240475	2.60233	2.8886	MAPK10
MN_Chat	26wk	DOWN	GO_Biological_Process_2025	Endocardial Cushion Development (GO:0003197)	2025-01-22	0.329558	0.574811	-0.240475	2.60233	2.8886	BMPR1A
MN_Chat	26wk	DOWN	GO_Biological_Process_2025	Steroid Hormone Biosynthetic Process (GO:0120178)	2025-01-22	0.329558	0.574811	-0.240475	2.60233	2.8886	HSD17B2
MN_Chat	26wk	DOWN	GO_Biological_Process_2025	Regulation of Wnt Signaling Pathway (GO:0030111)	3/112	0.327683	0.574811	-0.240475	1.50574	1.67997	TIAM1;SPNS1;VGLL4
MN_Chat	26wk	DOWN	GO_Biological_Process_2025	Skeletal System Development (GO:0001501)	4/160	0.325527	0.574811	-0.240475	1.40334	1.57499	MMP16;PLS3;PKD1;COL19A1
MN_Chat	26wk	DOWN	GO_Biological_Process_2025	Fc-gamma Receptor Signaling Pathway Involved in Phagocytosis (GO:0038096)	2025-01-22	0.329558	0.574811	-0.240475	2.60233	2.8886	PRKCE
MN_Chat	26wk	DOWN	GO_Biological_Process_2025	Intracellular Monoatomic Cation Homeostasis (GO:0030003)	5/210	0.327627	0.574811	-0.240475	1.33528	1.49001	SLC8A3;STIM2;PRKCA;SLC8A1;TPCN2
MN_Chat	26wk	DOWN	GO_Biological_Process_2025	Androgen Metabolic Process (GO:0008209)	2025-01-22	0.329558	0.574811	-0.240475	2.60233	2.8886	HSD17B2
MN_Chat	26wk	DOWN	GO_Biological_Process_2025	Early Endosome to Late Endosome Transport (GO:0045022)	2025-01-22	0.329558	0.574811	-0.240475	2.60233	2.8886	STX8
MN_Chat	26wk	DOWN	GO_Biological_Process_2025	Neuron Apoptotic Process (GO:0051402)	2025-01-22	0.329558	0.574811	-0.240475	2.60233	2.8886	MAP3K5
MN_Chat	26wk	DOWN	GO_Biological_Process_2025	Acylglycerol Biosynthetic Process (GO:0046463)	2025-01-22	0.329558	0.574811	-0.240475	2.60233	2.8886	GPAT3
MN_Chat	26wk	DOWN	GO_Biological_Process_2025	Positive Regulation of Nervous System Process (GO:0031646)	2025-01-22	0.329558	0.574811	-0.240475	2.60233	2.8886	NLGN2
MN_Chat	26wk	DOWN	GO_Biological_Process_2025	Positive Regulation of Phosphate Metabolic Process (GO:0045937)	2025-01-23	0.341639	0.576078	-0.239519	2.48392	2.66773	DSCAM
MN_Chat	26wk	DOWN	GO_Biological_Process_2025	Positive Regulation of Amide Metabolic Process (GO:0034250)	2025-01-23	0.341639	0.576078	-0.239519	2.48392	2.66773	EPHA4
MN_Chat	26wk	DOWN	GO_Biological_Process_2025	Regulation of Cholesterol Biosynthetic Process (GO:0045540)	2025-01-23	0.341639	0.576078	-0.239519	2.48392	2.66773	PRKCA
MN_Chat	26wk	DOWN	GO_Biological_Process_2025	Purine Ribonucleotide Transport (GO:0015868)	2025-01-23	0.341639	0.576078	-0.239519	2.48392	2.66773	LRRC8C
MN_Chat	26wk	DOWN	GO_Biological_Process_2025	Negative Regulation of Interleukin-2 Production (GO:0032703)	2025-01-23	0.341639	0.576078	-0.239519	2.48392	2.66773	PRKCA
MN_Chat	26wk	DOWN	GO_Biological_Process_2025	Positive Regulation of Lamellipodium Assembly (GO:0010592)	2025-01-23	0.341639	0.576078	-0.239519	2.48392	2.66773	AUTS2
MN_Chat	26wk	DOWN	GO_Biological_Process_2025	Positive Regulation of Dendritic Spine Development (GO:0060999)	2025-01-23	0.341639	0.576078	-0.239519	2.48392	2.66773	NLGN1
MN_Chat	26wk	DOWN	GO_Biological_Process_2025	Positive Regulation of Amyloid Precursor Protein Catabolic Process (GO:1902993)	2025-01-23	0.341639	0.576078	-0.239519	2.48392	2.66773	EPHA4
MN_Chat	26wk	DOWN	GO_Biological_Process_2025	Hepaticobiliary System Development (GO:0061008)	2025-01-23	0.341639	0.576078	-0.239519	2.48392	2.66773	NF1
MN_Chat	26wk	DOWN	GO_Biological_Process_2025	Positive Regulation of BMP Signaling Pathway (GO:0030513)	2025-01-23	0.341639	0.576078	-0.239519	2.48392	2.66773	PPP3CA
MN_Chat	26wk	DOWN	GO_Biological_Process_2025	Phosphatidylinositol-Mediated Signaling (GO:0048015)	2025-01-23	0.341639	0.576078	-0.239519	2.48392	2.66773	PIK3C2B
MN_Chat	26wk	DOWN	GO_Biological_Process_2025	Negative Regulation of Smoothened Signaling Pathway (GO:0045879)	2025-01-23	0.341639	0.576078	-0.239519	2.48392	2.66773	KCTD6
MN_Chat	26wk	DOWN	GO_Biological_Process_2025	Negative Regulation of Peptidase Activity (GO:0010466)	2025-01-23	0.341639	0.576078	-0.239519	2.48392	2.66773	SPOCK3
MN_Chat	26wk	DOWN	GO_Biological_Process_2025	Negative Regulation of Oxidative Stress-Induced Intrinsic Apoptotic Signaling Pathway (GO:1902176)	2025-01-23	0.341639	0.576078	-0.239519	2.48392	2.66773	PPIA
MN_Chat	26wk	DOWN	GO_Biological_Process_2025	Negative Regulation of Osteoclast Differentiation (GO:0045671)	2025-01-23	0.341639	0.576078	-0.239519	2.48392	2.66773	FBXW7
MN_Chat	26wk	DOWN	GO_Biological_Process_2025	Placenta Development (GO:0001890)	2025-01-23	0.341639	0.576078	-0.239519	2.48392	2.66773	PKD1
MN_Chat	26wk	DOWN	GO_Biological_Process_2025	Positive Regulation of MAP Kinase Activity (GO:0043406)	1966-02-01	0.333746	0.576078	-0.239519	1.7088	1.8752	TPD52L1;MAP3K5
MN_Chat	26wk	DOWN	GO_Biological_Process_2025	Negative Regulation of Hippo Signaling (GO:0035331)	2025-01-23	0.341639	0.576078	-0.239519	2.48392	2.66773	VGLL4
MN_Chat	26wk	DOWN	GO_Biological_Process_2025	Protein Stabilization (GO:0050821)	5/212	0.334721	0.576078	-0.239519	1.32224	1.44714	EPHA4;CDK7;FBXW7;USP2;SPAG1
MN_Chat	26wk	DOWN	GO_Biological_Process_2025	Chromatin Remodeling (GO:0006338)	6/262	0.333534	0.576078	-0.239519	1.28337	1.40915	PRMT8;KDM4B;DSCAM;TRRAP;USP3;DPF3
MN_Chat	26wk	DOWN	GO_Biological_Process_2025	Artery Development (GO:0060840)	2025-01-23	0.341639	0.576078	-0.239519	2.48392	2.66773	NF1
MN_Chat	26wk	DOWN	GO_Biological_Process_2025	U2-type Prespliceosome Assembly (GO:1903241)	2025-01-23	0.341639	0.576078	-0.239519	2.48392	2.66773	SNRPF
MN_Chat	26wk	DOWN	GO_Biological_Process_2025	Xenobiotic Catabolic Process (GO:0042178)	2025-01-23	0.341639	0.576078	-0.239519	2.48392	2.66773	PRKCE
MN_Chat	26wk	DOWN	GO_Biological_Process_2025	Glial Cell Development (GO:0021782)	2025-01-23	0.341639	0.576078	-0.239519	2.48392	2.66773	NF1
MN_Chat	26wk	DOWN	GO_Biological_Process_2025	Sodium Ion Import Across Plasma Membrane (GO:0098719)	2025-01-23	0.341639	0.576078	-0.239519	2.48392	2.66773	SLC8A1
MN_Chat	26wk	DOWN	GO_Biological_Process_2025	Cellular Response to Interleukin-6 (GO:0071354)	2025-01-23	0.341639	0.576078	-0.239519	2.48392	2.66773	ST3GAL6
MN_Chat	26wk	DOWN	GO_Biological_Process_2025	Carbohydrate Derivative Catabolic Process (GO:1901136)	2025-01-23	0.341639	0.576078	-0.239519	2.48392	2.66773	SAMHD1
MN_Chat	26wk	DOWN	GO_Biological_Process_2025	Cholesterol Efflux (GO:0033344)	2025-01-23	0.341639	0.576078	-0.239519	2.48392	2.66773	ABCA7
MN_Chat	26wk	DOWN	GO_Biological_Process_2025	Negative Regulation of Cytokine-Mediated Signaling Pathway (GO:0001960)	1967-02-01	0.340324	0.576078	-0.239519	1.68242	1.81341	GAS6;SAMHD1
MN_Chat	26wk	DOWN	GO_Biological_Process_2025	Neurogenesis (GO:0022008)	1967-02-01	0.340324	0.576078	-0.239519	1.68242	1.81341	ROGDI;EPHB1
MN_Chat	26wk	DOWN	GO_Biological_Process_2025	Regulation of Angiogenesis (GO:0045765)	5/211	0.331172	0.576078	-0.239519	1.32873	1.4684	PRKCB;ADGRB1;NF1;PRKCA;TEK
MN_Chat	26wk	DOWN	GO_Biological_Process_2025	Regulation of Protein Serine/Threonine Kinase Activity (GO:0071900)	1967-02-01	0.340324	0.576078	-0.239519	1.68242	1.81341	SLC8A3;SLC8A1
MN_Chat	26wk	DOWN	GO_Biological_Process_2025	Positive Regulation of Wnt Signaling Pathway (GO:0030177)	3/114	0.337541	0.576078	-0.239519	1.47846	1.60571	SPNS1;GPC5;LYPD6
MN_Chat	26wk	DOWN	GO_Biological_Process_2025	Zinc Ion Transmembrane Transport (GO:0071577)	2025-01-23	0.341639	0.576078	-0.239519	2.48392	2.66773	TRPM2
MN_Chat	26wk	DOWN	GO_Biological_Process_2025	Protein Modification by Small Protein Conjugation (GO:0032446)	7/316	0.342835	0.57753	-0.238426	1.24056	1.32803	SH3RF3;CUL9;HERC3;FBXW7;CUL2;ATG7;PDZRN3
MN_Chat	26wk	DOWN	GO_Biological_Process_2025	Positive Regulation of JUN Kinase Activity (GO:0043507)	2025-01-24	0.353504	0.58242	-0.234764	2.3758	2.47051	MAP3K5
MN_Chat	26wk	DOWN	GO_Biological_Process_2025	Endocrine System Development (GO:0035270)	2025-01-24	0.353504	0.58242	-0.234764	2.3758	2.47051	NF1
MN_Chat	26wk	DOWN	GO_Biological_Process_2025	Negative Regulation of Stress Fiber Assembly (GO:0051497)	2025-01-24	0.353504	0.58242	-0.234764	2.3758	2.47051	CGNL1
MN_Chat	26wk	DOWN	GO_Biological_Process_2025	Potassium Ion Homeostasis (GO:0055075)	2025-01-24	0.353504	0.58242	-0.234764	2.3758	2.47051	PRKCA
MN_Chat	26wk	DOWN	GO_Biological_Process_2025	Positive Regulation of Cell Communication (GO:0010647)	2025-01-24	0.353504	0.58242	-0.234764	2.3758	2.47051	CLSTN2
MN_Chat	26wk	DOWN	GO_Biological_Process_2025	Negative Regulation of Response to Wounding (GO:1903035)	2025-01-24	0.353504	0.58242	-0.234764	2.3758	2.47051	EPHA4
MN_Chat	26wk	DOWN	GO_Biological_Process_2025	Osteoclast Differentiation (GO:0030316)	2025-01-24	0.353504	0.58242	-0.234764	2.3758	2.47051	SLC4A2
MN_Chat	26wk	DOWN	GO_Biological_Process_2025	Negative Regulation of Double-Strand Break Repair via Homologous Recombination (GO:2000042)	2025-01-24	0.353504	0.58242	-0.234764	2.3758	2.47051	KMT5A
MN_Chat	26wk	DOWN	GO_Biological_Process_2025	Negative Regulation of Signal Transduction in Absence of Ligand (GO:1901099)	2025-01-24	0.353504	0.58242	-0.234764	2.3758	2.47051	EYA2
MN_Chat	26wk	DOWN	GO_Biological_Process_2025	Negative Regulation of Receptor-Mediated Endocytosis (GO:0048261)	2025-01-24	0.353504	0.58242	-0.234764	2.3758	2.47051	ANKRD13D
MN_Chat	26wk	DOWN	GO_Biological_Process_2025	Negative Regulation of Extrinsic Apoptotic Signaling Pathway in Absence of Ligand (GO:2001240)	2025-01-24	0.353504	0.58242	-0.234764	2.3758	2.47051	EYA2
MN_Chat	26wk	DOWN	GO_Biological_Process_2025	Fc Receptor Mediated Stimulatory Signaling Pathway (GO:0002431)	2025-01-24	0.353504	0.58242	-0.234764	2.3758	2.47051	PRKCE
MN_Chat	26wk	DOWN	GO_Biological_Process_2025	Regulation of Ruffle Assembly (GO:1900027)	2025-01-24	0.353504	0.58242	-0.234764	2.3758	2.47051	NLGN1
MN_Chat	26wk	DOWN	GO_Biological_Process_2025	Ear Morphogenesis (GO:0042471)	2025-01-24	0.353504	0.58242	-0.234764	2.3758	2.47051	SOBP
MN_Chat	26wk	DOWN	GO_Biological_Process_2025	Regulation of Lipid Storage (GO:0010883)	2025-01-24	0.353504	0.58242	-0.234764	2.3758	2.47051	FBXW7
MN_Chat	26wk	DOWN	GO_Biological_Process_2025	Regulation of DNA Metabolic Process (GO:0051052)	3/116	0.347391	0.58242	-0.234764	1.45215	1.53536	TRRAP;TADA1;HDAC8
MN_Chat	26wk	DOWN	GO_Biological_Process_2025	Adenine Nucleotide Transport (GO:0051503)	2025-01-24	0.353504	0.58242	-0.234764	2.3758	2.47051	LRRC8C
MN_Chat	26wk	DOWN	GO_Biological_Process_2025	Regulation of Lipopolysaccharide-Mediated Signaling Pathway (GO:0031664)	2025-01-24	0.353504	0.58242	-0.234764	2.3758	2.47051	PRKCA
MN_Chat	26wk	DOWN	GO_Biological_Process_2025	Skin Development (GO:0043588)	1969-02-01	0.35342	0.58242	-0.234764	1.63204	1.69748	PPP3CA;PKD1
MN_Chat	26wk	DOWN	GO_Biological_Process_2025	Positive Regulation of Intracellular Protein Transport (GO:0090316)	1969-02-01	0.35342	0.58242	-0.234764	1.63204	1.69748	ASPH;GAS6
MN_Chat	26wk	DOWN	GO_Biological_Process_2025	Regulation of Cell Communication (GO:0010646)	1968-02-01	0.346883	0.58242	-0.234764	1.65685	1.75422	ASPH;SLC8A1
MN_Chat	26wk	DOWN	GO_Biological_Process_2025	Cytoskeleton Organization (GO:0007010)	3/117	0.352311	0.58242	-0.234764	1.43933	1.50157	STRIP2;DPYSL2;WASF3
MN_Chat	26wk	DOWN	GO_Biological_Process_2025	Regulation of Cell Cycle (GO:0051726)	7/318	0.348669	0.58242	-0.234764	1.23246	1.29856	CDK7;MECOM;TRRAP;PRKCA;PKD1;ANAPC10;TTC28
MN_Chat	26wk	DOWN	GO_Biological_Process_2025	Regulation of Biomineral Tissue Development (GO:0070167)	2025-01-25	0.365154	0.590893	-0.228491	2.27669	2.29362	GAS6
MN_Chat	26wk	DOWN	GO_Biological_Process_2025	Sodium Ion Homeostasis (GO:0055078)	2025-01-25	0.365154	0.590893	-0.228491	2.27669	2.29362	SLC8A1
MN_Chat	26wk	DOWN	GO_Biological_Process_2025	Zinc Ion Transport (GO:0006829)	2025-01-25	0.365154	0.590893	-0.228491	2.27669	2.29362	TRPM2
MN_Chat	26wk	DOWN	GO_Biological_Process_2025	Positive Regulation of Neutrophil Migration (GO:1902624)	2025-01-25	0.365154	0.590893	-0.228491	2.27669	2.29362	CAMK1D
MN_Chat	26wk	DOWN	GO_Biological_Process_2025	Negative Regulation of Epidermal Growth Factor Receptor Signaling Pathway (GO:0042059)	2025-01-25	0.365154	0.590893	-0.228491	2.27669	2.29362	PTPRJ
MN_Chat	26wk	DOWN	GO_Biological_Process_2025	Negative Regulation of Catalytic Activity (GO:0043086)	2025-01-25	0.365154	0.590893	-0.228491	2.27669	2.29362	TMLHE
MN_Chat	26wk	DOWN	GO_Biological_Process_2025	Negative Chemotaxis (GO:0050919)	2025-01-25	0.365154	0.590893	-0.228491	2.27669	2.29362	SEMA3D
MN_Chat	26wk	DOWN	GO_Biological_Process_2025	Epithelial Cell Development (GO:0002064)	2025-01-25	0.365154	0.590893	-0.228491	2.27669	2.29362	CDH2
MN_Chat	26wk	DOWN	GO_Biological_Process_2025	Glycosaminoglycan Biosynthetic Process (GO:0006024)	2025-01-25	0.365154	0.590893	-0.228491	2.27669	2.29362	CSGALNACT1
MN_Chat	26wk	DOWN	GO_Biological_Process_2025	Stress Granule Assembly (GO:0034063)	2025-01-25	0.365154	0.590893	-0.228491	2.27669	2.29362	ATXN2L
MN_Chat	26wk	DOWN	GO_Biological_Process_2025	Protein Lipidation (GO:0006497)	2025-01-25	0.365154	0.590893	-0.228491	2.27669	2.29362	ATG7
MN_Chat	26wk	DOWN	GO_Biological_Process_2025	Cardiac Conduction System Development (GO:0003161)	2025-01-25	0.365154	0.590893	-0.228491	2.27669	2.29362	BMPR1A
MN_Chat	26wk	DOWN	GO_Biological_Process_2025	Regulation of Protein Export From Nucleus (GO:0046825)	2025-01-25	0.365154	0.590893	-0.228491	2.27669	2.29362	GAS6
MN_Chat	26wk	DOWN	GO_Biological_Process_2025	MAPK Cascade (GO:0000165)	3/119	0.362138	0.590893	-0.228491	1.41437	1.43662	MAPK10;NF1;MAP3K5
MN_Chat	26wk	DOWN	GO_Biological_Process_2025	Negative Regulation of Cellular Process (GO:0048523)	11/531	0.360555	0.590893	-0.228491	1.15892	1.18222	EPHA4;ATP8A2;MECOM;DSCAM;SPOCK3;ADGRB1;PTPRJ;UTP20;ADRA1A;VGLL4;GSDME
MN_Chat	26wk	DOWN	GO_Biological_Process_2025	Positive Regulation of Endothelial Cell Proliferation (GO:0001938)	1970-02-01	0.359934	0.590893	-0.228491	1.60795	1.64306	PRKCA;TEK
MN_Chat	26wk	DOWN	GO_Biological_Process_2025	Positive Regulation of Apoptotic Signaling Pathway (GO:2001235)	1970-02-01	0.359934	0.590893	-0.228491	1.60795	1.64306	TPD52L1;GSDME
MN_Chat	26wk	DOWN	GO_Biological_Process_2025	Sulfur Compound Transport (GO:0072348)	2025-01-25	0.365154	0.590893	-0.228491	2.27669	2.29362	SLC35F3
MN_Chat	26wk	DOWN	GO_Biological_Process_2025	Bile Acid and Bile Salt Transport (GO:0015721)	2025-01-25	0.365154	0.590893	-0.228491	2.27669	2.29362	ABCC4
MN_Chat	26wk	DOWN	GO_Biological_Process_2025	Regulation of T Cell Migration (GO:2000404)	2025-01-26	0.376596	0.592018	-0.227665	2.18552	2.13434	ABL2
MN_Chat	26wk	DOWN	GO_Biological_Process_2025	Positive Regulation of Interleukin-2 Production (GO:0032743)	2025-01-26	0.376596	0.592018	-0.227665	2.18552	2.13434	PDE4D
MN_Chat	26wk	DOWN	GO_Biological_Process_2025	Hormone Biosynthetic Process (GO:0042446)	2025-01-26	0.376596	0.592018	-0.227665	2.18552	2.13434	HSD17B2
MN_Chat	26wk	DOWN	GO_Biological_Process_2025	- Reg of Transmembrane Receptor Prot Serine/Threonine Kinase Sgnlng Pway (GO:0090101)	3/122	0.376832	0.592018	-0.227665	1.3785	1.34536	MECOM;CRIM1;DKK3
MN_Chat	26wk	DOWN	GO_Biological_Process_2025	Regulation of Cardiac Muscle Cell Contraction (GO:0086004)	2025-01-26	0.376596	0.592018	-0.227665	2.18552	2.13434	PDE4D
MN_Chat	26wk	DOWN	GO_Biological_Process_2025	Proteoglycan Metabolic Process (GO:0006029)	2025-01-26	0.376596	0.592018	-0.227665	2.18552	2.13434	CSGALNACT1
MN_Chat	26wk	DOWN	GO_Biological_Process_2025	Positive Regulation of Natural Killer Cell Mediated Immunity (GO:0002717)	2025-01-26	0.376596	0.592018	-0.227665	2.18552	2.13434	CADM1
MN_Chat	26wk	DOWN	GO_Biological_Process_2025	Regulation of Arp2/3 Complex-Mediated Actin Nucleation (GO:0034315)	2025-01-26	0.376596	0.592018	-0.227665	2.18552	2.13434	WASF3
MN_Chat	26wk	DOWN	GO_Biological_Process_2025	Positive Regulation of Filopodium Assembly (GO:0051491)	2025-01-26	0.376596	0.592018	-0.227665	2.18552	2.13434	NLGN1
MN_Chat	26wk	DOWN	GO_Biological_Process_2025	Positive Regulation of T Cell Migration (GO:2000406)	2025-01-26	0.376596	0.592018	-0.227665	2.18552	2.13434	ABL2
MN_Chat	26wk	DOWN	GO_Biological_Process_2025	Positive Regulation of Rho Protein Signal Transduction (GO:0035025)	2025-01-26	0.376596	0.592018	-0.227665	2.18552	2.13434	TEK
MN_Chat	26wk	DOWN	GO_Biological_Process_2025	Negative Regulation of Macroautophagy (GO:0016242)	2025-01-26	0.376596	0.592018	-0.227665	2.18552	2.13434	MTM1
MN_Chat	26wk	DOWN	GO_Biological_Process_2025	Negative Regulation of Lipid Biosynthetic Process (GO:0051055)	2025-01-26	0.376596	0.592018	-0.227665	2.18552	2.13434	FBXW7
MN_Chat	26wk	DOWN	GO_Biological_Process_2025	Macromolecule Methylation (GO:0043414)	2025-01-26	0.376596	0.592018	-0.227665	2.18552	2.13434	PRMT8
MN_Chat	26wk	DOWN	GO_Biological_Process_2025	Heart Development (GO:0007507)	4/171	0.370447	0.592018	-0.227665	1.31017	1.30105	NF1;TEK;ZFPM2;PKD1
MN_Chat	26wk	DOWN	GO_Biological_Process_2025	Fat-Soluble Vitamin Metabolic Process (GO:0006775)	2025-01-26	0.376596	0.592018	-0.227665	2.18552	2.13434	RIMBP2
MN_Chat	26wk	DOWN	GO_Biological_Process_2025	Vesicle-Mediated Transport Between Endosomal Compartments (GO:0098927)	2025-01-26	0.376596	0.592018	-0.227665	2.18552	2.13434	STX8
MN_Chat	26wk	DOWN	GO_Biological_Process_2025	Fatty Acid Derivative Biosynthetic Process (GO:1901570)	2025-01-26	0.376596	0.592018	-0.227665	2.18552	2.13434	HMGCLL1
MN_Chat	26wk	DOWN	GO_Biological_Process_2025	Negative Regulation of Cell Growth (GO:0030308)	3/121	0.371941	0.592018	-0.227665	1.39026	1.37499	DCC;PTPRJ;VGLL4
MN_Chat	26wk	DOWN	GO_Biological_Process_2025	Enzyme-Linked Receptor Protein Signaling Pathway (GO:0007167)	3/121	0.371941	0.592018	-0.227665	1.39026	1.37499	RAPGEF1;TEK;PTPRG
MN_Chat	26wk	DOWN	GO_Biological_Process_2025	Actin Filament Polymerization (GO:0030041)	2025-01-26	0.376596	0.592018	-0.227665	2.18552	2.13434	WASF3
MN_Chat	26wk	DOWN	GO_Biological_Process_2025	Dendritic Spine Organization (GO:0097061)	2025-01-26	0.376596	0.592018	-0.227665	2.18552	2.13434	EPHB1
MN_Chat	26wk	DOWN	GO_Biological_Process_2025	tRNA Metabolic Process (GO:0006399)	2025-01-26	0.376596	0.592018	-0.227665	2.18552	2.13434	BRF1
MN_Chat	26wk	DOWN	GO_Biological_Process_2025	Regulation of Vascular Endothelial Growth Factor Receptor Signaling Pathway (GO:0030947)	2025-01-26	0.376596	0.592018	-0.227665	2.18552	2.13434	PRKCB
MN_Chat	26wk	DOWN	GO_Biological_Process_2025	Regulation of Nucleotide-Excision Repair (GO:2000819)	2025-01-26	0.376596	0.592018	-0.227665	2.18552	2.13434	DPF3
MN_Chat	26wk	DOWN	GO_Biological_Process_2025	Regulation of Neutrophil Chemotaxis (GO:0090022)	2025-01-26	0.376596	0.592018	-0.227665	2.18552	2.13434	CAMK1D
MN_Chat	26wk	DOWN	GO_Biological_Process_2025	Regulation of Platelet Aggregation (GO:0090330)	2025-01-26	0.376596	0.592018	-0.227665	2.18552	2.13434	PRKCA
MN_Chat	26wk	DOWN	GO_Biological_Process_2025	NADH Metabolic Process (GO:0006734)	2025-01-26	0.376596	0.592018	-0.227665	2.18552	2.13434	ENO2
MN_Chat	26wk	DOWN	GO_Biological_Process_2025	Negative Regulation of Cell Population Proliferation (GO:0008285)	8/379	0.37425	0.592018	-0.227665	1.18041	1.16014	ATP8A2;ADGRB1;NF1;PTPRJ;UTP20;ADRA1A;VGLL4;GSDME
MN_Chat	26wk	DOWN	GO_Biological_Process_2025	Monocarboxylic Acid Transport (GO:0015718)	1972-02-01	0.372887	0.592018	-0.227665	1.56185	1.54073	ABCC4;RIMBP2
MN_Chat	26wk	DOWN	GO_Biological_Process_2025	Kidney Development (GO:0001822)	1972-02-01	0.372887	0.592018	-0.227665	1.56185	1.54073	NF1;PKD1
MN_Chat	26wk	DOWN	GO_Biological_Process_2025	Intracellular Protein Transport (GO:0006886)	7/326	0.372103	0.592018	-0.227665	1.20105	1.18734	TOMM40;NUP188;STX8;VPS33A;RANBP17;PKD1;COPZ1
MN_Chat	26wk	DOWN	GO_Biological_Process_2025	Embryonic Organ Development (GO:0048568)	1973-02-01	0.379325	0.59377	-0.226382	1.53977	1.4926	PKD1;BMPR1A
MN_Chat	26wk	DOWN	GO_Biological_Process_2025	Regulation of MAP Kinase Activity (GO:0043405)	1973-02-01	0.379325	0.59377	-0.226382	1.53977	1.4926	PTPRJ;TPD52L1
MN_Chat	26wk	DOWN	GO_Biological_Process_2025	Positive Regulation of Protein Transport (GO:0051222)	1973-02-01	0.379325	0.59377	-0.226382	1.53977	1.4926	ASPH;PPIA
MN_Chat	26wk	DOWN	GO_Biological_Process_2025	Negative Regulation of Epithelial Cell Proliferation (GO:0050680)	1973-02-01	0.379325	0.59377	-0.226382	1.53977	1.4926	FBXW7;NF1
MN_Chat	26wk	DOWN	GO_Biological_Process_2025	in Utero Embryonic Development (GO:0001701)	2025-01-27	0.387832	0.598935	-0.222621	2.10135	1.99036	PKD1
MN_Chat	26wk	DOWN	GO_Biological_Process_2025	Regulation of Reactive Oxygen Species Biosynthetic Process (GO:1903426)	2025-01-27	0.387832	0.598935	-0.222621	2.10135	1.99036	ADGRB1
MN_Chat	26wk	DOWN	GO_Biological_Process_2025	Negative Regulation of Proteolysis Involved in Protein Catabolic Process (GO:1903051)	2025-01-27	0.387832	0.598935	-0.222621	2.10135	1.99036	EPHA4
MN_Chat	26wk	DOWN	GO_Biological_Process_2025	Negative Regulation of Actin Filament Bundle Assembly (GO:0032232)	2025-01-27	0.387832	0.598935	-0.222621	2.10135	1.99036	CGNL1
MN_Chat	26wk	DOWN	GO_Biological_Process_2025	Mitotic Spindle Checkpoint Signaling (GO:0071174)	2025-01-27	0.387832	0.598935	-0.222621	2.10135	1.99036	MAD1L1
MN_Chat	26wk	DOWN	GO_Biological_Process_2025	Mitotic Spindle Assembly Checkpoint Signaling (GO:0007094)	2025-01-27	0.387832	0.598935	-0.222621	2.10135	1.99036	MAD1L1
MN_Chat	26wk	DOWN	GO_Biological_Process_2025	Maturation of SSU-rRNA Frm Tricistronic rRNA Trnscpt (GO:0000462)	2025-01-27	0.387832	0.598935	-0.222621	2.10135	1.99036	UTP20
MN_Chat	26wk	DOWN	GO_Biological_Process_2025	Gluconeogenesis (GO:0006094)	2025-01-27	0.387832	0.598935	-0.222621	2.10135	1.99036	ENO2
MN_Chat	26wk	DOWN	GO_Biological_Process_2025	Regulation of Lysosomal Lumen pH (GO:0035751)	2025-01-27	0.387832	0.598935	-0.222621	2.10135	1.99036	VPS33A
MN_Chat	26wk	DOWN	GO_Biological_Process_2025	Spindle Assembly Checkpoint Signaling (GO:0071173)	2025-01-27	0.387832	0.598935	-0.222621	2.10135	1.99036	MAD1L1
MN_Chat	26wk	DOWN	GO_Biological_Process_2025	Cardiac Muscle Cell Differentiation (GO:0055007)	2025-01-27	0.387832	0.598935	-0.222621	2.10135	1.99036	SLC8A1
MN_Chat	26wk	DOWN	GO_Biological_Process_2025	Regulation of Protein Localization to Cell Periphery (GO:1904375)	2025-01-27	0.387832	0.598935	-0.222621	2.10135	1.99036	STX8
MN_Chat	26wk	DOWN	GO_Biological_Process_2025	Wnt Signaling Pathway, Planar Cell Polarity Pathway (GO:0060071)	2025-01-27	0.387832	0.598935	-0.222621	2.10135	1.99036	TIAM1
MN_Chat	26wk	DOWN	GO_Biological_Process_2025	Striated Muscle Cell Development (GO:0055002)	2025-01-27	0.387832	0.598935	-0.222621	2.10135	1.99036	SLC8A1
MN_Chat	26wk	DOWN	GO_Biological_Process_2025	Regulation of Transcription by RNA Polymerase III (GO:0006359)	2025-01-27	0.387832	0.598935	-0.222621	2.10135	1.99036	POLR3G
MN_Chat	26wk	DOWN	GO_Biological_Process_2025	Gland Development (GO:0048732)	1975-02-01	0.392115	0.603926	-0.219016	1.49744	1.4019	NF1;DKK3
MN_Chat	26wk	DOWN	GO_Biological_Process_2025	Import Into Nucleus (GO:0051170)	1975-02-01	0.392115	0.603926	-0.219016	1.49744	1.4019	NUP188;RANBP17
MN_Chat	26wk	DOWN	GO_Biological_Process_2025	Regulation of Stress Fiber Assembly (GO:0051492)	1975-02-01	0.392115	0.603926	-0.219016	1.49744	1.4019	PPM1E;CGNL1
MN_Chat	26wk	DOWN	GO_Biological_Process_2025	Toll-Like Receptor 4 Signaling Pathway (GO:0034142)	2025-01-28	0.398866	0.604608	-0.218526	2.02342	1.85979	PRKCE
MN_Chat	26wk	DOWN	GO_Biological_Process_2025	Carbohydrate Biosynthetic Process (GO:0016051)	2025-01-28	0.398866	0.604608	-0.218526	2.02342	1.85979	ST3GAL6
MN_Chat	26wk	DOWN	GO_Biological_Process_2025	Regulation of Calcium Ion Transmembrane Transport (GO:1903169)	2025-01-28	0.398866	0.604608	-0.218526	2.02342	1.85979	PDE4D
MN_Chat	26wk	DOWN	GO_Biological_Process_2025	Positive Regulation of Fibroblast Proliferation (GO:0048146)	2025-01-28	0.398866	0.604608	-0.218526	2.02342	1.85979	GAS6
MN_Chat	26wk	DOWN	GO_Biological_Process_2025	Positive Regulation of Cholesterol Transport (GO:0032376)	2025-01-28	0.398866	0.604608	-0.218526	2.02342	1.85979	ABCA7
MN_Chat	26wk	DOWN	GO_Biological_Process_2025	Negative Regulation of Type II Interferon Production (GO:0032689)	2025-01-28	0.398866	0.604608	-0.218526	2.02342	1.85979	GAS6
MN_Chat	26wk	DOWN	GO_Biological_Process_2025	Negative Regulation of Signaling (GO:0023057)	2025-01-28	0.398866	0.604608	-0.218526	2.02342	1.85979	PPP3CA
MN_Chat	26wk	DOWN	GO_Biological_Process_2025	Inner Ear Morphogenesis (GO:0042472)	2025-01-28	0.398866	0.604608	-0.218526	2.02342	1.85979	SOBP
MN_Chat	26wk	DOWN	GO_Biological_Process_2025	Positive Regulation of Viral Genome Replication (GO:0045070)	2025-01-28	0.398866	0.604608	-0.218526	2.02342	1.85979	PPIA
MN_Chat	26wk	DOWN	GO_Biological_Process_2025	Regulation of Insulin Secretion Involved in Cellular Response to Glucose Stimulus (GO:0061178)	2025-01-28	0.398866	0.604608	-0.218526	2.02342	1.85979	EFNA5
MN_Chat	26wk	DOWN	GO_Biological_Process_2025	Regulation of Mitophagy (GO:1901524)	2025-01-28	0.398866	0.604608	-0.218526	2.02342	1.85979	FBXW7
MN_Chat	26wk	DOWN	GO_Biological_Process_2025	Regulation of Extrinsic Apoptotic Signaling Pathway in Absence of Ligand (GO:2001239)	2025-01-28	0.398866	0.604608	-0.218526	2.02342	1.85979	EYA2
MN_Chat	26wk	DOWN	GO_Biological_Process_2025	ADP Catabolic Process (GO:0046032)	2025-01-28	0.398866	0.604608	-0.218526	2.02342	1.85979	ENO2
MN_Chat	26wk	DOWN	GO_Biological_Process_2025	Regulation of Rho Protein Signal Transduction (GO:0035023)	1976-02-01	0.398465	0.604608	-0.218526	1.47713	1.35916	ABL2;TEK
MN_Chat	26wk	DOWN	GO_Biological_Process_2025	Positive Regulation of Angiogenesis (GO:0045766)	3/126	0.396313	0.604608	-0.218526	1.3334	1.23413	PRKCB;PRKCA;TEK
MN_Chat	26wk	DOWN	GO_Biological_Process_2025	Glycoprotein Biosynthetic Process (GO:0009101)	1976-02-01	0.398465	0.604608	-0.218526	1.47713	1.35916	CSGALNACT1;ST3GAL6
MN_Chat	26wk	DOWN	GO_Biological_Process_2025	Establishment of Protein Localization to Mitochondrial Membrane (GO:0090151)	2025-01-28	0.398866	0.604608	-0.218526	2.02342	1.85979	TOMM40
MN_Chat	26wk	DOWN	GO_Biological_Process_2025	Glycolytic Process (GO:0006096)	2025-01-28	0.398866	0.604608	-0.218526	2.02342	1.85979	ENO2
MN_Chat	26wk	DOWN	GO_Biological_Process_2025	Protein Localization to Nucleus (GO:0034504)	3/127	0.401159	0.60755	-0.216418	1.32258	1.20804	NUP188;RANBP17;DCLK1
MN_Chat	26wk	DOWN	GO_Biological_Process_2025	Apoptotic Process (GO:0006915)	5/232	0.40599	0.613795	-0.211976	1.2045	1.08577	PRKCE;EFNA5;PPIA;ADRA1A;MAP3K5
MN_Chat	26wk	DOWN	GO_Biological_Process_2025	Golgi Organization (GO:0007030)	3/128	0.405995	0.613795	-0.211976	1.31193	1.1826	TANGO2;VTI1A;VPS13B
MN_Chat	26wk	DOWN	GO_Biological_Process_2025	Negative Regulation of Interleukin-1 Production (GO:0032692)	2025-01-29	0.409701	0.614552	-0.211441	1.95105	1.74098	GAS6
MN_Chat	26wk	DOWN	GO_Biological_Process_2025	Protein Methylation (GO:0006479)	2025-01-29	0.409701	0.614552	-0.211441	1.95105	1.74098	PRMT8
MN_Chat	26wk	DOWN	GO_Biological_Process_2025	Maintenance of Blood-Brain Barrier (GO:0035633)	2025-01-29	0.409701	0.614552	-0.211441	1.95105	1.74098	DMD
MN_Chat	26wk	DOWN	GO_Biological_Process_2025	Regulation of Platelet Activation (GO:0010543)	2025-01-29	0.409701	0.614552	-0.211441	1.95105	1.74098	PRKCA
MN_Chat	26wk	DOWN	GO_Biological_Process_2025	Regulation of Long-Term Synaptic Potentiation (GO:1900271)	2025-01-29	0.409701	0.614552	-0.211441	1.95105	1.74098	EPHA4
MN_Chat	26wk	DOWN	GO_Biological_Process_2025	Fc-gamma Receptor Signaling Pathway (GO:0038094)	2025-01-29	0.409701	0.614552	-0.211441	1.95105	1.74098	PRKCE
MN_Chat	26wk	DOWN	GO_Biological_Process_2025	Regulation of Dendrite Morphogenesis (GO:0048814)	2025-01-29	0.409701	0.614552	-0.211441	1.95105	1.74098	HECW1
MN_Chat	26wk	DOWN	GO_Biological_Process_2025	Negative Regulation of Mitotic Metaphase/Anaphase Transition (GO:0045841)	2025-01-29	0.409701	0.614552	-0.211441	1.95105	1.74098	MAD1L1
MN_Chat	26wk	DOWN	GO_Biological_Process_2025	Positive Regulation of Protein Targeting to Mitochondrion (GO:1903955)	2025-01-29	0.409701	0.614552	-0.211441	1.95105	1.74098	FBXW7
MN_Chat	26wk	DOWN	GO_Biological_Process_2025	Regulation of Neuron Apoptotic Process (GO:0043523)	3/129	0.410818	0.615538	-0.210745	1.30145	1.15778	GRID2;TRIM2;NF1
MN_Chat	26wk	DOWN	GO_Biological_Process_2025	Regulation of Protein Binding (GO:0043393)	1978-02-01	0.411072	0.615538	-0.210745	1.43811	1.27846	TIAM1;EPB41
MN_Chat	26wk	DOWN	GO_Biological_Process_2025	Vesicle Coating (GO:0006901)	2025-01-30	0.420342	0.619735	-0.207794	1.88368	1.63256	TRAPPC9
MN_Chat	26wk	DOWN	GO_Biological_Process_2025	Positive Regulation of Catalytic Activity (GO:0043085)	2025-01-30	0.420342	0.619735	-0.207794	1.88368	1.63256	ABL2
MN_Chat	26wk	DOWN	GO_Biological_Process_2025	Positive Regulation of Calcium Ion Transport (GO:0051928)	2025-01-30	0.420342	0.619735	-0.207794	1.88368	1.63256	STIM2
MN_Chat	26wk	DOWN	GO_Biological_Process_2025	Negative Regulation of Antigen Receptor-Mediated Signaling Pathway (GO:0050858)	2025-01-30	0.420342	0.619735	-0.207794	1.88368	1.63256	PTPRJ
MN_Chat	26wk	DOWN	GO_Biological_Process_2025	Negative Regulation of Cell-Matrix Adhesion (GO:0001953)	2025-01-30	0.420342	0.619735	-0.207794	1.88368	1.63256	NEXMIF
MN_Chat	26wk	DOWN	GO_Biological_Process_2025	Positive Regulation of Cation Channel Activity (GO:2001259)	2025-01-30	0.420342	0.619735	-0.207794	1.88368	1.63256	ASPH
MN_Chat	26wk	DOWN	GO_Biological_Process_2025	Negative Regulation of Notch Signaling Pathway (GO:0045746)	2025-01-30	0.420342	0.619735	-0.207794	1.88368	1.63256	FBXW7
MN_Chat	26wk	DOWN	GO_Biological_Process_2025	Negative Regulation of Cytokine Production Involved in Inflammatory Response (GO:1900016)	2025-01-30	0.420342	0.619735	-0.207794	1.88368	1.63256	PRKCA
MN_Chat	26wk	DOWN	GO_Biological_Process_2025	Hexose Biosynthetic Process (GO:0019319)	2025-01-30	0.420342	0.619735	-0.207794	1.88368	1.63256	ENO2
MN_Chat	26wk	DOWN	GO_Biological_Process_2025	L-amino Acid Transport (GO:0015807)	2025-01-30	0.420342	0.619735	-0.207794	1.88368	1.63256	SLC43A2
MN_Chat	26wk	DOWN	GO_Biological_Process_2025	Dorsal/Ventral Pattern Formation (GO:0009953)	2025-01-30	0.420342	0.619735	-0.207794	1.88368	1.63256	BMPR1A
MN_Chat	26wk	DOWN	GO_Biological_Process_2025	Regulation of Vasoconstriction (GO:0019229)	2025-01-30	0.420342	0.619735	-0.207794	1.88368	1.63256	ADRA1A
MN_Chat	26wk	DOWN	GO_Biological_Process_2025	Regulation of Muscle Contraction (GO:0006937)	2025-01-30	0.420342	0.619735	-0.207794	1.88368	1.63256	KCNA1
MN_Chat	26wk	DOWN	GO_Biological_Process_2025	Fc Receptor Signaling Pathway (GO:0038093)	2025-01-30	0.420342	0.619735	-0.207794	1.88368	1.63256	MAPK10
MN_Chat	26wk	DOWN	GO_Biological_Process_2025	Cellular Response to Cytokine Stimulus (GO:0071345)	6/289	0.419987	0.619735	-0.207794	1.15931	1.00574	PRKCA;ST3GAL6;PTPRJ;IL1RAP;GAS6;GSDME
MN_Chat	26wk	DOWN	GO_Biological_Process_2025	Intrinsic Apoptotic Signaling Pathway in Response to Endoplasmic Reticulum Stress (GO:0070059)	2025-01-30	0.420342	0.619735	-0.207794	1.88368	1.63256	MAP3K5
MN_Chat	26wk	DOWN	GO_Biological_Process_2025	Pyroptotic Inflammatory Response (GO:0070269)	2025-01-30	0.420342	0.619735	-0.207794	1.88368	1.63256	GSDME
MN_Chat	26wk	DOWN	GO_Biological_Process_2025	Positive Regulation of Response to Wounding (GO:1903036)	2025-01-30	0.420342	0.619735	-0.207794	1.88368	1.63256	PRKCE
MN_Chat	26wk	DOWN	GO_Biological_Process_2025	Protein Import Into Nucleus (GO:0006606)	1980-02-01	0.423549	0.622866	-0.205606	1.40109	1.20366	NUP188;RANBP17
MN_Chat	26wk	DOWN	GO_Biological_Process_2025	Regulation of TOR Signaling (GO:0032006)	1980-02-01	0.423549	0.622866	-0.205606	1.40109	1.20366	GPAT3;GAS6
MN_Chat	26wk	DOWN	GO_Biological_Process_2025	Regulation of Double-Strand Break Repair via Homologous Recombination (GO:0010569)	1980-02-01	0.423549	0.622866	-0.205606	1.40109	1.20366	TRRAP;KMT5A
MN_Chat	26wk	DOWN	GO_Biological_Process_2025	Collagen Catabolic Process (GO:0030574)	2025-01-31	0.430792	0.626573	-0.203028	1.8208	1.53335	MMP16
MN_Chat	26wk	DOWN	GO_Biological_Process_2025	Positive Regulation of Lamellipodium Organization (GO:1902745)	2025-01-31	0.430792	0.626573	-0.203028	1.8208	1.53335	AUTS2
MN_Chat	26wk	DOWN	GO_Biological_Process_2025	Mesenchymal Cell Migration (GO:0090497)	2025-01-31	0.430792	0.626573	-0.203028	1.8208	1.53335	SEMA3D
MN_Chat	26wk	DOWN	GO_Biological_Process_2025	Negative Regulation of Insulin Receptor Signaling Pathway (GO:0046627)	2025-01-31	0.430792	0.626573	-0.203028	1.8208	1.53335	PRKCB
MN_Chat	26wk	DOWN	GO_Biological_Process_2025	Negative Regulation of MAP Kinase Activity (GO:0043407)	2025-01-31	0.430792	0.626573	-0.203028	1.8208	1.53335	PTPRJ
MN_Chat	26wk	DOWN	GO_Biological_Process_2025	Intracellular pH Reduction (GO:0051452)	2025-01-31	0.430792	0.626573	-0.203028	1.8208	1.53335	TPCN2
MN_Chat	26wk	DOWN	GO_Biological_Process_2025	Regulation of Protein Modification Process (GO:0031399)	2025-01-31	0.430792	0.626573	-0.203028	1.8208	1.53335	ATG7
MN_Chat	26wk	DOWN	GO_Biological_Process_2025	Positive Regulation of Signaling (GO:0023056)	2025-01-31	0.430792	0.626573	-0.203028	1.8208	1.53335	CLSTN2
MN_Chat	26wk	DOWN	GO_Biological_Process_2025	Chromosome Condensation (GO:0030261)	2025-01-31	0.430792	0.626573	-0.203028	1.8208	1.53335	KMT5A
MN_Chat	26wk	DOWN	GO_Biological_Process_2025	Regulation of Catabolic Process (GO:0009894)	1981-02-01	0.429735	0.626573	-0.203028	1.38328	1.1683	ABL2;TPCN2
MN_Chat	26wk	DOWN	GO_Biological_Process_2025	Wound Healing (GO:0042060)	1981-02-01	0.429735	0.626573	-0.203028	1.38328	1.1683	PPP3CA;NF1
MN_Chat	26wk	DOWN	GO_Biological_Process_2025	Estrogen Metabolic Process (GO:0008210)	2025-01-31	0.430792	0.626573	-0.203028	1.8208	1.53335	HSD17B2
MN_Chat	26wk	DOWN	GO_Biological_Process_2025	Regulation of Stress-Activated MAPK Cascade (GO:0032872)	2025-01-31	0.430792	0.626573	-0.203028	1.8208	1.53335	PPIA
MN_Chat	26wk	DOWN	GO_Biological_Process_2025	Negative Regulation of Blood Vessel Morphogenesis (GO:2000181)	1982-02-01	0.435887	0.63345	-0.198288	1.36592	1.13422	ADGRB1;TEK
MN_Chat	26wk	DOWN	GO_Biological_Process_2025	Apoptotic Mitochondrial Changes (GO:0008637)	1932-01-01	0.441053	0.633486	-0.198263	1.76197	1.44233	THEM4
MN_Chat	26wk	DOWN	GO_Biological_Process_2025	Positive Regulation of Establishment of Protein Localization to Mitochondrion (GO:1903749)	1932-01-01	0.441053	0.633486	-0.198263	1.76197	1.44233	FBXW7
MN_Chat	26wk	DOWN	GO_Biological_Process_2025	Protein Transmembrane Import Into Intracellular Organelle (GO:0044743)	1932-01-01	0.441053	0.633486	-0.198263	1.76197	1.44233	TOMM40
MN_Chat	26wk	DOWN	GO_Biological_Process_2025	Regulation of Cholesterol Efflux (GO:0010874)	1932-01-01	0.441053	0.633486	-0.198263	1.76197	1.44233	ABCA7
MN_Chat	26wk	DOWN	GO_Biological_Process_2025	Nuclear Receptor-Mediated Signaling Pathway (GO:0141193)	1932-01-01	0.441053	0.633486	-0.198263	1.76197	1.44233	THRB
MN_Chat	26wk	DOWN	GO_Biological_Process_2025	Pyridine Nucleotide Catabolic Process (GO:0019364)	1932-01-01	0.441053	0.633486	-0.198263	1.76197	1.44233	ENO2
MN_Chat	26wk	DOWN	GO_Biological_Process_2025	Non-Motile Cilium Assembly (GO:1905515)	1932-01-01	0.441053	0.633486	-0.198263	1.76197	1.44233	TBC1D32
MN_Chat	26wk	DOWN	GO_Biological_Process_2025	Response to Alcohol (GO:0097305)	1932-01-01	0.441053	0.633486	-0.198263	1.76197	1.44233	GRIN2B
MN_Chat	26wk	DOWN	GO_Biological_Process_2025	Negative Regulation of Cellular Response to Insulin Stimulus (GO:1900077)	1932-01-01	0.441053	0.633486	-0.198263	1.76197	1.44233	PRKCB
MN_Chat	26wk	DOWN	GO_Biological_Process_2025	Regulation of Metaphase/Anaphase Transition of Cell Cycle (GO:1902099)	1932-01-01	0.441053	0.633486	-0.198263	1.76197	1.44233	DPF3
MN_Chat	26wk	DOWN	GO_Biological_Process_2025	Negative Regulation of Interleukin-6 Production (GO:0032715)	1932-01-01	0.441053	0.633486	-0.198263	1.76197	1.44233	GAS6
MN_Chat	26wk	DOWN	GO_Biological_Process_2025	Lipid Droplet Organization (GO:0034389)	1932-01-01	0.441053	0.633486	-0.198263	1.76197	1.44233	PPIA
MN_Chat	26wk	DOWN	GO_Biological_Process_2025	Regulation of Postsynapse Organization (GO:0099175)	1932-01-01	0.441053	0.633486	-0.198263	1.76197	1.44233	EPHA4
MN_Chat	26wk	DOWN	GO_Biological_Process_2025	Regulation of Lamellipodium Assembly (GO:0010591)	1932-01-01	0.441053	0.633486	-0.198263	1.76197	1.44233	AUTS2
MN_Chat	26wk	DOWN	GO_Biological_Process_2025	Organophosphate Metabolic Process (GO:0019637)	1983-02-01	0.442002	0.633794	-0.198052	1.34899	1.10137	INPP5A;PPIP5K2
MN_Chat	26wk	DOWN	GO_Biological_Process_2025	Negative Regulation of Protein Phosphorylation (GO:0001933)	1983-02-01	0.442002	0.633794	-0.198052	1.34899	1.10137	PPIA;PPM1E
MN_Chat	26wk	DOWN	GO_Biological_Process_2025	Cortical Cytoskeleton Organization (GO:0030865)	1933-01-01	0.45113	0.638916	-0.194556	1.70682	1.35863	NLGN1
MN_Chat	26wk	DOWN	GO_Biological_Process_2025	Regulation of Cell Adhesion Mediated by Integrin (GO:0033628)	1933-01-01	0.45113	0.638916	-0.194556	1.70682	1.35863	NEXMIF
MN_Chat	26wk	DOWN	GO_Biological_Process_2025	Regulation of calcineurin-NFAT Signaling Cascade (GO:0070884)	1933-01-01	0.45113	0.638916	-0.194556	1.70682	1.35863	PPP3CA
MN_Chat	26wk	DOWN	GO_Biological_Process_2025	Regulation of Activated T Cell Proliferation (GO:0046006)	1933-01-01	0.45113	0.638916	-0.194556	1.70682	1.35863	PPP3CA
MN_Chat	26wk	DOWN	GO_Biological_Process_2025	Regulation of G0 to G1 Transition (GO:0070316)	1933-01-01	0.45113	0.638916	-0.194556	1.70682	1.35863	DPF3
MN_Chat	26wk	DOWN	GO_Biological_Process_2025	Protein Localization to Chromatin (GO:0071168)	1933-01-01	0.45113	0.638916	-0.194556	1.70682	1.35863	SPNS1
MN_Chat	26wk	DOWN	GO_Biological_Process_2025	Negative Regulation of JNK Cascade (GO:0046329)	1933-01-01	0.45113	0.638916	-0.194556	1.70682	1.35863	MECOM
MN_Chat	26wk	DOWN	GO_Biological_Process_2025	Negative Regulation of Developmental Growth (GO:0048640)	1933-01-01	0.45113	0.638916	-0.194556	1.70682	1.35863	DCC
MN_Chat	26wk	DOWN	GO_Biological_Process_2025	Epithelial Tube Morphogenesis (GO:0060562)	1933-01-01	0.45113	0.638916	-0.194556	1.70682	1.35863	PKD1
MN_Chat	26wk	DOWN	GO_Biological_Process_2025	Actin Filament Bundle Assembly (GO:0051017)	1933-01-01	0.45113	0.638916	-0.194556	1.70682	1.35863	PLS3
MN_Chat	26wk	DOWN	GO_Biological_Process_2025	B Cell Receptor Signaling Pathway (GO:0050853)	1933-01-01	0.45113	0.638916	-0.194556	1.70682	1.35863	PRKCB
MN_Chat	26wk	DOWN	GO_Biological_Process_2025	Positive Regulation of Multicellular Organismal Process (GO:0051240)	8/407	0.450646	0.638916	-0.194556	1.09598	0.873575	TIAM1;CADM1;ABCA7;PRKCA;KSR2;GAS6;ADRA1A;BMPR1A
MN_Chat	26wk	DOWN	GO_Biological_Process_2025	+ Reg of Transmembrane Receptor Prot Serine/Threonine Kinase Sgnlng Pway (GO:0090100)	1984-02-01	0.448081	0.638916	-0.194556	1.33247	1.06968	PPP3CA;BMPR1A
MN_Chat	26wk	DOWN	GO_Biological_Process_2025	Vascular Transport (GO:0010232)	1984-02-01	0.448081	0.638916	-0.194556	1.33247	1.06968	ABCC4;ATP8A1
MN_Chat	26wk	DOWN	GO_Biological_Process_2025	Transcription by RNA Polymerase III (GO:0006383)	1933-01-01	0.45113	0.638916	-0.194556	1.70682	1.35863	POLR3G
MN_Chat	26wk	DOWN	GO_Biological_Process_2025	Regulation of DNA Damage Response, Signal Transduction by P53 Class Mediator (GO:0043516)	1934-01-01	0.461026	0.645512	-0.190096	1.65502	1.28148	KMT5A
MN_Chat	26wk	DOWN	GO_Biological_Process_2025	Liver Development (GO:0001889)	1934-01-01	0.461026	0.645512	-0.190096	1.65502	1.28148	NF1
MN_Chat	26wk	DOWN	GO_Biological_Process_2025	Phospholipid Dephosphorylation (GO:0046839)	1934-01-01	0.461026	0.645512	-0.190096	1.65502	1.28148	MTM1
MN_Chat	26wk	DOWN	GO_Biological_Process_2025	Regulation of Response to Biotic Stimulus (GO:0002831)	1934-01-01	0.461026	0.645512	-0.190096	1.65502	1.28148	SAMHD1
MN_Chat	26wk	DOWN	GO_Biological_Process_2025	Regulation of JUN Kinase Activity (GO:0043506)	1934-01-01	0.461026	0.645512	-0.190096	1.65502	1.28148	MAP3K5
MN_Chat	26wk	DOWN	GO_Biological_Process_2025	Regulation of Cell Cycle Phase Transition (GO:1901987)	1934-01-01	0.461026	0.645512	-0.190096	1.65502	1.28148	FBXW7
MN_Chat	26wk	DOWN	GO_Biological_Process_2025	Regulation of Developmental Growth (GO:0048638)	1934-01-01	0.461026	0.645512	-0.190096	1.65502	1.28148	MBD5
MN_Chat	26wk	DOWN	GO_Biological_Process_2025	Lung Development (GO:0030324)	1934-01-01	0.461026	0.645512	-0.190096	1.65502	1.28148	PKD1
MN_Chat	26wk	DOWN	GO_Biological_Process_2025	Integrated Stress Response Signaling (GO:0140467)	1934-01-01	0.461026	0.645512	-0.190096	1.65502	1.28148	GCN1
MN_Chat	26wk	DOWN	GO_Biological_Process_2025	Epidermis Development (GO:0008544)	1986-02-01	0.460126	0.645512	-0.190096	1.30061	1.00961	PPP3CA;RIMBP2
MN_Chat	26wk	DOWN	GO_Biological_Process_2025	Transport Across Blood-Brain Barrier (GO:0150104)	1986-02-01	0.460126	0.645512	-0.190096	1.30061	1.00961	ABCC4;ATP8A1
MN_Chat	26wk	DOWN	GO_Biological_Process_2025	Integrin-Mediated Signaling Pathway (GO:0007229)	1986-02-01	0.460126	0.645512	-0.190096	1.30061	1.00961	PPP3CA;SPNS1
MN_Chat	26wk	DOWN	GO_Biological_Process_2025	Actin Filament Bundle Organization (GO:0061572)	1934-01-01	0.461026	0.645512	-0.190096	1.65502	1.28148	PLS3
MN_Chat	26wk	DOWN	GO_Biological_Process_2025	Regulation of Innate Immune Response (GO:0045088)	1986-02-01	0.460126	0.645512	-0.190096	1.30061	1.00961	POLR3G;SAMHD1
MN_Chat	26wk	DOWN	GO_Biological_Process_2025	Protein Autophosphorylation (GO:0046777)	3/140	0.462966	0.647702	-0.188625	1.19628	0.921259	EPHA4;EEF2K;EPHB1
MN_Chat	26wk	DOWN	GO_Biological_Process_2025	Platelet Aggregation (GO:0070527)	1935-01-01	0.470744	0.65276	-0.185246	1.60626	1.21022	PPIA
MN_Chat	26wk	DOWN	GO_Biological_Process_2025	Negative Regulation of Osteoblast Differentiation (GO:0045668)	1935-01-01	0.470744	0.65276	-0.185246	1.60626	1.21022	CRIM1
MN_Chat	26wk	DOWN	GO_Biological_Process_2025	Cellular Response to Starvation (GO:0009267)	3/141	0.467611	0.65276	-0.185246	1.18755	0.902681	ATG7;GCN1;MAP3K5
MN_Chat	26wk	DOWN	GO_Biological_Process_2025	Regulation of Neuronal Synaptic Plasticity (GO:0048168)	1935-01-01	0.470744	0.65276	-0.185246	1.60626	1.21022	GRIN2B
MN_Chat	26wk	DOWN	GO_Biological_Process_2025	Dendrite Morphogenesis (GO:0048813)	1935-01-01	0.470744	0.65276	-0.185246	1.60626	1.21022	EPHB1
MN_Chat	26wk	DOWN	GO_Biological_Process_2025	Skeletal Muscle Organ Development (GO:0060538)	1935-01-01	0.470744	0.65276	-0.185246	1.60626	1.21022	DMD
MN_Chat	26wk	DOWN	GO_Biological_Process_2025	Substrate Adhesion-Dependent Cell Spreading (GO:0034446)	1935-01-01	0.470744	0.65276	-0.185246	1.60626	1.21022	TEK
MN_Chat	26wk	DOWN	GO_Biological_Process_2025	Positive Regulation of Mononuclear Cell Migration (GO:0071677)	1935-01-01	0.470744	0.65276	-0.185246	1.60626	1.21022	GAS6
MN_Chat	26wk	DOWN	GO_Biological_Process_2025	Neural Crest Cell Migration (GO:0001755)	1935-01-01	0.470744	0.65276	-0.185246	1.60626	1.21022	SEMA3D
MN_Chat	26wk	DOWN	GO_Biological_Process_2025	Positive Regulation of Axonogenesis (GO:0050772)	1935-01-01	0.470744	0.65276	-0.185246	1.60626	1.21022	TIAM1
MN_Chat	26wk	DOWN	GO_Biological_Process_2025	Regulation of Vasculature Development (GO:1901342)	1935-01-01	0.470744	0.65276	-0.185246	1.60626	1.21022	NF1
MN_Chat	26wk	DOWN	GO_Biological_Process_2025	Regulation of Type II Interferon Production (GO:0032649)	1988-02-01	0.472017	0.652951	-0.18512	1.27024	0.953617	PDE4D;GAS6
MN_Chat	26wk	DOWN	GO_Biological_Process_2025	Positive Regulation of Endothelial Cell Migration (GO:0010595)	1988-02-01	0.472017	0.652951	-0.18512	1.27024	0.953617	PRKCA;TEK
MN_Chat	26wk	DOWN	GO_Biological_Process_2025	Positive Regulation of Ubiquitin-Dependent Protein Catabolic Process (GO:2000060)	1988-02-01	0.472017	0.652951	-0.18512	1.27024	0.953617	SH3RF3;FBXW7
MN_Chat	26wk	DOWN	GO_Biological_Process_2025	Lytic Vacuole Organization (GO:0080171)	1936-01-01	0.480288	0.657015	-0.182425	1.56029	1.14427	TPCN2
MN_Chat	26wk	DOWN	GO_Biological_Process_2025	Positive Regulation of Canonical Wnt Signaling Pathway (GO:0090263)	1989-02-01	0.477903	0.657015	-0.182425	1.25557	0.927047	GPC5;LYPD6
MN_Chat	26wk	DOWN	GO_Biological_Process_2025	Positive Regulation of Release of Sequestered Calcium Ion Into Cytosol (GO:0051281)	1936-01-01	0.480288	0.657015	-0.182425	1.56029	1.14427	ASPH
MN_Chat	26wk	DOWN	GO_Biological_Process_2025	Positive Regulation of Epithelial Cell Migration (GO:0010634)	1936-01-01	0.480288	0.657015	-0.182425	1.56029	1.14427	PRKCE
MN_Chat	26wk	DOWN	GO_Biological_Process_2025	Peptidyl-Threonine Phosphorylation (GO:0018107)	1936-01-01	0.480288	0.657015	-0.182425	1.56029	1.14427	PRKCA
MN_Chat	26wk	DOWN	GO_Biological_Process_2025	Negative Regulation of Plasma Membrane Bounded Cell Projection Assembly (GO:0120033)	1936-01-01	0.480288	0.657015	-0.182425	1.56029	1.14427	LIMK2
MN_Chat	26wk	DOWN	GO_Biological_Process_2025	Negative Regulation of Epithelial to Mesenchymal Transition (GO:0010719)	1936-01-01	0.480288	0.657015	-0.182425	1.56029	1.14427	EPHA4
MN_Chat	26wk	DOWN	GO_Biological_Process_2025	Neutral Amino Acid Transport (GO:0015804)	1936-01-01	0.480288	0.657015	-0.182425	1.56029	1.14427	SLC43A2
MN_Chat	26wk	DOWN	GO_Biological_Process_2025	Cellular Response to Heat (GO:0034605)	1936-01-01	0.480288	0.657015	-0.182425	1.56029	1.14427	PRKCA
MN_Chat	26wk	DOWN	GO_Biological_Process_2025	Regulation of Natural Killer Cell Mediated Cytotoxicity (GO:0042269)	1936-01-01	0.480288	0.657015	-0.182425	1.56029	1.14427	CADM1
MN_Chat	26wk	DOWN	GO_Biological_Process_2025	Regulation of Cytosolic Calcium Ion Concentration (GO:0051480)	1936-01-01	0.480288	0.657015	-0.182425	1.56029	1.14427	ASPH
MN_Chat	26wk	DOWN	GO_Biological_Process_2025	Protein Transport (GO:0015031)	6/308	0.480151	0.657015	-0.182425	1.08531	0.796239	PRKCB;TANGO2;STX8;VPS33A;COPZ1;LRP1B
MN_Chat	26wk	DOWN	GO_Biological_Process_2025	Negative Regulation of Double-Strand Break Repair (GO:2000780)	1936-01-01	0.480288	0.657015	-0.182425	1.56029	1.14427	KMT5A
MN_Chat	26wk	DOWN	GO_Biological_Process_2025	Regulation of Type I Interferon-Mediated Signaling Pathway (GO:0060338)	1936-01-01	0.480288	0.657015	-0.182425	1.56029	1.14427	SAMHD1
MN_Chat	26wk	DOWN	GO_Biological_Process_2025	Positive Regulation of Plasma Membrane Bounded Cell Projection Assembly (GO:0120034)	1990-02-01	0.483749	0.66018	-0.180338	1.24124	0.901374	NLGN1;AUTS2
MN_Chat	26wk	DOWN	GO_Biological_Process_2025	Establishment of Protein Localization to Organelle (GO:0072594)	1990-02-01	0.483749	0.66018	-0.180338	1.24124	0.901374	NUP188;RANBP17
MN_Chat	26wk	DOWN	GO_Biological_Process_2025	Regulation of Protein Localization to Plasma Membrane (GO:1903076)	1990-02-01	0.483749	0.66018	-0.180338	1.24124	0.901374	PRKCE;STX8
MN_Chat	26wk	DOWN	GO_Biological_Process_2025	Axonemal Dynein Complex Assembly (GO:0070286)	1937-01-01	0.489659	0.66248	-0.178827	1.51687	1.08311	SPAG1
MN_Chat	26wk	DOWN	GO_Biological_Process_2025	Regulation of Cellular Component Biogenesis (GO:0044087)	1937-01-01	0.489659	0.66248	-0.178827	1.51687	1.08311	RAPGEF1
MN_Chat	26wk	DOWN	GO_Biological_Process_2025	Positive Regulation of Interferon-Beta Production (GO:0032728)	1937-01-01	0.489659	0.66248	-0.178827	1.51687	1.08311	POLR3G
MN_Chat	26wk	DOWN	GO_Biological_Process_2025	Nucleobase-Containing Compound Metabolic Process (GO:0006139)	1937-01-01	0.489659	0.66248	-0.178827	1.51687	1.08311	DPYSL2
MN_Chat	26wk	DOWN	GO_Biological_Process_2025	Muscle Cell Differentiation (GO:0042692)	1937-01-01	0.489659	0.66248	-0.178827	1.51687	1.08311	DMD
MN_Chat	26wk	DOWN	GO_Biological_Process_2025	Negative Regulation of Endothelial Cell Migration (GO:0010596)	1937-01-01	0.489659	0.66248	-0.178827	1.51687	1.08311	ADGRB1
MN_Chat	26wk	DOWN	GO_Biological_Process_2025	Regulation of Receptor Internalization (GO:0002090)	1937-01-01	0.489659	0.66248	-0.178827	1.51687	1.08311	ANKRD13D
MN_Chat	26wk	DOWN	GO_Biological_Process_2025	Protein O-linked Glycosylation (GO:0006493)	1991-02-01	0.489555	0.66248	-0.178827	1.22723	0.87656	GALNT18;GALNT10
MN_Chat	26wk	DOWN	GO_Biological_Process_2025	Regulation of Epithelial to Mesenchymal Transition (GO:0010717)	1991-02-01	0.489555	0.66248	-0.178827	1.22723	0.87656	EPHA4;TIAM1
MN_Chat	26wk	DOWN	GO_Biological_Process_2025	Regulation of Double-Strand Break Repair (GO:2000779)	1991-02-01	0.489555	0.66248	-0.178827	1.22723	0.87656	TRRAP;DPF3
MN_Chat	26wk	DOWN	GO_Biological_Process_2025	Spliceosomal snRNP Assembly (GO:0000387)	1937-01-01	0.489659	0.66248	-0.178827	1.51687	1.08311	SNRPF
MN_Chat	26wk	DOWN	GO_Biological_Process_2025	Negative Regulation of Wnt Signaling Pathway (GO:0030178)	3/146	0.490561	0.66318	-0.178369	1.14574	0.816001	HECW1;VGLL4;DKK3
MN_Chat	26wk	DOWN	GO_Biological_Process_2025	Negative Regulation of Transport (GO:0051051)	1938-01-01	0.498862	0.666567	-0.176156	1.4758	1.02631	PXK
MN_Chat	26wk	DOWN	GO_Biological_Process_2025	mRNA Transcription by RNA Polymerase II (GO:0042789)	1938-01-01	0.498862	0.666567	-0.176156	1.4758	1.02631	THRB
MN_Chat	26wk	DOWN	GO_Biological_Process_2025	Negative Regulation of Endothelial Cell Proliferation (GO:0001937)	1938-01-01	0.498862	0.666567	-0.176156	1.4758	1.02631	NF1
MN_Chat	26wk	DOWN	GO_Biological_Process_2025	Positive Regulation of Receptor Signaling Pathway via JAK-STAT (GO:0046427)	1938-01-01	0.498862	0.666567	-0.176156	1.4758	1.02631	OCIAD2
MN_Chat	26wk	DOWN	GO_Biological_Process_2025	Nuclear Transport (GO:0051169)	1938-01-01	0.498862	0.666567	-0.176156	1.4758	1.02631	NUP188
MN_Chat	26wk	DOWN	GO_Biological_Process_2025	Protein K11-linked Ubiquitination (GO:0070979)	1938-01-01	0.498862	0.666567	-0.176156	1.4758	1.02631	ANAPC10
MN_Chat	26wk	DOWN	GO_Biological_Process_2025	Regulation of Synapse Organization (GO:0050807)	1938-01-01	0.498862	0.666567	-0.176156	1.4758	1.02631	EPHA4
MN_Chat	26wk	DOWN	GO_Biological_Process_2025	Striated Muscle Tissue Development (GO:0014706)	1938-01-01	0.498862	0.666567	-0.176156	1.4758	1.02631	DMD
MN_Chat	26wk	DOWN	GO_Biological_Process_2025	Regulation of Vascular Associated Smooth Muscle Cell Proliferation (GO:1904705)	1938-01-01	0.498862	0.666567	-0.176156	1.4758	1.02631	BMPR1A
MN_Chat	26wk	DOWN	GO_Biological_Process_2025	Regulation of Microtubule Cytoskeleton Organization (GO:0070507)	1938-01-01	0.498862	0.666567	-0.176156	1.4758	1.02631	EFNA5
MN_Chat	26wk	DOWN	GO_Biological_Process_2025	Protein Ubiquitination (GO:0016567)	7/369	0.497524	0.666567	-0.176156	1.05603	0.737227	SH3RF3;CUL9;HERC3;FBXW7;TRIM2;CUL2;PDZRN3
MN_Chat	26wk	DOWN	GO_Biological_Process_2025	Regulation of Cell Migration (GO:0030334)	9/479	0.495383	0.666567	-0.176156	1.04583	0.734614	CHGA;EPHA4;NTNG2;PPP3CA;TIAM1;SEMA3D;NF1;PRKCA;PTPRJ
MN_Chat	26wk	DOWN	GO_Biological_Process_2025	RNA Splicing (GO:0008380)	1992-02-01	0.495319	0.666567	-0.176156	1.21353	0.852571	ARVCF;SNRPF
MN_Chat	26wk	DOWN	GO_Biological_Process_2025	Positive Regulation of Protein Metabolic Process (GO:0051247)	4/202	0.494297	0.666567	-0.176156	1.10328	0.777393	EPHA4;ASPH;ATG7;VGLL4
MN_Chat	26wk	DOWN	GO_Biological_Process_2025	Regulation of Intracellular Protein Transport (GO:0033157)	1938-01-01	0.498862	0.666567	-0.176156	1.4758	1.02631	ASPH
MN_Chat	26wk	DOWN	GO_Biological_Process_2025	Lipid Metabolic Process (GO:0006629)	5/259	0.500249	0.667902	-0.175287	1.07497	0.744577	DGKG;DGKE;DGKB;HSD17B2;THEM4
MN_Chat	26wk	DOWN	GO_Biological_Process_2025	Positive Regulation of DNA Repair (GO:0045739)	1993-02-01	0.501042	0.667927	-0.175271	1.20014	0.829372	EYA2;DPF3
MN_Chat	26wk	DOWN	GO_Biological_Process_2025	Negative Regulation of Angiogenesis (GO:0016525)	1993-02-01	0.501042	0.667927	-0.175271	1.20014	0.829372	ADGRB1;TEK
MN_Chat	26wk	DOWN	GO_Biological_Process_2025	Positive Regulation of SMAD Protein Signal Transduction (GO:0060391)	1939-01-01	0.5079	0.671362	-0.173043	1.43689	0.973448	BMPR1A
MN_Chat	26wk	DOWN	GO_Biological_Process_2025	Fatty Acid Transport (GO:0015908)	1939-01-01	0.5079	0.671362	-0.173043	1.43689	0.973448	RIMBP2
MN_Chat	26wk	DOWN	GO_Biological_Process_2025	Positive Regulation of Intrinsic Apoptotic Signaling Pathway (GO:2001244)	1939-01-01	0.5079	0.671362	-0.173043	1.43689	0.973448	GSDME
MN_Chat	26wk	DOWN	GO_Biological_Process_2025	Positive Regulation of Transferase Activity (GO:0051347)	1939-01-01	0.5079	0.671362	-0.173043	1.43689	0.973448	FBXW7
MN_Chat	26wk	DOWN	GO_Biological_Process_2025	Positive Regulation of Lymphocyte Differentiation (GO:0045621)	1939-01-01	0.5079	0.671362	-0.173043	1.43689	0.973448	GAS6
MN_Chat	26wk	DOWN	GO_Biological_Process_2025	Positive Regulation of Double-Strand Break Repair (GO:2000781)	1994-02-01	0.506723	0.671362	-0.173043	1.18703	0.806932	TRRAP;DPF3
MN_Chat	26wk	DOWN	GO_Biological_Process_2025	Interstrand Cross-Link Repair (GO:0036297)	1939-01-01	0.5079	0.671362	-0.173043	1.43689	0.973448	DCLRE1C
MN_Chat	26wk	DOWN	GO_Biological_Process_2025	Regulation of Metal Ion Transport (GO:0010959)	1939-01-01	0.5079	0.671362	-0.173043	1.43689	0.973448	EPB41
MN_Chat	26wk	DOWN	GO_Biological_Process_2025	Vacuolar Transport (GO:0007034)	1939-01-01	0.5079	0.671362	-0.173043	1.43689	0.973448	VTI1A
MN_Chat	26wk	DOWN	GO_Biological_Process_2025	Semaphorin-Plexin Signaling Pathway (GO:0071526)	1939-01-01	0.5079	0.671362	-0.173043	1.43689	0.973448	SEMA3D
MN_Chat	26wk	DOWN	GO_Biological_Process_2025	Base-Excision Repair (GO:0006284)	1939-01-01	0.5079	0.671362	-0.173043	1.43689	0.973448	ERCC5
MN_Chat	26wk	DOWN	GO_Biological_Process_2025	Phosphate-Containing Compound Metabolic Process (GO:0006796)	3/150	0.508567	0.671729	-0.172806	1.11433	0.753465	PPP3CA;INPP5A;PPIP5K2
MN_Chat	26wk	DOWN	GO_Biological_Process_2025	Carbohydrate Catabolic Process (GO:0016052)	1940-01-01	0.516775	0.675331	-0.170483	1.39997	0.924188	ENO2
MN_Chat	26wk	DOWN	GO_Biological_Process_2025	Positive Regulation of Cytokinesis (GO:0032467)	1940-01-01	0.516775	0.675331	-0.170483	1.39997	0.924188	PRKCE
MN_Chat	26wk	DOWN	GO_Biological_Process_2025	Negative Regulation of Proteolysis (GO:0045861)	1940-01-01	0.516775	0.675331	-0.170483	1.39997	0.924188	EPHA4
MN_Chat	26wk	DOWN	GO_Biological_Process_2025	Negative Regulation of Protein Secretion (GO:0050709)	1940-01-01	0.516775	0.675331	-0.170483	1.39997	0.924188	CHGA
MN_Chat	26wk	DOWN	GO_Biological_Process_2025	Positive Regulation of Proteolysis Involved in Protein Catabolic Process (GO:1903052)	1940-01-01	0.516775	0.675331	-0.170483	1.39997	0.924188	FBXW7
MN_Chat	26wk	DOWN	GO_Biological_Process_2025	Establishment of Protein Localization to Extracellular Region (GO:0035592)	1940-01-01	0.516775	0.675331	-0.170483	1.39997	0.924188	TANGO2
MN_Chat	26wk	DOWN	GO_Biological_Process_2025	Regulation of Protein Targeting to Mitochondrion (GO:1903214)	1940-01-01	0.516775	0.675331	-0.170483	1.39997	0.924188	FBXW7
MN_Chat	26wk	DOWN	GO_Biological_Process_2025	Branching Morphogenesis of an Epithelial Tube (GO:0048754)	1940-01-01	0.516775	0.675331	-0.170483	1.39997	0.924188	PKD1
MN_Chat	26wk	DOWN	GO_Biological_Process_2025	Regulation of T Cell Receptor Signaling Pathway (GO:0050856)	1940-01-01	0.516775	0.675331	-0.170483	1.39997	0.924188	PTPRJ
MN_Chat	26wk	DOWN	GO_Biological_Process_2025	G2/M Transition of Mitotic Cell Cycle (GO:0000086)	1940-01-01	0.516775	0.675331	-0.170483	1.39997	0.924188	TPD52L1
MN_Chat	26wk	DOWN	GO_Biological_Process_2025	Negative Regulation of Cell-Cell Adhesion (GO:0022408)	1940-01-01	0.516775	0.675331	-0.170483	1.39997	0.924188	NEXMIF
MN_Chat	26wk	DOWN	GO_Biological_Process_2025	Positive Regulation of Lipid Biosynthetic Process (GO:0046889)	1940-01-01	0.516775	0.675331	-0.170483	1.39997	0.924188	CHGA
MN_Chat	26wk	DOWN	GO_Biological_Process_2025	Regulation of Cytokine-Mediated Signaling Pathway (GO:0001959)	1940-01-01	0.516775	0.675331	-0.170483	1.39997	0.924188	GAS6
MN_Chat	26wk	DOWN	GO_Biological_Process_2025	Positive Regulation of Viral Process (GO:0048524)	1940-01-01	0.516775	0.675331	-0.170483	1.39997	0.924188	PPIA
MN_Chat	26wk	DOWN	GO_Biological_Process_2025	B Cell Activation (GO:0042113)	1996-02-01	0.517958	0.676365	-0.169819	1.16165	0.764207	PRKCB;PTPRJ
MN_Chat	26wk	DOWN	GO_Biological_Process_2025	Regulation of Organelle Organization (GO:0033043)	1997-02-01	0.523512	0.68207	-0.166171	1.14937	0.743866	STX18;MTM1
MN_Chat	26wk	DOWN	GO_Biological_Process_2025	Vitamin Transport (GO:0051180)	1941-01-01	0.525491	0.68207	-0.166171	1.3649	0.87821	SLC35F3
MN_Chat	26wk	DOWN	GO_Biological_Process_2025	Positive Regulation of Myoblast Differentiation (GO:0045663)	1941-01-01	0.525491	0.68207	-0.166171	1.3649	0.87821	DPF3
MN_Chat	26wk	DOWN	GO_Biological_Process_2025	Regulation of Hippo Signaling (GO:0035330)	1941-01-01	0.525491	0.68207	-0.166171	1.3649	0.87821	VGLL4
MN_Chat	26wk	DOWN	GO_Biological_Process_2025	Regulation of Heart Rate by Cardiac Conduction (GO:0086091)	1941-01-01	0.525491	0.68207	-0.166171	1.3649	0.87821	KCNJ3
MN_Chat	26wk	DOWN	GO_Biological_Process_2025	Monoatomic Cation Transport (GO:0006812)	1941-01-01	0.525491	0.68207	-0.166171	1.3649	0.87821	GRIN2B
MN_Chat	26wk	DOWN	GO_Biological_Process_2025	Positive Regulation of Actin Filament Polymerization (GO:0030838)	1941-01-01	0.525491	0.68207	-0.166171	1.3649	0.87821	PRKCE
MN_Chat	26wk	DOWN	GO_Biological_Process_2025	Odontogenesis (GO:0042476)	1941-01-01	0.525491	0.68207	-0.166171	1.3649	0.87821	ROGDI
MN_Chat	26wk	DOWN	GO_Biological_Process_2025	Negative Regulation of Response to External Stimulus (GO:0032102)	3/154	0.526236	0.682524	-0.165882	1.08459	0.696312	EPHA4;GRID2;TEK
MN_Chat	26wk	DOWN	GO_Biological_Process_2025	Positive Regulation of Proteasomal Protein Catabolic Process (GO:1901800)	1998-02-01	0.529022	0.685623	-0.163915	1.13734	0.72417	SH3RF3;FBXW7
MN_Chat	26wk	DOWN	GO_Biological_Process_2025	Positive Regulation of Double-Strand Break Repair via Homologous Recombination (GO:1905168)	1942-01-01	0.534049	0.688002	-0.16241	1.33154	0.835234	TRRAP
MN_Chat	26wk	DOWN	GO_Biological_Process_2025	Axoneme Assembly (GO:0035082)	1942-01-01	0.534049	0.688002	-0.16241	1.33154	0.835234	SPAG1
MN_Chat	26wk	DOWN	GO_Biological_Process_2025	Cardiac Ventricle Morphogenesis (GO:0003208)	1942-01-01	0.534049	0.688002	-0.16241	1.33154	0.835234	BMPR1A
MN_Chat	26wk	DOWN	GO_Biological_Process_2025	Keratinocyte Differentiation (GO:0030216)	1942-01-01	0.534049	0.688002	-0.16241	1.33154	0.835234	PPP3CA
MN_Chat	26wk	DOWN	GO_Biological_Process_2025	Negative Regulation of DNA Recombination (GO:0045910)	1942-01-01	0.534049	0.688002	-0.16241	1.33154	0.835234	KMT5A
MN_Chat	26wk	DOWN	GO_Biological_Process_2025	Positive Regulation of Neuron Differentiation (GO:0045666)	1942-01-01	0.534049	0.688002	-0.16241	1.33154	0.835234	DMD
MN_Chat	26wk	DOWN	GO_Biological_Process_2025	Positive Regulation of Receptor Signaling Pathway via STAT (GO:1904894)	1942-01-01	0.534049	0.688002	-0.16241	1.33154	0.835234	OCIAD2
MN_Chat	26wk	DOWN	GO_Biological_Process_2025	Regulation of Chromosome Organization (GO:0033044)	1942-01-01	0.534049	0.688002	-0.16241	1.33154	0.835234	HDAC8
MN_Chat	26wk	DOWN	GO_Biological_Process_2025	Regulation of Protein Secretion (GO:0050708)	1999-02-01	0.53449	0.688056	-0.162376	1.12555	0.705096	PPIA;RAPGEF4
MN_Chat	26wk	DOWN	GO_Biological_Process_2025	Import Into the Mitochondrion (GO:0170036)	1943-01-01	0.542454	0.69211	-0.159825	1.29977	0.79501	TOMM40
MN_Chat	26wk	DOWN	GO_Biological_Process_2025	Positive Regulation of Stress Fiber Assembly (GO:0051496)	1943-01-01	0.542454	0.69211	-0.159825	1.29977	0.79501	PPM1E
MN_Chat	26wk	DOWN	GO_Biological_Process_2025	Positive Regulation of Monoatomic Ion Transport (GO:0043270)	1943-01-01	0.542454	0.69211	-0.159825	1.29977	0.79501	STIM2
MN_Chat	26wk	DOWN	GO_Biological_Process_2025	Non-Canonical Wnt Signaling Pathway (GO:0035567)	1943-01-01	0.542454	0.69211	-0.159825	1.29977	0.79501	TIAM1
MN_Chat	26wk	DOWN	GO_Biological_Process_2025	Neutrophil Chemotaxis (GO:0030593)	1943-01-01	0.542454	0.69211	-0.159825	1.29977	0.79501	PPIA
MN_Chat	26wk	DOWN	GO_Biological_Process_2025	RNA Transport (GO:0050658)	1943-01-01	0.542454	0.69211	-0.159825	1.29977	0.79501	NUP188
MN_Chat	26wk	DOWN	GO_Biological_Process_2025	Mitochondrial Transport (GO:0006839)	1943-01-01	0.542454	0.69211	-0.159825	1.29977	0.79501	TOMM40
MN_Chat	26wk	DOWN	GO_Biological_Process_2025	Cell Cycle G2/M Phase Transition (GO:0044839)	1943-01-01	0.542454	0.69211	-0.159825	1.29977	0.79501	TPD52L1
MN_Chat	26wk	DOWN	GO_Biological_Process_2025	Response to UV (GO:0009411)	2/100	0.539913	0.69211	-0.159825	1.11401	0.686618	FBXW7;ERCC5
MN_Chat	26wk	DOWN	GO_Biological_Process_2025	Cellular Response to Chemical Stress (GO:0062197)	2/100	0.539913	0.69211	-0.159825	1.11401	0.686618	PPIA;ATG7
MN_Chat	26wk	DOWN	GO_Biological_Process_2025	mRNA Transcription (GO:0009299)	1943-01-01	0.542454	0.69211	-0.159825	1.29977	0.79501	THRB
MN_Chat	26wk	DOWN	GO_Biological_Process_2025	Regulation of Peptidyl-Tyrosine Phosphorylation (GO:0050730)	1943-01-01	0.542454	0.69211	-0.159825	1.29977	0.79501	EFNA5
MN_Chat	26wk	DOWN	GO_Biological_Process_2025	Actin Filament Organization (GO:0007015)	3/158	0.54355	0.692996	-0.159269	1.05638	0.644007	NEBL;PLS3;CGNL1
MN_Chat	26wk	DOWN	GO_Biological_Process_2025	mRNA Metabolic Process (GO:0016071)	2/101	0.545293	0.69368	-0.158841	1.1027	0.668714	ATXN2L;PRKCA
MN_Chat	26wk	DOWN	GO_Biological_Process_2025	Hemopoiesis (GO:0030097)	2/101	0.545293	0.69368	-0.158841	1.1027	0.668714	MECOM;TEK
MN_Chat	26wk	DOWN	GO_Biological_Process_2025	Recombinational Repair (GO:0000725)	2/101	0.545293	0.69368	-0.158841	1.1027	0.668714	ERCC5;SAMHD1
MN_Chat	26wk	DOWN	GO_Biological_Process_2025	Positive Regulation of Cell Division (GO:0051781)	1944-01-01	0.550708	0.694423	-0.158376	1.26948	0.757311	PRKCE
MN_Chat	26wk	DOWN	GO_Biological_Process_2025	Peptidyl-Threonine Modification (GO:0018210)	1944-01-01	0.550708	0.694423	-0.158376	1.26948	0.757311	PRKCA
MN_Chat	26wk	DOWN	GO_Biological_Process_2025	Bone Development (GO:0060348)	1944-01-01	0.550708	0.694423	-0.158376	1.26948	0.757311	PLS3
MN_Chat	26wk	DOWN	GO_Biological_Process_2025	Positive Regulation of Wound Healing (GO:0090303)	1944-01-01	0.550708	0.694423	-0.158376	1.26948	0.757311	PRKCE
MN_Chat	26wk	DOWN	GO_Biological_Process_2025	Regulation of Autophagosome Assembly (GO:2000785)	1944-01-01	0.550708	0.694423	-0.158376	1.26948	0.757311	MTM1
MN_Chat	26wk	DOWN	GO_Biological_Process_2025	Regulated Exocytosis (GO:0045055)	1944-01-01	0.550708	0.694423	-0.158376	1.26948	0.757311	ABCC4
MN_Chat	26wk	DOWN	GO_Biological_Process_2025	Regulation of Canonical Wnt Signaling Pathway (GO:0060828)	4/216	0.546924	0.694423	-0.158376	1.02968	0.621356	HECW1;GPC5;LYPD6;DKK3
MN_Chat	26wk	DOWN	GO_Biological_Process_2025	Amino Acid Transport (GO:0006865)	1944-01-01	0.550708	0.694423	-0.158376	1.26948	0.757311	SLC43A2
MN_Chat	26wk	DOWN	GO_Biological_Process_2025	Positive Regulation of Protein Localization (GO:1903829)	2/102	0.550629	0.694423	-0.158376	1.09162	0.651363	NLGN2;LIMK2
MN_Chat	26wk	DOWN	GO_Biological_Process_2025	Phospholipase C-activating G Protein-Coupled Receptor Signaling Pathway (GO:0007200)	2/102	0.550629	0.694423	-0.158376	1.09162	0.651363	GRID1;ADRA1A
MN_Chat	26wk	DOWN	GO_Biological_Process_2025	Negative Regulation of Protein Modification Process (GO:0031400)	1944-01-01	0.550708	0.694423	-0.158376	1.26948	0.757311	PPIA
MN_Chat	26wk	DOWN	GO_Biological_Process_2025	Regulation of Microtubule-Based Process (GO:0032886)	1944-01-01	0.550708	0.694423	-0.158376	1.26948	0.757311	EFNA5
MN_Chat	26wk	DOWN	GO_Biological_Process_2025	Negative Regulation of BMP Signaling Pathway (GO:0030514)	1945-01-01	0.558813	0.703101	-0.152982	1.24057	0.721937	CRIM1
MN_Chat	26wk	DOWN	GO_Biological_Process_2025	Establishment of Protein Localization to Mitochondrion (GO:0072655)	1945-01-01	0.558813	0.703101	-0.152982	1.24057	0.721937	TOMM40
MN_Chat	26wk	DOWN	GO_Biological_Process_2025	Endothelial Cell Migration (GO:0043542)	1945-01-01	0.558813	0.703101	-0.152982	1.24057	0.721937	FSTL1
MN_Chat	26wk	DOWN	GO_Biological_Process_2025	Negative Regulation of Signal Transduction (GO:0009968)	5/277	0.559822	0.703858	-0.152515	1.0029	0.581819	PRKCB;FBXW7;PTPRJ;VGLL4;KCTD6
MN_Chat	26wk	DOWN	GO_Biological_Process_2025	Macroautophagy (GO:0016236)	3/162	0.560493	0.704189	-0.152311	1.0296	0.596073	VPS33A;VTI1A;ATG7
MN_Chat	26wk	DOWN	GO_Biological_Process_2025	Regulation of RNA Splicing (GO:0043484)	2/104	0.561168	0.704523	-0.152105	1.07011	0.618238	TRRAP;TADA1
MN_Chat	26wk	DOWN	GO_Biological_Process_2025	Regulation of Osteoclast Differentiation (GO:0045670)	1946-01-01	0.566772	0.708465	-0.149682	1.21294	0.688704	PPP3CA
MN_Chat	26wk	DOWN	GO_Biological_Process_2025	Positive Regulation of Chemotaxis (GO:0050921)	1946-01-01	0.566772	0.708465	-0.149682	1.21294	0.688704	DSCAM
MN_Chat	26wk	DOWN	GO_Biological_Process_2025	Positive Regulation of Nucleocytoplasmic Transport (GO:0046824)	1946-01-01	0.566772	0.708465	-0.149682	1.21294	0.688704	GAS6
MN_Chat	26wk	DOWN	GO_Biological_Process_2025	Regulation of Cell-Substrate Adhesion (GO:0010810)	1946-01-01	0.566772	0.708465	-0.149682	1.21294	0.688704	NF1
MN_Chat	26wk	DOWN	GO_Biological_Process_2025	Homotypic Cell-Cell Adhesion (GO:0034109)	1946-01-01	0.566772	0.708465	-0.149682	1.21294	0.688704	PPIA
MN_Chat	26wk	DOWN	GO_Biological_Process_2025	Regulation of Intrinsic Apoptotic Signaling Pathway (GO:2001242)	1946-01-01	0.566772	0.708465	-0.149682	1.21294	0.688704	GSDME
MN_Chat	26wk	DOWN	GO_Biological_Process_2025	Regulation of mRNA Catabolic Process (GO:0061013)	1947-01-01	0.574588	0.714095	-0.146244	1.18651	0.657447	PRKCA
MN_Chat	26wk	DOWN	GO_Biological_Process_2025	Cell Surface Receptor Signaling Pathway via JAK-STAT (GO:0007259)	1947-01-01	0.574588	0.714095	-0.146244	1.18651	0.657447	PKD1
MN_Chat	26wk	DOWN	GO_Biological_Process_2025	BMP Signaling Pathway (GO:0030509)	1947-01-01	0.574588	0.714095	-0.146244	1.18651	0.657447	BMPR1A
MN_Chat	26wk	DOWN	GO_Biological_Process_2025	Bicellular Tight Junction Assembly (GO:0070830)	1947-01-01	0.574588	0.714095	-0.146244	1.18651	0.657447	MPP7
MN_Chat	26wk	DOWN	GO_Biological_Process_2025	Cardiac Conduction (GO:0061337)	1947-01-01	0.574588	0.714095	-0.146244	1.18651	0.657447	KCNJ3
MN_Chat	26wk	DOWN	GO_Biological_Process_2025	Stem Cell Differentiation (GO:0048863)	1947-01-01	0.574588	0.714095	-0.146244	1.18651	0.657447	BMPR1A
MN_Chat	26wk	DOWN	GO_Biological_Process_2025	Double-Strand Break Repair via Nonhomologous End Joining (GO:0006303)	1947-01-01	0.574588	0.714095	-0.146244	1.18651	0.657447	DCLRE1C
MN_Chat	26wk	DOWN	GO_Biological_Process_2025	Positive Regulation of Cytokine-Mediated Signaling Pathway (GO:0001961)	1947-01-01	0.574588	0.714095	-0.146244	1.18651	0.657447	GAS6
MN_Chat	26wk	DOWN	GO_Biological_Process_2025	Cell-Matrix Adhesion (GO:0007160)	2/107	0.576644	0.715105	-0.14563	1.03937	0.572206	TIAM1;PKD1
MN_Chat	26wk	DOWN	GO_Biological_Process_2025	Proteasome-Mediated Ubiquitin-Dependent Protein Catabolic Process (GO:0043161)	6/340	0.576498	0.715105	-0.14563	0.979702	0.539603	FBXW7;TRIM2;CUL2;LTN1;ANAPC10;FBXO31
MN_Chat	26wk	DOWN	GO_Biological_Process_2025	Dephosphorylation (GO:0016311)	2/107	0.576644	0.715105	-0.14563	1.03937	0.572206	PPP3CA;MTM1
MN_Chat	26wk	DOWN	GO_Biological_Process_2025	Blood Circulation (GO:0008015)	1948-01-01	0.582263	0.717945	-0.143909	1.1612	0.628017	HTR7
MN_Chat	26wk	DOWN	GO_Biological_Process_2025	Negative Regulation of Tumor Necrosis Factor Production (GO:0032720)	1948-01-01	0.582263	0.717945	-0.143909	1.1612	0.628017	GAS6
MN_Chat	26wk	DOWN	GO_Biological_Process_2025	Replication Fork Processing (GO:0031297)	1948-01-01	0.582263	0.717945	-0.143909	1.1612	0.628017	SAMHD1
MN_Chat	26wk	DOWN	GO_Biological_Process_2025	Membrane Lipid Biosynthetic Process (GO:0046467)	1948-01-01	0.582263	0.717945	-0.143909	1.1612	0.628017	ST3GAL6
MN_Chat	26wk	DOWN	GO_Biological_Process_2025	Mitophagy (GO:0000423)	1948-01-01	0.582263	0.717945	-0.143909	1.1612	0.628017	ATG7
MN_Chat	26wk	DOWN	GO_Biological_Process_2025	Oligosaccharide Metabolic Process (GO:0009311)	1948-01-01	0.582263	0.717945	-0.143909	1.1612	0.628017	ST3GAL6
MN_Chat	26wk	DOWN	GO_Biological_Process_2025	Pyruvate Metabolic Process (GO:0006090)	1948-01-01	0.582263	0.717945	-0.143909	1.1612	0.628017	ENO2
MN_Chat	26wk	DOWN	GO_Biological_Process_2025	Positive Regulation of Innate Immune Response (GO:0045089)	1948-01-01	0.582263	0.717945	-0.143909	1.1612	0.628017	POLR3G
MN_Chat	26wk	DOWN	GO_Biological_Process_2025	Protein Localization to Chromosome (GO:0034502)	1949-01-01	0.589801	0.721565	-0.141725	1.13695	0.600278	SPNS1
MN_Chat	26wk	DOWN	GO_Biological_Process_2025	Negative Regulation of TORC1 Signaling (GO:1904262)	1949-01-01	0.589801	0.721565	-0.141725	1.13695	0.600278	PRKCA
MN_Chat	26wk	DOWN	GO_Biological_Process_2025	Negative Regulation of Small GTPase Mediated Signal Transduction (GO:0051058)	1949-01-01	0.589801	0.721565	-0.141725	1.13695	0.600278	CGNL1
MN_Chat	26wk	DOWN	GO_Biological_Process_2025	Epidermal Growth Factor Receptor Signaling Pathway (GO:0007173)	1949-01-01	0.589801	0.721565	-0.141725	1.13695	0.600278	ABL2
MN_Chat	26wk	DOWN	GO_Biological_Process_2025	Positive Regulation of Smooth Muscle Cell Proliferation (GO:0048661)	1949-01-01	0.589801	0.721565	-0.141725	1.13695	0.600278	BMPR1A
MN_Chat	26wk	DOWN	GO_Biological_Process_2025	Regulation of Stem Cell Differentiation (GO:2000736)	1949-01-01	0.589801	0.721565	-0.141725	1.13695	0.600278	BMPR1A
MN_Chat	26wk	DOWN	GO_Biological_Process_2025	Regulation of Wound Healing (GO:0061041)	1949-01-01	0.589801	0.721565	-0.141725	1.13695	0.600278	PRKCE
MN_Chat	26wk	DOWN	GO_Biological_Process_2025	Regulation of Insulin Receptor Signaling Pathway (GO:0046626)	1949-01-01	0.589801	0.721565	-0.141725	1.13695	0.600278	PRKCB
MN_Chat	26wk	DOWN	GO_Biological_Process_2025	Positive Regulation of Epithelial to Mesenchymal Transition (GO:0010718)	1949-01-01	0.589801	0.721565	-0.141725	1.13695	0.600278	TIAM1
MN_Chat	26wk	DOWN	GO_Biological_Process_2025	Actin Polymerization or Depolymerization (GO:0008154)	1949-01-01	0.589801	0.721565	-0.141725	1.13695	0.600278	WASF3
MN_Chat	26wk	DOWN	GO_Biological_Process_2025	RNA 3'-End Processing (GO:0031123)	1949-01-01	0.589801	0.721565	-0.141725	1.13695	0.600278	INTS6L
MN_Chat	26wk	DOWN	GO_Biological_Process_2025	GPCR Sgnlng Pway, Coupled to Cyclic Nucleotide Second Messenger (GO:0007187)	1950-01-01	0.597202	0.724964	-0.139683	1.11369	0.574109	HTR7
MN_Chat	26wk	DOWN	GO_Biological_Process_2025	Positive Regulation of Blood Vessel Endothelial Cell Migration (GO:0043536)	1950-01-01	0.597202	0.724964	-0.139683	1.11369	0.574109	PRKCA
MN_Chat	26wk	DOWN	GO_Biological_Process_2025	Neutrophil Migration (GO:1990266)	1950-01-01	0.597202	0.724964	-0.139683	1.11369	0.574109	PPIA
MN_Chat	26wk	DOWN	GO_Biological_Process_2025	Negative Regulation of ERK1 and ERK2 Cascade (GO:0070373)	1950-01-01	0.597202	0.724964	-0.139683	1.11369	0.574109	EPHA4
MN_Chat	26wk	DOWN	GO_Biological_Process_2025	Negative Regulation of Tumor Necrosis Factor Superfamily Cytokine Production (GO:1903556)	1950-01-01	0.597202	0.724964	-0.139683	1.11369	0.574109	GAS6
MN_Chat	26wk	DOWN	GO_Biological_Process_2025	RNA Methylation (GO:0001510)	1950-01-01	0.597202	0.724964	-0.139683	1.11369	0.574109	SNRPF
MN_Chat	26wk	DOWN	GO_Biological_Process_2025	Negative Regulation of Phosphorylation (GO:0042326)	1950-01-01	0.597202	0.724964	-0.139683	1.11369	0.574109	PPIA
MN_Chat	26wk	DOWN	GO_Biological_Process_2025	Negative Regulation of Developmental Process (GO:0051093)	2/111	0.596653	0.724964	-0.139683	1.00103	0.516949	DCC;GAS6
MN_Chat	26wk	DOWN	GO_Biological_Process_2025	Regulation of Autophagy (GO:0010506)	4/230	0.596575	0.724964	-0.139683	0.965198	0.498573	ABL2;PRKCA;ATP6V1E1;TPCN2
MN_Chat	26wk	DOWN	GO_Biological_Process_2025	Regulation of Macromolecule Biosynthetic Process (GO:0010556)	3/170	0.593215	0.724964	-0.139683	0.979872	0.511687	KDM4B;SLC8A1;AFF1
MN_Chat	26wk	DOWN	GO_Biological_Process_2025	Regulation of Tumor Necrosis Factor-Mediated Signaling Pathway (GO:0010803)	1950-01-01	0.597202	0.724964	-0.139683	1.11369	0.574109	GAS6
MN_Chat	26wk	DOWN	GO_Biological_Process_2025	Regulation of Ubiquitin-Dependent Protein Catabolic Process (GO:2000058)	1951-01-01	0.604471	0.725618	-0.139292	1.09136	0.549395	FBXW7
MN_Chat	26wk	DOWN	GO_Biological_Process_2025	Blood Vessel Morphogenesis (GO:0048514)	1951-01-01	0.604471	0.725618	-0.139292	1.09136	0.549395	NF1
MN_Chat	26wk	DOWN	GO_Biological_Process_2025	Proton Transmembrane Transport (GO:1902600)	1951-01-01	0.604471	0.725618	-0.139292	1.09136	0.549395	ATP6V1E1
MN_Chat	26wk	DOWN	GO_Biological_Process_2025	Positive Regulation of Leukocyte Mediated Cytotoxicity (GO:0001912)	1951-01-01	0.604471	0.725618	-0.139292	1.09136	0.549395	CADM1
MN_Chat	26wk	DOWN	GO_Biological_Process_2025	Organic Hydroxy Compound Transport (GO:0015850)	1951-01-01	0.604471	0.725618	-0.139292	1.09136	0.549395	ABCC4
MN_Chat	26wk	DOWN	GO_Biological_Process_2025	Nicotinamide Nucleotide Metabolic Process (GO:0046496)	1951-01-01	0.604471	0.725618	-0.139292	1.09136	0.549395	ENO2
MN_Chat	26wk	DOWN	GO_Biological_Process_2025	Macromolecule Glycosylation (GO:0043413)	1951-01-01	0.604471	0.725618	-0.139292	1.09136	0.549395	ST3GAL6
MN_Chat	26wk	DOWN	GO_Biological_Process_2025	Cardiac Muscle Tissue Development (GO:0048738)	1951-01-01	0.604471	0.725618	-0.139292	1.09136	0.549395	BMPR1A
MN_Chat	26wk	DOWN	GO_Biological_Process_2025	Positive Regulation of Actin Filament Bundle Assembly (GO:0032233)	1951-01-01	0.604471	0.725618	-0.139292	1.09136	0.549395	PPM1E
MN_Chat	26wk	DOWN	GO_Biological_Process_2025	Regulation of Interferon-Beta Production (GO:0032648)	1951-01-01	0.604471	0.725618	-0.139292	1.09136	0.549395	POLR3G
MN_Chat	26wk	DOWN	GO_Biological_Process_2025	Autophagosome Maturation (GO:0097352)	1951-01-01	0.604471	0.725618	-0.139292	1.09136	0.549395	VPS33A
MN_Chat	26wk	DOWN	GO_Biological_Process_2025	Regulation of Lipid Metabolic Process (GO:0019216)	1951-01-01	0.604471	0.725618	-0.139292	1.09136	0.549395	ABCA7
MN_Chat	26wk	DOWN	GO_Biological_Process_2025	Carboxylic Acid Transmembrane Transport (GO:1905039)	1951-01-01	0.604471	0.725618	-0.139292	1.09136	0.549395	LRRC8C
MN_Chat	26wk	DOWN	GO_Biological_Process_2025	Regulation of Mitotic Metaphase/Anaphase Transition (GO:0030071)	1951-01-01	0.604471	0.725618	-0.139292	1.09136	0.549395	DPF3
MN_Chat	26wk	DOWN	GO_Biological_Process_2025	Regulation of Epidermal Growth Factor Receptor Signaling Pathway (GO:0042058)	1951-01-01	0.604471	0.725618	-0.139292	1.09136	0.549395	PTPRJ
MN_Chat	26wk	DOWN	GO_Biological_Process_2025	Endoplasmic Reticulum to Golgi Vesicle-Mediated Transport (GO:0006888)	2/112	0.601543	0.725618	-0.139292	0.991874	0.504127	VTI1A;TRAPPC9
MN_Chat	26wk	DOWN	GO_Biological_Process_2025	Regulation of Protein Ubiquitination (GO:0031396)	2/113	0.606389	0.725899	-0.139124	0.982888	0.491674	FBXW7;HDAC8
MN_Chat	26wk	DOWN	GO_Biological_Process_2025	Mitotic Cell Cycle Phase Transition (GO:0044772)	2/113	0.606389	0.725899	-0.139124	0.982888	0.491674	CUL2;TPD52L1
MN_Chat	26wk	DOWN	GO_Biological_Process_2025	Regulation of Primary Metabolic Process (GO:0080090)	2/113	0.606389	0.725899	-0.139124	0.982888	0.491674	TRRAP;TADA1
MN_Chat	26wk	DOWN	GO_Biological_Process_2025	Lipid Transport (GO:0006869)	2/113	0.606389	0.725899	-0.139124	0.982888	0.491674	ABCC4;RIMBP2
MN_Chat	26wk	DOWN	GO_Biological_Process_2025	Cholesterol Transport (GO:0030301)	1952-01-01	0.611609	0.729112	-0.137206	1.06991	0.526035	ABCA7
MN_Chat	26wk	DOWN	GO_Biological_Process_2025	Regulation of Substrate Adhesion-Dependent Cell Spreading (GO:1900024)	1952-01-01	0.611609	0.729112	-0.137206	1.06991	0.526035	EFNA5
MN_Chat	26wk	DOWN	GO_Biological_Process_2025	Regulation of Telomere Maintenance (GO:0032204)	1952-01-01	0.611609	0.729112	-0.137206	1.06991	0.526035	HDAC8
MN_Chat	26wk	DOWN	GO_Biological_Process_2025	Positive Regulation of Proteolysis (GO:0045862)	1952-01-01	0.611609	0.729112	-0.137206	1.06991	0.526035	ASPH
MN_Chat	26wk	DOWN	GO_Biological_Process_2025	Double-Strand Break Repair via Homologous Recombination (GO:0000724)	2/114	0.61119	0.729112	-0.137206	0.974062	0.479578	ERCC5;SAMHD1
MN_Chat	26wk	DOWN	GO_Biological_Process_2025	T Cell Activation (GO:0042110)	2/114	0.61119	0.729112	-0.137206	0.974062	0.479578	PPP3CA;SPNS1
MN_Chat	26wk	DOWN	GO_Biological_Process_2025	Intrinsic Apoptotic Signaling Pathway (GO:0097193)	2/115	0.615946	0.732763	-0.135036	0.965393	0.467826	CUL2;MAP3K5
MN_Chat	26wk	DOWN	GO_Biological_Process_2025	Negative Regulation of Growth (GO:0045926)	2/115	0.615946	0.732763	-0.135036	0.965393	0.467826	PTPRJ;VGLL4
MN_Chat	26wk	DOWN	GO_Biological_Process_2025	Protein Processing (GO:0016485)	2/115	0.615946	0.732763	-0.135036	0.965393	0.467826	IMMP2L;MMP16
MN_Chat	26wk	DOWN	GO_Biological_Process_2025	Nucleotide-Excision Repair (GO:0006289)	1953-01-01	0.618618	0.732909	-0.13495	1.04928	0.503936	ERCC5
MN_Chat	26wk	DOWN	GO_Biological_Process_2025	Cytoplasmic Microtubule Organization (GO:0031122)	1953-01-01	0.618618	0.732909	-0.13495	1.04928	0.503936	LIMK2
MN_Chat	26wk	DOWN	GO_Biological_Process_2025	Regulation of Smoothened Signaling Pathway (GO:0008589)	1953-01-01	0.618618	0.732909	-0.13495	1.04928	0.503936	KCTD6
MN_Chat	26wk	DOWN	GO_Biological_Process_2025	Regulation of Proteolysis (GO:0030162)	1953-01-01	0.618618	0.732909	-0.13495	1.04928	0.503936	ASPH
MN_Chat	26wk	DOWN	GO_Biological_Process_2025	B Cell Differentiation (GO:0030183)	1953-01-01	0.618618	0.732909	-0.13495	1.04928	0.503936	PTPRJ
MN_Chat	26wk	DOWN	GO_Biological_Process_2025	Double-Strand Break Repair (GO:0006302)	3/176	0.6167	0.732909	-0.13495	0.945597	0.457075	DCLRE1C;ERCC5;SAMHD1
MN_Chat	26wk	DOWN	GO_Biological_Process_2025	Protein Complex Oligomerization (GO:0051259)	2/116	0.620657	0.734821	-0.133819	0.956875	0.456407	PRMT8;LRRC8C
MN_Chat	26wk	DOWN	GO_Biological_Process_2025	Positive Regulation of Cell Differentiation (GO:0045597)	5/297	0.621598	0.73543	-0.133459	0.933243	0.443721	TIAM1;PPP3CA;DPF3;DMD;BMPR1A
MN_Chat	26wk	DOWN	GO_Biological_Process_2025	Apical Junction Assembly (GO:0043297)	1954-01-01	0.625501	0.738528	-0.131633	1.02943	0.483012	MPP7
MN_Chat	26wk	DOWN	GO_Biological_Process_2025	Cellular Response to BMP Stimulus (GO:0071773)	1954-01-01	0.625501	0.738528	-0.131633	1.02943	0.483012	BMPR1A
MN_Chat	26wk	DOWN	GO_Biological_Process_2025	Negative Regulation of Canonical Wnt Signaling Pathway (GO:0090090)	2/117	0.625324	0.738528	-0.131633	0.948506	0.44531	HECW1;DKK3
MN_Chat	26wk	DOWN	GO_Biological_Process_2025	Glycolipid Biosynthetic Process (GO:0009247)	1955-01-01	0.63226	0.741434	-0.129928	1.01032	0.463184	ST3GAL6
MN_Chat	26wk	DOWN	GO_Biological_Process_2025	Cell Surface Receptor Signaling Pathway via STAT (GO:0097696)	1955-01-01	0.63226	0.741434	-0.129928	1.01032	0.463184	PKD1
MN_Chat	26wk	DOWN	GO_Biological_Process_2025	Positive Regulation of Protein Localization to Plasma Membrane (GO:1903078)	1955-01-01	0.63226	0.741434	-0.129928	1.01032	0.463184	PRKCE
MN_Chat	26wk	DOWN	GO_Biological_Process_2025	Endoplasmic Reticulum Organization (GO:0007029)	1955-01-01	0.63226	0.741434	-0.129928	1.01032	0.463184	STX18
MN_Chat	26wk	DOWN	GO_Biological_Process_2025	Positive Regulation of Epithelial Cell Proliferation (GO:0050679)	2/118	0.629946	0.741434	-0.129928	0.940281	0.434523	PRKCA;TEK
MN_Chat	26wk	DOWN	GO_Biological_Process_2025	Regulation of Alternative mRNA Splicing, via Spliceosome (GO:0000381)	1955-01-01	0.63226	0.741434	-0.129928	1.01032	0.463184	RBFOX3
MN_Chat	26wk	DOWN	GO_Biological_Process_2025	Regulation of Cytokine Production Involved in Inflammatory Response (GO:1900015)	1955-01-01	0.63226	0.741434	-0.129928	1.01032	0.463184	PRKCA
MN_Chat	26wk	DOWN	GO_Biological_Process_2025	Regulation of Receptor Signaling Pathway via JAK-STAT (GO:0046425)	1955-01-01	0.63226	0.741434	-0.129928	1.01032	0.463184	OCIAD2
MN_Chat	26wk	DOWN	GO_Biological_Process_2025	Regulation of Peptide Hormone Secretion (GO:0090276)	1955-01-01	0.63226	0.741434	-0.129928	1.01032	0.463184	RAPGEF4
MN_Chat	26wk	DOWN	GO_Biological_Process_2025	Dicarboxylic Acid Metabolic Process (GO:0043648)	1955-01-01	0.63226	0.741434	-0.129928	1.01032	0.463184	GRID2
MN_Chat	26wk	DOWN	GO_Biological_Process_2025	Positive Regulation of Cell Cycle Process (GO:0090068)	2/119	0.634524	0.743583	-0.12867	0.932197	0.424037	PRKCE;MAD1L1
MN_Chat	26wk	DOWN	GO_Biological_Process_2025	Neuron Differentiation (GO:0030182)	3/181	0.635561	0.744292	-0.128256	0.918799	0.416443	ATP8A2;TENM3;DMD
MN_Chat	26wk	DOWN	GO_Biological_Process_2025	Mitotic Metaphase Chromosome Alignment (GO:0007080)	1956-01-01	0.638898	0.744345	-0.128226	0.991897	0.444381	MAD1L1
MN_Chat	26wk	DOWN	GO_Biological_Process_2025	Positive Regulation of Leukocyte Chemotaxis (GO:0002690)	1956-01-01	0.638898	0.744345	-0.128226	0.991897	0.444381	GAS6
MN_Chat	26wk	DOWN	GO_Biological_Process_2025	Sulfur Compound Biosynthetic Process (GO:0044272)	1956-01-01	0.638898	0.744345	-0.128226	0.991897	0.444381	CSGALNACT1
MN_Chat	26wk	DOWN	GO_Biological_Process_2025	Cellular Response to Alcohol (GO:0097306)	1956-01-01	0.638898	0.744345	-0.128226	0.991897	0.444381	GNG2
MN_Chat	26wk	DOWN	GO_Biological_Process_2025	Regulation of Transforming Growth Factor Beta Receptor Signaling Pathway (GO:0017015)	2/120	0.639058	0.744345	-0.128226	0.92425	0.413842	MECOM;DKK3
MN_Chat	26wk	DOWN	GO_Biological_Process_2025	Regulation of Protein Localization to Nucleus (GO:1900180)	1956-01-01	0.638898	0.744345	-0.128226	0.991897	0.444381	LIMK2
MN_Chat	26wk	DOWN	GO_Biological_Process_2025	Epidermal Cell Differentiation (GO:0009913)	1956-01-01	0.638898	0.744345	-0.128226	0.991897	0.444381	PPP3CA
MN_Chat	26wk	DOWN	GO_Biological_Process_2025	Positive Regulation of DNA Recombination (GO:0045911)	1956-01-01	0.638898	0.744345	-0.128226	0.991897	0.444381	TRRAP
MN_Chat	26wk	DOWN	GO_Biological_Process_2025	Negative Regulation of Innate Immune Response (GO:0045824)	1957-01-01	0.645416	0.74721	-0.126558	0.974135	0.426535	SAMHD1
MN_Chat	26wk	DOWN	GO_Biological_Process_2025	mRNA Stabilization (GO:0048255)	1957-01-01	0.645416	0.74721	-0.126558	0.974135	0.426535	ELAVL4
MN_Chat	26wk	DOWN	GO_Biological_Process_2025	Heart Morphogenesis (GO:0003007)	1957-01-01	0.645416	0.74721	-0.126558	0.974135	0.426535	BMPR1A
MN_Chat	26wk	DOWN	GO_Biological_Process_2025	Glucose Metabolic Process (GO:0006006)	1957-01-01	0.645416	0.74721	-0.126558	0.974135	0.426535	ENO2
MN_Chat	26wk	DOWN	GO_Biological_Process_2025	Cellular Response to Interleukin-1 (GO:0071347)	1957-01-01	0.645416	0.74721	-0.126558	0.974135	0.426535	IL1RAP
MN_Chat	26wk	DOWN	GO_Biological_Process_2025	Cartilage Development (GO:0051216)	1957-01-01	0.645416	0.74721	-0.126558	0.974135	0.426535	PKD1
MN_Chat	26wk	DOWN	GO_Biological_Process_2025	Cellular Response to Oxidative Stress (GO:0034599)	2/121	0.643547	0.74721	-0.126558	0.916436	0.403928	PPIA;SLC8A1
MN_Chat	26wk	DOWN	GO_Biological_Process_2025	Positive Regulation of Catabolic Process (GO:0009896)	3/183	0.642922	0.74721	-0.126558	0.908497	0.401312	FBXW7;ATG7;VGLL4
MN_Chat	26wk	DOWN	GO_Biological_Process_2025	Negative Regulation of Response to Stimulus (GO:0048585)	1957-01-01	0.645416	0.74721	-0.126558	0.974135	0.426535	EPHA4
MN_Chat	26wk	DOWN	GO_Biological_Process_2025	Positive Regulation of Developmental Process (GO:0051094)	4/245	0.64602	0.747408	-0.126443	0.904424	0.395165	PPP3CA;NLGN1;DPF3;BMPR1A
MN_Chat	26wk	DOWN	GO_Biological_Process_2025	Negative Regulation of Protein Modification by Small Protein Conjugation or Removal (GO:1903321)	1958-01-01	0.651817	0.75059	-0.124597	0.956996	0.409587	HDAC8
MN_Chat	26wk	DOWN	GO_Biological_Process_2025	Sprouting Angiogenesis (GO:0002040)	1958-01-01	0.651817	0.75059	-0.124597	0.956996	0.409587	TEK
MN_Chat	26wk	DOWN	GO_Biological_Process_2025	Regulation of Mitotic Nuclear Division (GO:0007088)	1958-01-01	0.651817	0.75059	-0.124597	0.956996	0.409587	CUL9
MN_Chat	26wk	DOWN	GO_Biological_Process_2025	Regulation of Myoblast Differentiation (GO:0045661)	1958-01-01	0.651817	0.75059	-0.124597	0.956996	0.409587	DPF3
MN_Chat	26wk	DOWN	GO_Biological_Process_2025	Purine Ribonucleotide Metabolic Process (GO:0009150)	1958-01-01	0.651817	0.75059	-0.124597	0.956996	0.409587	PDE9A
MN_Chat	26wk	DOWN	GO_Biological_Process_2025	Positive Regulation of Type II Interferon Production (GO:0032729)	1958-01-01	0.651817	0.75059	-0.124597	0.956996	0.409587	PDE4D
MN_Chat	26wk	DOWN	GO_Biological_Process_2025	ERBB Signaling Pathway (GO:0038127)	1958-01-01	0.651817	0.75059	-0.124597	0.956996	0.409587	ABL2
MN_Chat	26wk	DOWN	GO_Biological_Process_2025	Protein Polymerization (GO:0051258)	1959-01-01	0.658102	0.75581	-0.121588	0.940448	0.393479	WASF3
MN_Chat	26wk	DOWN	GO_Biological_Process_2025	Mitotic DNA Damage Checkpoint Signaling (GO:0044773)	1959-01-01	0.658102	0.75581	-0.121588	0.940448	0.393479	FBXO31
MN_Chat	26wk	DOWN	GO_Biological_Process_2025	Response to Interleukin-1 (GO:0070555)	1959-01-01	0.658102	0.75581	-0.121588	0.940448	0.393479	PRKCA
MN_Chat	26wk	DOWN	GO_Biological_Process_2025	Renal System Development (GO:0072001)	1959-01-01	0.658102	0.75581	-0.121588	0.940448	0.393479	PKD1
MN_Chat	26wk	DOWN	GO_Biological_Process_2025	Protein Localization (GO:0008104)	6/371	0.6606	0.758174	-0.120231	0.895055	0.371095	GRID2;NBEA;STX8;VPS33A;DMD;COPZ1
MN_Chat	26wk	DOWN	GO_Biological_Process_2025	Cellular Response to Lipopolysaccharide (GO:0071222)	2/125	0.661065	0.758203	-0.120215	0.886451	0.366905	PRKCE;PPM1E
MN_Chat	26wk	DOWN	GO_Biological_Process_2025	Regulation of SMAD Protein Signal Transduction (GO:0060390)	1960-01-01	0.664274	0.758857	-0.11984	0.924461	0.37816	BMPR1A
MN_Chat	26wk	DOWN	GO_Biological_Process_2025	Protein Secretion (GO:0009306)	1960-01-01	0.664274	0.758857	-0.11984	0.924461	0.37816	TANGO2
MN_Chat	26wk	DOWN	GO_Biological_Process_2025	Post-Transcriptional Regulation of Gene Expression (GO:0010608)	1960-01-01	0.664274	0.758857	-0.11984	0.924461	0.37816	GCN1
MN_Chat	26wk	DOWN	GO_Biological_Process_2025	Negative Regulation of Intrinsic Apoptotic Signaling Pathway (GO:2001243)	1960-01-01	0.664274	0.758857	-0.11984	0.924461	0.37816	PPIA
MN_Chat	26wk	DOWN	GO_Biological_Process_2025	Response to Retinoic Acid (GO:0032526)	1960-01-01	0.664274	0.758857	-0.11984	0.924461	0.37816	HSD17B2
MN_Chat	26wk	DOWN	GO_Biological_Process_2025	Response to Reactive Oxygen Species (GO:0000302)	1960-01-01	0.664274	0.758857	-0.11984	0.924461	0.37816	SLC8A1
MN_Chat	26wk	DOWN	GO_Biological_Process_2025	Regulation of Cell Motility (GO:2000145)	2/126	0.665335	0.759063	-0.119722	0.879258	0.358266	SPOCK3;ABL2
MN_Chat	26wk	DOWN	GO_Biological_Process_2025	Regulation of Protein-Containing Complex Assembly (GO:0043254)	2/126	0.665335	0.759063	-0.119722	0.879258	0.358266	VPS33A;MPP7
MN_Chat	26wk	DOWN	GO_Biological_Process_2025	Vesicle Organization (GO:0016050)	1961-01-01	0.670336	0.763253	-0.117331	0.909006	0.363581	TRAPPC9
MN_Chat	26wk	DOWN	GO_Biological_Process_2025	Autophagy of Mitochondrion (GO:0000422)	1961-01-01	0.670336	0.763253	-0.117331	0.909006	0.363581	ATG7
MN_Chat	26wk	DOWN	GO_Biological_Process_2025	Telomere Organization (GO:0032200)	1961-01-01	0.670336	0.763253	-0.117331	0.909006	0.363581	DCLRE1C
MN_Chat	26wk	DOWN	GO_Biological_Process_2025	Generation of Neurons (GO:0048699)	3/192	0.674745	0.767261	-0.115057	0.864835	0.340244	AUTS2;DCC;ADGRL3
MN_Chat	26wk	DOWN	GO_Biological_Process_2025	Organelle Organization (GO:0006996)	7/437	0.674723	0.767261	-0.115057	0.885895	0.348558	STRIP2;DPYSL2;TANGO2;VPS13B;PPIA;WASF3;MTM1
MN_Chat	26wk	DOWN	GO_Biological_Process_2025	Cellular Response to Light Stimulus (GO:0071482)	1962-01-01	0.676288	0.767498	-0.114923	0.894059	0.349699	FBXW7
MN_Chat	26wk	DOWN	GO_Biological_Process_2025	DNA-templated Transcription Initiation (GO:0006352)	1962-01-01	0.676288	0.767498	-0.114923	0.894059	0.349699	CDK7
MN_Chat	26wk	DOWN	GO_Biological_Process_2025	ATP Metabolic Process (GO:0046034)	1962-01-01	0.676288	0.767498	-0.114923	0.894059	0.349699	ENO2
MN_Chat	26wk	DOWN	GO_Biological_Process_2025	Positive Regulation of Peptidyl-Tyrosine Phosphorylation (GO:0050731)	1963-01-01	0.682133	0.772606	-0.112042	0.879594	0.336472	EFNA5
MN_Chat	26wk	DOWN	GO_Biological_Process_2025	Spliceosomal Complex Assembly (GO:0000245)	1963-01-01	0.682133	0.772606	-0.112042	0.879594	0.336472	SNRPF
MN_Chat	26wk	DOWN	GO_Biological_Process_2025	RNA Metabolic Process (GO:0016070)	1963-01-01	0.682133	0.772606	-0.112042	0.879594	0.336472	ATXN2L
MN_Chat	26wk	DOWN	GO_Biological_Process_2025	G1/S Transition of Mitotic Cell Cycle (GO:0000082)	1964-01-01	0.687872	0.77605	-0.110111	0.865588	0.323862	CUL2
MN_Chat	26wk	DOWN	GO_Biological_Process_2025	Granulocyte Chemotaxis (GO:0071621)	1964-01-01	0.687872	0.77605	-0.110111	0.865588	0.323862	PPIA
MN_Chat	26wk	DOWN	GO_Biological_Process_2025	Positive Regulation of Neurogenesis (GO:0050769)	1964-01-01	0.687872	0.77605	-0.110111	0.865588	0.323862	TIAM1
MN_Chat	26wk	DOWN	GO_Biological_Process_2025	Protein N-linked Glycosylation (GO:0006487)	1964-01-01	0.687872	0.77605	-0.110111	0.865588	0.323862	MGAT4C
MN_Chat	26wk	DOWN	GO_Biological_Process_2025	Regulation of Tumor Necrosis Factor Production (GO:0032680)	2/131	0.686039	0.77605	-0.110111	0.844961	0.318399	PTPRJ;GAS6
MN_Chat	26wk	DOWN	GO_Biological_Process_2025	Retinoid Metabolic Process (GO:0001523)	1964-01-01	0.687872	0.77605	-0.110111	0.865588	0.323862	RIMBP2
MN_Chat	26wk	DOWN	GO_Biological_Process_2025	Positive Regulation of T Cell Proliferation (GO:0042102)	1965-01-01	0.693509	0.77755	-0.109272	0.852019	0.311832	PPP3CA
MN_Chat	26wk	DOWN	GO_Biological_Process_2025	Protein Localization to Plasma Membrane (GO:0072659)	2/132	0.690052	0.77755	-0.109272	0.838419	0.311044	GAS6;EFR3B
MN_Chat	26wk	DOWN	GO_Biological_Process_2025	Regulation of Phosphorylation (GO:0042325)	1965-01-01	0.693509	0.77755	-0.109272	0.852019	0.311832	DSCAM
MN_Chat	26wk	DOWN	GO_Biological_Process_2025	Cellular Response to Virus (GO:0098586)	1965-01-01	0.693509	0.77755	-0.109272	0.852019	0.311832	GSDME
MN_Chat	26wk	DOWN	GO_Biological_Process_2025	Fat Cell Differentiation (GO:0045444)	1965-01-01	0.693509	0.77755	-0.109272	0.852019	0.311832	ZFPM2
MN_Chat	26wk	DOWN	GO_Biological_Process_2025	Regulation of Endocytosis (GO:0030100)	1965-01-01	0.693509	0.77755	-0.109272	0.852019	0.311832	ABL2
MN_Chat	26wk	DOWN	GO_Biological_Process_2025	Positive Regulation of Organelle Assembly (GO:1902117)	1965-01-01	0.693509	0.77755	-0.109272	0.852019	0.311832	STX18
MN_Chat	26wk	DOWN	GO_Biological_Process_2025	Chromatin Organization (GO:0006325)	5/323	0.693709	0.77755	-0.109272	0.855789	0.312964	PRMT8;KDM4B;MECOM;DPF3;HDAC8
MN_Chat	26wk	DOWN	GO_Biological_Process_2025	Protein-Containing Complex Assembly (GO:0065003)	5/323	0.693709	0.77755	-0.109272	0.855789	0.312964	TIAM1;SPAG1;DMD;IL1RAP;WASF3
MN_Chat	26wk	DOWN	GO_Biological_Process_2025	Protein Autoubiquitination (GO:0051865)	1965-01-01	0.693509	0.77755	-0.109272	0.852019	0.311832	SH3RF3
MN_Chat	26wk	DOWN	GO_Biological_Process_2025	Regulation of Viral Genome Replication (GO:0045069)	1966-01-01	0.699043	0.781497	-0.107073	0.838869	0.300351	PPIA
MN_Chat	26wk	DOWN	GO_Biological_Process_2025	Cell Cycle G1/S Phase Transition (GO:0044843)	1966-01-01	0.699043	0.781497	-0.107073	0.838869	0.300351	CUL2
MN_Chat	26wk	DOWN	GO_Biological_Process_2025	Protein-Containing Complex Disassembly (GO:0032984)	1966-01-01	0.699043	0.781497	-0.107073	0.838869	0.300351	VPS33A
MN_Chat	26wk	DOWN	GO_Biological_Process_2025	Negative Regulation of Viral Process (GO:0048525)	1966-01-01	0.699043	0.781497	-0.107073	0.838869	0.300351	PPIA
MN_Chat	26wk	DOWN	GO_Biological_Process_2025	Mitochondrion Organization (GO:0007005)	2/135	0.701837	0.784112	-0.105622	0.819381	0.290105	PRKCA;MTM1
MN_Chat	26wk	DOWN	GO_Biological_Process_2025	Regulation of Translation (GO:0006417)	3/201	0.704434	0.78485	-0.105213	0.825142	0.289097	EPHA4;CTIF;GCN1
MN_Chat	26wk	DOWN	GO_Biological_Process_2025	Protein Localization to Cell Periphery (GO:1990778)	2/136	0.705682	0.78485	-0.105213	0.813224	0.283482	GAS6;EFR3B
MN_Chat	26wk	DOWN	GO_Biological_Process_2025	RNA Export From Nucleus (GO:0006405)	1967-01-01	0.704479	0.78485	-0.105213	0.826116	0.289386	NUP188
MN_Chat	26wk	DOWN	GO_Biological_Process_2025	Regulation of Cellular Localization (GO:0060341)	1967-01-01	0.704479	0.78485	-0.105213	0.826116	0.289386	FBXW7
MN_Chat	26wk	DOWN	GO_Biological_Process_2025	Chordate Embryonic Development (GO:0043009)	1967-01-01	0.704479	0.78485	-0.105213	0.826116	0.289386	PKD1
MN_Chat	26wk	DOWN	GO_Biological_Process_2025	Protein Targeting (GO:0006605)	2/136	0.705682	0.78485	-0.105213	0.813224	0.283482	NLGN1;TOMM40
MN_Chat	26wk	DOWN	GO_Biological_Process_2025	Receptor-Mediated Endocytosis (GO:0006898)	2/136	0.705682	0.78485	-0.105213	0.813224	0.283482	LRP1B;TPCN2
MN_Chat	26wk	DOWN	GO_Biological_Process_2025	Regulation of T Cell Activation (GO:0050863)	1968-01-01	0.709816	0.787923	-0.103516	0.813745	0.278911	SPNS1
MN_Chat	26wk	DOWN	GO_Biological_Process_2025	Positive Regulation of Type I Interferon Production (GO:0032481)	1968-01-01	0.709816	0.787923	-0.103516	0.813745	0.278911	POLR3G
MN_Chat	26wk	DOWN	GO_Biological_Process_2025	Regulation of Protein Phosphorylation (GO:0001932)	2/137	0.709486	0.787923	-0.103516	0.807159	0.277029	GAS6;PPIA
MN_Chat	26wk	DOWN	GO_Biological_Process_2025	Autophagosome Organization (GO:1905037)	1969-01-01	0.715057	0.792721	-0.10088	0.801737	0.268897	ATG7
MN_Chat	26wk	DOWN	GO_Biological_Process_2025	Regulation of Translational Initiation (GO:0006446)	1969-01-01	0.715057	0.792721	-0.10088	0.801737	0.268897	CTIF
MN_Chat	26wk	DOWN	GO_Biological_Process_2025	Negative Regulation of TOR Signaling (GO:0032007)	1970-01-01	0.720204	0.797913	-0.0980442	0.790077	0.25932	PRKCA
MN_Chat	26wk	DOWN	GO_Biological_Process_2025	Regulation of Actin Filament Polymerization (GO:0030833)	1971-01-01	0.725258	0.801319	-0.0961943	0.77875	0.250157	PRKCE
MN_Chat	26wk	DOWN	GO_Biological_Process_2025	Positive Regulation of Proteasomal Ubiquitin-Dependent Protein Catabolic Process (GO:0032436)	1971-01-01	0.725258	0.801319	-0.0961943	0.77875	0.250157	SH3RF3
MN_Chat	26wk	DOWN	GO_Biological_Process_2025	Positive Regulation of Protein Polymerization (GO:0032273)	1971-01-01	0.725258	0.801319	-0.0961943	0.77875	0.250157	PRKCE
MN_Chat	26wk	DOWN	GO_Biological_Process_2025	Phagocytosis (GO:0006909)	1971-01-01	0.725258	0.801319	-0.0961943	0.77875	0.250157	GAS6
MN_Chat	26wk	DOWN	GO_Biological_Process_2025	Regulation of Apoptotic Process (GO:0042981)	11/704	0.725753	0.801319	-0.0961943	0.861736	0.276225	GRID2;TRRAP;TRIM2;NF1;ERCC5;TEK;GAS6;ATG7;FSTL1;PPIA;MAP3K5
MN_Chat	26wk	DOWN	GO_Biological_Process_2025	Modification-Dependent Protein Catabolic Process (GO:0019941)	3/208	0.726065	0.801319	-0.0961943	0.79668	0.25503	HERC3;HECW1;KCTD6
MN_Chat	26wk	DOWN	GO_Biological_Process_2025	Negative Regulation of Extrinsic Apoptotic Signaling Pathway (GO:2001237)	1972-01-01	0.730221	0.803336	-0.0951029	0.767743	0.241385	EYA2
MN_Chat	26wk	DOWN	GO_Biological_Process_2025	Autophagosome Assembly (GO:0000045)	1972-01-01	0.730221	0.803336	-0.0951029	0.767743	0.241385	ATG7
MN_Chat	26wk	DOWN	GO_Biological_Process_2025	Intermediate Filament Organization (GO:0045109)	1972-01-01	0.730221	0.803336	-0.0951029	0.767743	0.241385	MTM1
MN_Chat	26wk	DOWN	GO_Biological_Process_2025	Telomere Maintenance (GO:0000723)	1972-01-01	0.730221	0.803336	-0.0951029	0.767743	0.241385	DCLRE1C
MN_Chat	26wk	DOWN	GO_Biological_Process_2025	Regulation of G Protein-Coupled Receptor Signaling Pathway (GO:0008277)	1972-01-01	0.730221	0.803336	-0.0951029	0.767743	0.241385	KCTD16
MN_Chat	26wk	DOWN	GO_Biological_Process_2025	Regulation of Signal Transduction (GO:0009966)	3/211	0.73495	0.805615	-0.0938727	0.785068	0.241764	SLC8A3;PPIA;KCTD16
MN_Chat	26wk	DOWN	GO_Biological_Process_2025	Negative Regulation of Cellular Response to Growth Factor Stimulus (GO:0090288)	1973-01-01	0.735094	0.805615	-0.0938727	0.757041	0.232985	CRIM1
MN_Chat	26wk	DOWN	GO_Biological_Process_2025	Heterochromatin Formation (GO:0031507)	1973-01-01	0.735094	0.805615	-0.0938727	0.757041	0.232985	HDAC8
MN_Chat	26wk	DOWN	GO_Biological_Process_2025	Supramolecular Fiber Organization (GO:0097435)	5/339	0.733146	0.805615	-0.0938727	0.814118	0.25271	P4HA1;NF1;CGNL1;THSD4;MTM1
MN_Chat	26wk	DOWN	GO_Biological_Process_2025	Neuropeptide Signaling Pathway (GO:0007218)	1973-01-01	0.735094	0.805615	-0.0938727	0.757041	0.232985	SORCS1
MN_Chat	26wk	DOWN	GO_Biological_Process_2025	Positive Regulation of TOR Signaling (GO:0032008)	1973-01-01	0.735094	0.805615	-0.0938727	0.757041	0.232985	GAS6
MN_Chat	26wk	DOWN	GO_Biological_Process_2025	Positive Regulation of Cytoskeleton Organization (GO:0051495)	1974-01-01	0.73988	0.80983	-0.0916059	0.746633	0.224936	PRKCE
MN_Chat	26wk	DOWN	GO_Biological_Process_2025	Myeloid Leukocyte Differentiation (GO:0002573)	1974-01-01	0.73988	0.80983	-0.0916059	0.746633	0.224936	SLC4A2
MN_Chat	26wk	DOWN	GO_Biological_Process_2025	Regulation of Cell Cycle Process (GO:0010564)	2/146	0.741901	0.811528	-0.0906967	0.756363	0.225804	CUL9;DPF3
MN_Chat	26wk	DOWN	GO_Biological_Process_2025	Negative Regulation of RNA Biosynthetic Process (GO:1902679)	7/470	0.745088	0.812675	-0.0900833	0.82134	0.241682	ATXN1;MECOM;KMT5A;ZFPM2;GAS6;VGLL4;DKK3
MN_Chat	26wk	DOWN	GO_Biological_Process_2025	Positive Regulation of Protein Localization to Nucleus (GO:1900182)	1975-01-01	0.744579	0.812675	-0.0900833	0.736505	0.217222	LIMK2
MN_Chat	26wk	DOWN	GO_Biological_Process_2025	Positive Regulation of Protein Serine/Threonine Kinase Activity (GO:0071902)	1975-01-01	0.744579	0.812675	-0.0900833	0.736505	0.217222	TPD52L1
MN_Chat	26wk	DOWN	GO_Biological_Process_2025	Plasma Membrane Organization (GO:0007009)	1975-01-01	0.744579	0.812675	-0.0900833	0.736505	0.217222	ABCA7
MN_Chat	26wk	DOWN	GO_Biological_Process_2025	Positive Regulation of Metabolic Process (GO:0009893)	2/147	0.745305	0.812675	-0.0900833	0.751108	0.220797	CAMK1D;KSR2
MN_Chat	26wk	DOWN	GO_Biological_Process_2025	Transforming Growth Factor Beta Receptor Signaling Pathway (GO:0007179)	1976-01-01	0.749194	0.813829	-0.089467	0.726648	0.209825	BMPR1A
MN_Chat	26wk	DOWN	GO_Biological_Process_2025	Protein Deubiquitination (GO:0016579)	1976-01-01	0.749194	0.813829	-0.089467	0.726648	0.209825	USP2
MN_Chat	26wk	DOWN	GO_Biological_Process_2025	Positive Regulation of Protein Localization to Membrane (GO:1905477)	1976-01-01	0.749194	0.813829	-0.089467	0.726648	0.209825	PRKCE
MN_Chat	26wk	DOWN	GO_Biological_Process_2025	Regulation of Notch Signaling Pathway (GO:0008593)	1976-01-01	0.749194	0.813829	-0.089467	0.726648	0.209825	FBXW7
MN_Chat	26wk	DOWN	GO_Biological_Process_2025	Positive Regulation of Protein Ubiquitination (GO:0031398)	1976-01-01	0.749194	0.813829	-0.089467	0.726648	0.209825	FBXW7
MN_Chat	26wk	DOWN	GO_Biological_Process_2025	Lymphocyte Differentiation (GO:0030098)	1976-01-01	0.749194	0.813829	-0.089467	0.726648	0.209825	PTPRJ
MN_Chat	26wk	DOWN	GO_Biological_Process_2025	Cellular Response to Hypoxia (GO:0071456)	1977-01-01	0.753726	0.817208	-0.0876676	0.71705	0.202729	SLC8A3
MN_Chat	26wk	DOWN	GO_Biological_Process_2025	Cellular Response to UV (GO:0034644)	1977-01-01	0.753726	0.817208	-0.0876676	0.71705	0.202729	FBXW7
MN_Chat	26wk	DOWN	GO_Biological_Process_2025	Nucleosome Organization (GO:0034728)	1977-01-01	0.753726	0.817208	-0.0876676	0.71705	0.202729	DSCAM
MN_Chat	26wk	DOWN	GO_Biological_Process_2025	Cellular Response to Growth Factor Stimulus (GO:0071363)	2/150	0.755288	0.818387	-0.0870413	0.735769	0.206498	RAPGEF1;BMPR1A
MN_Chat	26wk	DOWN	GO_Biological_Process_2025	Cell Chemotaxis (GO:0060326)	1978-01-01	0.758176	0.820485	-0.0859292	0.707702	0.19592	EPHB1
MN_Chat	26wk	DOWN	GO_Biological_Process_2025	Cellular Response to Decreased Oxygen Levels (GO:0036294)	1978-01-01	0.758176	0.820485	-0.0859292	0.707702	0.19592	SLC8A3
MN_Chat	26wk	DOWN	GO_Biological_Process_2025	Positive Regulation of Protein Modification by Small Protein Conjugation or Removal (GO:1903322)	1979-01-01	0.762546	0.824697	-0.0837057	0.698593	0.189383	FBXW7
MN_Chat	26wk	DOWN	GO_Biological_Process_2025	Regulation of mRNA Stability (GO:0043488)	1980-01-01	0.766837	0.828299	-0.0818128	0.689715	0.183106	PRKCA
MN_Chat	26wk	DOWN	GO_Biological_Process_2025	Response to Tumor Necrosis Factor (GO:0034612)	1980-01-01	0.766837	0.828299	-0.0818128	0.689715	0.183106	GSDME
MN_Chat	26wk	DOWN	GO_Biological_Process_2025	Positive Regulation of Cell Population Proliferation (GO:0008284)	7/484	0.771482	0.831235	-0.0802764	0.796652	0.206685	CHGA;EPHA4;PPP3CA;TIAM1;ZFPM2;GAS6;BMPR1A
MN_Chat	26wk	DOWN	GO_Biological_Process_2025	Protein Modification by Small Protein Removal (GO:0070646)	1981-01-01	0.771051	0.831235	-0.0802764	0.681058	0.177076	USP2
MN_Chat	26wk	DOWN	GO_Biological_Process_2025	Positive Regulation of Organelle Organization (GO:0010638)	1981-01-01	0.771051	0.831235	-0.0802764	0.681058	0.177076	STX18
MN_Chat	26wk	DOWN	GO_Biological_Process_2025	Regulation of Cytokinesis (GO:0032465)	1981-01-01	0.771051	0.831235	-0.0802764	0.681058	0.177076	PRKCE
MN_Chat	26wk	DOWN	GO_Biological_Process_2025	Positive Regulation of Tumor Necrosis Factor Production (GO:0032760)	1982-01-01	0.775188	0.834186	-0.0787371	0.672616	0.171281	PTPRJ
MN_Chat	26wk	DOWN	GO_Biological_Process_2025	Response to Insulin (GO:0032868)	1982-01-01	0.775188	0.834186	-0.0787371	0.672616	0.171281	TBC1D4
MN_Chat	26wk	DOWN	GO_Biological_Process_2025	mRNA Processing (GO:0006397)	3/226	0.775999	0.834538	-0.078554	0.731695	0.185561	PRKCA;SNRPF;CWC27
MN_Chat	26wk	DOWN	GO_Biological_Process_2025	Wnt Signaling Pathway (GO:0016055)	1983-01-01	0.779252	0.837514	-0.0770082	0.664379	0.16571	PKD1
MN_Chat	26wk	DOWN	GO_Biological_Process_2025	Macromolecule Modification (GO:0043412)	1984-01-01	0.783242	0.840754	-0.075331	0.656341	0.160353	ABL2
MN_Chat	26wk	DOWN	GO_Biological_Process_2025	Regulation of Cellular Component Organization (GO:0051128)	2/159	0.783235	0.840754	-0.075331	0.693271	0.169382	RAPGEF1;ABL2
MN_Chat	26wk	DOWN	GO_Biological_Process_2025	Positive Regulation of Tumor Necrosis Factor Superfamily Cytokine Production (GO:1903557)	1985-01-01	0.78716	0.842862	-0.0742435	0.648494	0.1552	PTPRJ
MN_Chat	26wk	DOWN	GO_Biological_Process_2025	Ribosomal Small Subunit Biogenesis (GO:0042274)	1985-01-01	0.78716	0.842862	-0.0742435	0.648494	0.1552	UTP20
MN_Chat	26wk	DOWN	GO_Biological_Process_2025	Actomyosin Structure Organization (GO:0031032)	1985-01-01	0.78716	0.842862	-0.0742435	0.648494	0.1552	EPB41
MN_Chat	26wk	DOWN	GO_Biological_Process_2025	Negative Regulation of Transforming Growth Factor Beta Receptor Signaling Pathway (GO:0030512)	1985-01-01	0.78716	0.842862	-0.0742435	0.648494	0.1552	MECOM
MN_Chat	26wk	DOWN	GO_Biological_Process_2025	Defense Response to Gram-negative Bacterium (GO:0050829)	1987-01-01	0.794785	0.849445	-0.0708646	0.633348	0.14547	CHGA
MN_Chat	26wk	DOWN	GO_Biological_Process_2025	Cellular Response to Tumor Necrosis Factor (GO:0071356)	1987-01-01	0.794785	0.849445	-0.0708646	0.633348	0.14547	GSDME
MN_Chat	26wk	DOWN	GO_Biological_Process_2025	Positive Regulation of Response to External Stimulus (GO:0032103)	2/163	0.794732	0.849445	-0.0708646	0.675908	0.15529	POLR3G;PRKCA
MN_Chat	26wk	DOWN	GO_Biological_Process_2025	DNA Metabolic Process (GO:0006259)	4/302	0.795665	0.849859	-0.0706529	0.729281	0.166697	DCLRE1C;USP3;ERCC5;SAMHD1
MN_Chat	26wk	DOWN	GO_Biological_Process_2025	Nuclear-Transcribed mRNA Catabolic Process (GO:0000956)	1989-01-01	0.802138	0.855713	-0.0676716	0.618891	0.136449	CTIF
MN_Chat	26wk	DOWN	GO_Biological_Process_2025	Cellular Response to Hormone Stimulus (GO:0032870)	1989-01-01	0.802138	0.855713	-0.0676716	0.618891	0.136449	THRB
MN_Chat	26wk	DOWN	GO_Biological_Process_2025	Protein K48-linked Ubiquitination (GO:0070936)	1991-01-01	0.809229	0.862744	-0.0641181	0.605076	0.128079	ANAPC10
MN_Chat	26wk	DOWN	GO_Biological_Process_2025	Positive Regulation of Response to Stimulus (GO:0048584)	1992-01-01	0.812678	0.865352	-0.0628073	0.598396	0.124119	EYA2
MN_Chat	26wk	DOWN	GO_Biological_Process_2025	Glucose Homeostasis (GO:0042593)	1992-01-01	0.812678	0.865352	-0.0628073	0.598396	0.124119	MBD5
MN_Chat	26wk	DOWN	GO_Biological_Process_2025	Negative Regulation of Multicellular Organismal Process (GO:0051241)	3/243	0.816072	0.867413	-0.0617742	0.679272	0.138064	EPHA4;GAS6;PTPRG
MN_Chat	26wk	DOWN	GO_Biological_Process_2025	RNA Splicing, via Transesterification Reactions With Bulged Adenosine as Nucleophile (GO:0000377)	2/171	0.816122	0.867413	-0.0617742	0.643648	0.130784	SNRPF;CWC27
MN_Chat	26wk	DOWN	GO_Biological_Process_2025	Regulation of Protein Metabolic Process (GO:0051246)	1993-01-01	0.816066	0.867413	-0.0617742	0.591861	0.120302	GCN1
MN_Chat	26wk	DOWN	GO_Biological_Process_2025	Positive Regulation of Apoptotic Process (GO:0043065)	4/313	0.817767	0.868626	-0.0611673	0.70292	0.141412	NF1;TPD52L1;ATG7;MAP3K5
MN_Chat	26wk	DOWN	GO_Biological_Process_2025	Cellular Response to Peptide Hormone Stimulus (GO:0071375)	1994-01-01	0.819392	0.868747	-0.0611068	0.585467	0.116621	TBC1D4
MN_Chat	26wk	DOWN	GO_Biological_Process_2025	Mitochondrial Translation (GO:0032543)	1994-01-01	0.819392	0.868747	-0.0611068	0.585467	0.116621	MRPL17
MN_Chat	26wk	DOWN	GO_Biological_Process_2025	Regulation of Immune Response (GO:0050776)	1994-01-01	0.819392	0.868747	-0.0611068	0.585467	0.116621	SAMHD1
MN_Chat	26wk	DOWN	GO_Biological_Process_2025	Negative Regulation of Programmed Cell Death (GO:0043069)	5/382	0.820545	0.869435	-0.060763	0.719655	0.142338	MECOM;ERCC5;TEK;GAS6;FSTL1
MN_Chat	26wk	DOWN	GO_Biological_Process_2025	Regulation of Cell Population Proliferation (GO:0042127)	11/769	0.82121	0.869606	-0.0606777	0.785138	0.154654	CHGA;EPHA4;PPP3CA;TIAM1;ATP8A2;ADGRB1;PTPRJ;UTP20;ADRA1A;GSDME;BMPR1A
MN_Chat	26wk	DOWN	GO_Biological_Process_2025	Retrograde Transport, Endosome to Golgi (GO:0042147)	1995-01-01	0.822658	0.870604	-0.0601791	0.579209	0.11307	VTI1A
MN_Chat	26wk	DOWN	GO_Biological_Process_2025	Positive Regulation of DNA-binding Transcription Factor Activity (GO:0051091)	2/174	0.823617	0.871084	-0.0599398	0.632324	0.122703	CAMK1D;PPIA
MN_Chat	26wk	DOWN	GO_Biological_Process_2025	Cilium Assembly (GO:0060271)	3/247	0.824569	0.871557	-0.059704	0.667998	0.128853	TBC1D32;CEP83;DMD
MN_Chat	26wk	DOWN	GO_Biological_Process_2025	Positive Regulation of Programmed Cell Death (GO:0043068)	3/248	0.82664	0.873212	-0.0588805	0.665238	0.126652	NF1;ATG7;MAP3K5
MN_Chat	26wk	DOWN	GO_Biological_Process_2025	Regulation of TORC1 Signaling (GO:1903432)	1997-01-01	0.829015	0.874649	-0.0581663	0.567084	0.106338	PRKCA
MN_Chat	26wk	DOWN	GO_Biological_Process_2025	Regulation of mRNA Splicing, via Spliceosome (GO:0048024)	1997-01-01	0.829015	0.874649	-0.0581663	0.567084	0.106338	RBFOX3
MN_Chat	26wk	DOWN	GO_Biological_Process_2025	Positive Regulation of Supramolecular Fiber Organization (GO:1902905)	1998-01-01	0.832108	0.876266	-0.057364	0.56121	0.103147	PRKCE
MN_Chat	26wk	DOWN	GO_Biological_Process_2025	Proteolysis (GO:0006508)	4/321	0.83258	0.876266	-0.057364	0.684897	0.125491	CAPN9;MMP16;ADAMTS17;ADAM23
MN_Chat	26wk	DOWN	GO_Biological_Process_2025	Defense Response to Gram-positive Bacterium (GO:0050830)	1998-01-01	0.832108	0.876266	-0.057364	0.56121	0.103147	CHGA
MN_Chat	26wk	DOWN	GO_Biological_Process_2025	Cellular Response to Transforming Growth Factor Beta Stimulus (GO:0071560)	1998-01-01	0.832108	0.876266	-0.057364	0.56121	0.103147	BMPR1A
MN_Chat	26wk	DOWN	GO_Biological_Process_2025	Cytosolic Transport (GO:0016482)	1999-01-01	0.835145	0.877894	-0.0565578	0.555454	0.100065	VTI1A
MN_Chat	26wk	DOWN	GO_Biological_Process_2025	Positive Regulation of Cold-Induced Thermogenesis (GO:0120162)	1999-01-01	0.835145	0.877894	-0.0565578	0.555454	0.100065	KSR2
MN_Chat	26wk	DOWN	GO_Biological_Process_2025	Mitochondrial Gene Expression (GO:0140053)	1/100	0.838127	0.880492	-0.0552744	0.549816	0.0970897	MRPL17
MN_Chat	26wk	DOWN	GO_Biological_Process_2025	Sensory Perception of Light Stimulus (GO:0050953)	1/101	0.841055	0.882494	-0.0542883	0.54429	0.0942155	PCDH15
MN_Chat	26wk	DOWN	GO_Biological_Process_2025	Cytokine-Mediated Signaling Pathway (GO:0019221)	3/255	0.840562	0.882494	-0.0542883	0.646525	0.112291	PRKCA;PTPRJ;IL1RAP
MN_Chat	26wk	DOWN	GO_Biological_Process_2025	Negative Regulation of Translation (GO:0017148)	1/102	0.843931	0.884973	-0.0530701	0.538873	0.0914387	EPHA4
MN_Chat	26wk	DOWN	GO_Biological_Process_2025	Regulation of RNA Biosynthetic Process (GO:2001141)	6/465	0.845894	0.886492	-0.052325	0.708283	0.118539	PRMT8;SETBP1;TRRAP;DENND4A;SPNS1;SSBP2
MN_Chat	26wk	DOWN	GO_Biological_Process_2025	Regulation of Defense Response (GO:0031347)	1/103	0.846754	0.886855	-0.0521472	0.533563	0.0887554	SAMHD1
MN_Chat	26wk	DOWN	GO_Biological_Process_2025	Positive Regulation of NF-kappaB Transcription Factor Activity (GO:0051092)	1/105	0.852249	0.890988	-0.0501281	0.523248	0.0836548	PPIA
MN_Chat	26wk	DOWN	GO_Biological_Process_2025	Inflammatory Response (GO:0006954)	3/261	0.851717	0.890988	-0.0501281	0.631294	0.101323	PXK;SPNS1;GSDME
MN_Chat	26wk	DOWN	GO_Biological_Process_2025	Positive Regulation of Protein-Containing Complex Assembly (GO:0031334)	1/105	0.852249	0.890988	-0.0501281	0.523248	0.0836548	MPP7
MN_Chat	26wk	DOWN	GO_Biological_Process_2025	Steroid Metabolic Process (GO:0008202)	1/106	0.854923	0.893242	-0.049031	0.518238	0.0812307	HSD17B2
MN_Chat	26wk	DOWN	GO_Biological_Process_2025	Protein Catabolic Process (GO:0030163)	1/107	0.857548	0.895442	-0.0479624	0.513323	0.0788864	PRKCA
MN_Chat	26wk	DOWN	GO_Biological_Process_2025	Positive Regulation of DNA Metabolic Process (GO:0051054)	1/108	0.860126	0.897048	-0.0471843	0.5085	0.0766188	EYA2
MN_Chat	26wk	DOWN	GO_Biological_Process_2025	Cellular Response to Insulin Stimulus (GO:0032869)	1/108	0.860126	0.897048	-0.0471843	0.5085	0.0766188	TBC1D4
MN_Chat	26wk	DOWN	GO_Biological_Process_2025	Negative Regulation of Cytokine Production (GO:0001818)	2/191	0.861123	0.897546	-0.0469435	0.574946	0.0859644	PRKCA;GAS6
MN_Chat	26wk	DOWN	GO_Biological_Process_2025	Regulation of Proteasomal Ubiquitin-Dependent Protein Catabolic Process (GO:0032434)	1/109	0.862658	0.898602	-0.0464328	0.503766	0.0744251	SH3RF3
MN_Chat	26wk	DOWN	GO_Biological_Process_2025	Negative Regulation of Gene Expression, Epigenetic (GO:0045814)	1/110	0.865143	0.900104	-0.0457074	0.499118	0.0723024	HDAC8
MN_Chat	26wk	DOWN	GO_Biological_Process_2025	rRNA Processing (GO:0006364)	1/110	0.865143	0.900104	-0.0457074	0.499118	0.0723024	UTP20
MN_Chat	26wk	DOWN	GO_Biological_Process_2025	Positive Regulation of Cellular Component Organization (GO:0051130)	1/111	0.867584	0.901556	-0.0450074	0.494556	0.0702481	MPP7
MN_Chat	26wk	DOWN	GO_Biological_Process_2025	Positive Regulation of T Cell Activation (GO:0050870)	1/111	0.867584	0.901556	-0.0450074	0.494556	0.0702481	ABL2
MN_Chat	26wk	DOWN	GO_Biological_Process_2025	Regulation of Programmed Cell Death (GO:0043067)	2/195	0.86882	0.902296	-0.0446508	0.562914	0.0791567	MECOM;TRRAP
MN_Chat	26wk	DOWN	GO_Biological_Process_2025	Response to Endoplasmic Reticulum Stress (GO:0034976)	2/196	0.870682	0.903143	-0.0442436	0.559984	0.0775458	RASGRF1;MAP3K5
MN_Chat	26wk	DOWN	GO_Biological_Process_2025	Endomembrane System Organization (GO:0010256)	2/196	0.870682	0.903143	-0.0442436	0.559984	0.0775458	TANGO2;VPS13B
MN_Chat	26wk	DOWN	GO_Biological_Process_2025	Positive Regulation of RNA Biosynthetic Process (GO:1902680)	7/555	0.87502	0.905465	-0.0431283	0.690867	0.0922363	MECOM;ASPH;TRRAP;KANSL2;SPNS1;TADA1;MAP3K5
MN_Chat	26wk	DOWN	GO_Biological_Process_2025	Transforming Growth Factor Beta Receptor Superfamily Signaling Pathway (GO:0141091)	1/114	0.874645	0.905465	-0.0431283	0.481352	0.0644708	BMPR1A
MN_Chat	26wk	DOWN	GO_Biological_Process_2025	Regulation of Interleukin-6 Production (GO:0032675)	1/114	0.874645	0.905465	-0.0431283	0.481352	0.0644708	GAS6
MN_Chat	26wk	DOWN	GO_Biological_Process_2025	Defense Response to Virus (GO:0051607)	2/198	0.874333	0.905465	-0.0431283	0.554213	0.0744272	SAMHD1;ATG7
MN_Chat	26wk	DOWN	GO_Biological_Process_2025	Transcription by RNA Polymerase II (GO:0006366)	2/200	0.87789	0.90789	-0.0419669	0.548558	0.071441	CDK7;THRB
MN_Chat	26wk	DOWN	GO_Biological_Process_2025	DNA Damage Response (GO:0006974)	5/421	0.878438	0.907912	-0.0419561	0.650867	0.0843588	TRRAP;FBXW7;USP3;SAMHD1;FBXO31
MN_Chat	26wk	DOWN	GO_Biological_Process_2025	Negative Regulation of Macromolecule Biosynthetic Process (GO:0010558)	2/202	0.881353	0.91038	-0.0407773	0.543017	0.0685812	FBXW7;BMPR1A
MN_Chat	26wk	DOWN	GO_Biological_Process_2025	Mitotic Sister Chromatid Segregation (GO:0000070)	1/120	0.887661	0.915799	-0.0382	0.456942	0.0544516	KMT5A
MN_Chat	26wk	DOWN	GO_Biological_Process_2025	Ribonucleoprotein Complex Biogenesis (GO:0022613)	1/120	0.887661	0.915799	-0.0382	0.456942	0.0544516	UTP20
MN_Chat	26wk	DOWN	GO_Biological_Process_2025	Negative Regulation of Inflammatory Response (GO:0050728)	1/121	0.889695	0.916801	-0.0377251	0.45311	0.0529579	TEK
MN_Chat	26wk	DOWN	GO_Biological_Process_2025	Negative Regulation of Defense Response (GO:0031348)	1/121	0.889695	0.916801	-0.0377251	0.45311	0.0529579	TEK
MN_Chat	26wk	DOWN	GO_Biological_Process_2025	Transcription Initiation at RNA Polymerase II Promoter (GO:0006367)	1/123	0.893654	0.919233	-0.0365744	0.445637	0.0501057	CDK7
MN_Chat	26wk	DOWN	GO_Biological_Process_2025	Response to Cytokine (GO:0034097)	1/123	0.893654	0.919233	-0.0365744	0.445637	0.0501057	PRKCA
MN_Chat	26wk	DOWN	GO_Biological_Process_2025	Cellular Response to Molecule of Bacterial Origin (GO:0071219)	1/123	0.893654	0.919233	-0.0365744	0.445637	0.0501057	PPM1E
MN_Chat	26wk	DOWN	GO_Biological_Process_2025	mRNA Splicing, via Spliceosome (GO:0000398)	2/211	0.895845	0.920937	-0.03577	0.519393	0.0571269	SNRPF;CWC27
MN_Chat	26wk	DOWN	GO_Biological_Process_2025	Monocarboxylic Acid Metabolic Process (GO:0032787)	1/127	0.901152	0.925841	-0.0334635	0.431401	0.0449007	THEM4
MN_Chat	26wk	DOWN	GO_Biological_Process_2025	Positive Regulation of Defense Response (GO:0031349)	1/130	0.906428	0.930153	-0.0314455	0.421304	0.0413907	POLR3G
MN_Chat	26wk	DOWN	GO_Biological_Process_2025	Fatty Acid Metabolic Process (GO:0006631)	1/130	0.906428	0.930153	-0.0314455	0.421304	0.0413907	THEM4
MN_Chat	26wk	DOWN	GO_Biological_Process_2025	Defense Response to Bacterium (GO:0042742)	2/221	0.910009	0.931612	-0.030765	0.495421	0.0467184	CHGA;ADGRB1
MN_Chat	26wk	DOWN	GO_Biological_Process_2025	Epithelial Cell Differentiation (GO:0030855)	1/132	0.909787	0.931612	-0.030765	0.414829	0.0392197	FSTL1
MN_Chat	26wk	DOWN	GO_Biological_Process_2025	Regulation of Response to External Stimulus (GO:0032101)	1/132	0.909787	0.931612	-0.030765	0.414829	0.0392197	SAMHD1
MN_Chat	26wk	DOWN	GO_Biological_Process_2025	Negative Regulation of Cell Differentiation (GO:0045596)	2/220	0.908678	0.931612	-0.030765	0.497719	0.0476637	EPHA4;CRIM1
MN_Chat	26wk	DOWN	GO_Biological_Process_2025	Regulation of Cell Growth (GO:0001558)	2/222	0.911322	0.93185	-0.030654	0.493144	0.0457927	PTPRJ;VGLL4
MN_Chat	26wk	DOWN	GO_Biological_Process_2025	DNA Repair (GO:0006281)	3/302	0.911236	0.93185	-0.030654	0.543577	0.0505275	DCLRE1C;USP3;ERCC5
MN_Chat	26wk	DOWN	GO_Biological_Process_2025	Gene Expression (GO:0010467)	4/381	0.91455	0.934596	-0.0293759	0.574107	0.051281	ATXN1;THRB;ELAVL4;ADARB2
MN_Chat	26wk	DOWN	GO_Biological_Process_2025	Ubiquitin-Dependent Protein Catabolic Process (GO:0006511)	5/455	0.915167	0.934673	-0.0293403	0.600626	0.0532449	HERC3;FBXW7;TRIM2;HECW1;KCTD6
MN_Chat	26wk	DOWN	GO_Biological_Process_2025	Protein Polyubiquitination (GO:0000209)	2/228	0.91883	0.937643	-0.0279623	0.479903	0.0406256	TRIM2;ANAPC10
MN_Chat	26wk	DOWN	GO_Biological_Process_2025	protein-RNA Complex Assembly (GO:0022618)	1/138	0.919162	0.937643	-0.0279623	0.396539	0.0334253	SNRPF
MN_Chat	26wk	DOWN	GO_Biological_Process_2025	Membraneless Organelle Assembly (GO:0140694)	1/139	0.920628	0.938583	-0.0275273	0.393646	0.0325544	ATXN2L
MN_Chat	26wk	DOWN	GO_Biological_Process_2025	Translation (GO:0006412)	2/232	0.9235	0.940955	-0.026431	0.47146	0.0375209	EEF2K;MRPL17
MN_Chat	26wk	DOWN	GO_Biological_Process_2025	Positive Regulation of DNA-templated Transcription (GO:0045893)	17/1274	0.924562	0.941481	-0.0261885	0.72483	0.0568525	CHGA;THRB;MAML2;AUTS2;TRRAP;PKD1;PPP3CA;CDK7;MECOM;ASPH;KANSL2;SPNS1;TADA1;ZFPM2;SSBP2;MAP3K5;BMPR1A
MN_Chat	26wk	DOWN	GO_Biological_Process_2025	Cellular Response to Lipid (GO:0071396)	2/234	0.925739	0.942124	-0.0258921	0.467347	0.0360619	ABL2;PPM1E
MN_Chat	26wk	DOWN	GO_Biological_Process_2025	Negative Regulation of Protein Metabolic Process (GO:0051248)	1/146	0.930168	0.946073	-0.0240753	0.374508	0.0271106	EPHA4
MN_Chat	26wk	DOWN	GO_Biological_Process_2025	Negative Regulation of Apoptotic Process (GO:0043066)	5/475	0.931889	0.947265	-0.0235286	0.574468	0.040524	PRKCA;ERCC5;TEK;GAS6;FSTL1
MN_Chat	26wk	DOWN	GO_Biological_Process_2025	Regulation of Cold-Induced Thermogenesis (GO:0120161)	1/148	0.932678	0.947508	-0.023417	0.369374	0.0257438	KSR2
MN_Chat	26wk	DOWN	GO_Biological_Process_2025	Positive Regulation of Cellular Process (GO:0048522)	7/622	0.933851	0.948142	-0.0231267	0.613441	0.041983	CHGA;EPHA4;PPP3CA;TIAM1;DPF3;PRKCA;PTPRJ
MN_Chat	26wk	DOWN	GO_Biological_Process_2025	Protein Localization to Organelle (GO:0033365)	1/151	0.936274	0.950043	-0.0222568	0.361931	0.023832	DCLK1
MN_Chat	26wk	DOWN	GO_Biological_Process_2025	Protein Maturation (GO:0051604)	1/158	0.943938	0.957257	-0.0189715	0.34567	0.0199432	MMP16
MN_Chat	26wk	DOWN	GO_Biological_Process_2025	Epithelium Development (GO:0060429)	1/159	0.944956	0.957725	-0.0187591	0.343465	0.0194461	PKD1
MN_Chat	26wk	DOWN	GO_Biological_Process_2025	Response to Lipopolysaccharide (GO:0032496)	1/161	0.946935	0.958605	-0.0183604	0.339136	0.0184914	PPM1E
MN_Chat	26wk	DOWN	GO_Biological_Process_2025	Ribosome Biogenesis (GO:0042254)	1/161	0.946935	0.958605	-0.0183604	0.339136	0.0184914	UTP20
MN_Chat	26wk	DOWN	GO_Biological_Process_2025	Organelle Assembly (GO:0070925)	3/346	0.950295	0.961442	-0.017077	0.472769	0.0241033	ABCC4;CEP83;ATG7
MN_Chat	26wk	DOWN	GO_Biological_Process_2025	Positive Regulation of Gene Expression (GO:0010628)	4/436	0.956058	0.966705	-0.0147059	0.499584	0.0224499	CADM1;ELAVL4;GAS6;BMPR1A
MN_Chat	26wk	DOWN	GO_Biological_Process_2025	Regulation of Cytokine Production (GO:0001817)	1/172	0.956618	0.966706	-0.0147057	0.317142	0.0140655	CADM1
MN_Chat	26wk	DOWN	GO_Biological_Process_2025	Membrane Organization (GO:0061024)	1/173	0.957406	0.966935	-0.0146027	0.315281	0.0137235	STX18
MN_Chat	26wk	DOWN	GO_Biological_Process_2025	Negative Regulation of Gene Expression (GO:0010629)	3/364	0.961081	0.970078	-0.0131932	0.448777	0.0178151	EPHA4;FBXW7;BMPR1A
MN_Chat	26wk	DOWN	GO_Biological_Process_2025	Macromolecule Biosynthetic Process (GO:0009059)	1/189	0.968233	0.976726	-0.0102273	0.288212	0.00930431	EEF2K
MN_Chat	26wk	DOWN	GO_Biological_Process_2025	Regulation of Gene Expression (GO:0010468)	13/1127	0.970471	0.978412	-0.00947831	0.623032	0.0186746	PRMT8;KDM4B;TRRAP;FBXW7;DENND4A;SLC8A1;AFF1;SETBP1;SPNS1;TADA1;GAS6;SSBP2;BMPR1A
MN_Chat	26wk	DOWN	GO_Biological_Process_2025	Positive Regulation of Canonical NF-kappaB Signal Transduction (GO:0043123)	1/204	0.975874	0.983284	-0.00732082	0.26671	0.00651347	PRKCB
MN_Chat	26wk	DOWN	GO_Biological_Process_2025	Positive Regulation of Cytokine Production (GO:0001819)	2/325	0.981646	0.988523	-0.00501344	0.334106	0.00618921	CADM1;PDE4D
MN_Chat	26wk	DOWN	GO_Biological_Process_2025	Positive Regulation of Transcription by RNA Polymerase II (GO:0045944)	10/983	0.984591	0.990776	-0.00402435	0.548143	0.00851199	CHGA;PPP3CA;CDK7;THRB;MAML2;AUTS2;ZFPM2;SSBP2;PKD1;BMPR1A
MN_Chat	26wk	DOWN	GO_Biological_Process_2025	Cilium Organization (GO:0044782)	1/230	0.985033	0.990776	-0.00402435	0.236112	0.00356066	CEP83
MN_Chat	26wk	DOWN	GO_Biological_Process_2025	Protein Metabolic Process (GO:0019538)	5/614	0.987056	0.992233	-0.00338637	0.440135	0.00573428	CAPN9;MMP16;ADAM23;ADAMTS17;ABL2
MN_Chat	26wk	DOWN	GO_Biological_Process_2025	Negative Regulation of DNA-templated Transcription (GO:0045892)	10/1006	0.987842	0.992445	-0.0032936	0.534825	0.00654211	ATXN1;THRB;MECOM;USP2;KMT5A;ZFPM2;GAS6;HDAC8;VGLL4;DKK3
MN_Chat	26wk	DOWN	GO_Biological_Process_2025	Positive Regulation of Macromolecule Biosynthetic Process (GO:0010557)	2/355	0.988605	0.992634	-0.00321105	0.305237	0.00349799	GAS6;BMPR1A
MN_Chat	26wk	DOWN	GO_Biological_Process_2025	Regulation of Inflammatory Response (GO:0050727)	1/249	0.989445	0.992898	-0.00309515	0.217809	0.00231121	TEK
MN_Chat	26wk	DOWN	GO_Biological_Process_2025	Negative Regulation of Transcription by RNA Polymerase II (GO:0000122)	6/732	0.991773	0.994078	-0.00257944	0.441565	0.00364773	ATXN1;THRB;USP2;KMT5A;ZFPM2;HDAC8
MN_Chat	26wk	DOWN	GO_Biological_Process_2025	Proteasomal Protein Catabolic Process (GO:0010498)	2/372	0.991327	0.994078	-0.00257944	0.290956	0.00253443	FBXW7;TRIM2
MN_Chat	26wk	DOWN	GO_Biological_Process_2025	Regulation of Canonical NF-kappaB Signal Transduction (GO:0043122)	1/270	0.992828	0.994557	-0.00237017	0.200588	0.00144387	PRKCB
MN_Chat	26wk	DOWN	GO_Biological_Process_2025	Plasma Membrane Bounded Cell Projection Assembly (GO:0120031)	1/277	0.993695	0.994848	-0.00224311	0.19543	0.00123611	CEP83
MN_Chat	26wk	DOWN	GO_Biological_Process_2025	Regulation of DNA-templated Transcription (GO:0006355)	21/2139	0.999577	0.999938	-2.70696e-05	0.51248	0.000216976	PRMT8;TRRAP;PRKCB;DENND4A;DKK3;ATXN1;MECOM;SETBP1;ASPH;KANSL2;SPNS1;POLR3G;BBX;DPF3;TADA1;KMT5A;ZFPM2;GAS6;SSBP2;VGLL4;MAP3K5
MN_Chat	26wk	DOWN	GO_Biological_Process_2025	Regulation of Transcription by RNA Polymerase II (GO:0006357)	20/2250	0.999938	0.999938	-2.70696e-05	0.459246	2.86249e-05	CHGA;THRB;MAML2;AUTS2;TRRAP;PRKCB;USP2;HDAC8;PKD1;PPP3CA;CDK7;ATXN1;MECOM;BBX;DPF3;TADA1;KMT5A;ZFPM2;SSBP2;BMPR1A
DE_Cpne4	26wk	DOWN	GO_Biological_Process_2025	Positive Regulation of Cell Projection Organization (GO:0031346)	15/115	0.000291496	0.051358	-1.28939	3.10273	25.2577	CAMK2B;CARMIL1;NTRK2;NTRK3;SETX;TIAM1;CUX1;SLITRK1;DPYSL3;DVL1;EP300;MAP6;DMD;PLXNC1;TOX
DE_Cpne4	26wk	DOWN	GO_Biological_Process_2025	Protein Phosphorylation (GO:0006468)	34/373	0.000156467	0.051358	-1.28939	2.09179	18.3296	CAMK2B;NIM1K;CAMK2D;PRKAA1;TESK2;NLK;KALRN;PPP3CB;SLK;GRK5;ERBB4;ABL1;PDK3;NEK1;ERC1;JAK2;EPHB1;MAP4K3;MAP3K3;NTRK2;PDPK1;PRKCE;EIF2AK1;DYRK1A;ADAM10;SRPK1;CDK9;FER;CREB1;ULK2;FAM20C;MAP3K10;SIK2;TAF1
DE_Cpne4	26wk	DOWN	GO_Biological_Process_2025	Regulation of Trans-Synaptic Signaling (GO:0099177)	1947-09-01	0.000274829	0.051358	-1.28939	4.8831	40.0383	PPP3CA;NLGN1;GRIN3A;IQSEC2;NRG3;GRID1;CACNA1A;GRIK1;DLGAP3
DE_Cpne4	26wk	DOWN	GO_Biological_Process_2025	Regulation of Sodium Ion Transmembrane Transport (GO:1902305)	2025-06-20	0.000222381	0.051358	-1.28939	8.81857	74.1741	CAMK2D;PRKCE;SLMAP;ATP2B4;NEDD4L;SCN5A
DE_Cpne4	26wk	DOWN	GO_Biological_Process_2025	Positive Regulation of DNA-templated Transcription (GO:0045893)	87/1274	0.000206455	0.051358	-1.28939	1.55097	13.1606	CREBZF;CCNT2;SMARCB1;GABPB2;PHF20;RORA;CCNC;TCF20;RSF1;CTCF;WASL;RBPJ;PPP3CA;RPS6KA3;EDRF1;PPP3CB;EP300;JAK2;HOXA7;CDK5RAP2;DDX17;BRD1;KCNH8;NCOA3;MSL2;TET2;DYRK1A;PTOV1;EBF3;SIRT7;MYT1;ZFX;ILF2;GTF2F2;RNF40;ZFP90;MSL1;NIF3L1;CREB1;TBL1XR1;MAPRE3;MAML3;LMX1B;TOX;PRKN;KMT2D;PRKAA1;BEX2;CASZ1;CTBP2;MAX;RNF4;HIF1A;PRDM10;GLIS1;STRN3;SCAF8;PDZD2;ATXN7;ERBB4;NSD1;DVL1;HIVEP1;ABL1;HOXC4;TBL1X;MEF2D;MAP…
DE_Cpne4	26wk	DOWN	GO_Biological_Process_2025	Ubiquitin-Dependent Protein Catabolic Process (GO:0006511)	39/455	0.000194304	0.051358	-1.28939	1.95815	16.7345	PRKN;FAF1;USP33;CUL1;NEDD4L;UBE3B;TNFAIP1;RNF4;RNF217;TRIM3;SPOP;ZSWIM8;PSMD1;UBXN7;TRIM26;RNF150;TBL1X;KCMF1;KLHL29;ZRANB1;FBXW5;FEM1B;KLHL28;UBE4B;ARMC8;TRPC4AP;RNF40;CHFR;KLHL20;RNF123;UBE2W;UBXN11;RNF149;TBL1XR1;TOLLIP;HECW1;RLIM;PLAA;TAF1
DE_Cpne4	26wk	DOWN	GO_Biological_Process_2025	Calcium Ion Transport (GO:0006816)	17/126	7.71477e-05	0.051358	-1.28939	3.23159	30.6025	TRPC7;RYR2;SLC24A4;CALCRL;CATSPER2;CACNA2D1;ATP2B4;CACNA1A;MCOLN1;TRPC4AP;SLC8A1;SLC8A2;SLC8A3;CACNB4;GRIN3A;P2RX4;STIM1
DE_Cpne4	26wk	DOWN	GO_Biological_Process_2025	Phosphatidylethanolamine Biosynthetic Process (GO:0006646)	2025-04-08	0.000282093	0.051358	-1.28939	20.5431	167.904	CHKB;CHKA;ETNK1;CEPT1
DE_Cpne4	26wk	DOWN	GO_Biological_Process_2025	Calcium Ion Import Across Plasma Membrane (GO:0098703)	2025-07-26	0.000140759	0.051358	-1.28939	7.58708	67.2857	SLC8A3;SLC24A4;CACNA2D1;CACNA1A;CACNA1E;SLC8A1;SLC8A2
DE_Cpne4	26wk	DOWN	GO_Biological_Process_2025	Calcium Ion Import (GO:0070509)	1934-08-01	0.000132764	0.051358	-1.28939	6.34099	56.6056	SLC8A3;SLC24A4;CACNA2D1;ATP2B4;CACNA1A;CACNA1E;SLC8A1;SLC8A2
DE_Cpne4	26wk	DOWN	GO_Biological_Process_2025	Protein Ubiquitination (GO:0016567)	34/369	0.000127317	0.051358	-1.28939	2.11722	18.9889	PRKN;UHRF2;FBH1;MYCBP2;FBXO25;CUL1;NEDD4L;UBE3B;TNFAIP1;RNF4;RNF138;TRIM3;VPS11;SPOP;ZSWIM8;RNF152;ATG3;SHPRH;FBXW5;EIPR1;MSL2;LNPEP;UBE4B;TRPC4AP;KLHL20;RNF123;UBE2W;RNF103;NFX1;RLIM;BCL2;PDZRN3;DZIP3;TAF1
DE_Cpne4	26wk	DOWN	GO_Biological_Process_2025	Response to Calcium Ion (GO:0051592)	14/95	0.00012516	0.051358	-1.28939	3.57484	32.1232	CPNE8;RYR2;CAMK2D;NLGN1;PRKAA1;ADCY8;MCOLN1;ADD1;PPP3CA;ITPKC;STIM1;ADAM9;MICU3;SCN5A
DE_Cpne4	26wk	DOWN	GO_Biological_Process_2025	Protein Modification by Small Protein Conjugation (GO:0032446)	31/316	8.00791e-05	0.051358	-1.28939	2.26755	21.3887	PRKN;UHRF2;FBH1;MYCBP2;DCUN1D1;FBXO25;CUL1;NEDD4L;TNFAIP1;UFL1;RNF138;VPS11;ZSWIM8;RNF152;CDK5RAP3;RANBP2;ATG3;SHPRH;FBXW5;EIPR1;MSL2;RANGAP1;SENP2;TRPC4AP;PIAS1;KLHL20;RNF103;NFX1;RLIM;SAE1;PDZRN3
DE_Cpne4	26wk	DOWN	GO_Biological_Process_2025	Calcium Ion Import Into Cytosol (GO:1902656)	2025-07-27	0.000182431	0.051358	-1.28939	7.20735	62.0491	SLC8A3;SLC24A4;CACNA2D1;CACNA1A;CACNA1E;SLC8A1;SLC8A2
DE_Cpne4	26wk	DOWN	GO_Biological_Process_2025	Nucleotide-Sugar Metabolic Process (GO:0009225)	2025-06-14	2.19205e-05	0.051358	-1.28939	15.4374	165.613	CSGALNACT1;FUT8;SLC35A3;UGP2;GMDS;GFPT1
DE_Cpne4	26wk	DOWN	GO_Biological_Process_2025	Protein Autophosphorylation (GO:0046777)	17/140	0.00028312	0.051358	-1.28939	2.86166	23.3787	CAMK2B;MAP3K3;NTRK2;CAMK2D;PDPK1;EIF2AK1;DYRK1A;FER;SLK;GRK5;ERBB4;ULK2;MAP3K10;SIK2;JAK2;EPHB1;TAF1
DE_Cpne4	26wk	DOWN	GO_Biological_Process_2025	Cellular Response to Calcium Ion (GO:0071277)	1959-10-01	0.000361746	0.0566534	-1.24677	4.20979	33.3608	CPNE8;ITPKC;CAMK2D;NLGN1;PRKAA1;MICU3;SCN5A;ADCY8;MCOLN1;ADD1
DE_Cpne4	26wk	DOWN	GO_Biological_Process_2025	Regulation of Signal Transduction (GO:0009966)	22/211	0.000361408	0.0566534	-1.24677	2.4149	19.1393	PTPN1;SLC24A4;FRMPD1;PTCH1;USP33;RORA;SYNJ2BP;SENP2;WDR11;SLC8A2;SLC8A3;RIC8B;VSNL1;GRK5;FRRS1L;GRK4;PPP6R1;GRK6;PPP6R3;SIK2;CD46;SOCS5
DE_Cpne4	26wk	DOWN	GO_Biological_Process_2025	Regulation of G Protein-Coupled Receptor Signaling Pathway (GO:0008277)	1972-11-01	0.0004736	0.0702672	-1.15325	3.72149	28.4886	SLC24A4;RIC8B;GRK5;GRK4;FRMPD1;USP33;ULK4;GRK6;NMT2;RPGRIP1L;CAMKMT
DE_Cpne4	26wk	DOWN	GO_Biological_Process_2025	Calcium Ion Transmembrane Transport (GO:0070588)	1987-12-01	0.000691426	0.0974565	-1.01119	3.30313	24.0361	TRPC7;SLC8A3;SLC24A4;P2RX4;CACNA2D1;ATP2B4;CACNA1A;MCOLN1;TRPC4AP;SLC8A1;MCU;SLC8A2
DE_Cpne4	26wk	DOWN	GO_Biological_Process_2025	Phosphatidylethanolamine Metabolic Process (GO:0046337)	2025-06-25	0.000832199	0.111713	-0.951897	6.49619	46.0673	CHKB;CHKA;ETNK1;NAPEPLD;CEPT1;LPIN1
DE_Cpne4	26wk	DOWN	GO_Biological_Process_2025	Golgi to Plasma Membrane Transport (GO:0006893)	1955-09-01	0.00091925	0.117789	-0.928894	4.03217	28.1928	BBS2;ARFGEF2;PREPL;SEC16A;KIF13A;EXOC6;ASAP1;EXOC2;EXOC1
DE_Cpne4	26wk	DOWN	GO_Biological_Process_2025	Nervous System Development (GO:0007399)	38/480	0.00106485	0.128555	-0.890911	1.7912	12.2606	PRKN;ACHE;NLGN1;MYT1L;ZMYND8;USP33;GRIK1;KALRN;RAPGEFL1;RPS6KA3;SLITRK1;ERBB4;TRIM3;DVL1;EP300;PLXNC1;EPHB1;CDK5RAP2;CHST8;ARNT2;MBD5;SRRM4;RBFOX2;RBFOX3;ZBTB16;DYRK1A;LSAMP;NAV1;MYT1;DNM3;NFASC;RNF103;FAT4;ATXN10;RAPGEF5;MDGA2;APBA2;SHANK3
DE_Cpne4	26wk	DOWN	GO_Biological_Process_2025	Modulation of Chemical Synaptic Transmission (GO:0050804)	14/117	0.00109447	0.128555	-0.890911	2.80803	19.1437	NLGN1;CLSTN2;IQSEC2;GRID1;CASK;CACNA1A;GRIK1;SLC8A2;SLC8A3;PPP3CA;GRM5;GRIN3A;NRG3;DLGAP3
DE_Cpne4	26wk	DOWN	GO_Biological_Process_2025	Regulation of Cell Communication (GO:0010646)	1968-10-01	0.00114777	0.129423	-0.887989	3.55487	24.0662	RYR2;PTPN1;CAMK2D;VSNL1;GRK5;PPP6R1;GRK4;PPP6R3;GRK6;SLC8A1
DE_Cpne4	26wk	DOWN	GO_Biological_Process_2025	Long-Term Synaptic Potentiation (GO:0060291)	2025-06-28	0.00157119	0.155582	-0.808041	5.60946	36.2143	CAMK2B;SLC8A3;CAMK2D;SLC24A4;TSHZ3;SLC8A2
DE_Cpne4	26wk	DOWN	GO_Biological_Process_2025	Insulin Secretion (GO:0030073)	2025-05-19	0.00146295	0.155582	-0.808041	7.34088	47.9162	RAB43;RIMS2;PTPRN2;SNX19;MAFA
DE_Cpne4	26wk	DOWN	GO_Biological_Process_2025	Regulation of Cardiac Conduction (GO:1903779)	2025-05-20	0.00187647	0.155582	-0.808041	6.85113	43.0139	SLC8A3;RYR2;ATP2B4;SLC8A1;SLC8A2
DE_Cpne4	26wk	DOWN	GO_Biological_Process_2025	Positive Regulation of Transcription by RNA Polymerase II (GO:0045944)	66/983	0.00182187	0.155582	-0.808041	1.50854	9.51571	CREBZF;CCNT2;SMARCB1;GABPB2;ZMYND8;RORA;CCNC;TCF20;CTCF;WASL;RBPJ;PPP3CA;RPS6KA3;PPP3CB;EP300;JAK2;HOXA7;DDX17;KCNH8;NCOA3;TET2;PTOV1;MYT1;ZFX;GTF2F2;RNF40;CREB1;TBL1XR1;MAML3;LMX1B;TOX;PRKN;KMT2D;BEX2;CASZ1;CTBP2;MAX;RNF4;HIF1A;PRDM10;GLIS1;STRN3;PDZD2;DVL1;HIVEP1;ABL1;HOXC4;TBL1X;MEF2D;MAP2K5;ARNT2;SMAD1;HMGA2;MAFA;ACVR2A;MED13L;SETX;CDK9;ASXL1;ZFP64;TAF7;TAF6;CEBPZ;LPIN1;LPIN2;TAF1
DE_Cpne4	26wk	DOWN	GO_Biological_Process_2025	Enamel Mineralization (GO:0070166)	2025-03-06	0.00181447	0.155582	-0.808041	20.5221	129.534	SLC24A4;STIM1;FAM20C
DE_Cpne4	26wk	DOWN	GO_Biological_Process_2025	Actin Filament-Based Transport (GO:0099515)	2025-03-06	0.00181447	0.155582	-0.808041	20.5221	129.534	MYO5A;WASL;SYNE2
DE_Cpne4	26wk	DOWN	GO_Biological_Process_2025	Positive Regulation of Synaptic Transmission (GO:0050806)	1984-11-01	0.00175461	0.155582	-0.808041	3.10777	19.7204	CAMK2B;SLC8A3;CAMK2D;NLGN1;SLC24A4;CLSTN2;TSHZ3;MICU3;ADCY8;SHANK3;SLC8A2
DE_Cpne4	26wk	DOWN	GO_Biological_Process_2025	Adult Locomotory Behavior (GO:0008344)	2025-04-12	0.00171699	0.155582	-0.808041	10.2694	65.3871	PRKN;TSC1;PUM1;PAFAH1B1
DE_Cpne4	26wk	DOWN	GO_Biological_Process_2025	Receptor-Mediated Endocytosis (GO:0006898)	15/136	0.00170303	0.155582	-0.808041	2.5614	16.3298	RALA;CALCRL;NEDD4L;STON2;AP2B1;SORL1;IGF2R;LRP1B;SNAP91;DNM3;GRK3;GRK4;DNAJC6;RAB15;GAS7
DE_Cpne4	26wk	DOWN	GO_Biological_Process_2025	post-Golgi Vesicle-Mediated Transport (GO:0006892)	1961-09-01	0.00195508	0.157468	-0.802808	3.5658	22.241	ARFGEF2;SCFD1;SEC16A;MYO5A;EXOC6;SORL1;EXOC2;EXOC1;KLHL20
DE_Cpne4	26wk	DOWN	GO_Biological_Process_2025	Protein Polyubiquitination (GO:0000209)	21/228	0.00234822	0.165301	-0.781723	2.10037	12.7158	PRKN;KCMF1;SHPRH;MYCBP2;CUL1;NEDD4L;XIAP;LNPEP;UBE4B;UBE3B;RNF4;KLHL20;RNF123;UBE2W;TRIM3;SPOP;BCL2;TRIM26;RNF152;DZIP3;TAF1
DE_Cpne4	26wk	DOWN	GO_Biological_Process_2025	Regulation of Anatomical Structure Morphogenesis (GO:0022603)	14/127	0.00240417	0.165301	-0.781723	2.55818	15.4272	ZRANB1;POGLUT1;NEDD4L;KNDC1;TANC2;ARHGAP44;RNASEH1;BMPER;ZMYM3;ADGRB3;HECW1;ZMYM6;SHANK3;FERMT2
DE_Cpne4	26wk	DOWN	GO_Biological_Process_2025	Endoplasmic Reticulum Calcium Ion Homeostasis (GO:0032469)	2025-05-21	0.0023694	0.165301	-0.781723	6.4226	38.8254	CAMK2D;RAP1GDS1;BCL2;TUNAR;THADA
DE_Cpne4	26wk	DOWN	GO_Biological_Process_2025	Intracellular Calcium Ion Homeostasis (GO:0006874)	15/140	0.00226923	0.165301	-0.781723	2.47891	15.0924	TRPC7;RYR2;CAMK2D;SLC24A4;ATP2B4;HTR2C;SLC8A1;SLC8A2;SLC8A3;STIM1;BCL2;TUNAR;MICU3;ATP13A3;MCU
DE_Cpne4	26wk	DOWN	GO_Biological_Process_2025	Cellular Response to Metal Ion (GO:0071248)	13/112	0.00214218	0.165301	-0.781723	2.71042	16.6581	PRKN;CPNE8;CAMK2D;NLGN1;PRKAA1;ADCY8;MCOLN1;ADD1;ITPKC;GLRA1;P2RX4;MICU3;SCN5A
DE_Cpne4	26wk	DOWN	GO_Biological_Process_2025	Regulation of Dendritic Spine Development (GO:0060998)	2025-05-21	0.0023694	0.165301	-0.781723	6.4226	38.8254	CAMK2B;NLGN1;GRIN3A;SHANK3;TANC2
DE_Cpne4	26wk	DOWN	GO_Biological_Process_2025	Synapse Organization (GO:0050808)	15/144	0.00298341	0.166185	-0.779408	2.40154	13.9642	NLGN1;NEDD4L;GPHN;SLC8A2;DNM3;SLC8A3;GRM5;PDZD2;SLITRK1;DVL1;SLITRK5;PLXNC1;ERC2;PDZRN3;SHANK3
DE_Cpne4	26wk	DOWN	GO_Biological_Process_2025	Negative Regulation of Sodium Ion Transport (GO:0010766)	2025-03-07	0.00306549	0.166185	-0.779408	15.3907	89.0746	CAMK2D;PRKCE;NEDD4L
DE_Cpne4	26wk	DOWN	GO_Biological_Process_2025	Anterograde Dendritic Transport (GO:0098937)	2025-03-07	0.00306549	0.166185	-0.779408	15.3907	89.0746	KIF3B;KIFC2;STAU2
DE_Cpne4	26wk	DOWN	GO_Biological_Process_2025	Regulation of miRNA-mediated Gene Silencing (GO:0060964)	2025-03-07	0.00306549	0.166185	-0.779408	15.3907	89.0746	PUM1;ELAVL1;PUM2
DE_Cpne4	26wk	DOWN	GO_Biological_Process_2025	Regulation of Glutamate Receptor Signaling Pathway (GO:1900449)	2025-03-07	0.00306549	0.166185	-0.779408	15.3907	89.0746	NECAB2;FRRS1L;SHANK3
DE_Cpne4	26wk	DOWN	GO_Biological_Process_2025	Neurotransmitter-Gated Ion Channel Clustering (GO:0072578)	2025-03-07	0.00306549	0.166185	-0.779408	15.3907	89.0746	NLGN1;SHANK3;GPHN
DE_Cpne4	26wk	DOWN	GO_Biological_Process_2025	Positive Regulation of Cell Junction Assembly (GO:1901890)	1965-09-01	0.00305474	0.166185	-0.779408	3.3104	19.1707	CNTNAP2;NLGN1;CLSTN2;SLITRK1;SLITRK5;PTPRJ;TSC1;EPHB1;FERMT2
DE_Cpne4	26wk	DOWN	GO_Biological_Process_2025	Monocarboxylic Acid Catabolic Process (GO:0072329)	2025-05-22	0.00295005	0.166185	-0.779408	6.04448	35.2147	ACBD5;ACOT8;ACOX1;LPIN1;LPIN2
DE_Cpne4	26wk	DOWN	GO_Biological_Process_2025	Regulation of Neuron Differentiation (GO:0045664)	1976-10-01	0.00269796	0.166185	-0.779408	3.12266	18.4713	TIAM1;CASZ1;NLGN1;ZFHX2;MMD;BIN1;TUNAR;DMD;CDK5RAP3;CDK5RAP2
DE_Cpne4	26wk	DOWN	GO_Biological_Process_2025	Axonogenesis (GO:0007409)	19/200	0.0026211	0.166185	-0.779408	2.17154	12.908	CYFIP1;EPHA6;EPHA10;CNTN5;SEMA6D;USP33;MYCBP2;DOCK7;NTN4;PTPRJ;KALRN;PPP3CB;NFASC;KIFC2;SLITRK1;ULK2;SLITRK5;EPHB1;NEO1
DE_Cpne4	26wk	DOWN	GO_Biological_Process_2025	Regulation of Heart Rate by Cardiac Conduction (GO:0086091)	1941-07-01	0.00261801	0.166185	-0.779408	4.2365	25.1875	CAMK2D;KCND3;BIN1;CACNA2D1;AKAP9;SCN5A;KCNJ3
DE_Cpne4	26wk	DOWN	GO_Biological_Process_2025	miRNA Processing (GO:0035196)	1932-06-01	0.00322519	0.171544	-0.765625	4.74547	27.2237	SMAD1;LIN28B;TUT4;DGCR8;PUM1;PUM2
DE_Cpne4	26wk	DOWN	GO_Biological_Process_2025	Neuron Projection Guidance (GO:0097485)	14/132	0.00343432	0.179284	-0.746458	2.44913	13.8962	CYFIP1;EPHA6;EPHA10;CNTN5;SEMA6D;USP33;MYCBP2;NTN4;PTPRJ;KALRN;NFASC;KIFC2;EPHB1;NEO1
DE_Cpne4	26wk	DOWN	GO_Biological_Process_2025	Regulation of Carbohydrate Metabolic Process (GO:0006109)	2025-04-15	0.00423385	0.217004	-0.663532	7.46748	40.8071	PRKN;PDPK1;PDK3;RORA
DE_Cpne4	26wk	DOWN	GO_Biological_Process_2025	Calcium Ion Transport Into Cytosol (GO:0060402)	2025-03-08	0.00473554	0.218844	-0.659865	12.3119	65.9017	RYR2;CACNA2D1;SLC8A1
DE_Cpne4	26wk	DOWN	GO_Biological_Process_2025	Amino Sugar Metabolic Process (GO:0006040)	2025-03-08	0.00473554	0.218844	-0.659865	12.3119	65.9017	CSGALNACT1;SLC35A3;GFPT1
DE_Cpne4	26wk	DOWN	GO_Biological_Process_2025	Regulation of Nervous System Process (GO:0031644)	2025-03-08	0.00473554	0.218844	-0.659865	12.3119	65.9017	SLC8A3;HTR2C;SLC8A2
DE_Cpne4	26wk	DOWN	GO_Biological_Process_2025	Regulation of Vesicle-Mediated Transport (GO:0060627)	1982-10-01	0.00471091	0.218844	-0.659865	2.86153	15.3317	RAB43;RIMS2;PTPN1;RALA;SCFD1;DNAJC5;STON2;ARFGAP1;WDR44;PACSIN1
DE_Cpne4	26wk	DOWN	GO_Biological_Process_2025	Cellular Response to Purine-Containing Compound (GO:0071415)	2025-03-08	0.00473554	0.218844	-0.659865	12.3119	65.9017	RYR2;P2RY1;SLC8A1
DE_Cpne4	26wk	DOWN	GO_Biological_Process_2025	Negative Regulation of Sodium Ion Transmembrane Transport (GO:1902306)	2025-03-08	0.00473554	0.218844	-0.659865	12.3119	65.9017	CAMK2D;PRKCE;NEDD4L
DE_Cpne4	26wk	DOWN	GO_Biological_Process_2025	RNA Processing (GO:0006396)	24/291	0.00502673	0.219178	-0.659203	1.86121	9.85135	DDX17;FTO;ZCCHC8;SRRM4;RNGTT;TUT4;CELF2;INTS2;SPPL2A;SRSF1;BICD1;SRPK1;SETX;DTWD2;LIN28B;DDX39B;LAS1L;PES1;HNRNPC;INTS6;HNRNPH3;TARDBP;PRMT9;BCAS2
DE_Cpne4	26wk	DOWN	GO_Biological_Process_2025	Neurotransmitter Secretion (GO:0007269)	1935-06-01	0.00513151	0.219178	-0.659203	4.25389	22.428	RIMS2;SNAP25;PTPRN2;DNAJC5;DVL1;LIN7A
DE_Cpne4	26wk	DOWN	GO_Biological_Process_2025	Axon Guidance (GO:0007411)	15/152	0.0049689	0.219178	-0.659203	2.26035	11.9901	CYFIP1;EPHA6;EPHA10;CNTN5;SEMA6D;USP33;NCOA3;MYCBP2;NTN4;PTPRJ;KALRN;NFASC;KIFC2;EPHB1;NEO1
DE_Cpne4	26wk	DOWN	GO_Biological_Process_2025	Proteasome-Mediated Ubiquitin-Dependent Protein Catabolic Process (GO:0043161)	27/340	0.00507548	0.219178	-0.659203	1.78767	9.44487	PRKN;FAF1;CUL1;NEDD4L;TNFAIP1;RNF4;TRIM3;SPOP;ZSWIM8;PSMD1;UBXN7;TRIM26;TBL1X;ASCC3;KCMF1;KLHL29;FBXW5;FEM1B;KLHL28;UBE4B;ARMC8;TRPC4AP;KLHL20;UBE2W;UBXN11;TBL1XR1;PLAA
DE_Cpne4	26wk	DOWN	GO_Biological_Process_2025	Regulation of Heart Contraction (GO:0008016)	1970-09-01	0.00505729	0.219178	-0.659203	3.03826	16.063	SLC8A3;RYR2;CAMK2D;P2RX4;KCND3;CELF2;ATP2B4;SLC8A1;SLC8A2
DE_Cpne4	26wk	DOWN	GO_Biological_Process_2025	Positive Regulation of Developmental Process (GO:0051094)	21/245	0.005434	0.225492	-0.646869	1.93922	10.1132	PRKN;CAMK2B;SMAD1;NLGN1;PRKAA1;RALA;SMARCB1;NUMA1;NCOA3;ZBTB16;DDHD1;SORL1;RPS6KA3;PPP3CA;DVL1;KMT5B;ARID2;SHANK3;MCU;SOX5;PACSIN1
DE_Cpne4	26wk	DOWN	GO_Biological_Process_2025	Negative Regulation of Amyloid-Beta Formation (GO:1902430)	2025-04-16	0.00543932	0.225492	-0.646869	6.84483	35.6896	NTRK2;PDZD2;BIN1;SORL1
DE_Cpne4	26wk	DOWN	GO_Biological_Process_2025	Positive Regulation of RNA Splicing (GO:0033120)	1936-06-01	0.00591988	0.235044	-0.62885	4.11188	21.0916	SETX;DNAJC5;TRA2A;HABP4;DYRK1A;ZPR1
DE_Cpne4	26wk	DOWN	GO_Biological_Process_2025	Peptidyl-Threonine Phosphorylation (GO:0018107)	1936-06-01	0.00591988	0.235044	-0.62885	4.11188	21.0916	CAMK2D;PDPK1;DYRK1A;MAP3K10;NLK;TAF1
DE_Cpne4	26wk	DOWN	GO_Biological_Process_2025	Cardiac Conduction (GO:0061337)	1947-07-01	0.00575365	0.235044	-0.62885	3.59989	18.568	CAMK2D;KCND3;BIN1;CACNA2D1;AKAP9;SCN5A;KCNJ3
DE_Cpne4	26wk	DOWN	GO_Biological_Process_2025	Cardiac Muscle Cell Action Potential (GO:0086001)	1937-06-01	0.00679294	0.244746	-0.611284	3.97903	19.8628	KCND3;CACNA2D1;DMD;SCN5A;SCN3A;SLC8A1
DE_Cpne4	26wk	DOWN	GO_Biological_Process_2025	Negative Regulation of Amyloid Precursor Protein Catabolic Process (GO:1902992)	2025-04-17	0.00685408	0.244746	-0.611284	6.31797	31.4819	NTRK2;PDZD2;BIN1;SORL1
DE_Cpne4	26wk	DOWN	GO_Biological_Process_2025	Tooth Mineralization (GO:0034505)	2025-03-09	0.0068588	0.244746	-0.611284	10.2594	51.1147	SLC24A4;STIM1;FAM20C
DE_Cpne4	26wk	DOWN	GO_Biological_Process_2025	Positive Regulation by Host of Viral Transcription (GO:0043923)	2025-04-17	0.00685408	0.244746	-0.611284	6.31797	31.4819	CDK9;CCNT2;SMARCB1;EP300
DE_Cpne4	26wk	DOWN	GO_Biological_Process_2025	Regulation of Lysosome Organization (GO:1905671)	2025-03-09	0.0068588	0.244746	-0.611284	10.2594	51.1147	PPP3CB;FNIP1;MCOLN1
DE_Cpne4	26wk	DOWN	GO_Biological_Process_2025	Reg of Cardiac Muscle Contraction by Reg of the Release of Sequestered Calcium Ion (GO:0010881)	2025-04-17	0.00685408	0.244746	-0.611284	6.31797	31.4819	RYR2;CAMK2D;DMD;SLC8A1
DE_Cpne4	26wk	DOWN	GO_Biological_Process_2025	Regulation of Sodium Ion Transmembrane Transporter Activity (GO:2000649)	2025-04-17	0.00685408	0.244746	-0.611284	6.31797	31.4819	CAMK2D;SLMAP;NEDD4L;DMD
DE_Cpne4	26wk	DOWN	GO_Biological_Process_2025	Negative Regulation of Cation Transmembrane Transport (GO:1904063)	2025-04-17	0.00685408	0.244746	-0.611284	6.31797	31.4819	CAMK2D;BIN1;PRKCE;NEDD4L
DE_Cpne4	26wk	DOWN	GO_Biological_Process_2025	Calcium Ion Transmembrane Import Into Cytosol (GO:0097553)	1974-09-01	0.00729201	0.256952	-0.590148	2.85069	14.0282	SLC8A3;RYR2;SLC24A4;CACNA2D1;HTR2C;CACNA1A;CACNA1E;SLC8A1;SLC8A2
DE_Cpne4	26wk	DOWN	GO_Biological_Process_2025	DNA-templated Transcription Initiation (GO:0006352)	1962-08-01	0.00784893	0.273162	-0.56358	3.04858	14.7776	CDK9;TAF7;RSF1;TAF6;GTF2H2;GTF2F2;GTF2E2;TAF1
DE_Cpne4	26wk	DOWN	GO_Biological_Process_2025	Rac Protein Signal Transduction (GO:0016601)	2025-04-18	0.00849222	0.291946	-0.534697	5.86638	27.9744	CYFIP1;TIAM1;NCOA3;DOCK7
DE_Cpne4	26wk	DOWN	GO_Biological_Process_2025	Proteasomal Protein Catabolic Process (GO:0010498)	28/372	0.00888633	0.301814	-0.520261	1.68589	7.96288	PRKN;FAF1;CUL1;NEDD4L;TNFAIP1;RNF4;TRIM3;SPOP;ZSWIM8;PSMD1;UBXN7;TRIM26;TBL1X;KCMF1;KLHL29;FBXW5;FEM1B;KLHL28;DNAJB12;UBE4B;ARMC8;KLHL20;UBE2W;RNF103;UBXN11;TBL1XR1;PSME4;PLAA
DE_Cpne4	26wk	DOWN	GO_Biological_Process_2025	Establishment of Protein Localization to Organelle (GO:0072594)	1990-10-01	0.00904277	0.303471	-0.517883	2.5743	12.1141	NUP214;RYR2;RALA;NUP188;HOOK2;KPNA6;TNPO1;MAP4K5;TNPO2;KPNA1
DE_Cpne4	26wk	DOWN	GO_Biological_Process_2025	miRNA Catabolic Process (GO:0010587)	2025-03-10	0.00946185	0.310151	-0.508427	8.79333	40.9812	LIN28B;TUT4;ZSWIM8
DE_Cpne4	26wk	DOWN	GO_Biological_Process_2025	Fructose 6-Phosphate Metabolic Process (GO:0006002)	2025-03-10	0.00946185	0.310151	-0.508427	8.79333	40.9812	HOOK2;GFPT1;PFKP
DE_Cpne4	26wk	DOWN	GO_Biological_Process_2025	Positive Regulation of Mitochondrial Fission (GO:0090141)	2025-04-19	0.0103667	0.322557	-0.491393	5.475	25.0161	PRKN;RALA;DDHD1;MCU
DE_Cpne4	26wk	DOWN	GO_Biological_Process_2025	Mitochondrial Calcium Ion Homeostasis (GO:0051560)	2025-04-19	0.0103667	0.322557	-0.491393	5.475	25.0161	SLC8A3;RAP1GDS1;MICU3;MCU
DE_Cpne4	26wk	DOWN	GO_Biological_Process_2025	Chemical Synaptic Transmission (GO:0007268)	21/260	0.0104125	0.322557	-0.491393	1.81606	8.28987	SNAP25;GABBR1;PTPRN2;KCND3;GRID1;CACNA1A;HTR2C;GRIK1;LIN7A;GABRG3;CACNA1E;RPS6KA3;GLRA1;GRIN3A;CACNB4;HRH2;AKAP9;DVL1;AMPH;APBA2;PAFAH1B1
DE_Cpne4	26wk	DOWN	GO_Biological_Process_2025	Negative Regulation of Protein Ubiquitination (GO:0031397)	1952-07-01	0.0100198	0.322557	-0.491393	3.19906	14.7259	MINAR1;UFL1;BEX2;USP4;SIRT7;SENP2;TAF1
DE_Cpne4	26wk	DOWN	GO_Biological_Process_2025	Synaptic Vesicle Endocytosis (GO:0048488)	2025-05-29	0.0101652	0.322557	-0.491393	4.27994	19.6397	DNM3;DNAJC6;STON2;AP2B1;PACSIN1
DE_Cpne4	26wk	DOWN	GO_Biological_Process_2025	Cytoplasmic Microtubule Organization (GO:0031122)	1953-07-01	0.011093	0.339903	-0.468645	3.12935	14.0866	CEP126;CLIP2;SLK;NUMA1;HOOK2;CLIP4;TUBGCP3
DE_Cpne4	26wk	DOWN	GO_Biological_Process_2025	Clathrin-Dependent Endocytosis (GO:0072583)	2025-05-30	0.0117408	0.352098	-0.453337	4.10852	18.2611	DNAJC6;STON2;AP2B1;SNAP91;GAS7
DE_Cpne4	26wk	DOWN	GO_Biological_Process_2025	Regulation of Cell Morphogenesis (GO:0022604)	2025-05-30	0.0117408	0.352098	-0.453337	4.10852	18.2611	ZRANB1;ZMYM3;ZMYM6;MYO9A;FERMT2
DE_Cpne4	26wk	DOWN	GO_Biological_Process_2025	Phosphorylation (GO:0016310)	23/298	0.0126562	0.364059	-0.438829	1.72913	7.55562	CAMK2B;NIM1K;CAMK2D;PRKAA1;PDPK1;PRKCE;DYRK1A;TESK2;ADAM10;NLK;KALRN;SRPK1;CDK9;PPP3CB;FER;CREB1;TOLLIP;FAM20C;NEK1;SIK2;MAP4K3;DGKI;TAF1
DE_Cpne4	26wk	DOWN	GO_Biological_Process_2025	Central Nervous System Projection Neuron Axonogenesis (GO:0021952)	2025-03-11	0.0125645	0.364059	-0.438829	7.69376	33.6747	MYCBP2;EPHB1;PAFAH1B1
DE_Cpne4	26wk	DOWN	GO_Biological_Process_2025	Neuromuscular Junction Development (GO:0007528)	2025-04-20	0.0124893	0.364059	-0.438829	5.13254	22.4954	DVL1;NEDD4L;PDZRN3;GPHN
DE_Cpne4	26wk	DOWN	GO_Biological_Process_2025	Microautophagy (GO:0016237)	2025-04-20	0.0124893	0.364059	-0.438829	5.13254	22.4954	ATG16L1;ATG4C;ATG4B;ULK2
DE_Cpne4	26wk	DOWN	GO_Biological_Process_2025	Modulation of Excitatory Postsynaptic Potential (GO:0098815)	2025-05-31	0.0134743	0.379841	-0.420398	3.95029	17.0138	RIMS2;SLC8A3;NLGN1;SHANK3;SLC8A2
DE_Cpne4	26wk	DOWN	GO_Biological_Process_2025	Regulation of Dendritic Spine Morphogenesis (GO:0061001)	2025-05-31	0.0134743	0.379841	-0.420398	3.95029	17.0138	CAMK2B;ARHGAP44;NLGN1;SHANK3;TANC2
DE_Cpne4	26wk	DOWN	GO_Biological_Process_2025	snRNA Metabolic Process (GO:0016073)	2025-04-22	0.0175194	0.391961	-0.406757	4.56178	18.4499	ZCCHC8;SNAPC3;INTS2;INTS6
DE_Cpne4	26wk	DOWN	GO_Biological_Process_2025	Microtubule Anchoring at Microtubule Organizing Center (GO:0072393)	2025-03-12	0.0161803	0.391961	-0.406757	6.83854	28.2019	NIN;CCDC120;BICD1
DE_Cpne4	26wk	DOWN	GO_Biological_Process_2025	Signal Release From Synapse (GO:0099643)	1933-05-01	0.0174407	0.391961	-0.406757	3.66775	14.8505	SNAP25;PTPRN2;DNAJC5;DVL1;LIN7A
DE_Cpne4	26wk	DOWN	GO_Biological_Process_2025	Memory (GO:0007613)	1957-07-01	0.0162256	0.391961	-0.406757	2.8784	11.8624	SLC8A3;PPP3CB;ACSS2;CAMK2N1;ADCY8;SHANK3;SLC8A2
DE_Cpne4	26wk	DOWN	GO_Biological_Process_2025	Nucleophagy (GO:0044804)	2025-04-22	0.0175194	0.391961	-0.406757	4.56178	18.4499	ATG3;ATG4C;ATG4B;ULK2
DE_Cpne4	26wk	DOWN	GO_Biological_Process_2025	Modulation by Host of Viral Process (GO:0044788)	2025-04-22	0.0175194	0.391961	-0.406757	4.56178	18.4499	EEA1;ZDHHC20;IGF2R;PAIP1
DE_Cpne4	26wk	DOWN	GO_Biological_Process_2025	RNA Biosynthetic Process (GO:0032774)	12/128	0.0164486	0.391961	-0.406757	2.13103	8.75326	DDX17;ZCCHC8;SETX;SMAD1;RNGTT;TAF1B;CELF2;TAF7;RSF1;TAF6;HNRNPH3;BICD1
DE_Cpne4	26wk	DOWN	GO_Biological_Process_2025	Regulation of Cardiac Muscle Contraction by Calcium Ion Signaling (GO:0010882)	2025-04-22	0.0175194	0.391961	-0.406757	4.56178	18.4499	RYR2;CAMK2D;DMD;SLC8A1
DE_Cpne4	26wk	DOWN	GO_Biological_Process_2025	Positive Regulation of Neuron Projection Development (GO:0010976)	1999-10-01	0.0169919	0.391961	-0.406757	2.31288	9.42501	SETX;CAMK2B;SMAD1;NTRK2;NTRK3;DPYSL3;EP300;DMD;TOX;PACSIN1
DE_Cpne4	26wk	DOWN	GO_Biological_Process_2025	Cytosolic Transport (GO:0016482)	1999-10-01	0.0169919	0.391961	-0.406757	2.31288	9.42501	SPAG9;TMEM87A;PREPL;STX16;DENND2A;SNX32;ERC1;SORL1;SNX6;KLHL20
DE_Cpne4	26wk	DOWN	GO_Biological_Process_2025	Regulation of Protein Ubiquitination (GO:0031396)	11/113	0.0163558	0.391961	-0.406757	2.2208	9.13451	MINAR1;PRKN;UFL1;BEX2;USP4;MYCBP2;DCUN1D1;XIAP;SIRT7;SENP2;CDK5RAP3
DE_Cpne4	26wk	DOWN	GO_Biological_Process_2025	Relaxation of Cardiac Muscle (GO:0055119)	2025-03-12	0.0161803	0.391961	-0.406757	6.83854	28.2019	CAMK2D;P2RX4;SLC8A1
DE_Cpne4	26wk	DOWN	GO_Biological_Process_2025	Regulation of Cellular Response to Stress (GO:0080135)	11/111	0.0144651	0.391961	-0.406757	2.26545	9.59648	CDK9;PRKN;BABAM2;ATXN7;FEM1B;EP300;TAF7;TAF6;SIRT7;ADCY8;POLH
DE_Cpne4	26wk	DOWN	GO_Biological_Process_2025	Neuron Development (GO:0048666)	14/159	0.0167724	0.391961	-0.406757	1.99025	8.13618	CNTNAP2;NTRK2;SRRM4;NLGN1;MYT1L;DOCK7;PBX3;TBCD;NEDD4L;PBX4;PTPRK;TBC1D24;DMD;ATXN10
DE_Cpne4	26wk	DOWN	GO_Biological_Process_2025	Atrial Cardiac Muscle Cell Action Potential (GO:0086014)	2025-03-12	0.0161803	0.391961	-0.406757	6.83854	28.2019	KCNN2;SCN5A;KCNJ3
DE_Cpne4	26wk	DOWN	GO_Biological_Process_2025	Negative Regulation of Amide Metabolic Process (GO:0034249)	2025-04-21	0.0148704	0.391961	-0.406757	4.83038	20.3281	NTRK2;PDZD2;BIN1;SORL1
DE_Cpne4	26wk	DOWN	GO_Biological_Process_2025	Negative Regulation of TOR Signaling (GO:0032007)	1970-08-01	0.0158575	0.391961	-0.406757	2.6541	10.9989	MINAR1;UBE2W;PRKAA1;SAR1B;TSC1;NLK;FNIP1;RNF152
DE_Cpne4	26wk	DOWN	GO_Biological_Process_2025	Forebrain Neuron Differentiation (GO:0021879)	2025-03-12	0.0161803	0.391961	-0.406757	6.83854	28.2019	ERBB4;TOX;SHANK3
DE_Cpne4	26wk	DOWN	GO_Biological_Process_2025	Receptor Internalization (GO:0031623)	1956-07-01	0.0148102	0.391961	-0.406757	2.9373	12.3732	DNM3;RALA;GRK3;CALCRL;GRK4;NEDD4L;GTF2H2
DE_Cpne4	26wk	DOWN	GO_Biological_Process_2025	Regulation of Synaptic Vesicle Exocytosis (GO:2000300)	2025-04-21	0.0148704	0.391961	-0.406757	4.83038	20.3281	RIMS2;NLGN1;PREPL;RIMS4
DE_Cpne4	26wk	DOWN	GO_Biological_Process_2025	Ephrin Receptor Signaling Pathway (GO:0048013)	1943-06-01	0.0140792	0.391961	-0.406757	3.33273	14.2076	TIAM1;EPHA6;YES1;EPHA10;KALRN;EPHB1
DE_Cpne4	26wk	DOWN	GO_Biological_Process_2025	Neuron Projection Morphogenesis (GO:0048812)	14/157	0.0151672	0.391961	-0.406757	2.0183	8.45388	CNTNAP2;NLGN1;NRN1;DOCK7;WASL;SLITRK1;DVL1;TUNAR;MAP6;SLITRK5;EPHB1;SHANK3;PACSIN1;GAS7
DE_Cpne4	26wk	DOWN	GO_Biological_Process_2025	Learning (GO:0007612)	1944-06-01	0.0156778	0.391961	-0.406757	3.24486	13.484	SLC8A3;CNTNAP2;NTRK2;PPP3CB;SHANK3;SLC8A2
DE_Cpne4	26wk	DOWN	GO_Biological_Process_2025	Organelle Disassembly (GO:1903008)	1944-06-01	0.0156778	0.391961	-0.406757	3.24486	13.484	UFL1;PRKAA1;KIF9;CHKA;ASCC3;CDK5RAP3
DE_Cpne4	26wk	DOWN	GO_Biological_Process_2025	Peptidyl-Threonine Modification (GO:0018210)	1944-06-01	0.0156778	0.391961	-0.406757	3.24486	13.484	CAMK2D;PDPK1;DYRK1A;MAP3K10;NLK;TAF1
DE_Cpne4	26wk	DOWN	GO_Biological_Process_2025	Protein Sumoylation (GO:0016925)	1944-06-01	0.0156778	0.391961	-0.406757	3.24486	13.484	RANBP2;UHRF2;RANGAP1;SENP2;SAE1;PIAS1
DE_Cpne4	26wk	DOWN	GO_Biological_Process_2025	Modification-Dependent Protein Catabolic Process (GO:0019941)	17/208	0.0178245	0.393179	-0.40541	1.83623	7.39484	PRKN;KCMF1;USP33;NEDD4L;UBE4B;UBE3B;TRPC4AP;RNF40;CHFR;RNF123;RNF149;TOLLIP;HECW1;RNF217;RLIM;RNF150;TAF1
DE_Cpne4	26wk	DOWN	GO_Biological_Process_2025	Regulation of Neuron Projection Development (GO:0010975)	15/176	0.0178527	0.393179	-0.40541	1.92096	7.73302	MINAR1;CAMK2B;NTRK2;NTRK3;ULK4;MYCBP2;KNDC1;TANC2;ARHGAP44;SETX;DPYSL3;EP300;DMD;TOX;SHANK3
DE_Cpne4	26wk	DOWN	GO_Biological_Process_2025	Positive Regulation of RNA Biosynthetic Process (GO:1902680)	37/555	0.0186802	0.397579	-0.400577	1.48045	5.89261	PRKAA1;CASZ1;PHF20;MAX;RORA;RSF1;CTCF;RNF4;HIF1A;PRDM10;EDRF1;PPP3CB;ATXN7;ERBB4;NSD1;EP300;TBL1X;CDK5RAP2;ATF7IP;ARNT2;BRD1;KCNH8;ZBTB16;DYRK1A;MSL2;HMGA2;EBF3;PBX4;ILF2;ZFP90;MSL1;NIF3L1;CREB1;TBL1XR1;TAF7;MAPRE3;TAF6
DE_Cpne4	26wk	DOWN	GO_Biological_Process_2025	Regulation of Tubulin Deacetylation (GO:0090043)	2025-02-05	0.019745	0.397579	-0.400577	13.6667	53.6397	PRKAA1;EP300
DE_Cpne4	26wk	DOWN	GO_Biological_Process_2025	Cardiac Muscle Contraction (GO:0060048)	1934-05-01	0.0196852	0.397579	-0.400577	3.54109	13.909	RYR2;CAMK2D;DMD;SCN5A;SLC8A1
DE_Cpne4	26wk	DOWN	GO_Biological_Process_2025	Synaptic Vesicle Recycling (GO:0036465)	1934-05-01	0.0196852	0.397579	-0.400577	3.54109	13.909	DNAJC6;STON2;AP3S1;AP2B1;PACSIN1
DE_Cpne4	26wk	DOWN	GO_Biological_Process_2025	Anterograde Dendritic Transport of Neurotransmitter Receptor Complex (GO:0098971)	2025-02-05	0.019745	0.397579	-0.400577	13.6667	53.6397	KIF3B;KIFC2
DE_Cpne4	26wk	DOWN	GO_Biological_Process_2025	Regulation of Retrograde Transport, Endosome to Golgi (GO:1905279)	2025-02-05	0.019745	0.397579	-0.400577	13.6667	53.6397	PRKN;EIPR1
DE_Cpne4	26wk	DOWN	GO_Biological_Process_2025	ERBB4 Signaling Pathway (GO:0038130)	2025-02-05	0.019745	0.397579	-0.400577	13.6667	53.6397	NRG3;ERBB4
DE_Cpne4	26wk	DOWN	GO_Biological_Process_2025	Peptidyl-Proline Modification (GO:0018208)	2025-02-05	0.019745	0.397579	-0.400577	13.6667	53.6397	PDZD2;P3H2
DE_Cpne4	26wk	DOWN	GO_Biological_Process_2025	Plus-End-Directed Organelle Transport Along Microtubule (GO:0072386)	2025-02-05	0.019745	0.397579	-0.400577	13.6667	53.6397	KIF3B;KIF13A
DE_Cpne4	26wk	DOWN	GO_Biological_Process_2025	Positive Regulation of Post-Transcriptional Gene Silencing by RNA (GO:1900370)	2025-02-05	0.019745	0.397579	-0.400577	13.6667	53.6397	PUM1;PUM2
DE_Cpne4	26wk	DOWN	GO_Biological_Process_2025	Positive Regulation of Transcription of Notch Receptor Target (GO:0007221)	2025-02-05	0.019745	0.397579	-0.400577	13.6667	53.6397	MAML3;RBPJ
DE_Cpne4	26wk	DOWN	GO_Biological_Process_2025	Regulation of acyl-CoA Biosynthetic Process (GO:0050812)	2025-02-05	0.019745	0.397579	-0.400577	13.6667	53.6397	PDPK1;PDK3
DE_Cpne4	26wk	DOWN	GO_Biological_Process_2025	RNA Destabilization (GO:0050779)	2025-04-23	0.0204441	0.403021	-0.394672	4.32146	16.8107	FTO;LIN28B;PUM1;GIGYF2
DE_Cpne4	26wk	DOWN	GO_Biological_Process_2025	Reg of Calcium Ion Transmembrane Transport via High Voltage-Gated Calcium Channel (GO:1902514)	2025-03-13	0.0203176	0.403021	-0.394672	6.15436	23.979	CAMK2D;BIN1;CACNA2D1
DE_Cpne4	26wk	DOWN	GO_Biological_Process_2025	Regulation of Transcription of Nucleolar Large rRNA by RNA Polymerase I (GO:1901836)	2025-03-13	0.0203176	0.403021	-0.394672	6.15436	23.979	SMARCB1;DNAJC5;SIRT7
DE_Cpne4	26wk	DOWN	GO_Biological_Process_2025	Cytoskeleton Organization (GO:0007010)	11/117	0.0206836	0.404911	-0.392641	2.13654	8.28639	ARHGAP10;FGD4;ZRANB1;MAST4;ZMYM3;BIN1;NCOA3;ZMYM6;LRCH3;PACSIN1;KLHL20
DE_Cpne4	26wk	DOWN	GO_Biological_Process_2025	Fatty Acid Catabolic Process (GO:0009062)	1960-07-01	0.021042	0.409085	-0.388186	2.71504	10.4834	HADHA;ACOT8;ACBD5;AUH;ACOX1;LPIN1;LPIN2
DE_Cpne4	26wk	DOWN	GO_Biological_Process_2025	Metal Ion Transport (GO:0030001)	15/180	0.0214155	0.413495	-0.38353	1.874	7.20297	RYR2;KCNH5;CALCRL;CATSPER2;TUSC3;KCND3;CACNA2D1;KCNH8;ATP2B4;CACNB4;GRIN3A;KCNN2;SCN5A;SCN3A;KCNJ3
DE_Cpne4	26wk	DOWN	GO_Biological_Process_2025	Positive Regulation of Synapse Assembly (GO:0051965)	1935-05-01	0.0221108	0.418325	-0.378487	3.42287	13.0469	NLGN1;CLSTN2;SLITRK1;SLITRK5;EPHB1
DE_Cpne4	26wk	DOWN	GO_Biological_Process_2025	Positive Regulation of Axonogenesis (GO:0050772)	1935-05-01	0.0221108	0.418325	-0.378487	3.42287	13.0469	NTRK2;TIAM1;SLITRK1;MAP6;PLXNC1
DE_Cpne4	26wk	DOWN	GO_Biological_Process_2025	Dendrite Morphogenesis (GO:0048813)	1935-05-01	0.0221108	0.418325	-0.378487	3.42287	13.0469	DVL1;MAP6;WASL;EPHB1;SHANK3
DE_Cpne4	26wk	DOWN	GO_Biological_Process_2025	Positive Regulation of Calcium Ion Import Across Plasma Membrane (GO:1905665)	2025-02-06	0.0287102	0.430978	-0.365545	10.2495	36.3907	PPP3CA;PPP3CB
DE_Cpne4	26wk	DOWN	GO_Biological_Process_2025	Regulation of Sodium Ion Transport (GO:0002028)	1937-05-01	0.0275237	0.430978	-0.365545	3.2086	11.5276	P2RX4;SLMAP;ATP2B4;NEDD4L;SCN5A
DE_Cpne4	26wk	DOWN	GO_Biological_Process_2025	Negative Regulation of Dendritic Spine Development (GO:0061000)	2025-02-06	0.0287102	0.430978	-0.365545	10.2495	36.3907	NLGN1;GRIN3A
DE_Cpne4	26wk	DOWN	GO_Biological_Process_2025	Positive Regulation of Neurogenesis (GO:0050769)	1964-07-01	0.028895	0.430978	-0.365545	2.52398	8.94522	TIAM1;NTRK2;CUX1;SLITRK1;MAP6;PLXNC1;SHANK3
DE_Cpne4	26wk	DOWN	GO_Biological_Process_2025	Regulation of Synapse Assembly (GO:0051963)	1964-07-01	0.028895	0.430978	-0.365545	2.52398	8.94522	NLGN1;CLSTN2;SLITRK1;MYCBP2;SLITRK5;LIN7A;EPHB1
DE_Cpne4	26wk	DOWN	GO_Biological_Process_2025	Regulation of acetyl-CoA Biosynthetic Process From Pyruvate (GO:0010510)	2025-02-06	0.0287102	0.430978	-0.365545	10.2495	36.3907	PDPK1;PDK3
DE_Cpne4	26wk	DOWN	GO_Biological_Process_2025	Positive Regulation of Type 2 Mitophagy (GO:1905091)	2025-02-06	0.0287102	0.430978	-0.365545	10.2495	36.3907	PRKN;HOOK2
DE_Cpne4	26wk	DOWN	GO_Biological_Process_2025	Positive Regulation of Mitochondrial Calcium Ion Concentration (GO:0051561)	2025-02-06	0.0287102	0.430978	-0.365545	10.2495	36.3907	RAP1GDS1;MCU
DE_Cpne4	26wk	DOWN	GO_Biological_Process_2025	Monoatomic Cation Transmembrane Transport (GO:0098655)	22/304	0.02785	0.430978	-0.365545	1.61052	5.76715	TRPC7;SLC24A4;KCNH5;KCND3;KCNH8;ATP2B4;CACNA1A;SLC39A13;MCOLN1;TRPC4AP;SLC8A1;SLC8A2;SLC8A3;GRIN3A;P2RX4;KCNQ5;KCNN2;KCNN3;SCN5A;ASIC2;SCN3A;KCNJ3
DE_Cpne4	26wk	DOWN	GO_Biological_Process_2025	Positive Regulation of miRNA-mediated Gene Silencing (GO:2000637)	2025-02-06	0.0287102	0.430978	-0.365545	10.2495	36.3907	PUM1;PUM2
DE_Cpne4	26wk	DOWN	GO_Biological_Process_2025	Negative Regulation of miRNA-mediated Gene Silencing (GO:0060965)	2025-02-06	0.0287102	0.430978	-0.365545	10.2495	36.3907	ZSWIM8;ELAVL1
DE_Cpne4	26wk	DOWN	GO_Biological_Process_2025	Vesicle Cytoskeletal Trafficking (GO:0099518)	2025-04-25	0.0271465	0.430978	-0.365545	3.90948	14.0996	MYO5A;WASL;TANC2;PAFAH1B1
DE_Cpne4	26wk	DOWN	GO_Biological_Process_2025	Negative Regulation of Complement Activation, Classical Pathway (GO:0045959)	2025-02-06	0.0287102	0.430978	-0.365545	10.2495	36.3907	SUSD4;CD46
DE_Cpne4	26wk	DOWN	GO_Biological_Process_2025	Insulin Secretion Involved in Cellular Response to Glucose Stimulus (GO:0035773)	2025-02-06	0.0287102	0.430978	-0.365545	10.2495	36.3907	RAB43;PTPRN2
DE_Cpne4	26wk	DOWN	GO_Biological_Process_2025	Cellular Response to Caffeine (GO:0071313)	2025-02-06	0.0287102	0.430978	-0.365545	10.2495	36.3907	RYR2;SLC8A1
DE_Cpne4	26wk	DOWN	GO_Biological_Process_2025	Regulation of Synaptic Assembly at Neuromuscular Junction (GO:0008582)	2025-02-06	0.0287102	0.430978	-0.365545	10.2495	36.3907	MYCBP2;LIN7A
DE_Cpne4	26wk	DOWN	GO_Biological_Process_2025	Regulation of Skeletal Muscle Contraction (GO:0014819)	2025-02-06	0.0287102	0.430978	-0.365545	10.2495	36.3907	SLC8A3;DMD
DE_Cpne4	26wk	DOWN	GO_Biological_Process_2025	DNA-templated Transcription (GO:0006351)	16/203	0.028388	0.430978	-0.365545	1.76363	6.28168	SMAD1;CCNT2;RSF1;SIRT7;GTF2H2;GTF2F2;GTF2E2;SETX;CDK9;TAF1B;NFX1;SNAPC3;TAF7;TAF6;SOX5;TAF1
DE_Cpne4	26wk	DOWN	GO_Biological_Process_2025	Nucleocytoplasmic Transport (GO:0006913)	1950-06-01	0.0279468	0.430978	-0.365545	2.80149	10.0222	NUP214;RANBP2;NUP205;NUP188;NUP210;RANGAP1
DE_Cpne4	26wk	DOWN	GO_Biological_Process_2025	Protein Dephosphorylation (GO:0006470)	1990-09-01	0.0242514	0.430978	-0.365545	2.28566	8.50103	PPP3CA;PTPN1;PPP3CB;PPM1B;MTMR3;PTPRN2;PTPRJ;PTPRK;PPM1E
DE_Cpne4	26wk	DOWN	GO_Biological_Process_2025	Response to Caffeine (GO:0031000)	2025-02-06	0.0287102	0.430978	-0.365545	10.2495	36.3907	RYR2;SLC8A1
DE_Cpne4	26wk	DOWN	GO_Biological_Process_2025	Regulation of Fat Cell Differentiation (GO:0045598)	1975-08-01	0.0231761	0.430978	-0.365545	2.45539	9.24363	FTO;ASXL1;CREB1;ZBTB16;SYAP1;RORA;WDFY2;FERMT2
DE_Cpne4	26wk	DOWN	GO_Biological_Process_2025	Response to Muscle Stretch (GO:0035994)	2025-03-14	0.0249799	0.430978	-0.365545	5.59458	20.6422	RYR2;DMD;SLC8A1
DE_Cpne4	26wk	DOWN	GO_Biological_Process_2025	Relaxation of Muscle (GO:0090075)	2025-03-14	0.0249799	0.430978	-0.365545	5.59458	20.6422	CAMK2D;P2RX4;SLC8A1
DE_Cpne4	26wk	DOWN	GO_Biological_Process_2025	Response to Purine-Containing Compound (GO:0014074)	2025-04-25	0.0271465	0.430978	-0.365545	3.90948	14.0996	RYR2;CREB1;P2RX4;P2RY1
DE_Cpne4	26wk	DOWN	GO_Biological_Process_2025	Regulation of Protein Phosphorylation (GO:0001932)	12/137	0.0264959	0.430978	-0.365545	1.97666	7.17679	MOB1B;FER;PDZD2;FBH1;ERBB4;NSD1;KNDC1;WDFY2;FNIP1;TARDBP;CDK5RAP3;ACVR2A
DE_Cpne4	26wk	DOWN	GO_Biological_Process_2025	Calcium-Mediated Signaling (GO:0019722)	1991-09-01	0.0258432	0.430978	-0.365545	2.25767	8.25338	RYR2;PPP3CA;PPP3CB;PRKAA1;P2RX4;PDPK1;RCAN3;SLC8A1;MCU
DE_Cpne4	26wk	DOWN	GO_Biological_Process_2025	Positive Regulation of Intracellular Transport (GO:0032388)	1949-06-01	0.0255656	0.430978	-0.365545	2.86679	10.5111	PRKN;NUMA1;EIPR1;VPS11;ERGIC3;SORL1
DE_Cpne4	26wk	DOWN	GO_Biological_Process_2025	Peptidyl-Serine Modification (GO:0018209)	1975-08-01	0.0231761	0.430978	-0.365545	2.45539	9.24363	POGLUT2;CAMK2D;POGLUT1;PRKCE;DYRK1A;PDK3;MAP3K10;TAF1
DE_Cpne4	26wk	DOWN	GO_Biological_Process_2025	RNA 3'-End Processing (GO:0031123)	1949-06-01	0.0255656	0.430978	-0.365545	2.86679	10.5111	ZCCHC8;LIN28B;REXO1;TUT4;INTS2;INTS6
DE_Cpne4	26wk	DOWN	GO_Biological_Process_2025	miRNA Metabolic Process (GO:0010586)	2025-03-14	0.0249799	0.430978	-0.365545	5.59458	20.6422	DDX17;LIN28B;TUT4
DE_Cpne4	26wk	DOWN	GO_Biological_Process_2025	Negative Regulation of TORC1 Signaling (GO:1904262)	1949-06-01	0.0255656	0.430978	-0.365545	2.86679	10.5111	UBE2W;PRKAA1;SAR1B;TSC1;NLK;RNF152
DE_Cpne4	26wk	DOWN	GO_Biological_Process_2025	Cellular Response to ATP (GO:0071318)	2025-03-14	0.0249799	0.430978	-0.365545	5.59458	20.6422	P2RX4;P2RY1;TAF1
DE_Cpne4	26wk	DOWN	GO_Biological_Process_2025	Regulation of Voltage-Gated Calcium Channel Activity (GO:1901385)	2025-03-14	0.0249799	0.430978	-0.365545	5.59458	20.6422	CACNB4;STAC2;DMD
DE_Cpne4	26wk	DOWN	GO_Biological_Process_2025	Cardiac Muscle Cell Action Potential Involved in Contraction (GO:0086002)	1937-05-01	0.0275237	0.430978	-0.365545	3.2086	11.5276	RYR2;CACNA2D1;NEDD4L;SCN5A;SCN3A
DE_Cpne4	26wk	DOWN	GO_Biological_Process_2025	Regulation of Endocytic Recycling (GO:2001135)	2025-03-14	0.0249799	0.430978	-0.365545	5.59458	20.6422	RAB43;EIPR1;SORL1
DE_Cpne4	26wk	DOWN	GO_Biological_Process_2025	Glutamate Receptor Signaling Pathway (GO:0007215)	1936-05-01	0.0247222	0.430978	-0.365545	3.31228	12.2556	GRM5;GRIN3A;GNAQ;GRIK1;CPEB4
DE_Cpne4	26wk	DOWN	GO_Biological_Process_2025	Regulation of Cytosolic Calcium Ion Concentration (GO:0051480)	1936-05-01	0.0247222	0.430978	-0.365545	3.31228	12.2556	TRPC7;RYR2;ATP2B4;TUNAR;SLC8A2
DE_Cpne4	26wk	DOWN	GO_Biological_Process_2025	Regulation of Release of Sequestered Calcium Ion Into Cytosol by Sarcoplasmic Reticulum (GO:0010880)	2025-04-24	0.0236514	0.430978	-0.365545	4.10517	15.3711	RYR2;CAMK2D;DMD;SLC8A1
DE_Cpne4	26wk	DOWN	GO_Biological_Process_2025	Regulation of Intracellular Steroid Hormone Receptor Signaling Pathway (GO:0033143)	2025-04-24	0.0236514	0.430978	-0.365545	4.10517	15.3711	UFL1;KDM5D;EP300;SAFB
DE_Cpne4	26wk	DOWN	GO_Biological_Process_2025	Nuclear Transport (GO:0051169)	1938-05-01	0.0305189	0.432325	-0.364189	3.11121	10.8563	NUP214;RANBP2;NUP205;NUP188;NUP210
DE_Cpne4	26wk	DOWN	GO_Biological_Process_2025	Regulation of Axonogenesis (GO:0050770)	1938-05-01	0.0305189	0.432325	-0.364189	3.11121	10.8563	NTRK2;TIAM1;SLITRK1;MAP6;PLXNC1
DE_Cpne4	26wk	DOWN	GO_Biological_Process_2025	Positive Regulation of Protein Binding (GO:0032092)	1938-05-01	0.0305189	0.432325	-0.364189	3.11121	10.8563	TIAM1;USP33;IDE;ADD1;TAF1
DE_Cpne4	26wk	DOWN	GO_Biological_Process_2025	Regulation of Sprouting Angiogenesis (GO:1903670)	1938-05-01	0.0305189	0.432325	-0.364189	3.11121	10.8563	SMAD1;BMPER;PDPK1;SYNJ2BP;EPN1
DE_Cpne4	26wk	DOWN	GO_Biological_Process_2025	Neuromuscular Process Controlling Balance (GO:0050885)	2025-03-15	0.0301665	0.432325	-0.364189	5.12809	17.9536	PCDH15;SHANK3;PAFAH1B1
DE_Cpne4	26wk	DOWN	GO_Biological_Process_2025	Melanosome Transport (GO:0032402)	2025-03-15	0.0301665	0.432325	-0.364189	5.12809	17.9536	BBS2;RAB43;MYO5A
DE_Cpne4	26wk	DOWN	GO_Biological_Process_2025	Amyloid Precursor Protein Catabolic Process (GO:0042987)	2025-03-15	0.0301665	0.432325	-0.364189	5.12809	17.9536	DYRK1A;ADAM10;ADAM9
DE_Cpne4	26wk	DOWN	GO_Biological_Process_2025	Regulation of Clathrin-Dependent Endocytosis (GO:2000369)	2025-03-15	0.0301665	0.432325	-0.364189	5.12809	17.9536	WASL;SMAP1;SNAP91
DE_Cpne4	26wk	DOWN	GO_Biological_Process_2025	Dendritic Spine Morphogenesis (GO:0060997)	2025-03-15	0.0301665	0.432325	-0.364189	5.12809	17.9536	WASL;EPHB1;SHANK3
DE_Cpne4	26wk	DOWN	GO_Biological_Process_2025	Pigment Granule Transport (GO:0051904)	2025-03-15	0.0301665	0.432325	-0.364189	5.12809	17.9536	BBS2;RAB43;MYO5A
DE_Cpne4	26wk	DOWN	GO_Biological_Process_2025	Positive Regulation of Filopodium Assembly (GO:0051491)	2025-04-26	0.0309337	0.433841	-0.362669	3.73158	12.9706	NLGN1;RALA;DPYSL3;WASL
DE_Cpne4	26wk	DOWN	GO_Biological_Process_2025	Cellular Response to Topologically Incorrect Protein (GO:0035967)	2025-04-26	0.0309337	0.433841	-0.362669	3.73158	12.9706	PRKN;PTPN1;UBE2W;DNAJB12
DE_Cpne4	26wk	DOWN	GO_Biological_Process_2025	Protein Import Into Nucleus (GO:0006606)	1980-08-01	0.0325938	0.45262	-0.344266	2.28427	7.82051	NUP214;RANBP2;NUP188;KPNA6;TNPO1;MAP4K5;TNPO2;KPNA1
DE_Cpne4	26wk	DOWN	GO_Biological_Process_2025	Glycerophospholipid Biosynthetic Process (GO:0046474)	10/110	0.032593	0.45262	-0.344266	2.05727	7.04338	INPP4B;MTMR3;CHKB;CHKA;ACP6;ETNK1;PIP5K1B;CEPT1;LCLAT1;DGKI
DE_Cpne4	26wk	DOWN	GO_Biological_Process_2025	Retrograde Transport, Endosome to Golgi (GO:0042147)	1995-09-01	0.0329503	0.455329	-0.341675	2.15221	7.34496	SPAG9;TMEM87A;PREPL;STX16;DENND2A;SNX32;ERC1;SORL1;SNX6
DE_Cpne4	26wk	DOWN	GO_Biological_Process_2025	Regulation of Protein-Containing Complex Assembly (GO:0043254)	11/126	0.0334135	0.459477	-0.337736	1.9684	6.69018	OPRD1;KIF9;SAR1B;DNAJC6;SEC16A;FAF1;VPS8;VPS11;EP300;FNIP1;SORL1
DE_Cpne4	26wk	DOWN	GO_Biological_Process_2025	Regulation of Cation Channel Activity (GO:2001257)	2025-04-27	0.035016	0.460668	-0.336612	3.56915	11.9636	CAMK2D;CACNB4;SLMAP;DMD
DE_Cpne4	26wk	DOWN	GO_Biological_Process_2025	Regulation of Microtubule Polymerization (GO:0031113)	1953-06-01	0.0359514	0.460668	-0.336612	2.62226	8.72056	NUMA1;AKAP9;DYRK1A;TBCD;MAPRE3;CDK5RAP2
DE_Cpne4	26wk	DOWN	GO_Biological_Process_2025	Regulation of Protein Serine/Threonine Kinase Activity (GO:0071900)	1967-07-01	0.0359412	0.460668	-0.336612	2.39741	7.97346	SLC8A3;CCNT2;SYAP1;HMGA2;SLC8A1;CDK5RAP3;SLC8A2
DE_Cpne4	26wk	DOWN	GO_Biological_Process_2025	Postsynaptic Membrane Organization (GO:0001941)	2025-03-16	0.0358727	0.460668	-0.336612	4.73338	15.7516	NLGN1;SHANK3;GPHN
DE_Cpne4	26wk	DOWN	GO_Biological_Process_2025	Positive Regulation of Dendrite Extension (GO:1903861)	2025-03-16	0.0358727	0.460668	-0.336612	4.73338	15.7516	RIMS2;NEDD4L;PLAA
DE_Cpne4	26wk	DOWN	GO_Biological_Process_2025	Phagosome Maturation (GO:0090382)	2025-03-16	0.0358727	0.460668	-0.336612	4.73338	15.7516	RAB43;RAB38;MCOLN1
DE_Cpne4	26wk	DOWN	GO_Biological_Process_2025	Membrane Repolarization During Cardiac Muscle Cell Action Potential (GO:0086013)	2025-03-16	0.0358727	0.460668	-0.336612	4.73338	15.7516	KCND3;KCNN2;KCNJ3
DE_Cpne4	26wk	DOWN	GO_Biological_Process_2025	Membrane Depolarization During Cardiac Muscle Cell Action Potential (GO:0086012)	2025-03-16	0.0358727	0.460668	-0.336612	4.73338	15.7516	CACNA2D1;SCN5A;SLC8A1
DE_Cpne4	26wk	DOWN	GO_Biological_Process_2025	Regulation of Multicellular Organism Growth (GO:0040014)	2025-03-16	0.0358727	0.460668	-0.336612	4.73338	15.7516	BBS2;MBD5;PTCH1
DE_Cpne4	26wk	DOWN	GO_Biological_Process_2025	Cellular Catabolic Process (GO:0044248)	2025-04-27	0.035016	0.460668	-0.336612	3.56915	11.9636	SNX25;NEDD4L;LNPEP;IDE
DE_Cpne4	26wk	DOWN	GO_Biological_Process_2025	Cardiac Muscle Cell Contraction (GO:0086003)	2025-04-27	0.035016	0.460668	-0.336612	3.56915	11.9636	CAMK2D;CACNA2D1;SCN5A;SCN3A
DE_Cpne4	26wk	DOWN	GO_Biological_Process_2025	Regulation of Mitochondrial Fission (GO:0090140)	2025-04-27	0.035016	0.460668	-0.336612	3.56915	11.9636	PRKN;RALA;DDHD1;MCU
DE_Cpne4	26wk	DOWN	GO_Biological_Process_2025	Regulation of Intracellular Estrogen Receptor Signaling Pathway (GO:0033146)	2025-04-27	0.035016	0.460668	-0.336612	3.56915	11.9636	KMT2D;UFL1;VPS11;STRN3
DE_Cpne4	26wk	DOWN	GO_Biological_Process_2025	Regulation of Metal Ion Transport (GO:0010959)	1939-05-01	0.033711	0.460668	-0.336612	3.01954	10.236	CAMK2B;P2RX4;STIM1;CACNA2D1;BCL2
DE_Cpne4	26wk	DOWN	GO_Biological_Process_2025	Establishment of Melanosome Localization (GO:0032401)	2025-03-16	0.0358727	0.460668	-0.336612	4.73338	15.7516	BBS2;RAB43;MYO5A
DE_Cpne4	26wk	DOWN	GO_Biological_Process_2025	Regulation of Type 2 Mitophagy (GO:1905089)	2025-02-07	0.0389682	0.466618	-0.331038	8.19914	26.6063	PRKN;HOOK2
DE_Cpne4	26wk	DOWN	GO_Biological_Process_2025	Negative Regulation of Signaling (GO:0023057)	2025-04-28	0.0393952	0.466618	-0.331038	3.42026	11.0615	PPP3CA;PTPN1;PPP3CB;SOCS5
DE_Cpne4	26wk	DOWN	GO_Biological_Process_2025	Cellular Response to Epidermal Growth Factor Stimulus (GO:0071364)	2025-04-28	0.0393952	0.466618	-0.331038	3.42026	11.0615	GAREM1;PDPK1;SYAP1;ZPR1
DE_Cpne4	26wk	DOWN	GO_Biological_Process_2025	Regulation of Striated Muscle Contraction (GO:0006942)	2025-04-28	0.0393952	0.466618	-0.331038	3.42026	11.0615	SLC8A3;RYR2;P2RX4;DMD
DE_Cpne4	26wk	DOWN	GO_Biological_Process_2025	Regulation of Glucose Metabolic Process (GO:0010906)	2025-04-28	0.0393952	0.466618	-0.331038	3.42026	11.0615	PRKN;PDPK1;PDK3;RORA
DE_Cpne4	26wk	DOWN	GO_Biological_Process_2025	Pyrimidine Ribonucleotide Biosynthetic Process (GO:0009220)	2025-02-07	0.0389682	0.466618	-0.331038	8.19914	26.6063	CTPS2;AK5
DE_Cpne4	26wk	DOWN	GO_Biological_Process_2025	Positive Regulation of Neurotransmitter Transport (GO:0051590)	2025-02-07	0.0389682	0.466618	-0.331038	8.19914	26.6063	PRKN;MICU3
DE_Cpne4	26wk	DOWN	GO_Biological_Process_2025	Positive Regulation of Adipose Tissue Development (GO:1904179)	2025-02-07	0.0389682	0.466618	-0.331038	8.19914	26.6063	PRKAA1;SORL1
DE_Cpne4	26wk	DOWN	GO_Biological_Process_2025	Inorganic Cation Import Across Plasma Membrane (GO:0098659)	1997-09-01	0.0369672	0.466618	-0.331038	2.10307	6.93536	SLC8A3;SLC24A4;CACNA2D1;ATP2B4;CACNA1A;CACNA1E;SLC8A1;SLC8A2;KCNJ3
DE_Cpne4	26wk	DOWN	GO_Biological_Process_2025	Positive Regulation of Endocytic Recycling (GO:2001137)	2025-02-07	0.0389682	0.466618	-0.331038	8.19914	26.6063	EIPR1;SORL1
DE_Cpne4	26wk	DOWN	GO_Biological_Process_2025	Regulation of Neuromuscular Junction Development (GO:1904396)	2025-02-07	0.0389682	0.466618	-0.331038	8.19914	26.6063	MYCBP2;LIN7A
DE_Cpne4	26wk	DOWN	GO_Biological_Process_2025	Regulation of Complement Activation, Classical Pathway (GO:0030450)	2025-02-07	0.0389682	0.466618	-0.331038	8.19914	26.6063	SUSD4;CD46
DE_Cpne4	26wk	DOWN	GO_Biological_Process_2025	mRNA Destabilization (GO:0061157)	1954-06-01	0.0389144	0.466618	-0.331038	2.56749	8.33509	FTO;TUT4;PUM1;TARDBP;GIGYF2;PUM2
DE_Cpne4	26wk	DOWN	GO_Biological_Process_2025	Regulation of Filopodium Assembly (GO:0051489)	1940-05-01	0.0371027	0.466618	-0.331038	2.93312	9.66188	ARHGAP44;NLGN1;RALA;DPYSL3;WASL
DE_Cpne4	26wk	DOWN	GO_Biological_Process_2025	Regulation of TORC1 Signaling (GO:1903432)	1997-09-01	0.0369672	0.466618	-0.331038	2.10307	6.93536	UBE2W;PRKAA1;USP4;SAR1B;EP300;TSC1;NLK;FNIP1;RNF152
DE_Cpne4	26wk	DOWN	GO_Biological_Process_2025	Regulation of Organelle Organization (GO:0033043)	1997-09-01	0.0369672	0.466618	-0.331038	2.10307	6.93536	PRKN;SAR1B;SEC16A;AKAP9;RAP1GDS1;VPS11;EP300;MYO5A;SIRT7
DE_Cpne4	26wk	DOWN	GO_Biological_Process_2025	Transcription Initiation at RNA Polymerase I Promoter (GO:0006361)	2025-02-07	0.0389682	0.466618	-0.331038	8.19914	26.6063	TAF1B;TAF1
DE_Cpne4	26wk	DOWN	GO_Biological_Process_2025	Regulation of Growth Hormone Receptor Signaling Pathway (GO:0060398)	2025-02-07	0.0389682	0.466618	-0.331038	8.19914	26.6063	MBD5;JAK2
DE_Cpne4	26wk	DOWN	GO_Biological_Process_2025	Cytoskeleton-Dependent Intracellular Transport (GO:0030705)	2025-03-17	0.042091	0.46899	-0.328836	4.39505	13.9232	DYNC1I2;HOOK2;MAP6
DE_Cpne4	26wk	DOWN	GO_Biological_Process_2025	Membrane Depolarization During Action Potential (GO:0086010)	2025-03-17	0.042091	0.46899	-0.328836	4.39505	13.9232	SCN5A;SCN3A;SLC8A1
DE_Cpne4	26wk	DOWN	GO_Biological_Process_2025	Maturation of 5.8S rRNA (GO:0000460)	2025-03-17	0.042091	0.46899	-0.328836	4.39505	13.9232	LAS1L;PES1;RPF1
DE_Cpne4	26wk	DOWN	GO_Biological_Process_2025	Ventricular Cardiac Muscle Cell Action Potential (GO:0086005)	2025-03-17	0.042091	0.46899	-0.328836	4.39505	13.9232	RYR2;NEDD4L;SCN5A
DE_Cpne4	26wk	DOWN	GO_Biological_Process_2025	Muscle Cell Development (GO:0055001)	2025-03-17	0.042091	0.46899	-0.328836	4.39505	13.9232	BIN1;DMD;SGCZ
DE_Cpne4	26wk	DOWN	GO_Biological_Process_2025	Platelet-Derived Growth Factor Receptor Signaling Pathway (GO:0048008)	2025-03-17	0.042091	0.46899	-0.328836	4.39505	13.9232	PTPN1;FER;PTPRJ
DE_Cpne4	26wk	DOWN	GO_Biological_Process_2025	Regulation of Dendrite Extension (GO:1903859)	2025-03-17	0.042091	0.46899	-0.328836	4.39505	13.9232	RIMS2;NEDD4L;PLAA
DE_Cpne4	26wk	DOWN	GO_Biological_Process_2025	Positive Regulation of Insulin Secretion (GO:0032024)	1941-05-01	0.0406963	0.46899	-0.328836	2.85149	9.12939	PPP3CB;GRID1;TUNAR;ADCY8;MCU
DE_Cpne4	26wk	DOWN	GO_Biological_Process_2025	Piecemeal Microautophagy of the Nucleus (GO:0034727)	2025-03-17	0.042091	0.46899	-0.328836	4.39505	13.9232	ATG4C;ATG4B;ULK2
DE_Cpne4	26wk	DOWN	GO_Biological_Process_2025	Cellular Response to Sterol (GO:0036315)	2025-03-17	0.042091	0.46899	-0.328836	4.39505	13.9232	GRAMD1B;PTCH1;RORA
DE_Cpne4	26wk	DOWN	GO_Biological_Process_2025	Heart Contraction (GO:0060047)	1941-05-01	0.0406963	0.46899	-0.328836	2.85149	9.12939	RYR2;DMD;SCN5A;SGCZ;SLC8A1
DE_Cpne4	26wk	DOWN	GO_Biological_Process_2025	Protein Localization (GO:0008104)	25/371	0.0420555	0.46899	-0.328836	1.49145	4.72606	CCDC120;STX16;PTPRK;BICD1;RAB43;SCFD1;KIF13A;DMD;SIL1;SNX6;PACSIN1;BBS2;IST1;USP4;LRBA;CASK;WDR11;PARD3B;NIN;HOOK2;NMT2;ATG4B;MAPRE3;RAB38;FERMT2
DE_Cpne4	26wk	DOWN	GO_Biological_Process_2025	Nucleus Organization (GO:0006997)	1955-06-01	0.0420282	0.46899	-0.328836	2.51496	7.97096	NUP205;NUMA1;BIN1;ATXN7;SYNE1;AGFG1
DE_Cpne4	26wk	DOWN	GO_Biological_Process_2025	Regulation of Neurotransmitter Secretion (GO:0046928)	1941-05-01	0.0406963	0.46899	-0.328836	2.85149	9.12939	RIMS2;RIMS4;PREPL;CASK;MICU3
DE_Cpne4	26wk	DOWN	GO_Biological_Process_2025	3'-UTR-mediated mRNA Destabilization (GO:0061158)	2025-03-17	0.042091	0.46899	-0.328836	4.39505	13.9232	PUM1;TARDBP;PUM2
DE_Cpne4	26wk	DOWN	GO_Biological_Process_2025	Cell-Substrate Junction Assembly (GO:0007044)	2025-04-29	0.044072	0.487212	-0.312282	3.28328	10.2502	TESK2;LAMC1;PTPRK;FERMT2
DE_Cpne4	26wk	DOWN	GO_Biological_Process_2025	Regulation of Dendrite Morphogenesis (GO:0048814)	2025-04-29	0.044072	0.487212	-0.312282	3.28328	10.2502	CUX1;HECW1;NEDD4L;KNDC1
DE_Cpne4	26wk	DOWN	GO_Biological_Process_2025	Lipid Catabolic Process (GO:0016042)	1942-05-01	0.0444934	0.488042	-0.311543	2.77428	8.63471	ACBD5;ACOT8;ACOX1;LPIN1;LPIN2
DE_Cpne4	26wk	DOWN	GO_Biological_Process_2025	Regulation of Cell Division (GO:0051302)	1985-08-01	0.0443306	0.488042	-0.311543	2.13538	6.65402	PDZD2;ZZZ3;YEATS2;NCOA3;KIF13A;ATXN10;CCDC66;KAT14
DE_Cpne4	26wk	DOWN	GO_Biological_Process_2025	Protein Localization to Membrane (GO:0072657)	15/199	0.0459865	0.502465	-0.298894	1.6788	5.1697	NLGN1;FRMPD1;PTCH1;SEC16A;TTC7B;MYO5A;RAB43;SLMAP;DVL1;P2RY1;NMT2;RAB38;SHANK3;FERMT2;PACSIN1
DE_Cpne4	26wk	DOWN	GO_Biological_Process_2025	Regulation of Calcium Ion Transmembrane Transporter Activity (GO:1901019)	2025-03-18	0.0488108	0.505404	-0.296361	4.10183	12.3867	CAMK2D;CACNB4;DMD
DE_Cpne4	26wk	DOWN	GO_Biological_Process_2025	Positive Regulation of Focal Adhesion Assembly (GO:0051894)	2025-03-18	0.0488108	0.505404	-0.296361	4.10183	12.3867	PTPRJ;TSC1;FERMT2
DE_Cpne4	26wk	DOWN	GO_Biological_Process_2025	Regulation of Opsin-Mediated Signaling Pathway (GO:0022400)	2025-02-08	0.050379	0.505404	-0.296361	6.83226	20.416	GRK4;NMT2
DE_Cpne4	26wk	DOWN	GO_Biological_Process_2025	Transferrin Transport (GO:0033572)	2025-02-08	0.050379	0.505404	-0.296361	6.83226	20.416	RAB43;MCOLN1
DE_Cpne4	26wk	DOWN	GO_Biological_Process_2025	Ventricular Cardiac Muscle Cell Membrane Repolarization (GO:0099625)	2025-02-08	0.050379	0.505404	-0.296361	6.83226	20.416	KCND3;KCNJ3
DE_Cpne4	26wk	DOWN	GO_Biological_Process_2025	- Reg of Oxidative Stress-Induced Neuron Intrinsic Apoptotic Sgnlng Pway (GO:1903377)	2025-02-08	0.050379	0.505404	-0.296361	6.83226	20.416	PRKN;HIF1A
DE_Cpne4	26wk	DOWN	GO_Biological_Process_2025	Negative Regulation of Humoral Immune Response Mediated by Circulating Immunoglobulin (GO:0002924)	2025-02-08	0.050379	0.505404	-0.296361	6.83226	20.416	SUSD4;CD46
DE_Cpne4	26wk	DOWN	GO_Biological_Process_2025	Autophagosome Assembly (GO:0000045)	1972-07-01	0.0500375	0.505404	-0.296361	2.21241	6.62612	RAB43;ATG3;ATG16L1;LRBA;ATG4C;ATG4B;ULK2
DE_Cpne4	26wk	DOWN	GO_Biological_Process_2025	Postsynaptic Density Organization (GO:0097106)	2025-02-08	0.050379	0.505404	-0.296361	6.83226	20.416	NLGN1;SHANK3
DE_Cpne4	26wk	DOWN	GO_Biological_Process_2025	Maintenance of Synapse Structure (GO:0099558)	2025-02-08	0.050379	0.505404	-0.296361	6.83226	20.416	ERC1;ERC2
DE_Cpne4	26wk	DOWN	GO_Biological_Process_2025	Regulation of Cell Differentiation (GO:0045595)	15/201	0.0494062	0.505404	-0.296361	1.66057	4.99446	DDX17;CASZ1;NLGN1;SMARCB1;CCNT2;ZFHX2;CDK9;RPS6KA3;TIAM1;PPP3CA;BIN1;SMOC1;ARID2;CDK5RAP3;CDK5RAP2
DE_Cpne4	26wk	DOWN	GO_Biological_Process_2025	Mitochondrial Calcium Ion Transmembrane Transport (GO:0006851)	2025-03-18	0.0488108	0.505404	-0.296361	4.10183	12.3867	SLC8A3;MICU3;MCU
DE_Cpne4	26wk	DOWN	GO_Biological_Process_2025	Positive Regulation of Immune Response to Tumor Cell (GO:0002839)	2025-02-08	0.050379	0.505404	-0.296361	6.83226	20.416	PRKAA1;GSDME
DE_Cpne4	26wk	DOWN	GO_Biological_Process_2025	Positive Regulation of Stem Cell Proliferation (GO:2000648)	2025-03-18	0.0488108	0.505404	-0.296361	4.10183	12.3867	HMGA2;N4BP2L2;FERMT2
DE_Cpne4	26wk	DOWN	GO_Biological_Process_2025	NLS-bearing Protein Import Into Nucleus (GO:0006607)	2025-03-18	0.0488108	0.505404	-0.296361	4.10183	12.3867	RANBP2;KPNA6;KPNA1
DE_Cpne4	26wk	DOWN	GO_Biological_Process_2025	Positive Regulation by Host of Viral Process (GO:0044794)	2025-03-18	0.0488108	0.505404	-0.296361	4.10183	12.3867	ZDHHC20;IGF2R;PAIP1
[truncated: 50,273 more rows]

## Sheet: 26W UP
Cell type	Timepoint	Direction	Gene_set	Term	Overlap	P-value	Adjusted P-value	-LOG10(Adjusted P-value)	Odds Ratio	Combined Score	Genes
MN_Chat	26wk	UP	GO_Biological_Process_2025	Central Nervous System Development (GO:0007417)	13/288	1.18544e-05	0.013834	1.85905	4.68288	53.117	ARNT2;EPHA7;UBE3A;EML1;MEIS2;RTN4;AHI1;TMX2;IL1RAPL2;PDGFC;NMUR2;CNTN4;BRINP3
MN_Chat	26wk	UP	GO_Biological_Process_2025	Homophilic Cell Adhesion via Plasma Membrane Adhesion Molecules (GO:0007156)	1959-06-01	3.53586e-05	0.0206318	1.68546	10.9528	112.266	PTPRT;BSG;NPTN;CDH13;HMCN1;CNTN4
MN_Chat	26wk	UP	GO_Biological_Process_2025	Golgi Lumen Acidification (GO:0061795)	2025-03-09	9.14914e-05	0.0355902	1.44867	47.7874	444.388	ATP6V0B;ATP6V0C;ATP6V1D
MN_Chat	26wk	UP	GO_Biological_Process_2025	Endosomal Lumen Acidification (GO:0048388)	2025-03-11	0.000176945	0.0411856	1.38525	35.837	309.619	ATP6V0B;ATP6V0C;ATP6V1D
MN_Chat	26wk	UP	GO_Biological_Process_2025	Proton Transmembrane Transport (GO:1902600)	1951-05-01	0.000193023	0.0411856	1.38525	10.4687	89.5358	ATP6V0B;ATP6AP1;ATP1B1;ATP6V0C;ATP6V1D
MN_Chat	26wk	UP	GO_Biological_Process_2025	Endosome Organization (GO:0007032)	1952-05-01	0.000211751	0.0411856	1.38525	10.2455	86.6776	ATP6V0B;ATP6AP1;USP50;ATP6V0C;ATP6V1D
MN_Chat	26wk	UP	GO_Biological_Process_2025	Positive Regulation of Cation Channel Activity (GO:2001259)	2025-04-30	0.000261301	0.0435626	1.36089	14.7603	121.77	STAC;STAC2;ANK3;SCN1B
MN_Chat	26wk	UP	GO_Biological_Process_2025	Monoatomic Cation Transmembrane Transport (GO:0098655)	11/304	0.000387048	0.051683	1.28665	3.67824	28.8998	ATP6V0B;ATP6AP1;SCN9A;ATP2B4;ATP1B1;ATP6V0C;ATP6V1D;SCN3A;SLC24A5;TRPM3;SCN1B
MN_Chat	26wk	UP	GO_Biological_Process_2025	Inorganic Cation Transmembrane Transport (GO:0098662)	11/307	0.000420377	0.051683	1.28665	3.6404	28.3018	ATP6V0B;ATP6AP1;SCN9A;ATP2B4;ATP1B1;ATP6V0C;ATP6V1D;SCN3A;SLC24A5;TRPM3;SCN1B
MN_Chat	26wk	UP	GO_Biological_Process_2025	Brain Development (GO:0007420)	8/170	0.00044287	0.051683	1.28665	4.79844	37.0546	ARNT2;EPHA7;TMX2;UBE3A;CNTN4;EML1;MEIS2;RTN4
MN_Chat	26wk	UP	GO_Biological_Process_2025	Cardiac Muscle Cell Action Potential (GO:0086001)	1937-04-01	0.0005946	0.0630817	1.2001	11.6252	86.3475	SCN9A;ATP1B1;SCN3A;SCN1B
MN_Chat	26wk	UP	GO_Biological_Process_2025	Regulation of Morphogenesis of a Branching Structure (GO:0060688)	2025-02-05	0.00107463	0.0887124	1.05202	63.4199	433.524	FGFR2;RTN4
MN_Chat	26wk	UP	GO_Biological_Process_2025	Positive Regulation of Voltage-Gated Calcium Channel Activity (GO:1901387)	2025-02-05	0.00107463	0.0887124	1.05202	63.4199	433.524	STAC;STAC2
MN_Chat	26wk	UP	GO_Biological_Process_2025	Lysosomal Lumen Acidification (GO:0007042)	2025-03-20	0.0011402	0.0887124	1.05202	16.8568	114.231	ATP6V0B;ATP6V0C;ATP6V1D
MN_Chat	26wk	UP	GO_Biological_Process_2025	Axon Guidance (GO:0007411)	7/152	0.00114026	0.0887124	1.05202	4.67182	31.6586	EPHA7;GAP43;SEMA3C;BSG;NPTN;CNTN4;SCN1B
MN_Chat	26wk	UP	GO_Biological_Process_2025	Axonogenesis (GO:0007409)	8/200	0.00127708	0.0931473	1.03083	4.04249	26.9358	EPHA7;SEMA3C;BSG;NPTN;ANK3;CNTN4;SCN1B;FGFR2
MN_Chat	26wk	UP	GO_Biological_Process_2025	Insulin Secretion Involved in Cellular Response to Glucose Stimulus (GO:0035773)	2025-02-06	0.0016008	0.10989	0.959041	47.5625	306.172	SELENOT;RAB11FIP2
MN_Chat	26wk	UP	GO_Biological_Process_2025	Cardiac Muscle Cell Contraction (GO:0086003)	2025-03-27	0.00277168	0.129382	0.888125	11.936	70.2827	SCN9A;SCN3A;SCN1B
MN_Chat	26wk	UP	GO_Biological_Process_2025	Positive Regulation of Endothelial Cell Migration (GO:0010595)	1988-05-01	0.00235399	0.129382	0.888125	5.79107	35.0455	GNPDA1;ANGPT1;BSG;EMC10;SASH1
MN_Chat	26wk	UP	GO_Biological_Process_2025	Regulation of Protein Localization to Plasma Membrane (GO:1903076)	1990-05-01	0.00259673	0.129382	0.888125	5.65423	33.6625	TMEM59;STAC;STAC2;ATP2B4;VTI1B
MN_Chat	26wk	UP	GO_Biological_Process_2025	Striated Muscle Contraction (GO:0006941)	1955-04-01	0.00265081	0.129382	0.888125	7.51532	44.5876	STAC;STAC2;ATP1B1;SCN1B
MN_Chat	26wk	UP	GO_Biological_Process_2025	Regulation of Alternative mRNA Splicing, via Spliceosome (GO:0000381)	1955-04-01	0.00265081	0.129382	0.888125	7.51532	44.5876	RBFOX1;DDX5;TRA2B;ARGLU1
MN_Chat	26wk	UP	GO_Biological_Process_2025	Neuron Projection Guidance (GO:0097485)	6/132	0.00273038	0.129382	0.888125	4.5901	27.0968	EPHA7;SEMA3C;BSG;NPTN;CNTN4;SCN1B
MN_Chat	26wk	UP	GO_Biological_Process_2025	Regulation of Lysosomal Lumen pH (GO:0035751)	2025-03-27	0.00277168	0.129382	0.888125	11.936	70.2827	ATP6V0B;ATP6V1D;ATP6V0C
MN_Chat	26wk	UP	GO_Biological_Process_2025	Regulation of Endothelial Cell Migration (GO:0010594)	1988-05-01	0.00235399	0.129382	0.888125	5.79107	35.0455	GNPDA1;ANGPT1;BSG;EMC10;SASH1
MN_Chat	26wk	UP	GO_Biological_Process_2025	Regulation of mRNA Splicing, via Spliceosome (GO:0048024)	1997-05-01	0.00359009	0.156832	0.804564	5.22216	29.3986	RBFOX1;DDX5;SON;TRA2B;ARGLU1
MN_Chat	26wk	UP	GO_Biological_Process_2025	Adenylate Cyclase-Inhibiting Serotonin Receptor Signaling Pathway (GO:0007198)	2025-02-09	0.0037629	0.156832	0.804564	27.1745	151.703	HTR1F;HTR1D
MN_Chat	26wk	UP	GO_Biological_Process_2025	Positive Regulation of Sodium Ion Transmembrane Transporter Activity (GO:2000651)	2025-02-09	0.0037629	0.156832	0.804564	27.1745	151.703	ANK3;SCN1B
MN_Chat	26wk	UP	GO_Biological_Process_2025	Vacuolar Acidification (GO:0007035)	2025-03-31	0.00413029	0.160668	0.79407	10.2288	56.1499	ATP6V0B;ATP6V1D;ATP6V0C
MN_Chat	26wk	UP	GO_Biological_Process_2025	Intracellular pH Reduction (GO:0051452)	2025-03-31	0.00413029	0.160668	0.79407	10.2288	56.1499	ATP6V0B;ATP6V1D;ATP6V0C
MN_Chat	26wk	UP	GO_Biological_Process_2025	Plasma Membrane Phospholipid Scrambling (GO:0017121)	2025-02-10	0.00467121	0.170353	0.76865	23.7764	127.592	PLSCR4;SERINC3
MN_Chat	26wk	UP	GO_Biological_Process_2025	Neuron Projection Fasciculation (GO:0106030)	2025-02-10	0.00467121	0.170353	0.76865	23.7764	127.592	CNTN4;RTN4
MN_Chat	26wk	UP	GO_Biological_Process_2025	Axon Development (GO:0061564)	5/107	0.00544546	0.192571	0.715409	4.7078	24.5416	GAP43;ANK3;CNTN4;RTN4;FGFR2
MN_Chat	26wk	UP	GO_Biological_Process_2025	Phospholipid Translocation (GO:0045332)	1935-03-01	0.00583204	0.194457	0.711177	8.94837	46.0339	TMEM30A;PLSCR4;SERINC3
MN_Chat	26wk	UP	GO_Biological_Process_2025	Action Potential (GO:0001508)	1968-04-01	0.00569547	0.194457	0.711177	5.98483	30.9301	SCN9A;ANK3;SCN3A;SCN1B
MN_Chat	26wk	UP	GO_Biological_Process_2025	Axonal Fasciculation (GO:0007413)	2025-02-12	0.00675711	0.198922	0.701317	19.0192	95.0421	CNTN4;RTN4
MN_Chat	26wk	UP	GO_Biological_Process_2025	Negative Regulation of Cellular Response to Vascular Endothelial Growth Factor Stimulus (GO:1902548)	2025-02-12	0.00675711	0.198922	0.701317	19.0192	95.0421	ANGPT1;ATP2B4
MN_Chat	26wk	UP	GO_Biological_Process_2025	Cardiac Muscle Cell Action Potential Involved in Contraction (GO:0086002)	1937-03-01	0.00681824	0.198922	0.701317	8.42114	42.006	SCN9A;SCN3A;SCN1B
MN_Chat	26wk	UP	GO_Biological_Process_2025	Regulation of Sodium Ion Transport (GO:0002028)	1937-03-01	0.00681824	0.198922	0.701317	8.42114	42.006	ATP2B4;ANK3;SCN1B
MN_Chat	26wk	UP	GO_Biological_Process_2025	Cellular Response to Glucose Stimulus (GO:0071333)	1937-03-01	0.00681824	0.198922	0.701317	8.42114	42.006	TRA2B;SELENOT;RAB11FIP2
MN_Chat	26wk	UP	GO_Biological_Process_2025	Regulation of Axon Extension (GO:0030516)	1939-03-01	0.00789764	0.218849	0.659856	7.9525	38.4996	OLFM1;RTN4;METAP2
MN_Chat	26wk	UP	GO_Biological_Process_2025	Positive Regulation of Sodium Ion Transport (GO:0010765)	2025-02-13	0.00793078	0.218849	0.659856	17.2893	83.6286	ANK3;SCN1B
MN_Chat	26wk	UP	GO_Biological_Process_2025	Positive Regulation of Epithelial Cell Proliferation (GO:0050679)	5/118	0.00817403	0.218849	0.659856	4.24714	20.4151	CDH13;EMC10;SCG2;RTN4;FGFR2
MN_Chat	26wk	UP	GO_Biological_Process_2025	Positive Regulation of Protein Localization to Membrane (GO:1905477)	1976-04-01	0.00841018	0.218849	0.659856	5.31769	25.4096	STAC;STAC2;ATP2B4;ANK3
MN_Chat	26wk	UP	GO_Biological_Process_2025	Establishment of Protein Localization to Plasma Membrane (GO:0061951)	1941-03-01	0.00907215	0.218849	0.659856	7.53318	35.4251	RAB31;ATP6AP1;ANK3
MN_Chat	26wk	UP	GO_Biological_Process_2025	G Protein-Coupled Serotonin Receptor Signaling Pathway (GO:0098664)	2025-02-14	0.00918902	0.218849	0.659856	15.8478	74.322	HTR1F;HTR1D
MN_Chat	26wk	UP	GO_Biological_Process_2025	Regulation of Voltage-Gated Calcium Channel Activity (GO:1901385)	2025-02-14	0.00918902	0.218849	0.659856	15.8478	74.322	STAC;STAC2
MN_Chat	26wk	UP	GO_Biological_Process_2025	Dendrite Self-Avoidance (GO:0070593)	2025-02-14	0.00918902	0.218849	0.659856	15.8478	74.322	NPTN;CNTN4
MN_Chat	26wk	UP	GO_Biological_Process_2025	miRNA Metabolic Process (GO:0010586)	2025-02-14	0.00918902	0.218849	0.659856	15.8478	74.322	DDX5;KHSRP
MN_Chat	26wk	UP	GO_Biological_Process_2025	Cell-Cell Adhesion via Plasma-Membrane Adhesion Molecules (GO:0098742)	6/171	0.00948716	0.22143	0.654763	3.49822	16.2941	PTPRT;BSG;NPTN;CDH13;HMCN1;CNTN4
MN_Chat	26wk	UP	GO_Biological_Process_2025	Digestive System Development (GO:0055123)	2025-02-15	0.0105299	0.236316	0.626507	14.628	66.6089	COBL;FGFR2
MN_Chat	26wk	UP	GO_Biological_Process_2025	Negative Regulation of Axon Extension (GO:0030517)	2025-02-15	0.0105299	0.236316	0.626507	14.628	66.6089	RTN4;METAP2
MN_Chat	26wk	UP	GO_Biological_Process_2025	Positive Regulation of Cell Migration (GO:0030335)	9/344	0.0107503	0.236709	0.625785	2.60036	11.787	GNPDA1;ANGPT1;SEMA3C;BSG;PDGFC;CDH13;EMC10;SASH1;RTN4
MN_Chat	26wk	UP	GO_Biological_Process_2025	Positive Regulation of Positive Chemotaxis (GO:0050927)	2025-02-16	0.0119517	0.253593	0.595862	13.5824	60.1278	CDH13;SCG2
MN_Chat	26wk	UP	GO_Biological_Process_2025	Microtubule Depolymerization (GO:0007019)	2025-02-16	0.0119517	0.253593	0.595862	13.5824	60.1278	STMN3;NCKAP5
MN_Chat	26wk	UP	GO_Biological_Process_2025	Cell Morphogenesis Involved in Neuron Differentiation (GO:0048667)	1985-04-01	0.0123435	0.257229	0.58968	4.72468	20.7632	ANK3;CNTN4;FGFR2;METAP2
MN_Chat	26wk	UP	GO_Biological_Process_2025	Regulation of Endothelial Cell Proliferation (GO:0001936)	1987-04-01	0.0133527	0.266085	0.57498	4.61036	19.8985	ANGPT1;CDH13;EMC10;SCG2
MN_Chat	26wk	UP	GO_Biological_Process_2025	Sodium Ion Transmembrane Transport (GO:0035725)	1987-04-01	0.0133527	0.266085	0.57498	4.61036	19.8985	SCN9A;ATP1B1;SCN3A;SCN1B
MN_Chat	26wk	UP	GO_Biological_Process_2025	Membrane Depolarization During Action Potential (GO:0086010)	2025-02-17	0.0134524	0.266085	0.57498	12.6763	54.617	SCN3A;SCN1B
MN_Chat	26wk	UP	GO_Biological_Process_2025	Positive Regulation of Calcium Ion Transmembrane Transporter Activity (GO:1901021)	2025-02-18	0.0150304	0.292341	0.53411	11.8834	49.8828	STAC;STAC2
MN_Chat	26wk	UP	GO_Biological_Process_2025	Insulin Secretion (GO:0030073)	2025-02-19	0.0166838	0.299538	0.523548	11.1838	45.7789	SELENOT;RAB11FIP2
MN_Chat	26wk	UP	GO_Biological_Process_2025	Regulation of Rac Protein Signal Transduction (GO:0035020)	2025-02-19	0.0166838	0.299538	0.523548	11.1838	45.7789	STMN3;RTN4
MN_Chat	26wk	UP	GO_Biological_Process_2025	Plasma Membrane Bounded Cell Projection Organization (GO:0120036)	5/141	0.016675	0.299538	0.523548	3.52475	14.4298	PTPRT;STMN3;CNTN4;MANF;METAP2
MN_Chat	26wk	UP	GO_Biological_Process_2025	Skeletal Muscle Contraction (GO:0003009)	2025-02-19	0.0166838	0.299538	0.523548	11.1838	45.7789	STAC;STAC2
MN_Chat	26wk	UP	GO_Biological_Process_2025	Positive Regulation of Cation Transmembrane Transport (GO:1904064)	2025-02-19	0.0166838	0.299538	0.523548	11.1838	45.7789	STAC;ANK3
MN_Chat	26wk	UP	GO_Biological_Process_2025	Sodium Ion Transport (GO:0006814)	1996-04-01	0.0185379	0.318143	0.497377	4.15745	16.5797	SCN9A;ATP1B1;SCN3A;SCN1B
MN_Chat	26wk	UP	GO_Biological_Process_2025	Regulation of Sodium Ion Transmembrane Transport (GO:1902305)	2025-02-20	0.0184109	0.318143	0.497377	10.562	42.1931	ATP2B4;SCN1B
MN_Chat	26wk	UP	GO_Biological_Process_2025	Positive Regulation of Ion Transmembrane Transporter Activity (GO:0032414)	2025-02-20	0.0184109	0.318143	0.497377	10.562	42.1931	STAC;ANK3
MN_Chat	26wk	UP	GO_Biological_Process_2025	Positive Regulation of Protein Localization to Plasma Membrane (GO:1903078)	1955-03-01	0.0200685	0.339419	0.469264	5.50111	21.5017	STAC;STAC2;ATP2B4
MN_Chat	26wk	UP	GO_Biological_Process_2025	Positive Regulation of Protein Localization to Cell Periphery (GO:1904377)	1957-03-01	0.0220454	0.362352	0.440869	5.29683	20.2056	STAC;STAC2;ATP2B4
MN_Chat	26wk	UP	GO_Biological_Process_2025	Neuron Projection Development (GO:0031175)	6/206	0.0218626	0.362352	0.440869	2.88088	11.0135	PTPRT;DOCK10;STMN3;CNTN4;MANF;METAP2
MN_Chat	26wk	UP	GO_Biological_Process_2025	Cellular Response to Interleukin-6 (GO:0071354)	2025-02-23	0.0240172	0.367412	0.434847	9.05174	33.7538	PTPRT;ST18
MN_Chat	26wk	UP	GO_Biological_Process_2025	Positive Regulation of Lamellipodium Assembly (GO:0010592)	2025-02-23	0.0240172	0.367412	0.434847	9.05174	33.7538	ACTR3;ACTR2
MN_Chat	26wk	UP	GO_Biological_Process_2025	Gamma-Aminobutyric Acid Signaling Pathway (GO:0007214)	2025-02-23	0.0240172	0.367412	0.434847	9.05174	33.7538	GABRB1;GABRG3
MN_Chat	26wk	UP	GO_Biological_Process_2025	Regulation of RNA Splicing (GO:0043484)	4/104	0.0240673	0.367412	0.434847	3.8233	14.2491	MBNL2;SON;TRA2B;TMBIM6
MN_Chat	26wk	UP	GO_Biological_Process_2025	Regulation of Angiogenesis (GO:0045765)	6/211	0.0242422	0.367412	0.434847	2.8099	10.4519	MINAR1;TSPAN18;ATP2B4;EMC10;SASH1;RTN4
MN_Chat	26wk	UP	GO_Biological_Process_2025	Mesenchymal Cell Differentiation (GO:0048762)	1958-03-01	0.0230724	0.367412	0.434847	5.20026	19.6004	DDX5;SEMA3C;FGFR2
MN_Chat	26wk	UP	GO_Biological_Process_2025	Regulation of Intracellular Steroid Hormone Receptor Signaling Pathway (GO:0033143)	2025-02-24	0.0260221	0.370339	0.4314	8.63986	31.5252	DDX5;KDM5D
MN_Chat	26wk	UP	GO_Biological_Process_2025	RNA Splicing, via Transesterification Reactions (GO:0000375)	2025-02-24	0.0260221	0.370339	0.4314	8.63986	31.5252	KHSRP;TRA2B
MN_Chat	26wk	UP	GO_Biological_Process_2025	Outflow Tract Septum Morphogenesis (GO:0003148)	2025-02-24	0.0260221	0.370339	0.4314	8.63986	31.5252	SEMA3C;FGFR2
MN_Chat	26wk	UP	GO_Biological_Process_2025	Neuron Projection Morphogenesis (GO:0048812)	5/157	0.0251832	0.370339	0.4314	3.15116	11.6012	DOCK10;ANK3;CNTN4;FGFR2;METAP2
MN_Chat	26wk	UP	GO_Biological_Process_2025	Calcium Ion Homeostasis (GO:0055074)	4/105	0.0248213	0.370339	0.4314	3.78525	13.9905	NPTN;ATP2B4;ATP1B1;SLC24A5
MN_Chat	26wk	UP	GO_Biological_Process_2025	Neuron Development (GO:0048666)	5/159	0.0264106	0.371339	0.43023	3.10991	11.3014	PTPRT;STMN3;CNTN4;MANF;METAP2
MN_Chat	26wk	UP	GO_Biological_Process_2025	Positive Regulation of Neutrophil Migration (GO:1902624)	2025-02-25	0.0280925	0.381208	0.418838	8.2638	29.5204	RIPOR2;RTN4
MN_Chat	26wk	UP	GO_Biological_Process_2025	Negative Chemotaxis (GO:0050919)	2025-02-25	0.0280925	0.381208	0.418838	8.2638	29.5204	EPHA7;SEMA3C
MN_Chat	26wk	UP	GO_Biological_Process_2025	Negative Regulation of Axonogenesis (GO:0050771)	2025-02-25	0.0280925	0.381208	0.418838	8.2638	29.5204	RTN4;METAP2
MN_Chat	26wk	UP	GO_Biological_Process_2025	Protein Depolymerization (GO:0051261)	2025-02-26	0.0302266	0.396342	0.40193	7.91907	27.7091	STMN3;NCKAP5
MN_Chat	26wk	UP	GO_Biological_Process_2025	Microtubule Polymerization or Depolymerization (GO:0031109)	2025-02-26	0.0302266	0.396342	0.40193	7.91907	27.7091	STMN3;NCKAP5
MN_Chat	26wk	UP	GO_Biological_Process_2025	Limb Development (GO:0060173)	2025-02-26	0.0302266	0.396342	0.40193	7.91907	27.7091	SMOC1;MAP3K20
MN_Chat	26wk	UP	GO_Biological_Process_2025	Nervous System Development (GO:0007399)	10/480	0.0307626	0.398888	0.399149	2.05532	7.1555	ARNT2;OLFM1;AHI1;RBFOX1;IL1RAPL2;PDGFC;STMN3;NMUR2;IGF2BP3;CNTN4
MN_Chat	26wk	UP	GO_Biological_Process_2025	Regulation of Protein Ubiquitination (GO:0031396)	4/113	0.0313656	0.402238	0.395517	3.50601	12.138	MINAR1;ANGPT1;UBE3A;SASH1
MN_Chat	26wk	UP	GO_Biological_Process_2025	Regulation of Microtubule Polymerization or Depolymerization (GO:0031110)	2025-02-27	0.032423	0.402528	0.395204	7.60192	26.0661	STMN3;METAP2
MN_Chat	26wk	UP	GO_Biological_Process_2025	in Utero Embryonic Development (GO:0001701)	2025-02-27	0.032423	0.402528	0.395204	7.60192	26.0661	ARNT2;FGFR2
MN_Chat	26wk	UP	GO_Biological_Process_2025	Regulation of Cation Channel Activity (GO:2001257)	2025-02-27	0.032423	0.402528	0.395204	7.60192	26.0661	STAC;ANK3
MN_Chat	26wk	UP	GO_Biological_Process_2025	Negative Regulation of TOR Signaling (GO:0032007)	1970-03-01	0.0373854	0.407418	0.389959	4.26628	14.021	MINAR1;UBE3A;FNIP1
MN_Chat	26wk	UP	GO_Biological_Process_2025	Morphogenesis of an Epithelium (GO:0002009)	1931-02-01	0.0418009	0.407418	0.389959	6.55206	20.8017	AHI1;FGFR2
MN_Chat	26wk	UP	GO_Biological_Process_2025	Positive Regulation of Lamellipodium Organization (GO:1902745)	1931-02-01	0.0418009	0.407418	0.389959	6.55206	20.8017	ACTR3;ACTR2
MN_Chat	26wk	UP	GO_Biological_Process_2025	Golgi to Plasma Membrane Protein Transport (GO:0043001)	1931-02-01	0.0418009	0.407418	0.389959	6.55206	20.8017	RAB31;ANK3
MN_Chat	26wk	UP	GO_Biological_Process_2025	Positive Regulation of Calcium-Mediated Signaling (GO:0050850)	1930-02-01	0.0393706	0.407418	0.389959	6.7864	21.9522	CDH13;NMUR2
MN_Chat	26wk	UP	GO_Biological_Process_2025	Sensory Organ Development (GO:0007423)	1974-03-01	0.042961	0.407418	0.389959	4.02511	12.6689	AHI1;SMOC1;MEIS2
MN_Chat	26wk	UP	GO_Biological_Process_2025	Positive Regulation of Endothelial Cell Proliferation (GO:0001938)	1970-03-01	0.0373854	0.407418	0.389959	4.26628	14.021	CDH13;EMC10;SCG2
MN_Chat	26wk	UP	GO_Biological_Process_2025	Cell Surface Receptor Protein Tyrosine Kinase Signaling Pathway (GO:0007169)	7/296	0.0372088	0.407418	0.389959	2.32681	7.65802	PTPRT;AHI1;EPHA7;ANGPT1;KIF16B;PDGFC;FGFR2
MN_Chat	26wk	UP	GO_Biological_Process_2025	Negative Regulation of Cell Adhesion (GO:0007162)	1967-03-01	0.0334651	0.407418	0.389959	4.46694	15.1753	RIPOR2;ANGPT1;CDH13
MN_Chat	26wk	UP	GO_Biological_Process_2025	Aminophospholipid Transport (GO:0015917)	2025-01-05	0.0514138	0.407418	0.389959	23.6675	70.2414	TMEM30A
MN_Chat	26wk	UP	GO_Biological_Process_2025	Regulation of Androgen Receptor Signaling Pathway (GO:0060765)	2029-02-01	0.0369965	0.407418	0.389959	7.03811	23.2042	DDX5;KDM5D
MN_Chat	26wk	UP	GO_Biological_Process_2025	Negative Regulation of Lipoprotein Particle Clearance (GO:0010985)	2025-01-06	0.0613764	0.407418	0.389959	18.933	52.8369	KHSRP
MN_Chat	26wk	UP	GO_Biological_Process_2025	Regulation of Lamellipodium Assembly (GO:0010591)	1932-02-01	0.0442861	0.407418	0.389959	6.33333	19.7415	ACTR3;ACTR2
MN_Chat	26wk	UP	GO_Biological_Process_2025	Regulation of Metaphase/Anaphase Transition of Cell Cycle (GO:1902099)	1932-02-01	0.0442861	0.407418	0.389959	6.33333	19.7415	MAP3K20;BRD7
MN_Chat	26wk	UP	GO_Biological_Process_2025	Membrane Depolarization (GO:0051899)	1932-02-01	0.0442861	0.407418	0.389959	6.33333	19.7415	SCN3A;SCN1B
MN_Chat	26wk	UP	GO_Biological_Process_2025	Plasma Membrane Organization (GO:0007009)	1975-03-01	0.0444164	0.407418	0.389959	3.969	12.3601	PLSCR4;ANK3;SERINC3
MN_Chat	26wk	UP	GO_Biological_Process_2025	Negative Regulation of Developmental Growth (GO:0048640)	1933-02-01	0.0468248	0.407418	0.389959	6.12872	18.7621	RTN4;METAP2
MN_Chat	26wk	UP	GO_Biological_Process_2025	Calcium Ion Import (GO:0070509)	1934-02-01	0.0494155	0.407418	0.389959	5.9369	17.8552	ATP2B4;SLC24A5
MN_Chat	26wk	UP	GO_Biological_Process_2025	Cardiac Muscle Contraction (GO:0060048)	1934-02-01	0.0494155	0.407418	0.389959	5.9369	17.8552	ATP1B1;SCN1B
MN_Chat	26wk	UP	GO_Biological_Process_2025	Regulation of Cell Cycle Phase Transition (GO:1901987)	1934-02-01	0.0494155	0.407418	0.389959	5.9369	17.8552	ATP2B4;USP50
MN_Chat	26wk	UP	GO_Biological_Process_2025	Regulation of Establishment of T Cell Polarity (GO:1903903)	2025-01-05	0.0514138	0.407418	0.389959	23.6675	70.2414	RIPOR2
MN_Chat	26wk	UP	GO_Biological_Process_2025	N-acetylneuraminate Catabolic Process (GO:0019262)	2025-01-05	0.0514138	0.407418	0.389959	23.6675	70.2414	GNPDA1
MN_Chat	26wk	UP	GO_Biological_Process_2025	Neuroblast Proliferation (GO:0007405)	2025-01-05	0.0514138	0.407418	0.389959	23.6675	70.2414	EML1
MN_Chat	26wk	UP	GO_Biological_Process_2025	Regulation of Growth Hormone Secretion (GO:0060123)	2025-01-06	0.0613764	0.407418	0.389959	18.933	52.8369	SELENOT
MN_Chat	26wk	UP	GO_Biological_Process_2025	Negative Regulation of IRE1-mediated Unfolded Protein Response (GO:1903895)	2025-01-05	0.0514138	0.407418	0.389959	23.6675	70.2414	TMBIM6
MN_Chat	26wk	UP	GO_Biological_Process_2025	Regulation of Protein Autoubiquitination (GO:1902498)	2025-01-05	0.0514138	0.407418	0.389959	23.6675	70.2414	SASH1
MN_Chat	26wk	UP	GO_Biological_Process_2025	mRNA 5'-Splice Site Recognition (GO:0000395)	2025-01-05	0.0514138	0.407418	0.389959	23.6675	70.2414	PSIP1
MN_Chat	26wk	UP	GO_Biological_Process_2025	Regulation of pro-B Cell Differentiation (GO:2000973)	2025-01-05	0.0514138	0.407418	0.389959	23.6675	70.2414	FNIP1
MN_Chat	26wk	UP	GO_Biological_Process_2025	Regulation of Protein Polyubiquitination (GO:1902914)	2025-01-05	0.0514138	0.407418	0.389959	23.6675	70.2414	SASH1
MN_Chat	26wk	UP	GO_Biological_Process_2025	Cellular Response to Histamine (GO:0071420)	2025-01-05	0.0514138	0.407418	0.389959	23.6675	70.2414	GABRB1
MN_Chat	26wk	UP	GO_Biological_Process_2025	Endoplasmic Reticulum Tubular Network Formation (GO:0071787)	2025-01-05	0.0514138	0.407418	0.389959	23.6675	70.2414	RTN4
MN_Chat	26wk	UP	GO_Biological_Process_2025	Positive Regulation of Growth Hormone Secretion (GO:0060124)	2025-01-05	0.0514138	0.407418	0.389959	23.6675	70.2414	SELENOT
MN_Chat	26wk	UP	GO_Biological_Process_2025	Epithelial Tube Branching Involved in Lung Morphogenesis (GO:0060441)	2025-01-05	0.0514138	0.407418	0.389959	23.6675	70.2414	FGFR2
MN_Chat	26wk	UP	GO_Biological_Process_2025	Positive Regulation of Long-Term Neuronal Synaptic Plasticity (GO:0048170)	2025-01-05	0.0514138	0.407418	0.389959	23.6675	70.2414	NPTN
MN_Chat	26wk	UP	GO_Biological_Process_2025	Vesicle Fusion With Golgi Apparatus (GO:0048280)	2025-01-05	0.0514138	0.407418	0.389959	23.6675	70.2414	VTI1B
MN_Chat	26wk	UP	GO_Biological_Process_2025	Leukocyte Apoptotic Process (GO:0071887)	2025-01-05	0.0514138	0.407418	0.389959	23.6675	70.2414	CTSL
MN_Chat	26wk	UP	GO_Biological_Process_2025	Multinuclear Osteoclast Differentiation (GO:0072674)	2025-01-05	0.0514138	0.407418	0.389959	23.6675	70.2414	SH3PXD2A
MN_Chat	26wk	UP	GO_Biological_Process_2025	Regulation of Cell Differentiation (GO:0045595)	5/201	0.0612193	0.407418	0.389959	2.43828	6.81082	DDX5;SMOC1;BRD9;BRD7;FGFR2
MN_Chat	26wk	UP	GO_Biological_Process_2025	Negative Regulation of T Cell Migration (GO:2000405)	2025-01-05	0.0514138	0.407418	0.389959	23.6675	70.2414	RIPOR2
MN_Chat	26wk	UP	GO_Biological_Process_2025	Negative Regulation of Cardiac Muscle Adaptation (GO:0010616)	2025-01-05	0.0514138	0.407418	0.389959	23.6675	70.2414	ATP2B4
MN_Chat	26wk	UP	GO_Biological_Process_2025	Negative Regulation of Cardiac Muscle Hypertrophy in Response to Stress (GO:1903243)	2025-01-05	0.0514138	0.407418	0.389959	23.6675	70.2414	ATP2B4
MN_Chat	26wk	UP	GO_Biological_Process_2025	Negative Regulation of Cellular Response to Hypoxia (GO:1900038)	2025-01-05	0.0514138	0.407418	0.389959	23.6675	70.2414	TMBIM6
MN_Chat	26wk	UP	GO_Biological_Process_2025	Dendrite Morphogenesis (GO:0048813)	1935-02-01	0.052057	0.407418	0.389959	5.7567	17.0135	DOCK10;METAP2
MN_Chat	26wk	UP	GO_Biological_Process_2025	Positive Regulation of Signal Transduction (GO:0009967)	6/256	0.0536245	0.407418	0.389959	2.29882	6.72578	NPTN;TM2D3;TXNDC15;ATP6V0C;SASH1;FGFR2
MN_Chat	26wk	UP	GO_Biological_Process_2025	Inorganic Anion Transmembrane Transport (GO:0098661)	1982-03-01	0.0552775	0.407418	0.389959	3.61603	10.4698	GABRB1;SLC25A3;GABRG3
MN_Chat	26wk	UP	GO_Biological_Process_2025	Positive Regulation of Rac Protein Signal Transduction (GO:0035022)	2025-01-07	0.0712349	0.407418	0.389959	15.7767	41.6785	RTN4
MN_Chat	26wk	UP	GO_Biological_Process_2025	Intracellular Calcium Ion Homeostasis (GO:0006874)	4/140	0.0602953	0.407418	0.389959	2.80611	7.88097	NPTN;ATP2B4;ATP1B1;SLC24A5
MN_Chat	26wk	UP	GO_Biological_Process_2025	Activation of Transmembrane Receptor Protein Tyrosine Kinase Activity (GO:0007171)	2025-01-05	0.0514138	0.407418	0.389959	23.6675	70.2414	ANGPT1
MN_Chat	26wk	UP	GO_Biological_Process_2025	Regulation of Cell Adhesion (GO:0030155)	4/142	0.0628566	0.407418	0.389959	2.76516	7.65092	RIPOR2;EPHA7;ANGPT1;CDH13
MN_Chat	26wk	UP	GO_Biological_Process_2025	Chemical Synaptic Transmission (GO:0007268)	6/260	0.0569679	0.407418	0.389959	2.26216	6.48169	HTR1F;HTR1D;SYN2;GABRG3;GRM1;SHISA6
MN_Chat	26wk	UP	GO_Biological_Process_2025	Regulation of Hepatocyte Proliferation (GO:2000345)	2025-01-06	0.0613764	0.407418	0.389959	18.933	52.8369	RTN4
MN_Chat	26wk	UP	GO_Biological_Process_2025	Regulation of Filopodium Assembly (GO:0051489)	1940-02-01	0.0659785	0.407418	0.389959	4.99798	13.5866	RIPOR2;GAP43
MN_Chat	26wk	UP	GO_Biological_Process_2025	Excitatory Chemical Synaptic Transmission (GO:0098976)	2025-01-06	0.0613764	0.407418	0.389959	18.933	52.8369	SHISA6
MN_Chat	26wk	UP	GO_Biological_Process_2025	Amino Sugar Catabolic Process (GO:0046348)	2025-01-06	0.0613764	0.407418	0.389959	18.933	52.8369	GNPDA1
MN_Chat	26wk	UP	GO_Biological_Process_2025	Atrioventricular Valve Formation (GO:0003190)	2025-01-06	0.0613764	0.407418	0.389959	18.933	52.8369	OLFM1
MN_Chat	26wk	UP	GO_Biological_Process_2025	Regulation of Skeletal Muscle Satellite Cell Proliferation (GO:0014842)	2025-01-06	0.0613764	0.407418	0.389959	18.933	52.8369	ANGPT1
MN_Chat	26wk	UP	GO_Biological_Process_2025	Peptidyl-Methionine Modification (GO:0018206)	2025-01-06	0.0613764	0.407418	0.389959	18.933	52.8369	METAP2
MN_Chat	26wk	UP	GO_Biological_Process_2025	Response to Catecholamine (GO:0071869)	2025-01-06	0.0613764	0.407418	0.389959	18.933	52.8369	GNB1
MN_Chat	26wk	UP	GO_Biological_Process_2025	Calcium Ion Transmembrane Transport (GO:0070588)	1987-03-01	0.0637368	0.407418	0.389959	3.39993	9.35999	ATP2B4;SLC24A5;TRPM3
MN_Chat	26wk	UP	GO_Biological_Process_2025	Positive Regulation of Fibroblast Growth Factor Receptor Signaling Pathway (GO:0045743)	2025-01-06	0.0613764	0.407418	0.389959	18.933	52.8369	NPTN
MN_Chat	26wk	UP	GO_Biological_Process_2025	Synaptic Vesicle Clustering (GO:0097091)	2025-01-06	0.0613764	0.407418	0.389959	18.933	52.8369	SYN2
MN_Chat	26wk	UP	GO_Biological_Process_2025	Epithelial Tube Formation (GO:0072175)	2025-01-06	0.0613764	0.407418	0.389959	18.933	52.8369	FGFR2
MN_Chat	26wk	UP	GO_Biological_Process_2025	Synaptic Vesicle Localization (GO:0097479)	2025-01-06	0.0613764	0.407418	0.389959	18.933	52.8369	SYN2
MN_Chat	26wk	UP	GO_Biological_Process_2025	Translational Readthrough (GO:0006451)	2025-01-06	0.0613764	0.407418	0.389959	18.933	52.8369	SELENOT
MN_Chat	26wk	UP	GO_Biological_Process_2025	Positive Regulation of Membrane Depolarization (GO:1904181)	2025-01-06	0.0613764	0.407418	0.389959	18.933	52.8369	MLLT11
MN_Chat	26wk	UP	GO_Biological_Process_2025	Gland Morphogenesis (GO:0022612)	2025-01-06	0.0613764	0.407418	0.389959	18.933	52.8369	FGFR2
MN_Chat	26wk	UP	GO_Biological_Process_2025	Glutathione Biosynthetic Process (GO:0006750)	2025-01-06	0.0613764	0.407418	0.389959	18.933	52.8369	HAGH
MN_Chat	26wk	UP	GO_Biological_Process_2025	Hemostasis (GO:0007599)	2025-01-06	0.0613764	0.407418	0.389959	18.933	52.8369	GNPDA1
MN_Chat	26wk	UP	GO_Biological_Process_2025	Marginal Zone B Cell Differentiation (GO:0002315)	2025-01-06	0.0613764	0.407418	0.389959	18.933	52.8369	DOCK10
MN_Chat	26wk	UP	GO_Biological_Process_2025	Morphogenesis of an Endothelium (GO:0003159)	2025-01-06	0.0613764	0.407418	0.389959	18.933	52.8369	BSG
MN_Chat	26wk	UP	GO_Biological_Process_2025	Regulation of Atrial Cardiac Muscle Cell Membrane Depolarization (GO:0060371)	2025-01-06	0.0613764	0.407418	0.389959	18.933	52.8369	SCN1B
MN_Chat	26wk	UP	GO_Biological_Process_2025	Selenocysteine Incorporation (GO:0001514)	2025-01-06	0.0613764	0.407418	0.389959	18.933	52.8369	SELENOT
MN_Chat	26wk	UP	GO_Biological_Process_2025	Heart Contraction (GO:0060047)	1941-02-01	0.0688968	0.407418	0.389959	4.86958	13.0268	ATP1B1;SCN1B
MN_Chat	26wk	UP	GO_Biological_Process_2025	Fibroblast Growth Factor Receptor Signaling Pathway (GO:0008543)	1940-02-01	0.0659785	0.407418	0.389959	4.99798	13.5866	KIF16B;FGFR2
MN_Chat	26wk	UP	GO_Biological_Process_2025	Cellular Response to Thyroid Hormone Stimulus (GO:0097067)	2025-01-07	0.0712349	0.407418	0.389959	15.7767	41.6785	CTSL
MN_Chat	26wk	UP	GO_Biological_Process_2025	Negative Regulation of Keratinocyte Proliferation (GO:0010839)	2025-01-07	0.0712349	0.407418	0.389959	15.7767	41.6785	FGFR2
MN_Chat	26wk	UP	GO_Biological_Process_2025	Establishment of Protein Localization to Extracellular Region (GO:0035592)	1940-02-01	0.0659785	0.407418	0.389959	4.99798	13.5866	CANX;SCG2
MN_Chat	26wk	UP	GO_Biological_Process_2025	Positive Regulation of Myoblast Differentiation (GO:0045663)	1941-02-01	0.0688968	0.407418	0.389959	4.86958	13.0268	RIPOR2;BRD7
MN_Chat	26wk	UP	GO_Biological_Process_2025	Visual System Development (GO:0150063)	1941-02-01	0.0688968	0.407418	0.389959	4.86958	13.0268	SMOC1;MEIS2
MN_Chat	26wk	UP	GO_Biological_Process_2025	Regulation of Microtubule Binding (GO:1904526)	2025-01-06	0.0613764	0.407418	0.389959	18.933	52.8369	METAP2
MN_Chat	26wk	UP	GO_Biological_Process_2025	Positive Regulation of Plasma Membrane Bounded Cell Projection Assembly (GO:0120034)	1990-03-01	0.0690826	0.407418	0.389959	3.28219	8.7715	ACTR3;RIPOR2;ACTR2
MN_Chat	26wk	UP	GO_Biological_Process_2025	Regulation of Double-Strand Break Repair (GO:2000779)	1991-03-01	0.0709084	0.407418	0.389959	3.24473	8.58675	ACTR2;MORF4L1;BRD7
MN_Chat	26wk	UP	GO_Biological_Process_2025	ERAD Pathway (GO:0036503)	1991-03-01	0.0709084	0.407418	0.389959	3.24473	8.58675	PSMC6;CANX;UBXN4
MN_Chat	26wk	UP	GO_Biological_Process_2025	Intracellular Monoatomic Cation Homeostasis (GO:0030003)	5/210	0.0709788	0.407418	0.389959	2.33016	6.16415	ATP6AP1;NPTN;ATP2B4;ATP1B1;SLC24A5
MN_Chat	26wk	UP	GO_Biological_Process_2025	ATF6-mediated Unfolded Protein Response (GO:0036500)	2025-01-07	0.0712349	0.407418	0.389959	15.7767	41.6785	MANF
MN_Chat	26wk	UP	GO_Biological_Process_2025	UV Protection (GO:0009650)	2025-01-07	0.0712349	0.407418	0.389959	15.7767	41.6785	XPA
MN_Chat	26wk	UP	GO_Biological_Process_2025	Cellular Response to Prostaglandin E Stimulus (GO:0071380)	2025-01-07	0.0712349	0.407418	0.389959	15.7767	41.6785	GNB1
MN_Chat	26wk	UP	GO_Biological_Process_2025	Regulation of Mammary Gland Epithelial Cell Proliferation (GO:0033599)	2025-01-07	0.0712349	0.407418	0.389959	15.7767	41.6785	RTN4
MN_Chat	26wk	UP	GO_Biological_Process_2025	Adenylate Cyclase-Activating Dopamine Receptor Signaling Pathway (GO:0007191)	2025-01-07	0.0712349	0.407418	0.389959	15.7767	41.6785	GNB1
MN_Chat	26wk	UP	GO_Biological_Process_2025	Negative Regulation of Stress-Activated Protein Kinase Signaling Cascade (GO:0070303)	2025-01-07	0.0712349	0.407418	0.389959	15.7767	41.6785	MAP3K20
MN_Chat	26wk	UP	GO_Biological_Process_2025	Arachidonate Secretion (GO:0050482)	2025-01-07	0.0712349	0.407418	0.389959	15.7767	41.6785	NMUR2
MN_Chat	26wk	UP	GO_Biological_Process_2025	Arachidonate Transport (GO:1903963)	2025-01-07	0.0712349	0.407418	0.389959	15.7767	41.6785	NMUR2
MN_Chat	26wk	UP	GO_Biological_Process_2025	Regulation of Positive Chemotaxis (GO:0050926)	2025-01-07	0.0712349	0.407418	0.389959	15.7767	41.6785	CDH13
MN_Chat	26wk	UP	GO_Biological_Process_2025	Nonribosomal Peptide Biosynthetic Process (GO:0019184)	2025-01-07	0.0712349	0.407418	0.389959	15.7767	41.6785	HAGH
MN_Chat	26wk	UP	GO_Biological_Process_2025	Peptidyl-Amino Acid Modification (GO:0018193)	2025-01-07	0.0712349	0.407418	0.389959	15.7767	41.6785	METAP2
MN_Chat	26wk	UP	GO_Biological_Process_2025	Cellular Response to Monoamine Stimulus (GO:0071868)	2025-01-07	0.0712349	0.407418	0.389959	15.7767	41.6785	GNB1
MN_Chat	26wk	UP	GO_Biological_Process_2025	Exocrine System Development (GO:0035272)	2025-01-07	0.0712349	0.407418	0.389959	15.7767	41.6785	FGFR2
MN_Chat	26wk	UP	GO_Biological_Process_2025	Regulation of Phagocytosis, Engulfment (GO:0060099)	2025-01-10	0.100196	0.407418	0.389959	10.5162	24.1939	RAB31
MN_Chat	26wk	UP	GO_Biological_Process_2025	Positive Regulation of Lymphocyte Apoptotic Process (GO:0070230)	2025-01-07	0.0712349	0.407418	0.389959	15.7767	41.6785	FNIP1
MN_Chat	26wk	UP	GO_Biological_Process_2025	Regulation of Protein Exit From Endoplasmic Reticulum (GO:0070861)	2025-01-09	0.0906438	0.407418	0.389959	11.8313	28.4049	TMEM30A
MN_Chat	26wk	UP	GO_Biological_Process_2025	Neuronal Ion Channel Clustering (GO:0045161)	2025-01-08	0.0809903	0.407418	0.389959	13.5222	33.9871	MTCH1
MN_Chat	26wk	UP	GO_Biological_Process_2025	mRNA Transcription (GO:0009299)	1943-02-01	0.0748575	0.407418	0.389959	4.63157	12.0058	DDX5;THRA
MN_Chat	26wk	UP	GO_Biological_Process_2025	Regulation of Cardiac Muscle Hypertrophy in Response to Stress (GO:1903242)	2025-01-07	0.0712349	0.407418	0.389959	15.7767	41.6785	ATP2B4
MN_Chat	26wk	UP	GO_Biological_Process_2025	Digestive Tract Development (GO:0048565)	1942-02-01	0.0718569	0.407418	0.389959	4.7476	12.5008	COBL;FGFR2
MN_Chat	26wk	UP	GO_Biological_Process_2025	Positive Regulation of Double-Strand Break Repair via Homologous Recombination (GO:1905168)	1942-02-01	0.0718569	0.407418	0.389959	4.7476	12.5008	ACTR2;MORF4L1
MN_Chat	26wk	UP	GO_Biological_Process_2025	Plasma Membrane Bounded Cell Projection Assembly (GO:0120031)	6/277	0.0725508	0.407418	0.389959	2.11841	5.55757	ACTR3;ACTR2;AHI1;CDH13;TXNDC15;ATP6V1D
MN_Chat	26wk	UP	GO_Biological_Process_2025	RNA Splicing (GO:0008380)	1992-03-01	0.0727558	0.407418	0.389959	3.20811	8.40732	PDCD7;KHSRP;TRA2B
MN_Chat	26wk	UP	GO_Biological_Process_2025	Regulation of Osteoblast Differentiation (GO:0045667)	1992-03-01	0.0727558	0.407418	0.389959	3.20811	8.40732	DDX5;SMOC1;FGFR2
MN_Chat	26wk	UP	GO_Biological_Process_2025	Regulation of Epithelial Cell Migration (GO:0010632)	1943-02-01	0.0748575	0.407418	0.389959	4.63157	12.0058	RTN4;SASH1
MN_Chat	26wk	UP	GO_Biological_Process_2025	Regulation of Peptidyl-Tyrosine Phosphorylation (GO:0050730)	1943-02-01	0.0748575	0.407418	0.389959	4.63157	12.0058	EPHA7;ANGPT1
MN_Chat	26wk	UP	GO_Biological_Process_2025	Positive Regulation of Monoatomic Ion Transport (GO:0043270)	1943-02-01	0.0748575	0.407418	0.389959	4.63157	12.0058	ANK3;SCN1B
MN_Chat	26wk	UP	GO_Biological_Process_2025	Regulated Exocytosis (GO:0045055)	1944-02-01	0.0778976	0.407418	0.389959	4.52106	11.5394	RAB31;RAB11FIP2
MN_Chat	26wk	UP	GO_Biological_Process_2025	Regulation of Phospholipase Activity (GO:0010517)	2025-01-08	0.0809903	0.407418	0.389959	13.5222	33.9871	FGFR2
MN_Chat	26wk	UP	GO_Biological_Process_2025	Regulation of Nitric Oxide Biosynthetic Process (GO:0045428)	1945-02-01	0.080976	0.407418	0.389959	4.4157	11.0993	KHSRP;ATP2B4
MN_Chat	26wk	UP	GO_Biological_Process_2025	Endothelial Cell Migration (GO:0043542)	1945-02-01	0.080976	0.407418	0.389959	4.4157	11.0993	CDH13;SCG2
MN_Chat	26wk	UP	GO_Biological_Process_2025	Negative Regulation of Biosynthetic Process (GO:0009890)	1945-02-01	0.080976	0.407418	0.389959	4.4157	11.0993	KHSRP;ATP2B4
MN_Chat	26wk	UP	GO_Biological_Process_2025	Regulation of Extent of Cell Growth (GO:0061387)	2025-01-08	0.0809903	0.407418	0.389959	13.5222	33.9871	OLFM1
MN_Chat	26wk	UP	GO_Biological_Process_2025	Negative Regulation of Nitric Oxide Biosynthetic Process (GO:0045019)	2025-01-08	0.0809903	0.407418	0.389959	13.5222	33.9871	KHSRP
MN_Chat	26wk	UP	GO_Biological_Process_2025	Response to Glucose (GO:0009749)	1951-02-01	0.100188	0.407418	0.389959	3.87382	8.91253	TRA2B;SELENOT
MN_Chat	26wk	UP	GO_Biological_Process_2025	UDP-N-acetylglucosamine Biosynthetic Process (GO:0006048)	2025-01-08	0.0809903	0.407418	0.389959	13.5222	33.9871	GNPDA1
MN_Chat	26wk	UP	GO_Biological_Process_2025	Actin Filament Network Formation (GO:0051639)	2025-01-08	0.0809903	0.407418	0.389959	13.5222	33.9871	COBL
MN_Chat	26wk	UP	GO_Biological_Process_2025	Positive Regulation of Double-Strand Break Repair (GO:2000781)	1994-03-01	0.0765147	0.407418	0.389959	3.13728	8.06367	ACTR2;MORF4L1;BRD7
MN_Chat	26wk	UP	GO_Biological_Process_2025	Regulation of Skeletal Muscle Cell Differentiation (GO:2001014)	2025-01-08	0.0809903	0.407418	0.389959	13.5222	33.9871	DDX5
MN_Chat	26wk	UP	GO_Biological_Process_2025	Nucleic Acid Transport (GO:0050657)	2025-01-08	0.0809903	0.407418	0.389959	13.5222	33.9871	RBFOX1
MN_Chat	26wk	UP	GO_Biological_Process_2025	Positive Regulation of Neuron Projection Development (GO:0010976)	1999-03-01	0.0862759	0.407418	0.389959	2.97313	7.28477	NPTN;COBL;SCN1B
MN_Chat	26wk	UP	GO_Biological_Process_2025	Choline Transport (GO:0015871)	2025-01-08	0.0809903	0.407418	0.389959	13.5222	33.9871	SLC44A5
MN_Chat	26wk	UP	GO_Biological_Process_2025	Co-Transcriptional mRNA 3'-End Processing, Cleavage and Polyadenylation Pathway (GO:0180010)	2025-01-08	0.0809903	0.407418	0.389959	13.5222	33.9871	SSU72
MN_Chat	26wk	UP	GO_Biological_Process_2025	Response to Thyroid Hormone (GO:0097066)	2025-01-08	0.0809903	0.407418	0.389959	13.5222	33.9871	CTSL
MN_Chat	26wk	UP	GO_Biological_Process_2025	Positive Regulation of Membrane Invagination (GO:1905155)	2025-01-08	0.0809903	0.407418	0.389959	13.5222	33.9871	RAB31
MN_Chat	26wk	UP	GO_Biological_Process_2025	Forebrain Neuron Development (GO:0021884)	2025-01-08	0.0809903	0.407418	0.389959	13.5222	33.9871	FGFR2
MN_Chat	26wk	UP	GO_Biological_Process_2025	Positive Regulation of Myoblast Fusion (GO:1901741)	2025-01-08	0.0809903	0.407418	0.389959	13.5222	33.9871	RIPOR2
MN_Chat	26wk	UP	GO_Biological_Process_2025	Mesodermal Cell Differentiation (GO:0048333)	2025-01-08	0.0809903	0.407418	0.389959	13.5222	33.9871	ITGA8
MN_Chat	26wk	UP	GO_Biological_Process_2025	Central Nervous System Neuron Differentiation (GO:0021953)	1946-02-01	0.0840915	0.407418	0.389959	4.31512	10.6836	BRINP3;METAP2
MN_Chat	26wk	UP	GO_Biological_Process_2025	Regulation of Calcium-Mediated Signaling (GO:0050848)	1946-02-01	0.0840915	0.407418	0.389959	4.31512	10.6836	CDH13;NMUR2
MN_Chat	26wk	UP	GO_Biological_Process_2025	Regulation of Stress-Activated Protein Kinase Signaling Cascade (GO:0070302)	2025-01-09	0.0906438	0.407418	0.389959	11.8313	28.4049	MAP3K20
MN_Chat	26wk	UP	GO_Biological_Process_2025	Nitric oxide-cGMP-mediated Signaling (GO:0038060)	2025-01-09	0.0906438	0.407418	0.389959	11.8313	28.4049	ATP2B4
MN_Chat	26wk	UP	GO_Biological_Process_2025	Regulation of ERK1 and ERK2 Cascade (GO:0070372)	5/223	0.0864952	0.407418	0.389959	2.18975	5.35978	EPHA7;ANGPT1;PDGFC;STYX;FGFR2
MN_Chat	26wk	UP	GO_Biological_Process_2025	Regulation of Endothelial Cell Apoptotic Process (GO:2000351)	1947-02-01	0.087243	0.407418	0.389959	4.21902	10.2904	ANGPT1;SCG2
MN_Chat	26wk	UP	GO_Biological_Process_2025	Monoatomic Ion Transport (GO:0006811)	3/100	0.0882888	0.407418	0.389959	2.94233	7.14145	GABRB1;SLC24A5;TRPM3
MN_Chat	26wk	UP	GO_Biological_Process_2025	Nuclear Receptor-Mediated Steroid Hormone Signaling Pathway (GO:0030518)	1948-02-01	0.0904295	0.407418	0.389959	4.12709	9.91816	DDX5;UBE3A
MN_Chat	26wk	UP	GO_Biological_Process_2025	B Cell Homeostasis (GO:0001782)	2025-01-09	0.0906438	0.407418	0.389959	11.8313	28.4049	DOCK10
MN_Chat	26wk	UP	GO_Biological_Process_2025	Golgi Ribbon Formation (GO:0090161)	2025-01-09	0.0906438	0.407418	0.389959	11.8313	28.4049	TMED5
MN_Chat	26wk	UP	GO_Biological_Process_2025	Regulation of Lysosome Organization (GO:1905671)	2025-01-09	0.0906438	0.407418	0.389959	11.8313	28.4049	FNIP1
MN_Chat	26wk	UP	GO_Biological_Process_2025	Neuron Projection Regeneration (GO:0031102)	2025-01-09	0.0906438	0.407418	0.389959	11.8313	28.4049	GAP43
MN_Chat	26wk	UP	GO_Biological_Process_2025	Axon Regeneration (GO:0031103)	2025-01-09	0.0906438	0.407418	0.389959	11.8313	28.4049	GAP43
MN_Chat	26wk	UP	GO_Biological_Process_2025	Regulation of miRNA Metabolic Process (GO:2000628)	2025-01-08	0.0809903	0.407418	0.389959	13.5222	33.9871	DDX5
MN_Chat	26wk	UP	GO_Biological_Process_2025	Negative Regulation of Nitric Oxide Metabolic Process (GO:1904406)	2025-01-08	0.0809903	0.407418	0.389959	13.5222	33.9871	KHSRP
MN_Chat	26wk	UP	GO_Biological_Process_2025	Regulation of Ceramide Biosynthetic Process (GO:2000303)	2025-01-10	0.100196	0.407418	0.389959	10.5162	24.1939	SIRT3
MN_Chat	26wk	UP	GO_Biological_Process_2025	N-acetylneuraminate Metabolic Process (GO:0006054)	2025-01-10	0.100196	0.407418	0.389959	10.5162	24.1939	GNPDA1
MN_Chat	26wk	UP	GO_Biological_Process_2025	CRD-mediated mRNA Stabilization (GO:0070934)	2025-01-10	0.100196	0.407418	0.389959	10.5162	24.1939	IGF2BP3
MN_Chat	26wk	UP	GO_Biological_Process_2025	Positive Regulation of Protein Exit From Endoplasmic Reticulum (GO:0070863)	2025-01-09	0.0906438	0.407418	0.389959	11.8313	28.4049	TMEM30A
MN_Chat	26wk	UP	GO_Biological_Process_2025	Phosphate Ion Transmembrane Transport (GO:0035435)	2025-01-09	0.0906438	0.407418	0.389959	11.8313	28.4049	SLC25A3
MN_Chat	26wk	UP	GO_Biological_Process_2025	Serine Family Amino Acid Biosynthetic Process (GO:0009070)	2025-01-09	0.0906438	0.407418	0.389959	11.8313	28.4049	SERINC3
MN_Chat	26wk	UP	GO_Biological_Process_2025	Endothelial Tube Morphogenesis (GO:0061154)	2025-01-09	0.0906438	0.407418	0.389959	11.8313	28.4049	BSG
MN_Chat	26wk	UP	GO_Biological_Process_2025	Positive Regulation of Lipase Activity (GO:0060193)	2025-01-09	0.0906438	0.407418	0.389959	11.8313	28.4049	FGFR2
MN_Chat	26wk	UP	GO_Biological_Process_2025	Positive Regulation of Macrophage Cytokine Production (GO:0060907)	2025-01-09	0.0906438	0.407418	0.389959	11.8313	28.4049	RTN4
MN_Chat	26wk	UP	GO_Biological_Process_2025	Positive Regulation of Mesenchymal Cell Proliferation (GO:0002053)	2025-01-09	0.0906438	0.407418	0.389959	11.8313	28.4049	FGFR2
MN_Chat	26wk	UP	GO_Biological_Process_2025	Glucosamine-Containing Compound Catabolic Process (GO:1901072)	2025-01-09	0.0906438	0.407418	0.389959	11.8313	28.4049	GNPDA1
MN_Chat	26wk	UP	GO_Biological_Process_2025	Positive Regulation of Phagocytosis, Engulfment (GO:0060100)	2025-01-09	0.0906438	0.407418	0.389959	11.8313	28.4049	RAB31
MN_Chat	26wk	UP	GO_Biological_Process_2025	Positive Regulation of Phospholipase Activity (GO:0010518)	2025-01-09	0.0906438	0.407418	0.389959	11.8313	28.4049	FGFR2
MN_Chat	26wk	UP	GO_Biological_Process_2025	Regulation of B Cell Apoptotic Process (GO:0002902)	2025-01-09	0.0906438	0.407418	0.389959	11.8313	28.4049	FNIP1
MN_Chat	26wk	UP	GO_Biological_Process_2025	Epithelial to Mesenchymal Transition (GO:0001837)	1951-02-01	0.100188	0.407418	0.389959	3.87382	8.91253	OLFM1;DDX5
MN_Chat	26wk	UP	GO_Biological_Process_2025	Phospholipase C-activating G Protein-Coupled Receptor Signaling Pathway (GO:0007200)	3/102	0.0923736	0.407418	0.389959	2.88259	6.86609	GAP43;NMUR2;GRM1
MN_Chat	26wk	UP	GO_Biological_Process_2025	Negative Regulation of Small GTPase Mediated Signal Transduction (GO:0051058)	1949-02-01	0.0936499	0.407418	0.389959	4.03908	9.56531	RIPOR2;STMN3
MN_Chat	26wk	UP	GO_Biological_Process_2025	Cilium Organization (GO:0044782)	5/230	0.0955295	0.407418	0.389959	2.12087	4.98048	ACTR3;ACTR2;AHI1;TXNDC15;ATP6V1D
MN_Chat	26wk	UP	GO_Biological_Process_2025	GPCR Sgnlng Pway, Coupled to Cyclic Nucleotide Second Messenger (GO:0007187)	1950-02-01	0.096903	0.407418	0.389959	3.95473	9.23051	HTR1F;HTR1D
MN_Chat	26wk	UP	GO_Biological_Process_2025	Negative Regulation of Protein Binding (GO:0032091)	1950-02-01	0.096903	0.407418	0.389959	3.95473	9.23051	STYX;METAP2
MN_Chat	26wk	UP	GO_Biological_Process_2025	Proteasomal Protein Catabolic Process (GO:0010498)	7/372	0.0980542	0.407418	0.389959	1.83514	4.26164	PCNP;PSMC6;PSMC1;CANX;KLHL1;UBE3A;UBXN4
MN_Chat	26wk	UP	GO_Biological_Process_2025	Positive Regulation of Protein-Containing Complex Assembly (GO:0031334)	3/105	0.0986446	0.407418	0.389959	2.79739	6.47939	PSMC6;USP50;FNIP1
MN_Chat	26wk	UP	GO_Biological_Process_2025	Regulation of Mitotic Metaphase/Anaphase Transition (GO:0030071)	1951-02-01	0.100188	0.407418	0.389959	3.87382	8.91253	MAP3K20;BRD7
MN_Chat	26wk	UP	GO_Biological_Process_2025	L-serine Metabolic Process (GO:0006563)	2025-01-10	0.100196	0.407418	0.389959	10.5162	24.1939	SERINC3
MN_Chat	26wk	UP	GO_Biological_Process_2025	Response to Histamine (GO:0034776)	2025-01-09	0.0906438	0.407418	0.389959	11.8313	28.4049	GABRB1
MN_Chat	26wk	UP	GO_Biological_Process_2025	Positive Regulation of Lipopolysaccharide-Mediated Signaling Pathway (GO:0031666)	2025-01-07	0.0712349	0.407418	0.389959	15.7767	41.6785	SASH1
MN_Chat	26wk	UP	GO_Biological_Process_2025	Cellular Response to Prostaglandin Stimulus (GO:0071379)	2025-01-10	0.100196	0.407418	0.389959	10.5162	24.1939	GNB1
MN_Chat	26wk	UP	GO_Biological_Process_2025	Regulation of Translation in Response to Endoplasmic Reticulum Stress (GO:0036490)	2025-01-09	0.0906438	0.407418	0.389959	11.8313	28.4049	MAP3K20
MN_Chat	26wk	UP	GO_Biological_Process_2025	Regulation of Low-Density Lipoprotein Particle Clearance (GO:0010988)	2025-01-10	0.100196	0.407418	0.389959	10.5162	24.1939	KHSRP
MN_Chat	26wk	UP	GO_Biological_Process_2025	UDP-N-acetylglucosamine Metabolic Process (GO:0006047)	2025-01-10	0.100196	0.407418	0.389959	10.5162	24.1939	GNPDA1
MN_Chat	26wk	UP	GO_Biological_Process_2025	Regulation of Macrophage Migration (GO:1905521)	2025-01-10	0.100196	0.407418	0.389959	10.5162	24.1939	RTN4
MN_Chat	26wk	UP	GO_Biological_Process_2025	Regulation of Neutrophil Migration (GO:1902622)	2025-01-10	0.100196	0.407418	0.389959	10.5162	24.1939	RTN4
MN_Chat	26wk	UP	GO_Biological_Process_2025	- Reg of Adenylate Cyclase-Activating GPCR Sgnlng Pway (GO:0106072)	2025-01-10	0.100196	0.407418	0.389959	10.5162	24.1939	ATP2B4
MN_Chat	26wk	UP	GO_Biological_Process_2025	Basement Membrane Organization (GO:0071711)	2025-01-10	0.100196	0.407418	0.389959	10.5162	24.1939	HMCN1
MN_Chat	26wk	UP	GO_Biological_Process_2025	Nuclear Pore Complex Assembly (GO:0051292)	2025-01-10	0.100196	0.407418	0.389959	10.5162	24.1939	RTN4
MN_Chat	26wk	UP	GO_Biological_Process_2025	Cellular Response to Increased Oxygen Levels (GO:0036295)	2025-01-10	0.100196	0.407418	0.389959	10.5162	24.1939	ATP6AP1
MN_Chat	26wk	UP	GO_Biological_Process_2025	Regulation of Toll-Like Receptor 9 Signaling Pathway (GO:0034163)	2025-01-10	0.100196	0.407418	0.389959	10.5162	24.1939	RTN4
MN_Chat	26wk	UP	GO_Biological_Process_2025	Response to Corticosteroid (GO:0031960)	2025-01-10	0.100196	0.407418	0.389959	10.5162	24.1939	PDCD7
MN_Chat	26wk	UP	GO_Biological_Process_2025	Co-Transcriptional RNA 3'-End Processing, Cleavage and Polyadenylation Pathway (GO:0180012)	2025-01-10	0.100196	0.407418	0.389959	10.5162	24.1939	SSU72
MN_Chat	26wk	UP	GO_Biological_Process_2025	Synaptic Signaling (GO:0099536)	2025-01-10	0.100196	0.407418	0.389959	10.5162	24.1939	GRM1
MN_Chat	26wk	UP	GO_Biological_Process_2025	Positive Regulation of Phospholipid Transport (GO:2001140)	2025-01-10	0.100196	0.407418	0.389959	10.5162	24.1939	TMEM30A
MN_Chat	26wk	UP	GO_Biological_Process_2025	Icosanoid Secretion (GO:0032309)	2025-01-10	0.100196	0.407418	0.389959	10.5162	24.1939	NMUR2
MN_Chat	26wk	UP	GO_Biological_Process_2025	Induction of Positive Chemotaxis (GO:0050930)	2025-01-10	0.100196	0.407418	0.389959	10.5162	24.1939	SCG2
MN_Chat	26wk	UP	GO_Biological_Process_2025	Protein Insertion Into ER Membrane by Stop-Transfer Membrane-Anchor Sequence (GO:0045050)	2025-01-10	0.100196	0.407418	0.389959	10.5162	24.1939	EMC10
MN_Chat	26wk	UP	GO_Biological_Process_2025	Receptor-Mediated Endocytosis of Virus by Host Cell (GO:0019065)	2025-01-10	0.100196	0.407418	0.389959	10.5162	24.1939	CTSL
MN_Chat	26wk	UP	GO_Biological_Process_2025	Regulation of DNA-templated Transcription Initiation (GO:2000142)	2025-01-10	0.100196	0.407418	0.389959	10.5162	24.1939	THRA
MN_Chat	26wk	UP	GO_Biological_Process_2025	Regulation of Macroautophagy (GO:0016241)	3/106	0.100772	0.408338	0.38898	2.77009	6.35704	ATP6V0B;ATP6V1D;ATP6V0C
MN_Chat	26wk	UP	GO_Biological_Process_2025	Negative Regulation of Lymphocyte Migration (GO:2000402)	2025-01-11	0.109649	0.415456	0.381475	9.46411	20.9202	RIPOR2
MN_Chat	26wk	UP	GO_Biological_Process_2025	Amino Sugar Biosynthetic Process (GO:0046349)	2025-01-11	0.109649	0.415456	0.381475	9.46411	20.9202	GNPDA1
MN_Chat	26wk	UP	GO_Biological_Process_2025	Regulation of Mitochondrial Depolarization (GO:0051900)	2025-01-11	0.109649	0.415456	0.381475	9.46411	20.9202	MLLT11
MN_Chat	26wk	UP	GO_Biological_Process_2025	Regulation of Mesenchymal Cell Proliferation (GO:0010464)	2025-01-11	0.109649	0.415456	0.381475	9.46411	20.9202	FGFR2
MN_Chat	26wk	UP	GO_Biological_Process_2025	Regulation of Smooth Muscle Cell Differentiation (GO:0051150)	2025-01-11	0.109649	0.415456	0.381475	9.46411	20.9202	FGFR2
MN_Chat	26wk	UP	GO_Biological_Process_2025	Positive Regulation of Vasculature Development (GO:1904018)	3/109	0.107265	0.415456	0.381475	2.69128	6.00815	EMC10;RTN4;SASH1
MN_Chat	26wk	UP	GO_Biological_Process_2025	Regulation of Smoothened Signaling Pathway (GO:0008589)	1953-02-01	0.106849	0.415456	0.381475	3.72153	8.3226	TXNDC15;FGFR2
MN_Chat	26wk	UP	GO_Biological_Process_2025	Regulation of Microtubule Polymerization (GO:0031113)	1953-02-01	0.106849	0.415456	0.381475	3.72153	8.3226	NME7;METAP2
MN_Chat	26wk	UP	GO_Biological_Process_2025	Protein Transport (GO:0015031)	6/308	0.106634	0.415456	0.381475	1.89794	4.24826	RUFY1;RAB31;CANX;ANK3;SCG2;TMED5
MN_Chat	26wk	UP	GO_Biological_Process_2025	Cardiac Muscle Cell Membrane Repolarization (GO:0099622)	2025-01-11	0.109649	0.415456	0.381475	9.46411	20.9202	ATP1B1
MN_Chat	26wk	UP	GO_Biological_Process_2025	Endoplasmic Reticulum Membrane Organization (GO:0090158)	2025-01-11	0.109649	0.415456	0.381475	9.46411	20.9202	RTN4
MN_Chat	26wk	UP	GO_Biological_Process_2025	Cellular Response to UV-B (GO:0071493)	2025-01-11	0.109649	0.415456	0.381475	9.46411	20.9202	MAP3K20
MN_Chat	26wk	UP	GO_Biological_Process_2025	Negative Regulation of calcineurin-NFAT Signaling Cascade (GO:0070885)	2025-01-11	0.109649	0.415456	0.381475	9.46411	20.9202	ATP2B4
MN_Chat	26wk	UP	GO_Biological_Process_2025	Protein Localization to Endosome (GO:0036010)	2025-01-11	0.109649	0.415456	0.381475	9.46411	20.9202	TMEM30A
MN_Chat	26wk	UP	GO_Biological_Process_2025	Progesterone Receptor Signaling Pathway (GO:0050847)	2025-01-11	0.109649	0.415456	0.381475	9.46411	20.9202	UBE3A
MN_Chat	26wk	UP	GO_Biological_Process_2025	Phasic Smooth Muscle Contraction (GO:0014821)	2025-01-11	0.109649	0.415456	0.381475	9.46411	20.9202	HTR1D
MN_Chat	26wk	UP	GO_Biological_Process_2025	Positive Regulation of mRNA Metabolic Process (GO:1903313)	2025-01-11	0.109649	0.415456	0.381475	9.46411	20.9202	KHSRP
MN_Chat	26wk	UP	GO_Biological_Process_2025	Negative Regulation of Calcineurin-Mediated Signaling (GO:0106057)	2025-01-11	0.109649	0.415456	0.381475	9.46411	20.9202	ATP2B4
MN_Chat	26wk	UP	GO_Biological_Process_2025	Endocytosis Involved in Viral Entry Into Host Cell (GO:0075509)	2025-01-11	0.109649	0.415456	0.381475	9.46411	20.9202	CTSL
MN_Chat	26wk	UP	GO_Biological_Process_2025	Positive Regulation of Oxidoreductase Activity (GO:0051353)	2025-01-11	0.109649	0.415456	0.381475	9.46411	20.9202	SIRT3
MN_Chat	26wk	UP	GO_Biological_Process_2025	N-terminal Protein Amino Acid Modification (GO:0031365)	2025-01-12	0.119003	0.417046	0.379816	8.60331	18.3131	METAP2
MN_Chat	26wk	UP	GO_Biological_Process_2025	Glycolipid Biosynthetic Process (GO:0009247)	1955-02-01	0.113626	0.417046	0.379816	3.58073	7.78755	SCCPDH;PIGF
MN_Chat	26wk	UP	GO_Biological_Process_2025	Regulation of Myoblast Fusion (GO:1901739)	2025-01-12	0.119003	0.417046	0.379816	8.60331	18.3131	RIPOR2
MN_Chat	26wk	UP	GO_Biological_Process_2025	UV-damage Excision Repair (GO:0070914)	2025-01-12	0.119003	0.417046	0.379816	8.60331	18.3131	XPA
MN_Chat	26wk	UP	GO_Biological_Process_2025	Negative Regulation of Microtubule Polymerization (GO:0031115)	2025-01-12	0.119003	0.417046	0.379816	8.60331	18.3131	METAP2
MN_Chat	26wk	UP	GO_Biological_Process_2025	Regulation of Primary Metabolic Process (GO:0080090)	3/113	0.116168	0.417046	0.379816	2.59289	5.58175	MBNL2;SON;TRA2B
MN_Chat	26wk	UP	GO_Biological_Process_2025	Golgi to Plasma Membrane Transport (GO:0006893)	1955-02-01	0.113626	0.417046	0.379816	3.58073	7.78755	RAB31;ANK3
MN_Chat	26wk	UP	GO_Biological_Process_2025	Positive Regulation of DNA Recombination (GO:0045911)	1956-02-01	0.117054	0.417046	0.379816	3.51425	7.53846	ACTR2;MORF4L1
MN_Chat	26wk	UP	GO_Biological_Process_2025	Cellular Response to Fibroblast Growth Factor Stimulus (GO:0044344)	1956-02-01	0.117054	0.417046	0.379816	3.51425	7.53846	KIF16B;FGFR2
MN_Chat	26wk	UP	GO_Biological_Process_2025	Adenylate Cyclase-Inhibiting G Protein-Coupled Receptor Signaling Pathway (GO:0007193)	1956-02-01	0.117054	0.417046	0.379816	3.51425	7.53846	HTR1F;HTR1D
MN_Chat	26wk	UP	GO_Biological_Process_2025	p38MAPK Cascade (GO:0038066)	2025-01-12	0.119003	0.417046	0.379816	8.60331	18.3131	MAP3K20
MN_Chat	26wk	UP	GO_Biological_Process_2025	Negative Regulation of Vascular Permeability (GO:0043116)	2025-01-12	0.119003	0.417046	0.379816	8.60331	18.3131	ANGPT1
MN_Chat	26wk	UP	GO_Biological_Process_2025	Positive Regulation of Wnt Signaling Pathway (GO:0030177)	3/114	0.118436	0.417046	0.379816	2.5694	5.4815	ATP6V0C;FGFR2;RNF220
MN_Chat	26wk	UP	GO_Biological_Process_2025	Regulation of Short-Term Neuronal Synaptic Plasticity (GO:0048172)	2025-01-12	0.119003	0.417046	0.379816	8.60331	18.3131	SHISA6
MN_Chat	26wk	UP	GO_Biological_Process_2025	Positive Regulation of Cellular Extravasation (GO:0002693)	2025-01-12	0.119003	0.417046	0.379816	8.60331	18.3131	RIPOR2
MN_Chat	26wk	UP	GO_Biological_Process_2025	Regulation of Protein K63-linked Ubiquitination (GO:1900044)	2025-01-12	0.119003	0.417046	0.379816	8.60331	18.3131	SASH1
MN_Chat	26wk	UP	GO_Biological_Process_2025	Cellular Response to Catecholamine Stimulus (GO:0071870)	2025-01-12	0.119003	0.417046	0.379816	8.60331	18.3131	GNB1
MN_Chat	26wk	UP	GO_Biological_Process_2025	Relaxation of Cardiac Muscle (GO:0055119)	2025-01-12	0.119003	0.417046	0.379816	8.60331	18.3131	ATP1B1
MN_Chat	26wk	UP	GO_Biological_Process_2025	Signal Release (GO:0023061)	2025-01-12	0.119003	0.417046	0.379816	8.60331	18.3131	KPNA4
MN_Chat	26wk	UP	GO_Biological_Process_2025	Sodium Ion Export Across Plasma Membrane (GO:0036376)	2025-01-12	0.119003	0.417046	0.379816	8.60331	18.3131	ATP1B1
MN_Chat	26wk	UP	GO_Biological_Process_2025	Positive Regulation of Dendrite Development (GO:1900006)	2025-01-12	0.119003	0.417046	0.379816	8.60331	18.3131	COBL
MN_Chat	26wk	UP	GO_Biological_Process_2025	Termination of RNA Polymerase II Transcription (GO:0006369)	2025-01-12	0.119003	0.417046	0.379816	8.60331	18.3131	SSU72
MN_Chat	26wk	UP	GO_Biological_Process_2025	Interleukin-6-Mediated Signaling Pathway (GO:0070102)	2025-01-12	0.119003	0.417046	0.379816	8.60331	18.3131	ST18
MN_Chat	26wk	UP	GO_Biological_Process_2025	Sperm DNA Condensation (GO:0035092)	2025-01-12	0.119003	0.417046	0.379816	8.60331	18.3131	SYCP3
MN_Chat	26wk	UP	GO_Biological_Process_2025	Morphogenesis of a Polarized Epithelium (GO:0001738)	2025-01-12	0.119003	0.417046	0.379816	8.60331	18.3131	AHI1
MN_Chat	26wk	UP	GO_Biological_Process_2025	Cilium Assembly (GO:0060271)	5/247	0.119366	0.417066	0.379795	1.97017	4.18771	ACTR3;ACTR2;AHI1;TXNDC15;ATP6V1D
MN_Chat	26wk	UP	GO_Biological_Process_2025	Regulation of Blood Vessel Endothelial Cell Migration (GO:0043535)	1957-02-01	0.120509	0.419804	0.376953	3.45017	7.30067	ANGPT1;ATP2B4
MN_Chat	26wk	UP	GO_Biological_Process_2025	Regulation of Myoblast Differentiation (GO:0045661)	1958-02-01	0.123989	0.420906	0.375815	3.38839	7.07347	RIPOR2;BRD7
MN_Chat	26wk	UP	GO_Biological_Process_2025	Regulation of Long-Term Neuronal Synaptic Plasticity (GO:0048169)	2025-01-13	0.128259	0.420906	0.375815	7.88596	16.1954	NPTN
MN_Chat	26wk	UP	GO_Biological_Process_2025	Nuclear Body Organization (GO:0030575)	2025-01-13	0.128259	0.420906	0.375815	7.88596	16.1954	USP50
MN_Chat	26wk	UP	GO_Biological_Process_2025	Regulation of Protein Autophosphorylation (GO:0031952)	2025-01-13	0.128259	0.420906	0.375815	7.88596	16.1954	EPHA7
MN_Chat	26wk	UP	GO_Biological_Process_2025	Neuronal Action Potential (GO:0019228)	2025-01-13	0.128259	0.420906	0.375815	7.88596	16.1954	SCN9A
MN_Chat	26wk	UP	GO_Biological_Process_2025	Eye Development (GO:0001654)	1958-02-01	0.123989	0.420906	0.375815	3.38839	7.07347	SMOC1;MEIS2
MN_Chat	26wk	UP	GO_Biological_Process_2025	P-body Assembly (GO:0033962)	2025-01-13	0.128259	0.420906	0.375815	7.88596	16.1954	DDX6
[truncated: 61,783 more rows]
