# Supplementary material for: Peripherally administered androgen receptor–targeted antisense oligonucleotide rescues spinal pathology in a murine SBMA model
Source: J Clin Invest. 2025 Aug 28;135(21):e182955. doi: 10.1172/JCI182955 (PMC12578385; doi:10.1172/JCI182955)
Supplement: Supplemental table 5 [file jci-135-182955-s014.xlsx]

## Sheet: Index Table S5
Supplemental Table 5. Gene ontology of differentially expressed genes between WT and AR113Q at 52 weeks.
The table contains the results of GO analyses (Biological Process 2025) for up- and down-regulated DEGs between AR113Q and WT at 52 weeks. Significance was determined based on P-values (adjusted P-value<0.01). The data is organized by sheet. Please use the dropdown buttons to filter or sort by direction, cell type, timepoint, etc.
Sheet name	Sheet description
52W DOWN	List of GO analyses for downregulated DEGs across all cell types between AR113Q and WT at 52 weeks.
52W UP	List of GO analyses for upregulated DEGs across all cell types between AR113Q and WT at 52 weeks.
Abbreviations
MN_Chat	Chat+ motor neuron
DE_Cpne4	Cpne4+ dorsal excitatory neuron
DE_Prkcg	Prkcg+ dorsal excitatory neuron
DE_Maf	Maf+ dorsal excitatory neuron
DE_Reln	Reln+ dorsal excitatory neuron
DE_Rreb1	Rreb1+ dorsal excitatory neuron
DE_Sox5	Sox5+ dorsal excitatory neuron
DE_Megfr11	Megfr11+ dorsal excitatory neuron
ME_Lmx1b	Lmx1b+ medial excitatory neuron
VE_Lhx2+Lhx9	Lhx2+ Lhx9+ ventral excitatory neuron
DI_Rorb	Rorb+ dorsal inhibitory neuron
DI_Adamts5	Adamts5+ dorsal inhibitory neuron
DI_Cdh3	Cdh3+ dorsal inhibitory neuron
DI_Pdyn	Pdyn+ dorsal inhibitory neuron
DI_Npy	Npy+ dorsal inhibitory neuron
MI_Gad2	Gad2+ medial inhibitory neuron
VI_Slc6a5	Slc6a5+ ventral inhibitory neuron
AS1	astrocyte 1
AS2	astrocyte 2
OPC	oligodendrocyte progenitor cell
OL	oligodendrocyte
MG	microglia
MP	macrophage
T	T cell
MEN	meningothelial cell
EP	ependymal cell
PER	pericyte
END	endothelial cell

## Sheet: 52W DOWN
Cell type	Timepoint	Direction	Gene_set	Term	Overlap	P-value	Adjusted P-value	-LOG10(Adjusted P-value)	Odds Ratio	Combined Score	Genes
MN_Chat	52wk	DOWN	GO_Biological_Process_2025	Regulation of Neurotransmitter Transport (GO:0051588)	2025-01-18	0.0345385	0.167548	-0.77586	30.8731	103.909	KCNMB4
MN_Chat	52wk	DOWN	GO_Biological_Process_2025	Ureteric Bud Development (GO:0001657)	2025-01-18	0.0345385	0.167548	-0.77586	30.8731	103.909	FGFR2
MN_Chat	52wk	DOWN	GO_Biological_Process_2025	SMAD Protein Signal Transduction (GO:0060395)	2025-01-18	0.0345385	0.167548	-0.77586	30.8731	103.909	MAGI2
MN_Chat	52wk	DOWN	GO_Biological_Process_2025	Regulation of Activin Receptor Signaling Pathway (GO:0032925)	2025-01-18	0.0345385	0.167548	-0.77586	30.8731	103.909	MAGI2
MN_Chat	52wk	DOWN	GO_Biological_Process_2025	Positive Regulation of Cardiac Muscle Cell Proliferation (GO:0060045)	2025-01-14	0.0269651	0.167548	-0.77586	40.3806	145.903	FGFR2
MN_Chat	52wk	DOWN	GO_Biological_Process_2025	Endoplasmic Reticulum Tubular Network Organization (GO:0071786)	2025-01-18	0.0345385	0.167548	-0.77586	30.8731	103.909	RETREG3
MN_Chat	52wk	DOWN	GO_Biological_Process_2025	Neurotrophin Signaling Pathway (GO:0038179)	2025-01-16	0.030759	0.167548	-0.77586	34.993	121.831	MAGI2
MN_Chat	52wk	DOWN	GO_Biological_Process_2025	Response to Nerve Growth Factor (GO:1990089)	2025-01-13	0.0250628	0.167548	-0.77586	43.7478	161.271	MAGI2
MN_Chat	52wk	DOWN	GO_Biological_Process_2025	Positive Regulation of Cardiac Muscle Tissue Growth (GO:0055023)	2025-01-17	0.0326505	0.167548	-0.77586	32.8043	112.253	FGFR2
MN_Chat	52wk	DOWN	GO_Biological_Process_2025	Regulation of Morphogenesis of a Branching Structure (GO:0060688)	2025-01-05	0.00971292	0.167548	-0.77586	131.296	608.465	FGFR2
MN_Chat	52wk	DOWN	GO_Biological_Process_2025	Mesenchyme Development (GO:0060485)	2025-01-18	0.0345385	0.167548	-0.77586	30.8731	103.909	FGFR2
MN_Chat	52wk	DOWN	GO_Biological_Process_2025	Regulation of Osteoblast Proliferation (GO:0033688)	2025-01-16	0.030759	0.167548	-0.77586	34.993	121.831	FGFR2
MN_Chat	52wk	DOWN	GO_Biological_Process_2025	Intracellular Signaling Cassette (GO:0141124)	3/354	0.0314209	0.167548	-0.77586	4.65575	16.1102	RCAN2;PDE1A;MAGI2
MN_Chat	52wk	DOWN	GO_Biological_Process_2025	Early Endosome to Golgi Transport (GO:0034498)	2025-01-16	0.030759	0.167548	-0.77586	34.993	121.831	TRAPPC10
MN_Chat	52wk	DOWN	GO_Biological_Process_2025	Digestive Tract Morphogenesis (GO:0048546)	2025-01-16	0.030759	0.167548	-0.77586	34.993	121.831	FGFR2
MN_Chat	52wk	DOWN	GO_Biological_Process_2025	Response to Progesterone (GO:0032570)	2025-01-13	0.0250628	0.167548	-0.77586	43.7478	161.271	UBE3A
MN_Chat	52wk	DOWN	GO_Biological_Process_2025	Negative Regulation of Activin Receptor Signaling Pathway (GO:0032926)	2025-01-16	0.030759	0.167548	-0.77586	34.993	121.831	MAGI2
MN_Chat	52wk	DOWN	GO_Biological_Process_2025	Mesonephric Tubule Development (GO:0072164)	2025-01-16	0.030759	0.167548	-0.77586	34.993	121.831	FGFR2
MN_Chat	52wk	DOWN	GO_Biological_Process_2025	Digestive System Development (GO:0055123)	2025-01-15	0.0288639	0.167548	-0.77586	37.4944	132.924	FGFR2
MN_Chat	52wk	DOWN	GO_Biological_Process_2025	Bone Morphogenesis (GO:0060349)	2025-01-14	0.0269651	0.167548	-0.77586	40.3806	145.903	FGFR2
MN_Chat	52wk	DOWN	GO_Biological_Process_2025	Embryonic Cranial Skeleton Morphogenesis (GO:0048701)	2025-01-14	0.0269651	0.167548	-0.77586	40.3806	145.903	FGFR2
MN_Chat	52wk	DOWN	GO_Biological_Process_2025	Detection of Calcium Ion (GO:0005513)	2025-01-12	0.0231568	0.167548	-0.77586	47.7273	179.715	KCNMB4
MN_Chat	52wk	DOWN	GO_Biological_Process_2025	Progesterone Receptor Signaling Pathway (GO:0050847)	2025-01-11	0.0212472	0.167548	-0.77586	52.5026	202.216	UBE3A
MN_Chat	52wk	DOWN	GO_Biological_Process_2025	Nuclear RNA Surveillance (GO:0071027)	2025-01-13	0.0250628	0.167548	-0.77586	43.7478	161.271	ZCCHC7
MN_Chat	52wk	DOWN	GO_Biological_Process_2025	Epithelial Tube Formation (GO:0072175)	2025-01-06	0.0116444	0.167548	-0.77586	105.032	467.698	FGFR2
MN_Chat	52wk	DOWN	GO_Biological_Process_2025	Positive Regulation of Mesenchymal Cell Proliferation (GO:0002053)	2025-01-09	0.017417	0.167548	-0.77586	65.6349	265.841	FGFR2
MN_Chat	52wk	DOWN	GO_Biological_Process_2025	Epithelial Tube Branching Involved in Lung Morphogenesis (GO:0060441)	2025-01-05	0.00971292	0.167548	-0.77586	131.296	608.465	FGFR2
MN_Chat	52wk	DOWN	GO_Biological_Process_2025	Regulation of Phospholipase Activity (GO:0010517)	2025-01-08	0.0154965	0.167548	-0.77586	75.015	312.598	FGFR2
MN_Chat	52wk	DOWN	GO_Biological_Process_2025	Podocyte Differentiation (GO:0072112)	2025-01-11	0.0212472	0.167548	-0.77586	52.5026	202.216	MAGI2
MN_Chat	52wk	DOWN	GO_Biological_Process_2025	Regulation of Smooth Muscle Cell Differentiation (GO:0051150)	2025-01-11	0.0212472	0.167548	-0.77586	52.5026	202.216	FGFR2
MN_Chat	52wk	DOWN	GO_Biological_Process_2025	Positive Regulation of Cell Projection Organization (GO:0031346)	2/115	0.0211453	0.167548	-0.77586	9.49438	36.6135	RETREG3;MAGI2
MN_Chat	52wk	DOWN	GO_Biological_Process_2025	Nuclear mRNA Surveillance (GO:0071028)	2025-01-10	0.0193339	0.167548	-0.77586	58.3392	230.2	ZCCHC7
MN_Chat	52wk	DOWN	GO_Biological_Process_2025	Nerve Growth Factor Signaling Pathway (GO:0038180)	2025-01-09	0.017417	0.167548	-0.77586	65.6349	265.841	MAGI2
MN_Chat	52wk	DOWN	GO_Biological_Process_2025	Regulation of Mesenchymal Cell Proliferation (GO:0010464)	2025-01-11	0.0212472	0.167548	-0.77586	52.5026	202.216	FGFR2
MN_Chat	52wk	DOWN	GO_Biological_Process_2025	Positive Regulation of Phospholipase Activity (GO:0010518)	2025-01-09	0.017417	0.167548	-0.77586	65.6349	265.841	FGFR2
MN_Chat	52wk	DOWN	GO_Biological_Process_2025	Positive Regulation of Lipase Activity (GO:0060193)	2025-01-09	0.017417	0.167548	-0.77586	65.6349	265.841	FGFR2
MN_Chat	52wk	DOWN	GO_Biological_Process_2025	Gland Morphogenesis (GO:0022612)	2025-01-06	0.0116444	0.167548	-0.77586	105.032	467.698	FGFR2
MN_Chat	52wk	DOWN	GO_Biological_Process_2025	Positive Regulation of Neuron Projection Development (GO:0010976)	1999-02-01	0.0159566	0.167548	-0.77586	11.0694	45.8038	RETREG3;MAGI2
MN_Chat	52wk	DOWN	GO_Biological_Process_2025	Nuclear Polyadenylation-Dependent rRNA Catabolic Process (GO:0071035)	2025-01-06	0.0116444	0.167548	-0.77586	105.032	467.698	ZCCHC7
MN_Chat	52wk	DOWN	GO_Biological_Process_2025	Forebrain Neuron Development (GO:0021884)	2025-01-08	0.0154965	0.167548	-0.77586	75.015	312.598	FGFR2
MN_Chat	52wk	DOWN	GO_Biological_Process_2025	Negative Regulation of Keratinocyte Proliferation (GO:0010839)	2025-01-07	0.0135723	0.167548	-0.77586	87.5219	376.32	FGFR2
MN_Chat	52wk	DOWN	GO_Biological_Process_2025	Exocrine System Development (GO:0035272)	2025-01-07	0.0135723	0.167548	-0.77586	87.5219	376.32	FGFR2
MN_Chat	52wk	DOWN	GO_Biological_Process_2025	tRNA Surveillance (GO:0106354)	2025-01-07	0.0135723	0.167548	-0.77586	87.5219	376.32	ZCCHC7
MN_Chat	52wk	DOWN	GO_Biological_Process_2025	TRAMP-dependent tRNA Surveillance Pathway (GO:0071038)	2025-01-06	0.0116444	0.167548	-0.77586	105.032	467.698	ZCCHC7
MN_Chat	52wk	DOWN	GO_Biological_Process_2025	Glomerular Epithelial Cell Development (GO:0072310)	2025-01-06	0.0116444	0.167548	-0.77586	105.032	467.698	MAGI2
MN_Chat	52wk	DOWN	GO_Biological_Process_2025	Podocyte Development (GO:0072015)	2025-01-06	0.0116444	0.167548	-0.77586	105.032	467.698	MAGI2
MN_Chat	52wk	DOWN	GO_Biological_Process_2025	Neuronal Action Potential (GO:0019228)	2025-01-13	0.0250628	0.167548	-0.77586	43.7478	161.271	KCNMB4
MN_Chat	52wk	DOWN	GO_Biological_Process_2025	Embryonic Digestive Tract Development (GO:0048566)	2025-01-19	0.0364228	0.169478	-0.770888	29.1564	96.5824	FGFR2
MN_Chat	52wk	DOWN	GO_Biological_Process_2025	Reticulophagy (GO:0061709)	2025-01-19	0.0364228	0.169478	-0.770888	29.1564	96.5824	RETREG3
MN_Chat	52wk	DOWN	GO_Biological_Process_2025	Regulation of Muscle Cell Differentiation (GO:0051147)	2025-01-25	0.0476538	0.172237	-0.763872	21.8607	66.5396	FGFR2
MN_Chat	52wk	DOWN	GO_Biological_Process_2025	cAMP-mediated Signaling (GO:0019933)	2025-01-24	0.0457909	0.172237	-0.763872	22.8124	70.3458	PDE1A
MN_Chat	52wk	DOWN	GO_Biological_Process_2025	Regulation of Proteolysis Involved in Protein Catabolic Process (GO:1903050)	2025-01-27	0.0513691	0.172237	-0.763872	20.1771	59.9002	UBE3A
MN_Chat	52wk	DOWN	GO_Biological_Process_2025	in Utero Embryonic Development (GO:0001701)	2025-01-27	0.0513691	0.172237	-0.763872	20.1771	59.9002	FGFR2
MN_Chat	52wk	DOWN	GO_Biological_Process_2025	Wnt Signaling Pathway, Planar Cell Polarity Pathway (GO:0060071)	2025-01-27	0.0513691	0.172237	-0.763872	20.1771	59.9002	MAGI2
MN_Chat	52wk	DOWN	GO_Biological_Process_2025	Regulation of Keratinocyte Proliferation (GO:0010837)	2025-01-27	0.0513691	0.172237	-0.763872	20.1771	59.9002	FGFR2
MN_Chat	52wk	DOWN	GO_Biological_Process_2025	Plasma Membrane Invagination (GO:0099024)	2025-01-27	0.0513691	0.172237	-0.763872	20.1771	59.9002	GULP1
MN_Chat	52wk	DOWN	GO_Biological_Process_2025	Phagocytosis, Engulfment (GO:0006911)	2025-01-27	0.0513691	0.172237	-0.763872	20.1771	59.9002	GULP1
MN_Chat	52wk	DOWN	GO_Biological_Process_2025	Respiratory Tube Development (GO:0030323)	2025-01-26	0.0495132	0.172237	-0.763872	20.9853	63.0715	FGFR2
MN_Chat	52wk	DOWN	GO_Biological_Process_2025	Receptor Clustering (GO:0043113)	2025-01-25	0.0476538	0.172237	-0.763872	21.8607	66.5396	MAGI2
MN_Chat	52wk	DOWN	GO_Biological_Process_2025	Regulation of Neuron Projection Development (GO:0010975)	2/176	0.0461354	0.172237	-0.763872	6.14694	18.9091	RETREG3;MAGI2
MN_Chat	52wk	DOWN	GO_Biological_Process_2025	Positive Regulation of Receptor Internalization (GO:0002092)	2025-01-24	0.0457909	0.172237	-0.763872	22.8124	70.3458	MAGI2
MN_Chat	52wk	DOWN	GO_Biological_Process_2025	Response to Ketone (GO:1901654)	2025-01-24	0.0457909	0.172237	-0.763872	22.8124	70.3458	UBE3A
MN_Chat	52wk	DOWN	GO_Biological_Process_2025	Ventricular Cardiac Muscle Tissue Development (GO:0003229)	2025-01-24	0.0457909	0.172237	-0.763872	22.8124	70.3458	FGFR2
MN_Chat	52wk	DOWN	GO_Biological_Process_2025	Outflow Tract Septum Morphogenesis (GO:0003148)	2025-01-24	0.0457909	0.172237	-0.763872	22.8124	70.3458	FGFR2
MN_Chat	52wk	DOWN	GO_Biological_Process_2025	Regulation of Cardiac Muscle Cell Proliferation (GO:0060043)	2025-01-21	0.0401807	0.172237	-0.763872	26.2382	84.3391	FGFR2
MN_Chat	52wk	DOWN	GO_Biological_Process_2025	Cell Surface Receptor Protein Serine/Threonine Kinase Signaling Pathway (GO:0007178)	2025-01-25	0.0476538	0.172237	-0.763872	21.8607	66.5396	MAGI2
MN_Chat	52wk	DOWN	GO_Biological_Process_2025	Cellular Response to Nerve Growth Factor Stimulus (GO:1990090)	2025-01-21	0.0401807	0.172237	-0.763872	26.2382	84.3391	MAGI2
MN_Chat	52wk	DOWN	GO_Biological_Process_2025	Ear Morphogenesis (GO:0042471)	2025-01-24	0.0457909	0.172237	-0.763872	22.8124	70.3458	FGFR2
MN_Chat	52wk	DOWN	GO_Biological_Process_2025	Inner Ear Morphogenesis (GO:0042472)	2025-01-28	0.0532214	0.175862	-0.754828	19.4288	56.9905	FGFR2
MN_Chat	52wk	DOWN	GO_Biological_Process_2025	Clathrin-Dependent Endocytosis (GO:0072583)	2025-01-30	0.0569155	0.177763	-0.750158	18.0871	51.8411	MAGI2
MN_Chat	52wk	DOWN	GO_Biological_Process_2025	Regulation of Vasoconstriction (GO:0019229)	2025-01-30	0.0569155	0.177763	-0.750158	18.0871	51.8411	KCNMB4
MN_Chat	52wk	DOWN	GO_Biological_Process_2025	Cardiac Muscle Tissue Morphogenesis (GO:0055008)	2025-01-30	0.0569155	0.177763	-0.750158	18.0871	51.8411	FGFR2
MN_Chat	52wk	DOWN	GO_Biological_Process_2025	Vesicle Coating (GO:0006901)	2025-01-30	0.0569155	0.177763	-0.750158	18.0871	51.8411	TRAPPC10
MN_Chat	52wk	DOWN	GO_Biological_Process_2025	Respiratory System Development (GO:0060541)	1932-01-01	0.0605955	0.177926	-0.74976	16.9185	47.4316	FGFR2
MN_Chat	52wk	DOWN	GO_Biological_Process_2025	Embryonic Skeletal System Morphogenesis (GO:0048704)	1933-01-01	0.0624303	0.177926	-0.74976	16.389	45.4582	FGFR2
MN_Chat	52wk	DOWN	GO_Biological_Process_2025	Ventricular Cardiac Muscle Tissue Morphogenesis (GO:0055010)	1933-01-01	0.0624303	0.177926	-0.74976	16.389	45.4582	FGFR2
MN_Chat	52wk	DOWN	GO_Biological_Process_2025	Response to Steroid Hormone (GO:0048545)	1932-01-01	0.0605955	0.177926	-0.74976	16.9185	47.4316	UBE3A
MN_Chat	52wk	DOWN	GO_Biological_Process_2025	intra-Golgi Vesicle-Mediated Transport (GO:0006891)	1933-01-01	0.0624303	0.177926	-0.74976	16.389	45.4582	TRAPPC10
MN_Chat	52wk	DOWN	GO_Biological_Process_2025	Morphogenesis of an Epithelium (GO:0002009)	2025-01-31	0.0587573	0.177926	-0.74976	17.4833	49.5537	FGFR2
MN_Chat	52wk	DOWN	GO_Biological_Process_2025	Modification-Dependent Protein Catabolic Process (GO:0019941)	2/208	0.0620532	0.177926	-0.74976	5.18368	14.4094	ATE1;UBE3A
MN_Chat	52wk	DOWN	GO_Biological_Process_2025	Lung Development (GO:0030324)	1934-01-01	0.0642616	0.178679	-0.747928	15.8915	43.619	FGFR2
MN_Chat	52wk	DOWN	GO_Biological_Process_2025	Calcium Ion Import (GO:0070509)	1934-01-01	0.0642616	0.178679	-0.747928	15.8915	43.619	SLC24A5
MN_Chat	52wk	DOWN	GO_Biological_Process_2025	Regulation of Blood Circulation (GO:1903522)	1936-01-01	0.0679137	0.186558	-0.729186	14.982	40.2942	KCNMB4
MN_Chat	52wk	DOWN	GO_Biological_Process_2025	Regulation of mRNA Processing (GO:0050684)	1937-01-01	0.0697345	0.187053	-0.728036	14.5651	38.7876	SON
MN_Chat	52wk	DOWN	GO_Biological_Process_2025	Regulation of Receptor Internalization (GO:0002090)	1937-01-01	0.0697345	0.187053	-0.728036	14.5651	38.7876	MAGI2
MN_Chat	52wk	DOWN	GO_Biological_Process_2025	mRNA Processing (GO:0006397)	2/226	0.0717182	0.190137	-0.720934	4.76279	12.55	SON;RNPC3
MN_Chat	52wk	DOWN	GO_Biological_Process_2025	Embryonic Organ Morphogenesis (GO:0048562)	1944-01-01	0.0823837	0.191668	-0.71745	12.1897	30.43	FGFR2
MN_Chat	52wk	DOWN	GO_Biological_Process_2025	Skeletal System Morphogenesis (GO:0048705)	1943-01-01	0.080587	0.191668	-0.71745	12.4806	31.4313	FGFR2
MN_Chat	52wk	DOWN	GO_Biological_Process_2025	Positive Regulation of Cell Division (GO:0051781)	1944-01-01	0.0823837	0.191668	-0.71745	12.1897	30.43	FGFR2
MN_Chat	52wk	DOWN	GO_Biological_Process_2025	Bone Development (GO:0060348)	1944-01-01	0.0823837	0.191668	-0.71745	12.1897	30.43	FGFR2
MN_Chat	52wk	DOWN	GO_Biological_Process_2025	Non-Canonical Wnt Signaling Pathway (GO:0035567)	1943-01-01	0.080587	0.191668	-0.71745	12.4806	31.4313	MAGI2
MN_Chat	52wk	DOWN	GO_Biological_Process_2025	Blood Vessel Diameter Maintenance (GO:0097746)	1942-01-01	0.0787869	0.191668	-0.71745	12.7856	32.4884	KCNMB4
MN_Chat	52wk	DOWN	GO_Biological_Process_2025	Odontogenesis (GO:0042476)	1941-01-01	0.0769833	0.191668	-0.71745	13.1059	33.6058	FGFR2
MN_Chat	52wk	DOWN	GO_Biological_Process_2025	Digestive Tract Development (GO:0048565)	1942-01-01	0.0787869	0.191668	-0.71745	12.7856	32.4884	FGFR2
MN_Chat	52wk	DOWN	GO_Biological_Process_2025	Regulation of Neurotransmitter Secretion (GO:0046928)	1941-01-01	0.0769833	0.191668	-0.71745	13.1059	33.6058	KCNMB4
MN_Chat	52wk	DOWN	GO_Biological_Process_2025	Fibroblast Growth Factor Receptor Signaling Pathway (GO:0008543)	1940-01-01	0.0751763	0.191668	-0.71745	13.4426	34.7885	FGFR2
MN_Chat	52wk	DOWN	GO_Biological_Process_2025	Positive Regulation of Receptor-Mediated Endocytosis (GO:0048260)	1943-01-01	0.080587	0.191668	-0.71745	12.4806	31.4313	MAGI2
MN_Chat	52wk	DOWN	GO_Biological_Process_2025	Cardiac Ventricle Morphogenesis (GO:0003208)	1942-01-01	0.0787869	0.191668	-0.71745	12.7856	32.4884	FGFR2
MN_Chat	52wk	DOWN	GO_Biological_Process_2025	- Reg of Phosphatidylinositol 3-Kinase/Prot Kinase B Signal Transduction (GO:0051898)	1946-01-01	0.0859669	0.196005	-0.707734	11.6468	28.5788	MAGI2
MN_Chat	52wk	DOWN	GO_Biological_Process_2025	Peptidyl-Tyrosine Modification (GO:0018212)	1946-01-01	0.0859669	0.196005	-0.707734	11.6468	28.5788	FGFR2
MN_Chat	52wk	DOWN	GO_Biological_Process_2025	Stem Cell Differentiation (GO:0048863)	1947-01-01	0.0877534	0.198097	-0.703123	11.393	27.7218	FGFR2
MN_Chat	52wk	DOWN	GO_Biological_Process_2025	Nuclear Receptor-Mediated Steroid Hormone Signaling Pathway (GO:0030518)	1948-01-01	0.0895364	0.20014	-0.698665	11.1501	26.9063	UBE3A
MN_Chat	52wk	DOWN	GO_Biological_Process_2025	Negative Regulation of TORC1 Signaling (GO:1904262)	1949-01-01	0.0913161	0.202137	-0.694355	10.9172	26.1296	UBE3A
MN_Chat	52wk	DOWN	GO_Biological_Process_2025	Regulation of Ubiquitin-Dependent Protein Catabolic Process (GO:2000058)	1951-01-01	0.0948653	0.205993	-0.686147	10.4795	24.6823	UBE3A
MN_Chat	52wk	DOWN	GO_Biological_Process_2025	Regulation of Secretion by Cell (GO:1903530)	1951-01-01	0.0948653	0.205993	-0.686147	10.4795	24.6823	KCNMB4
MN_Chat	52wk	DOWN	GO_Biological_Process_2025	Regulation of Smoothened Signaling Pathway (GO:0008589)	1953-01-01	0.098401	0.211655	-0.674372	10.0754	23.3619	FGFR2
MN_Chat	52wk	DOWN	GO_Biological_Process_2025	Endoplasmic Reticulum Organization (GO:0007029)	1955-01-01	0.101923	0.217182	-0.663176	9.70127	22.1532	RETREG3
MN_Chat	52wk	DOWN	GO_Biological_Process_2025	Cellular Response to Fibroblast Growth Factor Stimulus (GO:0044344)	1956-01-01	0.103679	0.218878	-0.659797	9.5244	21.5866	FGFR2
MN_Chat	52wk	DOWN	GO_Biological_Process_2025	Mesenchymal Cell Differentiation (GO:0048762)	1958-01-01	0.107181	0.222158	-0.653338	9.18929	20.5218	FGFR2
MN_Chat	52wk	DOWN	GO_Biological_Process_2025	Peptidyl-Tyrosine Phosphorylation (GO:0018108)	1958-01-01	0.107181	0.222158	-0.653338	9.18929	20.5218	FGFR2
MN_Chat	52wk	DOWN	GO_Biological_Process_2025	Positive Regulation of Cell Cycle (GO:0045787)	1960-01-01	0.11067	0.223299	-0.651113	8.8769	19.5398	FGFR2
MN_Chat	52wk	DOWN	GO_Biological_Process_2025	RNA Processing (GO:0006396)	2/291	0.110129	0.223299	-0.651113	3.67942	8.11716	SON;RNPC3
MN_Chat	52wk	DOWN	GO_Biological_Process_2025	Homophilic Cell Adhesion via Plasma Membrane Adhesion Molecules (GO:0007156)	1959-01-01	0.108927	0.223299	-0.651113	9.0304	20.0211	TRO
MN_Chat	52wk	DOWN	GO_Biological_Process_2025	Vesicle Organization (GO:0016050)	1961-01-01	0.11241	0.224819	-0.648167	8.72851	19.0771	TRAPPC10
MN_Chat	52wk	DOWN	GO_Biological_Process_2025	Mitotic Cytokinesis (GO:0000281)	1962-01-01	0.114146	0.226306	-0.645304	8.58499	18.6318	SON
MN_Chat	52wk	DOWN	GO_Biological_Process_2025	Protein Autoubiquitination (GO:0051865)	1965-01-01	0.119334	0.232549	-0.633486	8.18133	17.3921	UBE3A
MN_Chat	52wk	DOWN	GO_Biological_Process_2025	Anterior/Posterior Pattern Specification (GO:0009952)	1965-01-01	0.119334	0.232549	-0.633486	8.18133	17.3921	HOXC6
MN_Chat	52wk	DOWN	GO_Biological_Process_2025	Chordate Embryonic Development (GO:0043009)	1967-01-01	0.122777	0.237229	-0.624831	7.93262	16.6378	FGFR2
MN_Chat	52wk	DOWN	GO_Biological_Process_2025	Action Potential (GO:0001508)	1968-01-01	0.124493	0.238524	-0.622467	7.81383	16.2802	KCNMB4
MN_Chat	52wk	DOWN	GO_Biological_Process_2025	Regulation of Cell Cycle (GO:0051726)	2/318	0.127403	0.241031	-0.617926	3.36042	6.92381	SON;FGFR2
MN_Chat	52wk	DOWN	GO_Biological_Process_2025	Negative Regulation of TOR Signaling (GO:0032007)	1970-01-01	0.127916	0.241031	-0.617926	7.58658	15.6009	UBE3A
MN_Chat	52wk	DOWN	GO_Biological_Process_2025	Phagocytosis (GO:0006909)	1971-01-01	0.129622	0.242245	-0.615745	7.47782	15.2782	GULP1
MN_Chat	52wk	DOWN	GO_Biological_Process_2025	Embryonic Organ Development (GO:0048568)	1973-01-01	0.133026	0.244596	-0.611551	7.26937	14.6639	FGFR2
MN_Chat	52wk	DOWN	GO_Biological_Process_2025	Negative Regulation of Epithelial Cell Proliferation (GO:0050680)	1973-01-01	0.133026	0.244596	-0.611551	7.26937	14.6639	FGFR2
MN_Chat	52wk	DOWN	GO_Biological_Process_2025	Gland Development (GO:0048732)	1975-01-01	0.136416	0.248823	-0.60411	7.07219	14.0881	FGFR2
MN_Chat	52wk	DOWN	GO_Biological_Process_2025	Positive Regulation of Protein Ubiquitination (GO:0031398)	1976-01-01	0.138106	0.249907	-0.602222	6.97754	13.8137	UBE3A
MN_Chat	52wk	DOWN	GO_Biological_Process_2025	Positive Regulation of Protein Modification by Small Protein Conjugation or Removal (GO:1903322)	1979-01-01	0.143158	0.257008	-0.590053	6.70816	13.0394	UBE3A
MN_Chat	52wk	DOWN	GO_Biological_Process_2025	Proteolysis Involved in Protein Catabolic Process (GO:0051603)	1980-01-01	0.144835	0.257988	-0.5884	6.62292	12.7965	ATE1
MN_Chat	52wk	DOWN	GO_Biological_Process_2025	Regulation of Catabolic Process (GO:0009894)	1981-01-01	0.14651	0.258947	-0.586788	6.5398	12.5608	UBE3A
MN_Chat	52wk	DOWN	GO_Biological_Process_2025	Cell Morphogenesis Involved in Neuron Differentiation (GO:0048667)	1985-01-01	0.153175	0.264575	-0.577451	6.22713	11.6832	FGFR2
MN_Chat	52wk	DOWN	GO_Biological_Process_2025	Cytoskeleton-Dependent Cytokinesis (GO:0061640)	1984-01-01	0.151513	0.264575	-0.577451	6.30247	11.8933	SON
MN_Chat	52wk	DOWN	GO_Biological_Process_2025	Regulation of Cell Division (GO:0051302)	1985-01-01	0.153175	0.264575	-0.577451	6.22713	11.6832	FGFR2
MN_Chat	52wk	DOWN	GO_Biological_Process_2025	Epidermis Development (GO:0008544)	1986-01-01	0.154833	0.265428	-0.576053	6.15356	11.4789	FGFR2
MN_Chat	52wk	DOWN	GO_Biological_Process_2025	Calcium Ion Transmembrane Transport (GO:0070588)	1987-01-01	0.156488	0.266264	-0.574688	6.0817	11.2802	SLC24A5
MN_Chat	52wk	DOWN	GO_Biological_Process_2025	Positive Regulation of Canonical Wnt Signaling Pathway (GO:0090263)	1989-01-01	0.159789	0.268254	-0.571454	5.94288	10.8986	FGFR2
MN_Chat	52wk	DOWN	GO_Biological_Process_2025	Proteasomal Protein Catabolic Process (GO:0010498)	2/372	0.163655	0.268254	-0.571454	2.86209	5.18037	ATE1;UBE3A
MN_Chat	52wk	DOWN	GO_Biological_Process_2025	Protein K48-linked Ubiquitination (GO:0070936)	1991-01-01	0.163078	0.268254	-0.571454	5.81023	10.537	UBE3A
MN_Chat	52wk	DOWN	GO_Biological_Process_2025	Calcium-Mediated Signaling (GO:0019722)	1991-01-01	0.163078	0.268254	-0.571454	5.81023	10.537	RCAN2
MN_Chat	52wk	DOWN	GO_Biological_Process_2025	RNA Splicing (GO:0008380)	1992-01-01	0.164717	0.268254	-0.571454	5.7461	10.3632	RNPC3
MN_Chat	52wk	DOWN	GO_Biological_Process_2025	Regulation of Osteoblast Differentiation (GO:0045667)	1992-01-01	0.164717	0.268254	-0.571454	5.7461	10.3632	FGFR2
MN_Chat	52wk	DOWN	GO_Biological_Process_2025	Regulation of Epithelial Cell Proliferation (GO:0050678)	1993-01-01	0.166353	0.268997	-0.570252	5.68335	10.1939	FGFR2
MN_Chat	52wk	DOWN	GO_Biological_Process_2025	Retrograde Transport, Endosome to Golgi (GO:0042147)	1995-01-01	0.169617	0.270438	-0.567932	5.56187	9.86795	TRAPPC10
MN_Chat	52wk	DOWN	GO_Biological_Process_2025	Response to Calcium Ion (GO:0051592)	1995-01-01	0.169617	0.270438	-0.567932	5.56187	9.86795	KCNMB4
MN_Chat	52wk	DOWN	GO_Biological_Process_2025	Regulation of mRNA Splicing, via Spliceosome (GO:0048024)	1997-01-01	0.172868	0.271819	-0.56572	5.44545	9.55801	SON
MN_Chat	52wk	DOWN	GO_Biological_Process_2025	Regulation of TORC1 Signaling (GO:1903432)	1997-01-01	0.172868	0.271819	-0.56572	5.44545	9.55801	UBE3A
MN_Chat	52wk	DOWN	GO_Biological_Process_2025	Monoatomic Ion Transport (GO:0006811)	1/100	0.177721	0.276268	-0.558669	5.27964	9.1208	SLC24A5
MN_Chat	52wk	DOWN	GO_Biological_Process_2025	Hemopoiesis (GO:0030097)	1/101	0.179332	0.276268	-0.558669	5.22658	8.98196	FGFR2
MN_Chat	52wk	DOWN	GO_Biological_Process_2025	mRNA Metabolic Process (GO:0016071)	1/101	0.179332	0.276268	-0.558669	5.22658	8.98196	SON
MN_Chat	52wk	DOWN	GO_Biological_Process_2025	Regulation of RNA Splicing (GO:0043484)	1/104	0.184148	0.281784	-0.550084	5.07358	8.58457	SON
MN_Chat	52wk	DOWN	GO_Biological_Process_2025	Calcium Ion Homeostasis (GO:0055074)	1/105	0.185747	0.282336	-0.549234	5.02454	8.45816	SLC24A5
MN_Chat	52wk	DOWN	GO_Biological_Process_2025	Protein Catabolic Process (GO:0030163)	1/107	0.188937	0.283405	-0.547592	4.92925	8.21381	ATE1
MN_Chat	52wk	DOWN	GO_Biological_Process_2025	Axon Development (GO:0061564)	1/107	0.188937	0.283405	-0.547592	4.92925	8.21381	FGFR2
MN_Chat	52wk	DOWN	GO_Biological_Process_2025	Regulation of Protein Ubiquitination (GO:0031396)	1/113	0.198432	0.290016	-0.537579	4.66377	7.54276	UBE3A
MN_Chat	52wk	DOWN	GO_Biological_Process_2025	Regulation of Primary Metabolic Process (GO:0080090)	1/113	0.198432	0.290016	-0.537579	4.66377	7.54276	SON
MN_Chat	52wk	DOWN	GO_Biological_Process_2025	Endoplasmic Reticulum to Golgi Vesicle-Mediated Transport (GO:0006888)	1/112	0.196857	0.290016	-0.537579	4.70602	7.6486	TRAPPC10
MN_Chat	52wk	DOWN	GO_Biological_Process_2025	Regulation of Wnt Signaling Pathway (GO:0030111)	1/112	0.196857	0.290016	-0.537579	4.70602	7.6486	FGFR2
MN_Chat	52wk	DOWN	GO_Biological_Process_2025	Positive Regulation of Wnt Signaling Pathway (GO:0030177)	1/114	0.200004	0.290451	-0.536927	4.62226	7.43916	FGFR2
MN_Chat	52wk	DOWN	GO_Biological_Process_2025	Modulation of Chemical Synaptic Transmission (GO:0050804)	1/117	0.204701	0.295392	-0.529601	4.50204	7.14115	KCNMB4
MN_Chat	52wk	DOWN	GO_Biological_Process_2025	Positive Regulation of Epithelial Cell Proliferation (GO:0050679)	1/118	0.206261	0.295771	-0.529044	4.46334	7.04587	FGFR2
MN_Chat	52wk	DOWN	GO_Biological_Process_2025	- Reg of Transmembrane Receptor Prot Serine/Threonine Kinase Sgnlng Pway (GO:0090101)	1/122	0.212471	0.302772	-0.518885	4.31492	6.68358	MAGI2
MN_Chat	52wk	DOWN	GO_Biological_Process_2025	Regulation of Anatomical Structure Morphogenesis (GO:0022603)	1/127	0.220168	0.307964	-0.5115	4.14265	6.26935	FGFR2
MN_Chat	52wk	DOWN	GO_Biological_Process_2025	Calcium Ion Transport (GO:0006816)	1/126	0.218634	0.307964	-0.5115	4.176	6.349	SLC24A5
MN_Chat	52wk	DOWN	GO_Biological_Process_2025	Potassium Ion Transport (GO:0006813)	1/127	0.220168	0.307964	-0.5115	4.14265	6.26935	KCNMB4
MN_Chat	52wk	DOWN	GO_Biological_Process_2025	Ubiquitin-Dependent Protein Catabolic Process (GO:0006511)	2/455	0.222311	0.309067	-0.509948	2.32778	3.50024	ATE1;UBE3A
MN_Chat	52wk	DOWN	GO_Biological_Process_2025	Epithelial Cell Differentiation (GO:0030855)	1/132	0.22779	0.314765	-0.502014	3.98353	5.89295	FGFR2
MN_Chat	52wk	DOWN	GO_Biological_Process_2025	Receptor-Mediated Endocytosis (GO:0006898)	1/136	0.233836	0.321172	-0.493262	3.86472	5.61596	MAGI2
MN_Chat	52wk	DOWN	GO_Biological_Process_2025	Intracellular Calcium Ion Homeostasis (GO:0006874)	1/140	0.239836	0.323566	-0.490038	3.75275	5.35817	SLC24A5
MN_Chat	52wk	DOWN	GO_Biological_Process_2025	Protein Autophosphorylation (GO:0046777)	1/140	0.239836	0.323566	-0.490038	3.75275	5.35817	FGFR2
MN_Chat	52wk	DOWN	GO_Biological_Process_2025	Negative Regulation of Cell Motility (GO:2000146)	1/139	0.23834	0.323566	-0.490038	3.78013	5.42092	MAGI2
MN_Chat	52wk	DOWN	GO_Biological_Process_2025	Cellular Response to Growth Factor Stimulus (GO:0071363)	1/150	0.254636	0.341511	-0.466595	3.49912	4.78652	MAGI2
MN_Chat	52wk	DOWN	GO_Biological_Process_2025	Positive Regulation of ERK1 and ERK2 Cascade (GO:0070374)	1/153	0.259021	0.345361	-0.461727	3.42954	4.63278	FGFR2
MN_Chat	52wk	DOWN	GO_Biological_Process_2025	Neuron Projection Morphogenesis (GO:0048812)	1/157	0.264828	0.351051	-0.45463	3.34092	4.439	FGFR2
MN_Chat	52wk	DOWN	GO_Biological_Process_2025	Epithelium Development (GO:0060429)	1/159	0.267715	0.352685	-0.452613	3.2983	4.34661	FGFR2
MN_Chat	52wk	DOWN	GO_Biological_Process_2025	Skeletal System Development (GO:0001501)	1/160	0.269155	0.352685	-0.452613	3.27739	4.30148	FGFR2
MN_Chat	52wk	DOWN	GO_Biological_Process_2025	Macroautophagy (GO:0016236)	1/162	0.272025	0.35441	-0.450494	3.23635	4.21328	RETREG3
MN_Chat	52wk	DOWN	GO_Biological_Process_2025	RNA Splicing, via Transesterification Reactions With Bulged Adenosine as Nucleophile (GO:0000377)	1/171	0.284807	0.364809	-0.437934	3.06362	3.84774	RNPC3
MN_Chat	52wk	DOWN	GO_Biological_Process_2025	Cell-Cell Adhesion via Plasma-Membrane Adhesion Molecules (GO:0098742)	1/171	0.284807	0.364809	-0.437934	3.06362	3.84774	TRO
MN_Chat	52wk	DOWN	GO_Biological_Process_2025	Brain Development (GO:0007420)	1/170	0.283398	0.364809	-0.437934	3.08191	3.88599	UBE3A
MN_Chat	52wk	DOWN	GO_Biological_Process_2025	Metal Ion Transport (GO:0030001)	1/180	0.29737	0.378773	-0.421621	2.90826	3.52707	KCNMB4
MN_Chat	52wk	DOWN	GO_Biological_Process_2025	Negative Regulation of Cell Migration (GO:0030336)	1/184	0.302885	0.383654	-0.41606	2.84412	3.39702	MAGI2
MN_Chat	52wk	DOWN	GO_Biological_Process_2025	Anterograde Trans-Synaptic Signaling (GO:0098916)	1/189	0.309718	0.390142	-0.408777	2.76778	3.24409	KCNMB4
MN_Chat	52wk	DOWN	GO_Biological_Process_2025	Regulation of Cell Differentiation (GO:0045595)	1/201	0.325854	0.403776	-0.39386	2.60013	2.91554	FGFR2
MN_Chat	52wk	DOWN	GO_Biological_Process_2025	Axonogenesis (GO:0007409)	1/200	0.324524	0.403776	-0.39386	2.61333	2.94103	FGFR2
MN_Chat	52wk	DOWN	GO_Biological_Process_2025	Protein Localization to Membrane (GO:0072657)	1/199	0.323191	0.403776	-0.39386	2.62666	2.96685	MAGI2
MN_Chat	52wk	DOWN	GO_Biological_Process_2025	mRNA Splicing, via Spliceosome (GO:0000398)	1/211	0.339019	0.41335	-0.383682	2.47506	2.67727	RNPC3
MN_Chat	52wk	DOWN	GO_Biological_Process_2025	Regulation of Signal Transduction (GO:0009966)	1/211	0.339019	0.41335	-0.383682	2.47506	2.67727	FGFR2
MN_Chat	52wk	DOWN	GO_Biological_Process_2025	Intracellular Monoatomic Cation Homeostasis (GO:0030003)	1/210	0.337714	0.41335	-0.383682	2.48703	2.69981	SLC24A5
MN_Chat	52wk	DOWN	GO_Biological_Process_2025	Regulation of Canonical Wnt Signaling Pathway (GO:0060828)	1/216	0.345508	0.41902	-0.377765	2.41689	2.56853	FGFR2
MN_Chat	52wk	DOWN	GO_Biological_Process_2025	Regulation of Phosphatidylinositol 3-Kinase/Protein Kinase B Signal Transduction (GO:0051896)	1/219	0.349371	0.421463	-0.375241	2.38327	2.5063	MAGI2
MN_Chat	52wk	DOWN	GO_Biological_Process_2025	Regulation of ERK1 and ERK2 Cascade (GO:0070372)	1/223	0.354487	0.425384	-0.371218	2.33985	2.42662	FGFR2
MN_Chat	52wk	DOWN	GO_Biological_Process_2025	Protein Polyubiquitination (GO:0000209)	1/228	0.360827	0.430726	-0.365799	2.28773	2.33202	UBE3A
MN_Chat	52wk	DOWN	GO_Biological_Process_2025	Cilium Organization (GO:0044782)	1/230	0.363346	0.431474	-0.365046	2.26752	2.29564	CCDC28B
MN_Chat	52wk	DOWN	GO_Biological_Process_2025	Apoptotic Process (GO:0006915)	1/232	0.365856	0.432203	-0.364313	2.24766	2.26006	PRUNE2
MN_Chat	52wk	DOWN	GO_Biological_Process_2025	Cilium Assembly (GO:0060271)	1/247	0.384372	0.451736	-0.345116	2.10901	2.01652	CCDC28B
MN_Chat	52wk	DOWN	GO_Biological_Process_2025	Positive Regulation of Signal Transduction (GO:0009967)	1/256	0.395227	0.462112	-0.335253	2.03364	1.88782	FGFR2
MN_Chat	52wk	DOWN	GO_Biological_Process_2025	Regulation of MAPK Cascade (GO:0043408)	1/260	0.399992	0.462935	-0.33448	2.00183	1.8343	FGFR2
MN_Chat	52wk	DOWN	GO_Biological_Process_2025	Chemical Synaptic Transmission (GO:0007268)	1/260	0.399992	0.462935	-0.33448	2.00183	1.8343	KCNMB4
MN_Chat	52wk	DOWN	GO_Biological_Process_2025	Negative Regulation of Transcription by RNA Polymerase II (GO:0000122)	2/732	0.420443	0.481713	-0.317211	1.42399	1.23381	TRO;FGFR2
MN_Chat	52wk	DOWN	GO_Biological_Process_2025	Plasma Membrane Bounded Cell Projection Assembly (GO:0120031)	1/277	0.419837	0.481713	-0.317211	1.87691	1.62895	CCDC28B
MN_Chat	52wk	DOWN	GO_Biological_Process_2025	Central Nervous System Development (GO:0007417)	1/288	0.432335	0.492862	-0.307275	1.80396	1.51272	UBE3A
MN_Chat	52wk	DOWN	GO_Biological_Process_2025	Cell Surface Receptor Protein Tyrosine Kinase Signaling Pathway (GO:0007169)	1/296	0.441259	0.499303	-0.301635	1.75433	1.43525	FGFR2
MN_Chat	52wk	DOWN	GO_Biological_Process_2025	Negative Regulation of Intracellular Signal Transduction (GO:1902532)	1/297	0.442365	0.499303	-0.301635	1.74831	1.42596	MAGI2
MN_Chat	52wk	DOWN	GO_Biological_Process_2025	Regulation of Cell Population Proliferation (GO:0042127)	2/769	0.44545	0.500309	-0.300762	1.35269	1.09388	MAGI2;FGFR2
MN_Chat	52wk	DOWN	GO_Biological_Process_2025	Monoatomic Cation Transmembrane Transport (GO:0098655)	1/304	0.450047	0.502994	-0.298437	1.70731	1.36312	SLC24A5
MN_Chat	52wk	DOWN	GO_Biological_Process_2025	Inorganic Cation Transmembrane Transport (GO:0098662)	1/307	0.453308	0.504167	-0.297426	1.69032	1.33735	SLC24A5
MN_Chat	52wk	DOWN	GO_Biological_Process_2025	Proteolysis (GO:0006508)	1/321	0.468276	0.518287	-0.28543	1.61521	1.22546	UBE3A
MN_Chat	52wk	DOWN	GO_Biological_Process_2025	Proteasome-Mediated Ubiquitin-Dependent Protein Catabolic Process (GO:0043161)	1/340	0.487954	0.537456	-0.269657	1.52321	1.09296	UBE3A
MN_Chat	52wk	DOWN	GO_Biological_Process_2025	Organelle Assembly (GO:0070925)	1/346	0.494019	0.541521	-0.266385	1.49626	1.05514	CCDC28B
MN_Chat	52wk	DOWN	GO_Biological_Process_2025	Positive Regulation of MAPK Cascade (GO:0043410)	1/362	0.509853	0.556203	-0.254767	1.42878	0.962474	FGFR2
MN_Chat	52wk	DOWN	GO_Biological_Process_2025	Protein Ubiquitination (GO:0016567)	1/369	0.516627	0.560909	-0.251107	1.4011	0.925335	UBE3A
MN_Chat	52wk	DOWN	GO_Biological_Process_2025	Protein Phosphorylation (GO:0006468)	1/373	0.520457	0.56239	-0.249963	1.38575	0.904963	FGFR2
MN_Chat	52wk	DOWN	GO_Biological_Process_2025	Negative Regulation of Cell Population Proliferation (GO:0008285)	1/379	0.526147	0.565856	-0.247294	1.36334	0.875503	MAGI2
MN_Chat	52wk	DOWN	GO_Biological_Process_2025	Negative Regulation of Programmed Cell Death (GO:0043069)	1/382	0.528967	0.566218	-0.247016	1.3524	0.861246	SON
MN_Chat	52wk	DOWN	GO_Biological_Process_2025	Negative Regulation of DNA-templated Transcription (GO:0045892)	2/1006	0.590626	0.629265	-0.201167	1.02062	0.537431	TRO;FGFR2
MN_Chat	52wk	DOWN	GO_Biological_Process_2025	Negative Regulation of Apoptotic Process (GO:0043066)	1/475	0.608718	0.645524	-0.190087	1.08189	0.53705	SON
MN_Chat	52wk	DOWN	GO_Biological_Process_2025	Regulation of Cell Migration (GO:0030334)	1/479	0.611835	0.645826	-0.189884	1.07262	0.526968	MAGI2
MN_Chat	52wk	DOWN	GO_Biological_Process_2025	Positive Regulation of Cell Population Proliferation (GO:0008284)	1/484	0.615698	0.646908	-0.189157	1.06124	0.514701	FGFR2
MN_Chat	52wk	DOWN	GO_Biological_Process_2025	Negative Regulation of Cellular Process (GO:0048523)	1/531	0.650221	0.680047	-0.167461	0.964796	0.41529	MAGI2
MN_Chat	52wk	DOWN	GO_Biological_Process_2025	Protein Modification Process (GO:0036211)	1/545	0.659907	0.687026	-0.163027	0.93929	0.390422	ATE1
MN_Chat	52wk	DOWN	GO_Biological_Process_2025	Protein Metabolic Process (GO:0019538)	1/614	0.703953	0.729551	-0.136944	0.8306	0.291577	UBE3A
MN_Chat	52wk	DOWN	GO_Biological_Process_2025	Positive Regulation of Cellular Process (GO:0048522)	1/622	0.708685	0.731132	-0.136004	0.819561	0.282212	FGFR2
MN_Chat	52wk	DOWN	GO_Biological_Process_2025	Positive Regulation of Intracellular Signal Transduction (GO:1902533)	1/652	0.725782	0.745398	-0.127612	0.78058	0.25018	FGFR2
MN_Chat	52wk	DOWN	GO_Biological_Process_2025	Regulation of Apoptotic Process (GO:0042981)	1/704	0.75313	0.770016	-0.1135	0.720895	0.204386	SON
MN_Chat	52wk	DOWN	GO_Biological_Process_2025	Regulation of Transcription by RNA Polymerase II (GO:0006357)	2250-03-01	0.830361	0.845189	-0.0730464	0.65695	0.122124	TRO;FGFR2;HOXC6
MN_Chat	52wk	DOWN	GO_Biological_Process_2025	Positive Regulation of Transcription by RNA Polymerase II (GO:0045944)	1/983	0.86019	0.871659	-0.0596535	0.508602	0.0765967	FGFR2
MN_Chat	52wk	DOWN	GO_Biological_Process_2025	Regulation of Gene Expression (GO:0010468)	1/1127	0.896087	0.904017	-0.0438235	0.440194	0.0482971	SON
MN_Chat	52wk	DOWN	GO_Biological_Process_2025	Positive Regulation of DNA-templated Transcription (GO:0045893)	1/1274	0.923423	0.927491	-0.0326903	0.386323	0.0307775	FGFR2
MN_Chat	52wk	DOWN	GO_Biological_Process_2025	Regulation of DNA-templated Transcription (GO:0006355)	2139-01-01	0.987913	0.987913	-0.0052811	0.219376	0.00266765	HOXC6
DE_Cpne4	52wk	DOWN	GO_Biological_Process_2025	Positive Regulation of Biosynthetic Process (GO:0009891)	1987-02-01	0.0881891	0.304147	-0.516916	4.15987	10.1013	PRKAG2;ZBTB20
DE_Cpne4	52wk	DOWN	GO_Biological_Process_2025	Linoleic Acid Metabolic Process (GO:0043651)	2025-01-18	0.0978162	0.304147	-0.516916	10.3431	24.0441	ELOVL5
DE_Cpne4	52wk	DOWN	GO_Biological_Process_2025	Positive Regulation of Fatty Acid Metabolic Process (GO:0045923)	2025-01-18	0.0978162	0.304147	-0.516916	10.3431	24.0441	ELOVL5
DE_Cpne4	52wk	DOWN	GO_Biological_Process_2025	Transepithelial Transport (GO:0070633)	2025-01-18	0.0978162	0.304147	-0.516916	10.3431	24.0441	GPLD1
DE_Cpne4	52wk	DOWN	GO_Biological_Process_2025	Ureteric Bud Development (GO:0001657)	2025-01-18	0.0978162	0.304147	-0.516916	10.3431	24.0441	FGFR2
DE_Cpne4	52wk	DOWN	GO_Biological_Process_2025	Positive Regulation of Muscle Hypertrophy (GO:0014742)	2025-01-18	0.0978162	0.304147	-0.516916	10.3431	24.0441	CAMK2D
DE_Cpne4	52wk	DOWN	GO_Biological_Process_2025	Positive Regulation of Triglyceride Metabolic Process (GO:0090208)	2025-01-18	0.0978162	0.304147	-0.516916	10.3431	24.0441	GPLD1
DE_Cpne4	52wk	DOWN	GO_Biological_Process_2025	Regulation of Calcium Ion Transmembrane Transporter Activity (GO:1901019)	2025-01-18	0.0978162	0.304147	-0.516916	10.3431	24.0441	CAMK2D
DE_Cpne4	52wk	DOWN	GO_Biological_Process_2025	Protein Localization to Chromosome, Centromeric Region (GO:0071459)	2025-01-18	0.0978162	0.304147	-0.516916	10.3431	24.0441	RB1
DE_Cpne4	52wk	DOWN	GO_Biological_Process_2025	Mesenchyme Development (GO:0060485)	2025-01-18	0.0978162	0.304147	-0.516916	10.3431	24.0441	FGFR2
DE_Cpne4	52wk	DOWN	GO_Biological_Process_2025	Regulation of Protein Localization to Plasma Membrane (GO:1903076)	1990-02-01	0.0933995	0.304147	-0.516916	4.01745	9.52485	CAMK2D;PID1
DE_Cpne4	52wk	DOWN	GO_Biological_Process_2025	Regulation of RNA Export From Nucleus (GO:0046831)	2025-01-14	0.0769336	0.304147	-0.516916	13.5283	34.6974	NSUN2
DE_Cpne4	52wk	DOWN	GO_Biological_Process_2025	Rac Protein Signal Transduction (GO:0016601)	2025-01-18	0.0978162	0.304147	-0.516916	10.3431	24.0441	CDH13
DE_Cpne4	52wk	DOWN	GO_Biological_Process_2025	Regulation of Microtubule Nucleation (GO:0010968)	2025-01-18	0.0978162	0.304147	-0.516916	10.3431	24.0441	NME7
DE_Cpne4	52wk	DOWN	GO_Biological_Process_2025	Long-Chain fatty-acyl-CoA Biosynthetic Process (GO:0035338)	2025-01-17	0.0926399	0.304147	-0.516916	10.99	26.1457	ELOVL5
DE_Cpne4	52wk	DOWN	GO_Biological_Process_2025	Sensory Perception of Mechanical Stimulus (GO:0050954)	1992-02-01	0.0969219	0.304147	-0.516916	3.92778	9.16684	TIMM9;RORA
DE_Cpne4	52wk	DOWN	GO_Biological_Process_2025	Anterograde Trans-Synaptic Signaling (GO:0098916)	3/189	0.0936592	0.304147	-0.516916	2.86254	6.77876	APBA1;SYN2;GRM1
DE_Cpne4	52wk	DOWN	GO_Biological_Process_2025	Negative Regulation of Cation Transmembrane Transport (GO:1904063)	2025-01-17	0.0926399	0.304147	-0.516916	10.99	26.1457	CAMK2D
DE_Cpne4	52wk	DOWN	GO_Biological_Process_2025	DNA Biosynthetic Process (GO:0071897)	2025-01-17	0.0926399	0.304147	-0.516916	10.99	26.1457	POLA1
DE_Cpne4	52wk	DOWN	GO_Biological_Process_2025	Reg of Cardiac Muscle Contraction by Reg of the Release of Sequestered Calcium Ion (GO:0010881)	2025-01-17	0.0926399	0.304147	-0.516916	10.99	26.1457	CAMK2D
DE_Cpne4	52wk	DOWN	GO_Biological_Process_2025	Regulation of D-glucose Transmembrane Transport (GO:0010827)	2025-01-17	0.0926399	0.304147	-0.516916	10.99	26.1457	PRKAG2
DE_Cpne4	52wk	DOWN	GO_Biological_Process_2025	Protein Mannosylation (GO:0035268)	2025-01-17	0.0926399	0.304147	-0.516916	10.99	26.1457	FKTN
DE_Cpne4	52wk	DOWN	GO_Biological_Process_2025	Protein Modification by Small Protein Removal (GO:0070646)	1981-02-01	0.0780483	0.304147	-0.516916	4.47717	11.4187	USP32;OTUD7A
DE_Cpne4	52wk	DOWN	GO_Biological_Process_2025	Positive Regulation of Transcription Regulatory Region DNA Binding (GO:2000679)	2025-01-17	0.0926399	0.304147	-0.516916	10.99	26.1457	RB1
DE_Cpne4	52wk	DOWN	GO_Biological_Process_2025	Epithelial Cell Migration (GO:0010631)	2025-01-17	0.0926399	0.304147	-0.516916	10.99	26.1457	ZEB2
DE_Cpne4	52wk	DOWN	GO_Biological_Process_2025	Stress Fiber Assembly (GO:0043149)	2025-01-17	0.0926399	0.304147	-0.516916	10.99	26.1457	PHACTR1
DE_Cpne4	52wk	DOWN	GO_Biological_Process_2025	Positive Regulation of Cardiac Muscle Tissue Growth (GO:0055023)	2025-01-17	0.0926399	0.304147	-0.516916	10.99	26.1457	FGFR2
DE_Cpne4	52wk	DOWN	GO_Biological_Process_2025	Contractile Actin Filament Bundle Assembly (GO:0030038)	2025-01-17	0.0926399	0.304147	-0.516916	10.99	26.1457	PHACTR1
DE_Cpne4	52wk	DOWN	GO_Biological_Process_2025	Polyol Metabolic Process (GO:0019751)	2025-01-17	0.0926399	0.304147	-0.516916	10.99	26.1457	PPIP5K1
DE_Cpne4	52wk	DOWN	GO_Biological_Process_2025	Regulation of Sodium Ion Transmembrane Transporter Activity (GO:2000649)	2025-01-17	0.0926399	0.304147	-0.516916	10.99	26.1457	CAMK2D
DE_Cpne4	52wk	DOWN	GO_Biological_Process_2025	Mesonephric Tubule Development (GO:0072164)	2025-01-16	0.0874341	0.304147	-0.516916	11.7233	28.5682	FGFR2
DE_Cpne4	52wk	DOWN	GO_Biological_Process_2025	Nucleotide-Binding Domain, Leucine Rich Repeat Containing Receptor Signaling Pathway (GO:0035872)	2025-01-15	0.0821987	0.304147	-0.516916	12.5613	31.3859	OTULIN
DE_Cpne4	52wk	DOWN	GO_Biological_Process_2025	Regulation of Catabolic Process (GO:0009894)	1981-02-01	0.0780483	0.304147	-0.516916	4.47717	11.4187	USP32;UBE3A
DE_Cpne4	52wk	DOWN	GO_Biological_Process_2025	Neuron Differentiation (GO:0030182)	3/181	0.0848561	0.304147	-0.516916	2.99241	7.38167	ALK;BRINP2;TENM3
DE_Cpne4	52wk	DOWN	GO_Biological_Process_2025	Regulation of Protein Kinase Activity (GO:0045859)	1983-02-01	0.0813855	0.304147	-0.516916	4.36618	10.9528	RB1;PRKAG2
DE_Cpne4	52wk	DOWN	GO_Biological_Process_2025	Negative Regulation of Fibroblast Proliferation (GO:0048147)	2025-01-17	0.0926399	0.304147	-0.516916	10.99	26.1457	FTH1
DE_Cpne4	52wk	DOWN	GO_Biological_Process_2025	Mitotic DNA Replication (GO:1902969)	2025-01-10	0.0555719	0.304147	-0.516916	19.5447	56.4858	POLA1
DE_Cpne4	52wk	DOWN	GO_Biological_Process_2025	Negative Regulation of Axon Extension (GO:0030517)	2025-01-15	0.0821987	0.304147	-0.516916	12.5613	31.3859	DIP2B
DE_Cpne4	52wk	DOWN	GO_Biological_Process_2025	Protein O-linked Mannosylation (GO:0035269)	2025-01-16	0.0874341	0.304147	-0.516916	11.7233	28.5682	FKTN
DE_Cpne4	52wk	DOWN	GO_Biological_Process_2025	Positive Regulation of Positive Chemotaxis (GO:0050927)	2025-01-16	0.0874341	0.304147	-0.516916	11.7233	28.5682	CDH13
DE_Cpne4	52wk	DOWN	GO_Biological_Process_2025	Synaptic Transmission, GABAergic (GO:0051932)	2025-01-16	0.0874341	0.304147	-0.516916	11.7233	28.5682	GABRA3
DE_Cpne4	52wk	DOWN	GO_Biological_Process_2025	Digestive Tract Morphogenesis (GO:0048546)	2025-01-16	0.0874341	0.304147	-0.516916	11.7233	28.5682	FGFR2
DE_Cpne4	52wk	DOWN	GO_Biological_Process_2025	Regulation of Triglyceride Biosynthetic Process (GO:0010866)	2025-01-16	0.0874341	0.304147	-0.516916	11.7233	28.5682	GPLD1
DE_Cpne4	52wk	DOWN	GO_Biological_Process_2025	Regulation of Ryanodine-Sensitive Calcium-Release Channel Activity (GO:0060314)	2025-01-16	0.0874341	0.304147	-0.516916	11.7233	28.5682	CAMK2D
DE_Cpne4	52wk	DOWN	GO_Biological_Process_2025	Attachment of Mitotic Spindle Microtubules to Kinetochore (GO:0051315)	2025-01-16	0.0874341	0.304147	-0.516916	11.7233	28.5682	RMDN1
DE_Cpne4	52wk	DOWN	GO_Biological_Process_2025	Regulation of Osteoblast Proliferation (GO:0033688)	2025-01-16	0.0874341	0.304147	-0.516916	11.7233	28.5682	FGFR2
DE_Cpne4	52wk	DOWN	GO_Biological_Process_2025	COPII-coated Vesicle Cargo Loading (GO:0090110)	2025-01-16	0.0874341	0.304147	-0.516916	11.7233	28.5682	SEC24B
DE_Cpne4	52wk	DOWN	GO_Biological_Process_2025	Cell Morphogenesis Involved in Neuron Differentiation (GO:0048667)	1985-02-01	0.0847662	0.304147	-0.516916	4.26054	10.5144	RB1;FGFR2
DE_Cpne4	52wk	DOWN	GO_Biological_Process_2025	Negative Regulation of Cell Cycle (GO:0045786)	1981-02-01	0.0780483	0.304147	-0.516916	4.47717	11.4187	RB1;BRINP2
DE_Cpne4	52wk	DOWN	GO_Biological_Process_2025	Negative Regulation of Cellular Process (GO:0048523)	6/531	0.0833212	0.304147	-0.516916	2.04878	5.09133	RB1;FTH1;CDH13;TMEM196;GPLD1;FKTN
DE_Cpne4	52wk	DOWN	GO_Biological_Process_2025	Cytoskeleton-Dependent Cytokinesis (GO:0061640)	1984-02-01	0.0830705	0.304147	-0.516916	4.31272	10.7303	SON;EXOC5
DE_Cpne4	52wk	DOWN	GO_Biological_Process_2025	Regulation of Carbohydrate Metabolic Process (GO:0006109)	2025-01-15	0.0821987	0.304147	-0.516916	12.5613	31.3859	RORA
DE_Cpne4	52wk	DOWN	GO_Biological_Process_2025	Regulation of DNA Damage Checkpoint (GO:2000001)	2025-01-16	0.0874341	0.304147	-0.516916	11.7233	28.5682	BRD4
DE_Cpne4	52wk	DOWN	GO_Biological_Process_2025	Regulation of ATP Metabolic Process (GO:1903578)	2025-01-15	0.0821987	0.304147	-0.516916	12.5613	31.3859	PRKAG2
DE_Cpne4	52wk	DOWN	GO_Biological_Process_2025	Positive Regulation of Mitotic Sister Chromatid Separation (GO:1901970)	2025-01-15	0.0821987	0.304147	-0.516916	12.5613	31.3859	RB1
DE_Cpne4	52wk	DOWN	GO_Biological_Process_2025	Positive Regulation of Membrane Protein Ectodomain Proteolysis (GO:0051044)	2025-01-15	0.0821987	0.304147	-0.516916	12.5613	31.3859	GPLD1
DE_Cpne4	52wk	DOWN	GO_Biological_Process_2025	Digestive System Development (GO:0055123)	2025-01-15	0.0821987	0.304147	-0.516916	12.5613	31.3859	FGFR2
DE_Cpne4	52wk	DOWN	GO_Biological_Process_2025	Regulation of Neuroblast Proliferation (GO:1902692)	2025-01-15	0.0821987	0.304147	-0.516916	12.5613	31.3859	SMARCD3
DE_Cpne4	52wk	DOWN	GO_Biological_Process_2025	Regulation of Fatty Acid Oxidation (GO:0046320)	2025-01-15	0.0821987	0.304147	-0.516916	12.5613	31.3859	PRKAG2
DE_Cpne4	52wk	DOWN	GO_Biological_Process_2025	3'-Phosphoadenosine 5'-Phosphosulfate Metabolic Process (GO:0050427)	2025-01-15	0.0821987	0.304147	-0.516916	12.5613	31.3859	PAPSS1
DE_Cpne4	52wk	DOWN	GO_Biological_Process_2025	Sphingolipid Biosynthetic Process (GO:0030148)	1983-02-01	0.0813855	0.304147	-0.516916	4.36618	10.9528	MECR;ELOVL5
DE_Cpne4	52wk	DOWN	GO_Biological_Process_2025	Negative Regulation of Protein Phosphorylation (GO:0001933)	1983-02-01	0.0813855	0.304147	-0.516916	4.36618	10.9528	RB1;PRKAG2
DE_Cpne4	52wk	DOWN	GO_Biological_Process_2025	Negative Regulation of Ion Transmembrane Transporter Activity (GO:0032413)	2025-01-17	0.0926399	0.304147	-0.516916	10.99	26.1457	CAMK2D
DE_Cpne4	52wk	DOWN	GO_Biological_Process_2025	Protein Insertion Into Mitochondrial Inner Membrane (GO:0045039)	2025-01-12	0.0663133	0.304147	-0.516916	15.9895	43.3855	TIMM9
DE_Cpne4	52wk	DOWN	GO_Biological_Process_2025	Negative Regulation of ATP Metabolic Process (GO:1903579)	2025-01-14	0.0769336	0.304147	-0.516916	13.5283	34.6974	PID1
DE_Cpne4	52wk	DOWN	GO_Biological_Process_2025	Intracellular Potassium Ion Homeostasis (GO:0030007)	2025-01-14	0.0769336	0.304147	-0.516916	13.5283	34.6974	KCNMA1
DE_Cpne4	52wk	DOWN	GO_Biological_Process_2025	Embryonic Cranial Skeleton Morphogenesis (GO:0048701)	2025-01-14	0.0769336	0.304147	-0.516916	13.5283	34.6974	FGFR2
DE_Cpne4	52wk	DOWN	GO_Biological_Process_2025	Reg of Calcium Ion Transmembrane Transport via High Voltage-Gated Calcium Channel (GO:1902514)	2025-01-13	0.0716385	0.304147	-0.516916	14.6563	38.6359	CAMK2D
DE_Cpne4	52wk	DOWN	GO_Biological_Process_2025	Positive Regulation of Cardiac Muscle Cell Proliferation (GO:0060045)	2025-01-14	0.0769336	0.304147	-0.516916	13.5283	34.6974	FGFR2
DE_Cpne4	52wk	DOWN	GO_Biological_Process_2025	Response to Interleukin-6 (GO:0070741)	2025-01-14	0.0769336	0.304147	-0.516916	13.5283	34.6974	PID1
DE_Cpne4	52wk	DOWN	GO_Biological_Process_2025	Polyol Biosynthetic Process (GO:0046173)	2025-01-14	0.0769336	0.304147	-0.516916	13.5283	34.6974	PPIP5K1
DE_Cpne4	52wk	DOWN	GO_Biological_Process_2025	Relaxation of Muscle (GO:0090075)	2025-01-14	0.0769336	0.304147	-0.516916	13.5283	34.6974	CAMK2D
DE_Cpne4	52wk	DOWN	GO_Biological_Process_2025	Bone Morphogenesis (GO:0060349)	2025-01-14	0.0769336	0.304147	-0.516916	13.5283	34.6974	FGFR2
DE_Cpne4	52wk	DOWN	GO_Biological_Process_2025	Regulation of Nuclear-Transcribed mRNA poly(A) Tail Shortening (GO:0060211)	2025-01-14	0.0769336	0.304147	-0.516916	13.5283	34.6974	CPEB3
DE_Cpne4	52wk	DOWN	GO_Biological_Process_2025	Negative Regulation of Toll-Like Receptor Signaling Pathway (GO:0034122)	2025-01-14	0.0769336	0.304147	-0.516916	13.5283	34.6974	LGR4
DE_Cpne4	52wk	DOWN	GO_Biological_Process_2025	Regulation of Mitochondrial Fusion (GO:0010635)	2025-01-14	0.0769336	0.304147	-0.516916	13.5283	34.6974	PID1
DE_Cpne4	52wk	DOWN	GO_Biological_Process_2025	G Protein-Coupled Glutamate Receptor Signaling Pathway (GO:0007216)	2025-01-14	0.0769336	0.304147	-0.516916	13.5283	34.6974	GRM1
DE_Cpne4	52wk	DOWN	GO_Biological_Process_2025	Regulation of Cytokine Production (GO:0001817)	3/172	0.0754062	0.304147	-0.516916	3.15321	8.15062	POLA1;ZBTB20;LGR4
DE_Cpne4	52wk	DOWN	GO_Biological_Process_2025	Negative Regulation of Signal Transduction (GO:0009968)	4/277	0.0740363	0.304147	-0.516916	2.61245	6.80074	RB1;WWOX;PID1;LGR4
DE_Cpne4	52wk	DOWN	GO_Biological_Process_2025	Regulation of Cell Communication by Electrical Coupling (GO:0010649)	2025-01-13	0.0716385	0.304147	-0.516916	14.6563	38.6359	CAMK2D
DE_Cpne4	52wk	DOWN	GO_Biological_Process_2025	Regulation of Carbohydrate Catabolic Process (GO:0043470)	2025-01-13	0.0716385	0.304147	-0.516916	14.6563	38.6359	PRKAG2
DE_Cpne4	52wk	DOWN	GO_Biological_Process_2025	Regulation of T-helper 17 Cell Lineage Commitment (GO:2000328)	2025-01-13	0.0716385	0.304147	-0.516916	14.6563	38.6359	BRD4
DE_Cpne4	52wk	DOWN	GO_Biological_Process_2025	Very Long-Chain Fatty Acid Biosynthetic Process (GO:0042761)	2025-01-12	0.0663133	0.304147	-0.516916	15.9895	43.3855	ELOVL5
DE_Cpne4	52wk	DOWN	GO_Biological_Process_2025	Positive Regulation of Mitotic Metaphase/Anaphase Transition (GO:0045842)	2025-01-13	0.0716385	0.304147	-0.516916	14.6563	38.6359	RB1
DE_Cpne4	52wk	DOWN	GO_Biological_Process_2025	Fatty Acid Elongation (GO:0030497)	2025-01-13	0.0716385	0.304147	-0.516916	14.6563	38.6359	ELOVL5
DE_Cpne4	52wk	DOWN	GO_Biological_Process_2025	+ Reg of Insulin Secretion Inv in Cellular Resp to Glucose Stimulus (GO:0035774)	2025-01-13	0.0716385	0.304147	-0.516916	14.6563	38.6359	GPLD1
DE_Cpne4	52wk	DOWN	GO_Biological_Process_2025	Positive Regulation of Fatty Acid Biosynthetic Process (GO:0045723)	2025-01-13	0.0716385	0.304147	-0.516916	14.6563	38.6359	ELOVL5
DE_Cpne4	52wk	DOWN	GO_Biological_Process_2025	Response to Progesterone (GO:0032570)	2025-01-13	0.0716385	0.304147	-0.516916	14.6563	38.6359	UBE3A
DE_Cpne4	52wk	DOWN	GO_Biological_Process_2025	Cell Projection Assembly (GO:0030031)	2025-01-13	0.0716385	0.304147	-0.516916	14.6563	38.6359	MTSS2
DE_Cpne4	52wk	DOWN	GO_Biological_Process_2025	Negative Regulation of Receptor Internalization (GO:0002091)	2025-01-13	0.0716385	0.304147	-0.516916	14.6563	38.6359	ATXN2
DE_Cpne4	52wk	DOWN	GO_Biological_Process_2025	P-body Assembly (GO:0033962)	2025-01-13	0.0716385	0.304147	-0.516916	14.6563	38.6359	ATXN2
DE_Cpne4	52wk	DOWN	GO_Biological_Process_2025	Regulation of Hemopoiesis (GO:1903706)	2025-01-13	0.0716385	0.304147	-0.516916	14.6563	38.6359	KAT6B
DE_Cpne4	52wk	DOWN	GO_Biological_Process_2025	Nucleosome Organization (GO:0034728)	1977-02-01	0.0715102	0.304147	-0.516916	4.7169	12.4428	SMARCD3;KAT6B
DE_Cpne4	52wk	DOWN	GO_Biological_Process_2025	Regulation of ATP Biosynthetic Process (GO:2001169)	2025-01-12	0.0663133	0.304147	-0.516916	15.9895	43.3855	PID1
DE_Cpne4	52wk	DOWN	GO_Biological_Process_2025	Positive Regulation of Wnt Signaling Pathway (GO:0030177)	3/114	0.0274717	0.304147	-0.516916	4.81495	17.3078	ZEB2;FGFR2;LGR4
DE_Cpne4	52wk	DOWN	GO_Biological_Process_2025	Relaxation of Cardiac Muscle (GO:0055119)	2025-01-12	0.0663133	0.304147	-0.516916	15.9895	43.3855	CAMK2D
DE_Cpne4	52wk	DOWN	GO_Biological_Process_2025	Peptidyl-Tyrosine Autophosphorylation (GO:0038083)	2025-01-12	0.0663133	0.304147	-0.516916	15.9895	43.3855	ALK
DE_Cpne4	52wk	DOWN	GO_Biological_Process_2025	Cell Junction Organization (GO:0034330)	1969-02-01	0.0590213	0.304147	-0.516916	5.28225	14.948	SYN2;PPFIA2
DE_Cpne4	52wk	DOWN	GO_Biological_Process_2025	Regulation of Cardiac Muscle Cell Apoptotic Process (GO:0010665)	2025-01-11	0.0609578	0.304147	-0.516916	17.5894	49.2076	CAMK2D
DE_Cpne4	52wk	DOWN	GO_Biological_Process_2025	Negative Regulation of Response to External Stimulus (GO:0032102)	3/154	0.0580399	0.304147	-0.516916	3.53231	10.0552	RB1;OTULIN;RORA
DE_Cpne4	52wk	DOWN	GO_Biological_Process_2025	Purine Ribonucleoside Triphosphate Biosynthetic Process (GO:0009206)	2025-01-11	0.0609578	0.304147	-0.516916	17.5894	49.2076	PRKAG2
DE_Cpne4	52wk	DOWN	GO_Biological_Process_2025	Camera-Type Eye Morphogenesis (GO:0048593)	2025-01-12	0.0663133	0.304147	-0.516916	15.9895	43.3855	TENM3
DE_Cpne4	52wk	DOWN	GO_Biological_Process_2025	Actin-Mediated Cell Contraction (GO:0070252)	2025-01-12	0.0663133	0.304147	-0.516916	15.9895	43.3855	CAMK2D
DE_Cpne4	52wk	DOWN	GO_Biological_Process_2025	UV-damage Excision Repair (GO:0070914)	2025-01-12	0.0663133	0.304147	-0.516916	15.9895	43.3855	POLA1
DE_Cpne4	52wk	DOWN	GO_Biological_Process_2025	Regulation of Ketone Metabolic Process (GO:0010565)	2025-01-12	0.0663133	0.304147	-0.516916	15.9895	43.3855	PRKAG2
DE_Cpne4	52wk	DOWN	GO_Biological_Process_2025	DNA Strand Elongation Involved in DNA Replication (GO:0006271)	2025-01-12	0.0663133	0.304147	-0.516916	15.9895	43.3855	POLA1
DE_Cpne4	52wk	DOWN	GO_Biological_Process_2025	DNA Strand Elongation (GO:0022616)	2025-01-12	0.0663133	0.304147	-0.516916	15.9895	43.3855	POLA1
DE_Cpne4	52wk	DOWN	GO_Biological_Process_2025	Negative Regulation of Cell Population Proliferation (GO:0008285)	5/379	0.0658793	0.304147	-0.516916	2.39317	6.50926	FTH1;CDH13;TMEM196;GPLD1;FKTN
DE_Cpne4	52wk	DOWN	GO_Biological_Process_2025	Skeletal System Development (GO:0001501)	3/160	0.0635937	0.304147	-0.516916	3.39628	9.35758	WWOX;FGFR2;PAPSS1
DE_Cpne4	52wk	DOWN	GO_Biological_Process_2025	Regulation of Cellular Component Organization (GO:0051128)	3/159	0.0626514	0.304147	-0.516916	3.41823	9.46906	CAMK2D;CTTNBP2;CDH13
DE_Cpne4	52wk	DOWN	GO_Biological_Process_2025	Neuron Development (GO:0048666)	3/159	0.0626514	0.304147	-0.516916	3.41823	9.46906	RB1;ALK;TENM3
DE_Cpne4	52wk	DOWN	GO_Biological_Process_2025	Regulation of Cell Communication by Electrical Coupling Involved in Cardiac Conduction (GO:1901844)	2025-01-11	0.0609578	0.304147	-0.516916	17.5894	49.2076	CAMK2D
DE_Cpne4	52wk	DOWN	GO_Biological_Process_2025	Negative Regulation of D-glucose Transmembrane Transport (GO:0010829)	2025-01-11	0.0609578	0.304147	-0.516916	17.5894	49.2076	PID1
DE_Cpne4	52wk	DOWN	GO_Biological_Process_2025	Negative Regulation of TOR Signaling (GO:0032007)	1970-02-01	0.0605372	0.304147	-0.516916	5.20431	14.5955	PREX2;UBE3A
DE_Cpne4	52wk	DOWN	GO_Biological_Process_2025	Progesterone Receptor Signaling Pathway (GO:0050847)	2025-01-11	0.0609578	0.304147	-0.516916	17.5894	49.2076	UBE3A
DE_Cpne4	52wk	DOWN	GO_Biological_Process_2025	Cellular Response to Cholesterol (GO:0071397)	2025-01-12	0.0663133	0.304147	-0.516916	15.9895	43.3855	GPLD1
DE_Cpne4	52wk	DOWN	GO_Biological_Process_2025	Positive Regulation of Triglyceride Biosynthetic Process (GO:0010867)	2025-01-11	0.0609578	0.304147	-0.516916	17.5894	49.2076	GPLD1
DE_Cpne4	52wk	DOWN	GO_Biological_Process_2025	+ Reg of Nuclear-Transcribed mRNA Cat Proc, Deadenylation-Dep Decay (GO:1900153)	2025-01-11	0.0609578	0.304147	-0.516916	17.5894	49.2076	CPEB3
DE_Cpne4	52wk	DOWN	GO_Biological_Process_2025	Positive Regulation of Metaphase/Anaphase Transition of Cell Cycle (GO:1902101)	2025-01-11	0.0609578	0.304147	-0.516916	17.5894	49.2076	RB1
DE_Cpne4	52wk	DOWN	GO_Biological_Process_2025	Positive Regulation of Circadian Rhythm (GO:0042753)	2025-01-11	0.0609578	0.304147	-0.516916	17.5894	49.2076	RORA
DE_Cpne4	52wk	DOWN	GO_Biological_Process_2025	Complement Receptor Mediated Signaling Pathway (GO:0002430)	2025-01-11	0.0609578	0.304147	-0.516916	17.5894	49.2076	GPLD1
DE_Cpne4	52wk	DOWN	GO_Biological_Process_2025	Regulation of Ventricular Cardiac Muscle Cell Action Potential (GO:0098911)	2025-01-11	0.0609578	0.304147	-0.516916	17.5894	49.2076	CTNNA3
DE_Cpne4	52wk	DOWN	GO_Biological_Process_2025	Regulation of Smooth Muscle Cell Differentiation (GO:0051150)	2025-01-11	0.0609578	0.304147	-0.516916	17.5894	49.2076	FGFR2
DE_Cpne4	52wk	DOWN	GO_Biological_Process_2025	Regulation of Purine Nucleotide Catabolic Process (GO:0033121)	2025-01-11	0.0609578	0.304147	-0.516916	17.5894	49.2076	PRKAG2
DE_Cpne4	52wk	DOWN	GO_Biological_Process_2025	Regulation of Mesenchymal Cell Proliferation (GO:0010464)	2025-01-11	0.0609578	0.304147	-0.516916	17.5894	49.2076	FGFR2
DE_Cpne4	52wk	DOWN	GO_Biological_Process_2025	Regulation of Glycoprotein Biosynthetic Process (GO:0010559)	2025-01-11	0.0609578	0.304147	-0.516916	17.5894	49.2076	FKTN
DE_Cpne4	52wk	DOWN	GO_Biological_Process_2025	Regulation of Ferroptosis (GO:0110075)	2025-01-11	0.0609578	0.304147	-0.516916	17.5894	49.2076	FTH1
DE_Cpne4	52wk	DOWN	GO_Biological_Process_2025	Inositol Phosphate Biosynthetic Process (GO:0032958)	2025-01-10	0.0555719	0.304147	-0.516916	19.5447	56.4858	PPIP5K1
DE_Cpne4	52wk	DOWN	GO_Biological_Process_2025	Alpha-Linolenic Acid Metabolic Process (GO:0036109)	2025-01-09	0.0501554	0.304147	-0.516916	21.9889	65.8048	ELOVL5
DE_Cpne4	52wk	DOWN	GO_Biological_Process_2025	Regulation of Cell Differentiation (GO:0045595)	4/201	0.0280879	0.304147	-0.516916	3.63433	12.9833	ALK;SMARCD3;NSUN2;FGFR2
DE_Cpne4	52wk	DOWN	GO_Biological_Process_2025	Protein Glycosylation (GO:0006486)	3/145	0.0501672	0.304147	-0.516916	3.7579	11.2451	GALNT11;GALNTL6;FKTN
DE_Cpne4	52wk	DOWN	GO_Biological_Process_2025	Lipid Phosphorylation (GO:0046834)	2025-01-08	0.044708	0.304147	-0.516916	25.1315	78.0986	DGKI
DE_Cpne4	52wk	DOWN	GO_Biological_Process_2025	Positive Regulation of Purine Nucleotide Biosynthetic Process (GO:1900373)	2025-01-09	0.0501554	0.304147	-0.516916	21.9889	65.8048	PID1
DE_Cpne4	52wk	DOWN	GO_Biological_Process_2025	Positive Regulation of Neuroblast Proliferation (GO:0002052)	2025-01-10	0.0555719	0.304147	-0.516916	19.5447	56.4858	SMARCD3
DE_Cpne4	52wk	DOWN	GO_Biological_Process_2025	Glucan Metabolic Process (GO:0044042)	2025-01-10	0.0555719	0.304147	-0.516916	19.5447	56.4858	PRKAG2
DE_Cpne4	52wk	DOWN	GO_Biological_Process_2025	Positive Regulation of Gluconeogenesis (GO:0045722)	2025-01-10	0.0555719	0.304147	-0.516916	19.5447	56.4858	PRKAG2
DE_Cpne4	52wk	DOWN	GO_Biological_Process_2025	Synaptic Signaling (GO:0099536)	2025-01-10	0.0555719	0.304147	-0.516916	19.5447	56.4858	GRM1
DE_Cpne4	52wk	DOWN	GO_Biological_Process_2025	Response to Sterol (GO:0036314)	2025-01-10	0.0555719	0.304147	-0.516916	19.5447	56.4858	RORA
DE_Cpne4	52wk	DOWN	GO_Biological_Process_2025	Positive Regulation of T-helper 17 Cell Differentiation (GO:2000321)	2025-01-10	0.0555719	0.304147	-0.516916	19.5447	56.4858	BRD4
DE_Cpne4	52wk	DOWN	GO_Biological_Process_2025	Regulation of Triglyceride Catabolic Process (GO:0010896)	2025-01-10	0.0555719	0.304147	-0.516916	19.5447	56.4858	GPLD1
DE_Cpne4	52wk	DOWN	GO_Biological_Process_2025	Regulation of Inflammatory Response (GO:0050727)	4/249	0.0542636	0.304147	-0.516916	2.91518	8.49454	RB1;OTULIN;RORA;BRD4
DE_Cpne4	52wk	DOWN	GO_Biological_Process_2025	Positive Regulation of Mitotic Cell Cycle Phase Transition (GO:1901992)	1964-02-01	0.0516491	0.304147	-0.516916	5.70968	16.9194	RB1;BRD4
DE_Cpne4	52wk	DOWN	GO_Biological_Process_2025	RNA Metabolic Process (GO:0016070)	1963-02-01	0.0502175	0.304147	-0.516916	5.80357	17.3608	ATXN2L;PCBP3
DE_Cpne4	52wk	DOWN	GO_Biological_Process_2025	Negative Regulation of Metabolic Process (GO:0009892)	1963-02-01	0.0502175	0.304147	-0.516916	5.80357	17.3608	RB1;LGR4
DE_Cpne4	52wk	DOWN	GO_Biological_Process_2025	Regulation of Cellular Response to Insulin Stimulus (GO:1900076)	2025-01-09	0.0501554	0.304147	-0.516916	21.9889	65.8048	GPLD1
DE_Cpne4	52wk	DOWN	GO_Biological_Process_2025	Positive Regulation of Cell Fate Commitment (GO:0010455)	2025-01-08	0.044708	0.304147	-0.516916	25.1315	78.0986	BRD4
DE_Cpne4	52wk	DOWN	GO_Biological_Process_2025	Positive Regulation of Protein Acetylation (GO:1901985)	2025-01-09	0.0501554	0.304147	-0.516916	21.9889	65.8048	DIP2B
DE_Cpne4	52wk	DOWN	GO_Biological_Process_2025	Monoubiquitinated Protein Deubiquitination (GO:0035520)	2025-01-08	0.044708	0.304147	-0.516916	25.1315	78.0986	USP32
DE_Cpne4	52wk	DOWN	GO_Biological_Process_2025	Positive Regulation of Phospholipase Activity (GO:0010518)	2025-01-09	0.0501554	0.304147	-0.516916	21.9889	65.8048	FGFR2
DE_Cpne4	52wk	DOWN	GO_Biological_Process_2025	Positive Regulation of Mesenchymal Cell Proliferation (GO:0002053)	2025-01-09	0.0501554	0.304147	-0.516916	21.9889	65.8048	FGFR2
DE_Cpne4	52wk	DOWN	GO_Biological_Process_2025	Positive Regulation of Lipase Activity (GO:0060193)	2025-01-09	0.0501554	0.304147	-0.516916	21.9889	65.8048	FGFR2
DE_Cpne4	52wk	DOWN	GO_Biological_Process_2025	Desensitization of G Protein-Coupled Receptor Signaling Pathway (GO:0002029)	2025-01-09	0.0501554	0.304147	-0.516916	21.9889	65.8048	GRK3
DE_Cpne4	52wk	DOWN	GO_Biological_Process_2025	Response to Platelet-Derived Growth Factor (GO:0036119)	2025-01-09	0.0501554	0.304147	-0.516916	21.9889	65.8048	MTSS2
DE_Cpne4	52wk	DOWN	GO_Biological_Process_2025	Negative Regulation of Triglyceride Metabolic Process (GO:0090209)	2025-01-09	0.0501554	0.304147	-0.516916	21.9889	65.8048	GPLD1
DE_Cpne4	52wk	DOWN	GO_Biological_Process_2025	Protein O-linked Glycosylation via Threonine (GO:0018243)	2025-02-09	0.00112949	0.304147	-0.516916	50.7117	344.129	GALNT11;GALNTL6
DE_Cpne4	52wk	DOWN	GO_Biological_Process_2025	Negative Regulation of Cytoplasmic Translation (GO:2000766)	2025-01-09	0.0501554	0.304147	-0.516916	21.9889	65.8048	CPEB3
DE_Cpne4	52wk	DOWN	GO_Biological_Process_2025	Mitotic Cytokinesis (GO:0000281)	1962-02-01	0.0488006	0.304147	-0.516916	5.9006	17.8199	SON;EXOC5
DE_Cpne4	52wk	DOWN	GO_Biological_Process_2025	Negative Regulation of Canonical NF-kappaB Signal Transduction (GO:0043124)	1961-02-01	0.0473988	0.304147	-0.516916	6.00091	18.2977	USP32;RORA
DE_Cpne4	52wk	DOWN	GO_Biological_Process_2025	Protein Autophosphorylation (GO:0046777)	3/140	0.0460368	0.304147	-0.516916	3.89603	11.9932	ALK;CAMK2D;FGFR2
DE_Cpne4	52wk	DOWN	GO_Biological_Process_2025	Regulation of Melanin Biosynthetic Process (GO:0048021)	2025-01-09	0.0501554	0.304147	-0.516916	21.9889	65.8048	ZEB2
DE_Cpne4	52wk	DOWN	GO_Biological_Process_2025	Regulation of Anatomical Structure Morphogenesis (GO:0022603)	3/127	0.0361348	0.304147	-0.516916	4.30732	14.3025	PID1;FGFR2;PPFIA2
DE_Cpne4	52wk	DOWN	GO_Biological_Process_2025	Cellular Response to Lipid (GO:0071396)	4/234	0.0450274	0.304147	-0.516916	3.10767	9.63527	BRINP2;PID1;RORA;GPLD1
DE_Cpne4	52wk	DOWN	GO_Biological_Process_2025	Fatty Acid Elongation, Saturated Fatty Acid (GO:0019367)	2025-01-07	0.0392297	0.304147	-0.516916	29.3215	94.9525	ELOVL5
DE_Cpne4	52wk	DOWN	GO_Biological_Process_2025	Homophilic Cell Adhesion via Plasma Membrane Adhesion Molecules (GO:0007156)	1959-02-01	0.0446408	0.304147	-0.516916	6.21209	19.3141	TENM3;CDH13
DE_Cpne4	52wk	DOWN	GO_Biological_Process_2025	Positive Regulation of Phosphatase Activity (GO:0010922)	2025-01-07	0.0392297	0.304147	-0.516916	29.3215	94.9525	GPLD1
DE_Cpne4	52wk	DOWN	GO_Biological_Process_2025	Negative Regulation of D-glucose Import (GO:0046325)	2025-01-07	0.0392297	0.304147	-0.516916	29.3215	94.9525	PID1
DE_Cpne4	52wk	DOWN	GO_Biological_Process_2025	Reg of Cardiac Muscle Cell Action Potential Inv in Reg of Contraction (GO:0098909)	2025-01-07	0.0392297	0.304147	-0.516916	29.3215	94.9525	CAMK2D
DE_Cpne4	52wk	DOWN	GO_Biological_Process_2025	Cellular Response to Fibroblast Growth Factor Stimulus (GO:0044344)	1956-02-01	0.0406217	0.304147	-0.516916	6.5582	21.0089	FGF14;FGFR2
DE_Cpne4	52wk	DOWN	GO_Biological_Process_2025	Peptidyl-Tyrosine Phosphorylation (GO:0018108)	1958-02-01	0.0432852	0.304147	-0.516916	6.32334	19.8549	ALK;FGFR2
DE_Cpne4	52wk	DOWN	GO_Biological_Process_2025	Regulation of Phospholipase Activity (GO:0010517)	2025-01-08	0.044708	0.304147	-0.516916	25.1315	78.0986	FGFR2
DE_Cpne4	52wk	DOWN	GO_Biological_Process_2025	Negative Regulation of Ferroptosis (GO:0110076)	2025-01-08	0.044708	0.304147	-0.516916	25.1315	78.0986	FTH1
DE_Cpne4	52wk	DOWN	GO_Biological_Process_2025	Negative Regulation of Sodium Ion Transmembrane Transport (GO:1902306)	2025-01-08	0.044708	0.304147	-0.516916	25.1315	78.0986	CAMK2D
DE_Cpne4	52wk	DOWN	GO_Biological_Process_2025	Cellular Response to Platelet-Derived Growth Factor Stimulus (GO:0036120)	2025-01-08	0.044708	0.304147	-0.516916	25.1315	78.0986	MTSS2
DE_Cpne4	52wk	DOWN	GO_Biological_Process_2025	Nucleotide-Binding Oligomerization Domain Containing 2 Signaling Pathway (GO:0070431)	2025-01-08	0.044708	0.304147	-0.516916	25.1315	78.0986	OTULIN
DE_Cpne4	52wk	DOWN	GO_Biological_Process_2025	Phosphatidylethanolamine Biosynthetic Process (GO:0006646)	2025-01-08	0.044708	0.304147	-0.516916	25.1315	78.0986	ETNK1
DE_Cpne4	52wk	DOWN	GO_Biological_Process_2025	Exocrine System Development (GO:0035272)	2025-01-07	0.0392297	0.304147	-0.516916	29.3215	94.9525	FGFR2
DE_Cpne4	52wk	DOWN	GO_Biological_Process_2025	Negative Regulation of Sodium Ion Transport (GO:0010766)	2025-01-07	0.0392297	0.304147	-0.516916	29.3215	94.9525	CAMK2D
DE_Cpne4	52wk	DOWN	GO_Biological_Process_2025	Regulation of Smoothened Signaling Pathway (GO:0008589)	1953-02-01	0.0367492	0.304147	-0.516916	6.94503	22.9439	RORA;FGFR2
DE_Cpne4	52wk	DOWN	GO_Biological_Process_2025	Dense Core Granule Cytoskeletal Transport (GO:0099519)	2025-01-07	0.0392297	0.304147	-0.516916	29.3215	94.9525	PPFIA2
DE_Cpne4	52wk	DOWN	GO_Biological_Process_2025	Positive Regulation of T-helper 17 Cell Lineage Commitment (GO:2000330)	2025-01-07	0.0392297	0.304147	-0.516916	29.3215	94.9525	BRD4
DE_Cpne4	52wk	DOWN	GO_Biological_Process_2025	Positive Regulation of ATP Biosynthetic Process (GO:2001171)	2025-01-07	0.0392297	0.304147	-0.516916	29.3215	94.9525	PID1
DE_Cpne4	52wk	DOWN	GO_Biological_Process_2025	Regulation of Ribonucleoprotein Complex Localization (GO:2000197)	2025-01-07	0.0392297	0.304147	-0.516916	29.3215	94.9525	NSUN2
DE_Cpne4	52wk	DOWN	GO_Biological_Process_2025	Regulation of Protein Glycosylation (GO:0060049)	2025-01-07	0.0392297	0.304147	-0.516916	29.3215	94.9525	FKTN
DE_Cpne4	52wk	DOWN	GO_Biological_Process_2025	Regulation of Positive Chemotaxis (GO:0050926)	2025-01-07	0.0392297	0.304147	-0.516916	29.3215	94.9525	CDH13
DE_Cpne4	52wk	DOWN	GO_Biological_Process_2025	Neuron Projection Arborization (GO:0140058)	2025-01-07	0.0392297	0.304147	-0.516916	29.3215	94.9525	PHACTR1
DE_Cpne4	52wk	DOWN	GO_Biological_Process_2025	Regulation of Neuromuscular Junction Development (GO:1904396)	2025-01-07	0.0392297	0.304147	-0.516916	29.3215	94.9525	LIN7A
DE_Cpne4	52wk	DOWN	GO_Biological_Process_2025	Forebrain Neuron Development (GO:0021884)	2025-01-08	0.044708	0.304147	-0.516916	25.1315	78.0986	FGFR2
DE_Cpne4	52wk	DOWN	GO_Biological_Process_2025	Regulation of mRNA Export From Nucleus (GO:0010793)	2025-01-07	0.0392297	0.304147	-0.516916	29.3215	94.9525	NSUN2
DE_Cpne4	52wk	DOWN	GO_Biological_Process_2025	Regulation of Mitotic Metaphase/Anaphase Transition (GO:0030071)	1951-02-01	0.034252	0.304147	-0.516916	7.22923	24.3915	RB1;SMARCD3
DE_Cpne4	52wk	DOWN	GO_Biological_Process_2025	Notch Receptor Processing (GO:0007220)	2025-01-07	0.0392297	0.304147	-0.516916	29.3215	94.9525	GALNT11
DE_Cpne4	52wk	DOWN	GO_Biological_Process_2025	Negative Regulation of Keratinocyte Proliferation (GO:0010839)	2025-01-07	0.0392297	0.304147	-0.516916	29.3215	94.9525	FGFR2
DE_Cpne4	52wk	DOWN	GO_Biological_Process_2025	Negative Regulation of Protein Kinase Activity (GO:0006469)	1960-02-01	0.0460121	0.304147	-0.516916	6.10468	18.7954	RB1;PRKAG2
DE_Cpne4	52wk	DOWN	GO_Biological_Process_2025	Response to Glucose (GO:0009749)	1951-02-01	0.034252	0.304147	-0.516916	7.22923	24.3915	ZBTB20;GPLD1
DE_Cpne4	52wk	DOWN	GO_Biological_Process_2025	Regulation of Fat Cell Proliferation (GO:0070344)	2025-01-05	0.0281796	0.304147	-0.516916	43.9867	156.996	PID1
DE_Cpne4	52wk	DOWN	GO_Biological_Process_2025	Regulation of Synaptic Assembly at Neuromuscular Junction (GO:0008582)	2025-01-06	0.0337203	0.304147	-0.516916	35.1876	119.274	LIN7A
DE_Cpne4	52wk	DOWN	GO_Biological_Process_2025	Regulation of Wnt Signaling Pathway (GO:0030111)	3/112	0.0262507	0.304147	-0.516916	4.90379	17.8501	WWOX;OTULIN;FGFR2
DE_Cpne4	52wk	DOWN	GO_Biological_Process_2025	Purine Ribonucleotide Biosynthetic Process (GO:0009152)	1945-02-01	0.0271871	0.304147	-0.516916	8.24045	29.7069	PRKAG2;PAPSS1
DE_Cpne4	52wk	DOWN	GO_Biological_Process_2025	Regulation of Signal Transduction (GO:0009966)	4/211	0.0327317	0.304147	-0.516916	3.457	11.8209	GALNT11;RORA;FGFR2;KCTD16
DE_Cpne4	52wk	DOWN	GO_Biological_Process_2025	Positive Regulation of Secondary Metabolite Biosynthetic Process (GO:1900378)	2025-01-06	0.0337203	0.304147	-0.516916	35.1876	119.274	ZEB2
DE_Cpne4	52wk	DOWN	GO_Biological_Process_2025	Gland Morphogenesis (GO:0022612)	2025-01-06	0.0337203	0.304147	-0.516916	35.1876	119.274	FGFR2
DE_Cpne4	52wk	DOWN	GO_Biological_Process_2025	Positive Regulation of Melanin Biosynthetic Process (GO:0048023)	2025-01-06	0.0337203	0.304147	-0.516916	35.1876	119.274	ZEB2
DE_Cpne4	52wk	DOWN	GO_Biological_Process_2025	Fatty Acid Elongation, Unsaturated Fatty Acid (GO:0019368)	2025-01-06	0.0337203	0.304147	-0.516916	35.1876	119.274	ELOVL5
DE_Cpne4	52wk	DOWN	GO_Biological_Process_2025	Fatty Acid Elongation, Polyunsaturated Fatty Acid (GO:0034626)	2025-01-06	0.0337203	0.304147	-0.516916	35.1876	119.274	ELOVL5
DE_Cpne4	52wk	DOWN	GO_Biological_Process_2025	Fatty Acid Elongation, Monounsaturated Fatty Acid (GO:0034625)	2025-01-06	0.0337203	0.304147	-0.516916	35.1876	119.274	ELOVL5
DE_Cpne4	52wk	DOWN	GO_Biological_Process_2025	Epithelial Tube Formation (GO:0072175)	2025-01-06	0.0337203	0.304147	-0.516916	35.1876	119.274	FGFR2
DE_Cpne4	52wk	DOWN	GO_Biological_Process_2025	Synaptic Vesicle Localization (GO:0097479)	2025-01-06	0.0337203	0.304147	-0.516916	35.1876	119.274	SYN2
DE_Cpne4	52wk	DOWN	GO_Biological_Process_2025	Synaptic Vesicle Clustering (GO:0097091)	2025-01-06	0.0337203	0.304147	-0.516916	35.1876	119.274	SYN2
DE_Cpne4	52wk	DOWN	GO_Biological_Process_2025	Dendrite Arborization (GO:0140059)	2025-01-06	0.0337203	0.304147	-0.516916	35.1876	119.274	PHACTR1
DE_Cpne4	52wk	DOWN	GO_Biological_Process_2025	Regulation of Response to Nutrient Levels (GO:0032107)	2025-01-06	0.0337203	0.304147	-0.516916	35.1876	119.274	PRKAG2
DE_Cpne4	52wk	DOWN	GO_Biological_Process_2025	Protein K11-linked Deubiquitination (GO:0035871)	2025-01-10	0.0555719	0.304147	-0.516916	19.5447	56.4858	OTUD7A
DE_Cpne4	52wk	DOWN	GO_Biological_Process_2025	Regulation of Collagen Fibril Organization (GO:1904026)	2025-01-06	0.0337203	0.304147	-0.516916	35.1876	119.274	RB1
DE_Cpne4	52wk	DOWN	GO_Biological_Process_2025	Negative Regulation of Cell Growth (GO:0030308)	3/121	0.0319807	0.304147	-0.516916	4.52771	15.5872	RB1;DIP2B;TMEM196
DE_Cpne4	52wk	DOWN	GO_Biological_Process_2025	Cell Surface Receptor Protein Tyrosine Kinase Signaling Pathway (GO:0007169)	5/296	0.0273309	0.304147	-0.516916	3.08884	11.119	ALK;FGF14;RORA;GPLD1;FGFR2
DE_Cpne4	52wk	DOWN	GO_Biological_Process_2025	Negative Regulation of Inflammatory Response (GO:0050728)	3/121	0.0319807	0.304147	-0.516916	4.52771	15.5872	RB1;OTULIN;RORA
DE_Cpne4	52wk	DOWN	GO_Biological_Process_2025	Negative Regulation of Defense Response (GO:0031348)	3/121	0.0319807	0.304147	-0.516916	4.52771	15.5872	RB1;OTULIN;RORA
DE_Cpne4	52wk	DOWN	GO_Biological_Process_2025	Cardiac Conduction (GO:0061337)	1947-02-01	0.0294691	0.304147	-0.516916	7.87341	27.7492	CAMK2D;CTNNA3
DE_Cpne4	52wk	DOWN	GO_Biological_Process_2025	Negative Regulation of Cold-Induced Thermogenesis (GO:0120163)	1947-02-01	0.0294691	0.304147	-0.516916	7.87341	27.7492	RB1;LGR4
DE_Cpne4	52wk	DOWN	GO_Biological_Process_2025	Neurotransmitter Transport (GO:0006836)	1946-02-01	0.0283188	0.304147	-0.516916	8.05276	28.7019	LIN7A;SYN2
DE_Cpne4	52wk	DOWN	GO_Biological_Process_2025	Positive Regulation of Lipoprotein Particle Clearance (GO:0010986)	2025-01-05	0.0281796	0.304147	-0.516916	43.9867	156.996	GPLD1
DE_Cpne4	52wk	DOWN	GO_Biological_Process_2025	Epithelial Tube Branching Involved in Lung Morphogenesis (GO:0060441)	2025-01-05	0.0281796	0.304147	-0.516916	43.9867	156.996	FGFR2
DE_Cpne4	52wk	DOWN	GO_Biological_Process_2025	Regulation of Stress Granule Assembly (GO:0062028)	2025-01-05	0.0281796	0.304147	-0.516916	43.9867	156.996	USP32
DE_Cpne4	52wk	DOWN	GO_Biological_Process_2025	Regulation of Peptidyl-Lysine Acetylation (GO:2000756)	2025-01-05	0.0281796	0.304147	-0.516916	43.9867	156.996	DIP2B
DE_Cpne4	52wk	DOWN	GO_Biological_Process_2025	Regulation of Morphogenesis of a Branching Structure (GO:0060688)	2025-01-05	0.0281796	0.304147	-0.516916	43.9867	156.996	FGFR2
DE_Cpne4	52wk	DOWN	GO_Biological_Process_2025	Skeletal System Morphogenesis (GO:0048705)	1943-02-01	0.0249807	0.304147	-0.516916	8.64329	31.8907	WWOX;FGFR2
DE_Cpne4	52wk	DOWN	GO_Biological_Process_2025	Peptidyl-Threonine Modification (GO:0018210)	1944-03-01	0.00201495	0.304147	-0.516916	13.0817	81.2005	GALNT11;CAMK2D;GALNTL6
DE_Cpne4	52wk	DOWN	GO_Biological_Process_2025	Positive Regulation of Lipid Biosynthetic Process (GO:0046889)	1940-03-01	0.0015282	0.304147	-0.516916	14.4989	94.006	ELOVL5;ZBTB20;GPLD1
DE_Cpne4	52wk	DOWN	GO_Biological_Process_2025	Positive Regulation of Canonical Wnt Signaling Pathway (GO:0090263)	1989-03-01	0.0143628	0.304147	-0.516916	6.2225	26.4028	ZEB2;FGFR2;LGR4
DE_Cpne4	52wk	DOWN	GO_Biological_Process_2025	Regulation of Lipid Metabolic Process (GO:0019216)	1951-02-01	0.034252	0.304147	-0.516916	7.22923	24.3915	PRKAG2;RORA
DE_Cpne4	52wk	DOWN	GO_Biological_Process_2025	Inositol Metabolic Process (GO:0006020)	2025-01-06	0.0337203	0.304147	-0.516916	35.1876	119.274	PPIP5K1
DE_Cpne4	52wk	DOWN	GO_Biological_Process_2025	Regulation of Glycolytic Process (GO:0006110)	1942-02-01	0.0239065	0.304147	-0.516916	8.85982	33.0791	PRKAG2;ZBTB20
DE_Cpne4	52wk	DOWN	GO_Biological_Process_2025	Regulation of Heart Rate by Cardiac Conduction (GO:0086091)	1941-02-01	0.022852	0.304147	-0.516916	9.08745	34.3389	CAMK2D;CTNNA3
DE_Cpne4	52wk	DOWN	GO_Biological_Process_2025	Negative Regulation of Kinase Activity (GO:0033673)	1941-02-01	0.022852	0.304147	-0.516916	9.08745	34.3389	RB1;PRKAG2
DE_Cpne4	52wk	DOWN	GO_Biological_Process_2025	Fibroblast Growth Factor Receptor Signaling Pathway (GO:0008543)	1940-02-01	0.0218173	0.304147	-0.516916	9.32707	35.6765	FGF14;FGFR2
DE_Cpne4	52wk	DOWN	GO_Biological_Process_2025	Regulation of D-glucose Import (GO:0046324)	1936-02-01	0.0178832	0.304147	-0.516916	10.4265	41.955	PID1;PRKAG2
DE_Cpne4	52wk	DOWN	GO_Biological_Process_2025	Neurotransmitter Secretion (GO:0007269)	1935-02-01	0.016952	0.304147	-0.516916	10.743	43.803	LIN7A;SYN2
DE_Cpne4	52wk	DOWN	GO_Biological_Process_2025	Chemical Synaptic Transmission (GO:0007268)	5/260	0.0166754	0.304147	-0.516916	3.53139	14.4569	GABRA3;LIN7A;APBA1;SYN2;GRM1
DE_Cpne4	52wk	DOWN	GO_Biological_Process_2025	Positive Regulation of Carbohydrate Metabolic Process (GO:0045913)	1934-02-01	0.0160424	0.304147	-0.516916	11.0792	45.7852	ZBTB20;GPLD1
DE_Cpne4	52wk	DOWN	GO_Biological_Process_2025	Protein O-linked Glycosylation (GO:0006493)	1991-03-01	0.0152398	0.304147	-0.516916	6.08047	25.4397	GALNT11;GALNTL6;FKTN
DE_Cpne4	52wk	DOWN	GO_Biological_Process_2025	Signal Release From Synapse (GO:0099643)	1933-02-01	0.0151545	0.304147	-0.516916	11.4372	47.9157	LIN7A;SYN2
DE_Cpne4	52wk	DOWN	GO_Biological_Process_2025	Regulation of Small Molecule Metabolic Process (GO:0062012)	1933-02-01	0.0151545	0.304147	-0.516916	11.4372	47.9157	PRKAG2;RORA
DE_Cpne4	52wk	DOWN	GO_Biological_Process_2025	Regulation of Cardiac Muscle Cell Action Potential (GO:0098901)	2025-02-28	0.0110516	0.304147	-0.516916	13.6401	61.4512	CAMK2D;CTNNA3
DE_Cpne4	52wk	DOWN	GO_Biological_Process_2025	mRNA Metabolic Process (GO:0016071)	4/101	0.00267319	0.304147	-0.516916	7.41856	43.9511	ATXN2L;SON;PCBP3;NSUN2
DE_Cpne4	52wk	DOWN	GO_Biological_Process_2025	Positive Regulation of ATP Metabolic Process (GO:1903580)	2025-02-28	0.0110516	0.304147	-0.516916	13.6401	61.4512	PID1;ZBTB20
DE_Cpne4	52wk	DOWN	GO_Biological_Process_2025	Regulation of Glucose Metabolic Process (GO:0010906)	2025-02-28	0.0110516	0.304147	-0.516916	13.6401	61.4512	RORA;GPLD1
DE_Cpne4	52wk	DOWN	GO_Biological_Process_2025	DNA Synthesis Involved in DNA Repair (GO:0000731)	2025-02-27	0.0103002	0.304147	-0.516916	14.1864	64.9113	POLA1;USP32
DE_Cpne4	52wk	DOWN	GO_Biological_Process_2025	Regulation of Cardiac Muscle Cell Contraction (GO:0086004)	2025-02-26	0.00957258	0.304147	-0.516916	14.7783	68.702	CAMK2D;CTNNA3
DE_Cpne4	52wk	DOWN	GO_Biological_Process_2025	Protein Deubiquitination (GO:0016579)	1976-03-01	0.00937648	0.304147	-0.516916	7.33543	34.2532	USP32;OTULIN;OTUD7A
DE_Cpne4	52wk	DOWN	GO_Biological_Process_2025	Stress Granule Assembly (GO:0034063)	2025-02-25	0.00886901	0.304147	-0.516916	15.4216	72.87	ATXN2L;ATXN2
DE_Cpne4	52wk	DOWN	GO_Biological_Process_2025	Regulation of Canonical Wnt Signaling Pathway (GO:0060828)	5/216	0.00795966	0.304147	-0.516916	4.27736	20.6741	ZEB2;OTULIN;TMEM196;FGFR2;LGR4
DE_Cpne4	52wk	DOWN	GO_Biological_Process_2025	Regulation of Dendritic Spine Development (GO:0060998)	2025-02-21	0.00630104	0.304147	-0.516916	18.672	94.6117	CPEB3;PPFIA2
DE_Cpne4	52wk	DOWN	GO_Biological_Process_2025	Energy Reserve Metabolic Process (GO:0006112)	2025-02-20	0.00572214	0.304147	-0.516916	19.7103	101.772	PID1;PRKAG2
DE_Cpne4	52wk	DOWN	GO_Biological_Process_2025	Negative Regulation of Lipid Catabolic Process (GO:0050995)	2025-02-19	0.00516908	0.304147	-0.516916	20.8708	109.886	ALK;GPLD1
DE_Cpne4	52wk	DOWN	GO_Biological_Process_2025	Positive Regulation of Glucose Metabolic Process (GO:0010907)	2025-02-18	0.00464218	0.304147	-0.516916	22.1763	119.144	PRKAG2;GPLD1
DE_Cpne4	52wk	DOWN	GO_Biological_Process_2025	Sprouting Angiogenesis (GO:0002040)	1958-03-01	0.00443118	0.304147	-0.516916	9.74496	52.8088	OTULIN;CDH13;GPLD1
DE_Cpne4	52wk	DOWN	GO_Biological_Process_2025	Cellular Response to Sterol (GO:0036315)	2025-02-17	0.00414174	0.304147	-0.516916	23.656	129.792	RORA;GPLD1
DE_Cpne4	52wk	DOWN	GO_Biological_Process_2025	Positive Regulation of Nuclear-Transcribed mRNA poly(A) Tail Shortening (GO:0060213)	2025-01-12	0.0663133	0.304147	-0.516916	15.9895	43.3855	CPEB3
DE_Cpne4	52wk	DOWN	GO_Biological_Process_2025	Regulation of Cardiac Muscle Cell Proliferation (GO:0060043)	2025-01-21	0.11317	0.307755	-0.511795	8.79027	19.1528	FGFR2
DE_Cpne4	52wk	DOWN	GO_Biological_Process_2025	Inhibitory Synapse Assembly (GO:1904862)	2025-01-21	0.11317	0.307755	-0.511795	8.79027	19.1528	GABRA3
DE_Cpne4	52wk	DOWN	GO_Biological_Process_2025	Long-Term Memory (GO:0007616)	2025-01-21	0.11317	0.307755	-0.511795	8.79027	19.1528	CPEB3
DE_Cpne4	52wk	DOWN	GO_Biological_Process_2025	Positive Regulation of Extracellular Matrix Organization (GO:1903055)	2025-01-21	0.11317	0.307755	-0.511795	8.79027	19.1528	RB1
DE_Cpne4	52wk	DOWN	GO_Biological_Process_2025	Chromatin Organization (GO:0006325)	4/323	0.113282	0.307755	-0.511795	2.23049	4.85774	RB1;SMARCD3;KAT6B;BRD4
DE_Cpne4	52wk	DOWN	GO_Biological_Process_2025	Glycogen Metabolic Process (GO:0005977)	2025-01-20	0.108081	0.307755	-0.511795	9.25338	20.5876	PRKAG2
DE_Cpne4	52wk	DOWN	GO_Biological_Process_2025	Endoplasmic Reticulum Calcium Ion Homeostasis (GO:0032469)	2025-01-21	0.11317	0.307755	-0.511795	8.79027	19.1528	CAMK2D
DE_Cpne4	52wk	DOWN	GO_Biological_Process_2025	Positive Regulation of Cardiac Muscle Hypertrophy (GO:0010613)	2025-01-20	0.108081	0.307755	-0.511795	9.25338	20.5876	CAMK2D
DE_Cpne4	52wk	DOWN	GO_Biological_Process_2025	Vasodilation (GO:0042311)	2025-01-21	0.11317	0.307755	-0.511795	8.79027	19.1528	KCNMA1
DE_Cpne4	52wk	DOWN	GO_Biological_Process_2025	Regulation of Generation of Precursor Metabolites and Energy (GO:0043467)	2025-01-21	0.11317	0.307755	-0.511795	8.79027	19.1528	PRKAG2
DE_Cpne4	52wk	DOWN	GO_Biological_Process_2025	Cellular Response to pH (GO:0071467)	2025-01-21	0.11317	0.307755	-0.511795	8.79027	19.1528	GPLD1
DE_Cpne4	52wk	DOWN	GO_Biological_Process_2025	Regulation of Transcription Regulatory Region DNA Binding (GO:2000677)	2025-01-21	0.11317	0.307755	-0.511795	8.79027	19.1528	RB1
DE_Cpne4	52wk	DOWN	GO_Biological_Process_2025	Regulation of Membrane Depolarization (GO:0003254)	2025-01-21	0.11317	0.307755	-0.511795	8.79027	19.1528	CAMK2D
DE_Cpne4	52wk	DOWN	GO_Biological_Process_2025	DNA Replication Initiation (GO:0006270)	2025-01-21	0.11317	0.307755	-0.511795	8.79027	19.1528	POLA1
DE_Cpne4	52wk	DOWN	GO_Biological_Process_2025	Positive Regulation of Neuron Projection Development (GO:0010976)	1999-02-01	0.109537	0.307755	-0.511795	3.64304	8.05658	ALK;TENM3
DE_Cpne4	52wk	DOWN	GO_Biological_Process_2025	Regulation of Cell Cycle (GO:0051726)	4/318	0.108634	0.307755	-0.511795	2.26659	5.0313	RB1;SON;PRKAG2;FGFR2
DE_Cpne4	52wk	DOWN	GO_Biological_Process_2025	Response to Cholesterol (GO:0070723)	2025-01-20	0.108081	0.307755	-0.511795	9.25338	20.5876	GPLD1
DE_Cpne4	52wk	DOWN	GO_Biological_Process_2025	Iron Ion Transport (GO:0006826)	2025-01-20	0.108081	0.307755	-0.511795	9.25338	20.5876	FTH1
DE_Cpne4	52wk	DOWN	GO_Biological_Process_2025	Positive Regulation of Small Molecule Metabolic Process (GO:0062013)	2025-01-19	0.102963	0.307755	-0.511795	9.76794	22.2063	GPLD1
DE_Cpne4	52wk	DOWN	GO_Biological_Process_2025	Myoblast Differentiation (GO:0045445)	2025-01-21	0.11317	0.307755	-0.511795	8.79027	19.1528	RB1
DE_Cpne4	52wk	DOWN	GO_Biological_Process_2025	Response to Fatty Acid (GO:0070542)	2025-01-20	0.108081	0.307755	-0.511795	9.25338	20.5876	PID1
DE_Cpne4	52wk	DOWN	GO_Biological_Process_2025	Regulation of TORC1 Signaling (GO:1903432)	1997-02-01	0.105889	0.307755	-0.511795	3.72011	8.35302	USP32;UBE3A
DE_Cpne4	52wk	DOWN	GO_Biological_Process_2025	Response to Calcium Ion (GO:0051592)	1995-02-01	0.102275	0.307755	-0.511795	3.8005	8.66547	CAMK2D;KCNMA1
DE_Cpne4	52wk	DOWN	GO_Biological_Process_2025	Regulation of Nuclear-Transcribed mRNA Catabolic Process, Deadenylation-Dependent Decay (GO:1900151)	2025-01-20	0.108081	0.307755	-0.511795	9.25338	20.5876	CPEB3
DE_Cpne4	52wk	DOWN	GO_Biological_Process_2025	Regulation of Translation (GO:0006417)	3/201	0.107535	0.307755	-0.511795	2.68741	5.99278	ATXN2;CPEB3;EIF4G3
DE_Cpne4	52wk	DOWN	GO_Biological_Process_2025	Cellular Response to Fatty Acid (GO:0071398)	2025-01-20	0.108081	0.307755	-0.511795	9.25338	20.5876	PID1
DE_Cpne4	52wk	DOWN	GO_Biological_Process_2025	Nucleosome Disassembly (GO:0006337)	2025-01-20	0.108081	0.307755	-0.511795	9.25338	20.5876	SMARCD3
DE_Cpne4	52wk	DOWN	GO_Biological_Process_2025	Regulation of Sodium Ion Transmembrane Transport (GO:1902305)	2025-01-20	0.108081	0.307755	-0.511795	9.25338	20.5876	CAMK2D
DE_Cpne4	52wk	DOWN	GO_Biological_Process_2025	Sensory Perception of Sound (GO:0007605)	1996-02-01	0.104078	0.307755	-0.511795	3.75988	8.50717	TIMM9;RORA
DE_Cpne4	52wk	DOWN	GO_Biological_Process_2025	Regulation of Fatty Acid Metabolic Process (GO:0019217)	2025-01-20	0.108081	0.307755	-0.511795	9.25338	20.5876	PRKAG2
DE_Cpne4	52wk	DOWN	GO_Biological_Process_2025	Mitotic Sister Chromatid Cohesion (GO:0007064)	2025-01-19	0.102963	0.307755	-0.511795	9.76794	22.2063	RB1
DE_Cpne4	52wk	DOWN	GO_Biological_Process_2025	Positive Regulation of Purine Nucleotide Catabolic Process (GO:0033123)	2025-01-19	0.102963	0.307755	-0.511795	9.76794	22.2063	ZBTB20
DE_Cpne4	52wk	DOWN	GO_Biological_Process_2025	Positive Regulation of Glycolytic Process (GO:0045821)	2025-01-19	0.102963	0.307755	-0.511795	9.76794	22.2063	ZBTB20
DE_Cpne4	52wk	DOWN	GO_Biological_Process_2025	Embryonic Digestive Tract Development (GO:0048566)	2025-01-19	0.102963	0.307755	-0.511795	9.76794	22.2063	FGFR2
DE_Cpne4	52wk	DOWN	GO_Biological_Process_2025	Cell Projection Organization (GO:0030030)	2025-01-19	0.102963	0.307755	-0.511795	9.76794	22.2063	MTSS2
DE_Cpne4	52wk	DOWN	GO_Biological_Process_2025	Response to Fibroblast Growth Factor (GO:0071774)	2025-01-19	0.102963	0.307755	-0.511795	9.76794	22.2063	KCNH8
DE_Cpne4	52wk	DOWN	GO_Biological_Process_2025	cGMP-mediated Signaling (GO:0019934)	2025-01-19	0.102963	0.307755	-0.511795	9.76794	22.2063	GUCY1A2
DE_Cpne4	52wk	DOWN	GO_Biological_Process_2025	Outflow Tract Septum Morphogenesis (GO:0003148)	2025-01-24	0.128265	0.313657	-0.503545	7.64255	15.6952	FGFR2
DE_Cpne4	52wk	DOWN	GO_Biological_Process_2025	Regulation of Toll-Like Receptor Signaling Pathway (GO:0034121)	2025-01-25	0.13324	0.313657	-0.503545	7.32375	14.7618	LGR4
DE_Cpne4	52wk	DOWN	GO_Biological_Process_2025	Nucleic Acid Metabolic Process (GO:0090304)	2025-01-25	0.13324	0.313657	-0.503545	7.32375	14.7618	ATXN2
DE_Cpne4	52wk	DOWN	GO_Biological_Process_2025	Regulation of Cell Growth (GO:0001558)	3/222	0.13358	0.313657	-0.503545	2.42713	4.88594	RB1;CAMK2D;TMEM196
DE_Cpne4	52wk	DOWN	GO_Biological_Process_2025	Response to Ketone (GO:1901654)	2025-01-24	0.128265	0.313657	-0.503545	7.64255	15.6952	UBE3A
DE_Cpne4	52wk	DOWN	GO_Biological_Process_2025	Lamellipodium Assembly (GO:0030032)	2025-01-25	0.13324	0.313657	-0.503545	7.32375	14.7618	CDH13
DE_Cpne4	52wk	DOWN	GO_Biological_Process_2025	Vesicle Cytoskeletal Trafficking (GO:0099518)	2025-01-25	0.13324	0.313657	-0.503545	7.32375	14.7618	PPFIA2
DE_Cpne4	52wk	DOWN	GO_Biological_Process_2025	Steroid Biosynthetic Process (GO:0006694)	2025-01-25	0.13324	0.313657	-0.503545	7.32375	14.7618	PRKAG2
DE_Cpne4	52wk	DOWN	GO_Biological_Process_2025	Response to Hexose (GO:0009746)	2025-01-25	0.13324	0.313657	-0.503545	7.32375	14.7618	GPLD1
DE_Cpne4	52wk	DOWN	GO_Biological_Process_2025	Cellular Response to Low-Density Lipoprotein Particle Stimulus (GO:0071404)	2025-01-25	0.13324	0.313657	-0.503545	7.32375	14.7618	CDH13
DE_Cpne4	52wk	DOWN	GO_Biological_Process_2025	Phosphatidylethanolamine Metabolic Process (GO:0046337)	2025-01-25	0.13324	0.313657	-0.503545	7.32375	14.7618	ETNK1
DE_Cpne4	52wk	DOWN	GO_Biological_Process_2025	Ventricular Cardiac Muscle Tissue Development (GO:0003229)	2025-01-24	0.128265	0.313657	-0.503545	7.64255	15.6952	FGFR2
DE_Cpne4	52wk	DOWN	GO_Biological_Process_2025	Negative Regulation of Axonogenesis (GO:0050771)	2025-01-25	0.13324	0.313657	-0.503545	7.32375	14.7618	DIP2B
DE_Cpne4	52wk	DOWN	GO_Biological_Process_2025	Regulation of Muscle Cell Differentiation (GO:0051147)	2025-01-25	0.13324	0.313657	-0.503545	7.32375	14.7618	FGFR2
DE_Cpne4	52wk	DOWN	GO_Biological_Process_2025	Regulation of G1/S Transition of Mitotic Cell Cycle (GO:2000045)	2/111	0.132076	0.313657	-0.503545	3.24001	6.559	RB1;SMARCD3
DE_Cpne4	52wk	DOWN	GO_Biological_Process_2025	Glycerophospholipid Biosynthetic Process (GO:0046474)	2/110	0.130158	0.313657	-0.503545	3.27017	6.66789	ETNK1;DGKI
DE_Cpne4	52wk	DOWN	GO_Biological_Process_2025	Mitochondrial Cytochrome C Oxidase Assembly (GO:0033617)	2025-01-24	0.128265	0.313657	-0.503545	7.64255	15.6952	COX16
DE_Cpne4	52wk	DOWN	GO_Biological_Process_2025	Potassium Ion Homeostasis (GO:0055075)	2025-01-24	0.128265	0.313657	-0.503545	7.64255	15.6952	KCNMA1
DE_Cpne4	52wk	DOWN	GO_Biological_Process_2025	Positive Regulation of Transforming Growth Factor Beta Receptor Signaling Pathway (GO:0030511)	2025-01-24	0.128265	0.313657	-0.503545	7.64255	15.6952	ZEB2
DE_Cpne4	52wk	DOWN	GO_Biological_Process_2025	Ear Morphogenesis (GO:0042471)	2025-01-24	0.128265	0.313657	-0.503545	7.64255	15.6952	FGFR2
DE_Cpne4	52wk	DOWN	GO_Biological_Process_2025	Positive Regulation of Cellular Response to Transforming Growth Factor Beta Stimulus (GO:1903846)	2025-01-24	0.128265	0.313657	-0.503545	7.64255	15.6952	ZEB2
DE_Cpne4	52wk	DOWN	GO_Biological_Process_2025	Regulation of Membrane Protein Ectodomain Proteolysis (GO:0051043)	2025-01-25	0.13324	0.313657	-0.503545	7.32375	14.7618	GPLD1
DE_Cpne4	52wk	DOWN	GO_Biological_Process_2025	Negative Regulation of Receptor-Mediated Endocytosis (GO:0048261)	2025-01-24	0.128265	0.313657	-0.503545	7.64255	15.6952	ATXN2
DE_Cpne4	52wk	DOWN	GO_Biological_Process_2025	Regulation of Cardiac Muscle Hypertrophy (GO:0010611)	2025-01-25	0.13324	0.313657	-0.503545	7.32375	14.7618	CAMK2D
DE_Cpne4	52wk	DOWN	GO_Biological_Process_2025	Regulation of Extracellular Matrix Organization (GO:1903053)	2025-01-24	0.128265	0.313657	-0.503545	7.64255	15.6952	RB1
DE_Cpne4	52wk	DOWN	GO_Biological_Process_2025	Regulation of Release of Sequestered Calcium Ion Into Cytosol by Sarcoplasmic Reticulum (GO:0010880)	2025-01-24	0.128265	0.313657	-0.503545	7.64255	15.6952	CAMK2D
DE_Cpne4	52wk	DOWN	GO_Biological_Process_2025	Eye Morphogenesis (GO:0048592)	2025-01-23	0.123262	0.313657	-0.503545	7.99035	16.7273	TENM3
DE_Cpne4	52wk	DOWN	GO_Biological_Process_2025	Negative Regulation of Protein Localization to Cell Periphery (GO:1904376)	2025-01-24	0.128265	0.313657	-0.503545	7.64255	15.6952	PID1
DE_Cpne4	52wk	DOWN	GO_Biological_Process_2025	Regulation of Steroid Metabolic Process (GO:0019218)	2025-01-22	0.118231	0.313657	-0.503545	8.37126	17.8736	RORA
DE_Cpne4	52wk	DOWN	GO_Biological_Process_2025	Positive Regulation of Translation (GO:0045727)	2/108	0.126343	0.313657	-0.503545	3.33221	6.89351	CPEB3;EIF4G3
DE_Cpne4	52wk	DOWN	GO_Biological_Process_2025	Positive Regulation of Dendritic Spine Development (GO:0060999)	2025-01-23	0.123262	0.313657	-0.503545	7.99035	16.7273	CPEB3
DE_Cpne4	52wk	DOWN	GO_Biological_Process_2025	Long-Chain fatty-acyl-CoA Metabolic Process (GO:0035336)	2025-01-23	0.123262	0.313657	-0.503545	7.99035	16.7273	ELOVL5
DE_Cpne4	52wk	DOWN	GO_Biological_Process_2025	Postreplication Repair (GO:0006301)	2025-01-23	0.123262	0.313657	-0.503545	7.99035	16.7273	USP32
DE_Cpne4	52wk	DOWN	GO_Biological_Process_2025	Immune Response-Activating Cell Surface Receptor Signaling Pathway (GO:0002429)	2025-01-23	0.123262	0.313657	-0.503545	7.99035	16.7273	GPLD1
DE_Cpne4	52wk	DOWN	GO_Biological_Process_2025	Gamma-Aminobutyric Acid Signaling Pathway (GO:0007214)	2025-01-23	0.123262	0.313657	-0.503545	7.99035	16.7273	GABRA3
DE_Cpne4	52wk	DOWN	GO_Biological_Process_2025	Translesion Synthesis (GO:0019985)	2025-01-23	0.123262	0.313657	-0.503545	7.99035	16.7273	USP32
DE_Cpne4	52wk	DOWN	GO_Biological_Process_2025	ATP Biosynthetic Process (GO:0006754)	2025-01-24	0.128265	0.313657	-0.503545	7.64255	15.6952	PRKAG2
DE_Cpne4	52wk	DOWN	GO_Biological_Process_2025	Positive Regulation of Neural Precursor Cell Proliferation (GO:2000179)	2025-01-22	0.118231	0.313657	-0.503545	8.37126	17.8736	SMARCD3
DE_Cpne4	52wk	DOWN	GO_Biological_Process_2025	Cellular Response to Interleukin-6 (GO:0071354)	2025-01-23	0.123262	0.313657	-0.503545	7.99035	16.7273	PID1
DE_Cpne4	52wk	DOWN	GO_Biological_Process_2025	Positive Regulation of NF-kappaB Transcription Factor Activity (GO:0051092)	2/105	0.120673	0.313657	-0.503545	3.42979	7.25285	ALK;RORA
DE_Cpne4	52wk	DOWN	GO_Biological_Process_2025	Regulation of Cardiac Muscle Contraction by Calcium Ion Signaling (GO:0010882)	2025-01-22	0.118231	0.313657	-0.503545	8.37126	17.8736	CAMK2D
DE_Cpne4	52wk	DOWN	GO_Biological_Process_2025	protein-DNA Complex Disassembly (GO:0032986)	2025-01-22	0.118231	0.313657	-0.503545	8.37126	17.8736	SMARCD3
DE_Cpne4	52wk	DOWN	GO_Biological_Process_2025	Inositol Phosphate Metabolic Process (GO:0043647)	2025-01-22	0.118231	0.313657	-0.503545	8.37126	17.8736	PPIP5K1
DE_Cpne4	52wk	DOWN	GO_Biological_Process_2025	Diacylglycerol Metabolic Process (GO:0046339)	2025-01-22	0.118231	0.313657	-0.503545	8.37126	17.8736	DGKI
DE_Cpne4	52wk	DOWN	GO_Biological_Process_2025	Cell Migration Involved in Sprouting Angiogenesis (GO:0002042)	2025-01-22	0.118231	0.313657	-0.503545	8.37126	17.8736	GPLD1
DE_Cpne4	52wk	DOWN	GO_Biological_Process_2025	Positive Regulation of Cell Cycle G2/M Phase Transition (GO:1902751)	2025-01-23	0.123262	0.313657	-0.503545	7.99035	16.7273	BRD4
DE_Cpne4	52wk	DOWN	GO_Biological_Process_2025	Negative Regulation of Protein Localization to Plasma Membrane (GO:1903077)	2025-01-27	0.143106	0.313807	-0.503337	6.7597	13.142	PID1
DE_Cpne4	52wk	DOWN	GO_Biological_Process_2025	Regulation of Transcription by RNA Polymerase II (GO:0006357)	17/2250	0.138274	0.313807	-0.503337	1.3855	2.74124	RB1;WWOX;CAMK2D;PID1;SMARCD3;KCNH8;EBF1;ZBTB20;RORA;ZEB2;PCBP3;KAT6B;CDH13;CPEB3;LCORL;FGFR2;BRD4
DE_Cpne4	52wk	DOWN	GO_Biological_Process_2025	Regulation of Protein Localization to Cell Periphery (GO:1904375)	2025-01-27	0.143106	0.313807	-0.503337	6.7597	13.142	CAMK2D
DE_Cpne4	52wk	DOWN	GO_Biological_Process_2025	Regulation of Proteolysis Involved in Protein Catabolic Process (GO:1903050)	2025-01-27	0.143106	0.313807	-0.503337	6.7597	13.142	UBE3A
DE_Cpne4	52wk	DOWN	GO_Biological_Process_2025	Cardiac Muscle Cell Contraction (GO:0086003)	2025-01-27	0.143106	0.313807	-0.503337	6.7597	13.142	CAMK2D
DE_Cpne4	52wk	DOWN	GO_Biological_Process_2025	Regulation of Cation Channel Activity (GO:2001257)	2025-01-27	0.143106	0.313807	-0.503337	6.7597	13.142	CAMK2D
DE_Cpne4	52wk	DOWN	GO_Biological_Process_2025	Positive Regulation of Lipid Metabolic Process (GO:0045834)	2025-01-27	0.143106	0.313807	-0.503337	6.7597	13.142	ZBTB20
DE_Cpne4	52wk	DOWN	GO_Biological_Process_2025	in Utero Embryonic Development (GO:0001701)	2025-01-27	0.143106	0.313807	-0.503337	6.7597	13.142	FGFR2
DE_Cpne4	52wk	DOWN	GO_Biological_Process_2025	Positive Regulation of Vascular Endothelial Growth Factor Production (GO:0010575)	2025-01-27	0.143106	0.313807	-0.503337	6.7597	13.142	RORA
DE_Cpne4	52wk	DOWN	GO_Biological_Process_2025	Regulation of Kinase Activity (GO:0043549)	2025-01-27	0.143106	0.313807	-0.503337	6.7597	13.142	RB1
DE_Cpne4	52wk	DOWN	GO_Biological_Process_2025	Positive Regulation of DNA Binding (GO:0043388)	2025-01-27	0.143106	0.313807	-0.503337	6.7597	13.142	RB1
DE_Cpne4	52wk	DOWN	GO_Biological_Process_2025	Regulation of Keratinocyte Proliferation (GO:0010837)	2025-01-27	0.143106	0.313807	-0.503337	6.7597	13.142	FGFR2
DE_Cpne4	52wk	DOWN	GO_Biological_Process_2025	Respiratory Chain Complex IV Assembly (GO:0008535)	2025-01-27	0.143106	0.313807	-0.503337	6.7597	13.142	COX16
DE_Cpne4	52wk	DOWN	GO_Biological_Process_2025	Regulation of Nucleotide-Excision Repair (GO:2000819)	2025-01-26	0.138187	0.313807	-0.503337	7.03044	13.9143	SMARCD3
DE_Cpne4	52wk	DOWN	GO_Biological_Process_2025	fatty-acyl-CoA Biosynthetic Process (GO:0046949)	2025-01-26	0.138187	0.313807	-0.503337	7.03044	13.9143	ELOVL5
DE_Cpne4	52wk	DOWN	GO_Biological_Process_2025	Acylglycerol Homeostasis (GO:0055090)	2025-01-26	0.138187	0.313807	-0.503337	7.03044	13.9143	RORA
DE_Cpne4	52wk	DOWN	GO_Biological_Process_2025	Cellular Response to Xenobiotic Stimulus (GO:0071466)	2025-01-26	0.138187	0.313807	-0.503337	7.03044	13.9143	GPLD1
DE_Cpne4	52wk	DOWN	GO_Biological_Process_2025	Regulation of Cytoplasmic Translation (GO:2000765)	2025-01-26	0.138187	0.313807	-0.503337	7.03044	13.9143	CPEB3
DE_Cpne4	52wk	DOWN	GO_Biological_Process_2025	Regulation of Fatty Acid Biosynthetic Process (GO:0042304)	2025-01-26	0.138187	0.313807	-0.503337	7.03044	13.9143	ELOVL5
DE_Cpne4	52wk	DOWN	GO_Biological_Process_2025	Regulation of Lipid Catabolic Process (GO:0050994)	2025-01-26	0.138187	0.313807	-0.503337	7.03044	13.9143	ALK
DE_Cpne4	52wk	DOWN	GO_Biological_Process_2025	Negative Regulation of Growth (GO:0045926)	2/115	0.13981	0.313807	-0.503337	3.12468	6.14772	RB1;TMEM196
DE_Cpne4	52wk	DOWN	GO_Biological_Process_2025	Blood Vessel Endothelial Cell Migration (GO:0043534)	2025-01-26	0.138187	0.313807	-0.503337	7.03044	13.9143	GPLD1
DE_Cpne4	52wk	DOWN	GO_Biological_Process_2025	Cell-Cell Adhesion Mediated by Cadherin (GO:0044331)	2025-01-26	0.138187	0.313807	-0.503337	7.03044	13.9143	CDH13
DE_Cpne4	52wk	DOWN	GO_Biological_Process_2025	Respiratory Tube Development (GO:0030323)	2025-01-26	0.138187	0.313807	-0.503337	7.03044	13.9143	FGFR2
DE_Cpne4	52wk	DOWN	GO_Biological_Process_2025	Cellular Response to Hexose Stimulus (GO:0071331)	2025-01-28	0.147996	0.316681	-0.499379	6.50901	12.4359	ZBTB20
DE_Cpne4	52wk	DOWN	GO_Biological_Process_2025	Regulation of Calcium Ion Transmembrane Transport (GO:1903169)	2025-01-28	0.147996	0.316681	-0.499379	6.50901	12.4359	CAMK2D
DE_Cpne4	52wk	DOWN	GO_Biological_Process_2025	Inner Ear Morphogenesis (GO:0042472)	2025-01-28	0.147996	0.316681	-0.499379	6.50901	12.4359	FGFR2
DE_Cpne4	52wk	DOWN	GO_Biological_Process_2025	Establishment of Protein Localization to Mitochondrial Membrane (GO:0090151)	2025-01-28	0.147996	0.316681	-0.499379	6.50901	12.4359	TIMM9
DE_Cpne4	52wk	DOWN	GO_Biological_Process_2025	Positive Regulation of Epithelial Cell Proliferation (GO:0050679)	2/118	0.145674	0.316681	-0.499379	3.04341	5.86277	CDH13;FGFR2
DE_Cpne4	52wk	DOWN	GO_Biological_Process_2025	Long-Term Synaptic Potentiation (GO:0060291)	2025-01-28	0.147996	0.316681	-0.499379	6.50901	12.4359	CAMK2D
DE_Cpne4	52wk	DOWN	GO_Biological_Process_2025	Regulation of Lipid Biosynthetic Process (GO:0046890)	2025-01-28	0.147996	0.316681	-0.499379	6.50901	12.4359	ZBTB20
DE_Cpne4	52wk	DOWN	GO_Biological_Process_2025	Regulation of Insulin Secretion Involved in Cellular Response to Glucose Stimulus (GO:0061178)	2025-01-28	0.147996	0.316681	-0.499379	6.50901	12.4359	GPLD1
DE_Cpne4	52wk	DOWN	GO_Biological_Process_2025	Sterol Biosynthetic Process (GO:0016126)	2025-01-28	0.147996	0.316681	-0.499379	6.50901	12.4359	PRKAG2
DE_Cpne4	52wk	DOWN	GO_Biological_Process_2025	Regulation of Cell Population Proliferation (GO:0042127)	7/769	0.149772	0.318766	-0.496527	1.64187	3.11731	ALK;FTH1;CDH13;TMEM196;GPLD1;FGFR2;FKTN
DE_Cpne4	52wk	DOWN	GO_Biological_Process_2025	Negative Regulation of Catabolic Process (GO:0009895)	2/120	0.149612	0.318766	-0.496527	2.99153	5.68303	ALK;EIF4G3
DE_Cpne4	52wk	DOWN	GO_Biological_Process_2025	Enzyme-Linked Receptor Protein Signaling Pathway (GO:0007167)	2/121	0.151589	0.321773	-0.49245	2.96624	5.59605	ALK;RORA
DE_Cpne4	52wk	DOWN	GO_Biological_Process_2025	Negative Regulation of Protein Localization to Membrane (GO:1905476)	2025-01-29	0.15286	0.321895	-0.492286	6.27623	11.7882	PID1
DE_Cpne4	52wk	DOWN	GO_Biological_Process_2025	Camera-Type Eye Development (GO:0043010)	2025-01-29	0.15286	0.321895	-0.492286	6.27623	11.7882	TENM3
DE_Cpne4	52wk	DOWN	GO_Biological_Process_2025	Regulation of Vascular Endothelial Growth Factor Production (GO:0010574)	2025-01-29	0.15286	0.321895	-0.492286	6.27623	11.7882	RORA
DE_Cpne4	52wk	DOWN	GO_Biological_Process_2025	Negative Regulation of DNA-binding Transcription Factor Activity (GO:0043433)	2/122	0.153571	0.322541	-0.491416	2.94137	5.51092	RB1;OTULIN
DE_Cpne4	52wk	DOWN	GO_Biological_Process_2025	Lamellipodium Organization (GO:0097581)	2025-01-30	0.157695	0.322688	-0.491218	6.05951	11.1925	CDH13
DE_Cpne4	52wk	DOWN	GO_Biological_Process_2025	Regulation of Mitochondrion Organization (GO:0010821)	2025-01-30	0.157695	0.322688	-0.491218	6.05951	11.1925	PID1
DE_Cpne4	52wk	DOWN	GO_Biological_Process_2025	Heterotypic Cell-Cell Adhesion (GO:0034113)	2025-01-30	0.157695	0.322688	-0.491218	6.05951	11.1925	CTNNA3
DE_Cpne4	52wk	DOWN	GO_Biological_Process_2025	Very Long-Chain Fatty Acid Metabolic Process (GO:0000038)	2025-01-30	0.157695	0.322688	-0.491218	6.05951	11.1925	ELOVL5
DE_Cpne4	52wk	DOWN	GO_Biological_Process_2025	Positive Regulation of Calcium-Mediated Signaling (GO:0050850)	2025-01-30	0.157695	0.322688	-0.491218	6.05951	11.1925	CDH13
DE_Cpne4	52wk	DOWN	GO_Biological_Process_2025	Cellular Response to Acid Chemical (GO:0071229)	2025-01-30	0.157695	0.322688	-0.491218	6.05951	11.1925	CPEB3
DE_Cpne4	52wk	DOWN	GO_Biological_Process_2025	Cardiac Muscle Tissue Morphogenesis (GO:0055008)	2025-01-30	0.157695	0.322688	-0.491218	6.05951	11.1925	FGFR2
DE_Cpne4	52wk	DOWN	GO_Biological_Process_2025	Negative Regulation of Mitotic Cell Cycle (GO:0045930)	2025-01-30	0.157695	0.322688	-0.491218	6.05951	11.1925	BRINP2
DE_Cpne4	52wk	DOWN	GO_Biological_Process_2025	Regulation of Mitotic Cell Cycle (GO:0007346)	2/124	0.157551	0.322688	-0.491218	2.89286	5.34601	RB1;BRINP2
DE_Cpne4	52wk	DOWN	GO_Biological_Process_2025	Protein-Containing Complex Organization (GO:0043933)	2/123	0.155559	0.322688	-0.491218	2.91691	5.42759	LIN7A;APBA1
DE_Cpne4	52wk	DOWN	GO_Biological_Process_2025	Chondrocyte Differentiation (GO:0002062)	1932-01-01	0.167285	0.324777	-0.488414	5.668	10.1347	GPLD1
DE_Cpne4	52wk	DOWN	GO_Biological_Process_2025	Response to Steroid Hormone (GO:0048545)	1932-01-01	0.167285	0.324777	-0.488414	5.668	10.1347	UBE3A
DE_Cpne4	52wk	DOWN	GO_Biological_Process_2025	Negative Regulation of G1/S Transition of Mitotic Cell Cycle (GO:2000134)	1932-01-01	0.167285	0.324777	-0.488414	5.668	10.1347	RB1
DE_Cpne4	52wk	DOWN	GO_Biological_Process_2025	Respiratory System Development (GO:0060541)	1932-01-01	0.167285	0.324777	-0.488414	5.668	10.1347	FGFR2
DE_Cpne4	52wk	DOWN	GO_Biological_Process_2025	Positive Regulation of Developmental Process (GO:0051094)	3/245	0.164325	0.324777	-0.488414	2.19388	3.96194	ALK;SMARCD3;CPEB3
DE_Cpne4	52wk	DOWN	GO_Biological_Process_2025	Potassium Ion Transport (GO:0006813)	2/127	0.163557	0.324777	-0.488414	2.823	5.1113	KCNH8;KCNMA1
DE_Cpne4	52wk	DOWN	GO_Biological_Process_2025	DNA Damage Response, Signal Transduction by P53 Class Mediator (GO:0030330)	1932-01-01	0.167285	0.324777	-0.488414	5.668	10.1347	USP32
DE_Cpne4	52wk	DOWN	GO_Biological_Process_2025	Response to Amino Acid (GO:0043200)	1932-01-01	0.167285	0.324777	-0.488414	5.668	10.1347	CPEB3
DE_Cpne4	52wk	DOWN	GO_Biological_Process_2025	Regulation of Postsynapse Organization (GO:0099175)	1932-01-01	0.167285	0.324777	-0.488414	5.668	10.1347	PPFIA2
DE_Cpne4	52wk	DOWN	GO_Biological_Process_2025	Regulation of Metaphase/Anaphase Transition of Cell Cycle (GO:1902099)	1932-01-01	0.167285	0.324777	-0.488414	5.668	10.1347	SMARCD3
DE_Cpne4	52wk	DOWN	GO_Biological_Process_2025	Negative Regulation of Fat Cell Differentiation (GO:0045599)	1932-01-01	0.167285	0.324777	-0.488414	5.668	10.1347	RORA
DE_Cpne4	52wk	DOWN	GO_Biological_Process_2025	Negative Regulation of Cellular Response to Insulin Stimulus (GO:1900077)	1932-01-01	0.167285	0.324777	-0.488414	5.668	10.1347	PID1
DE_Cpne4	52wk	DOWN	GO_Biological_Process_2025	Morphogenesis of an Epithelium (GO:0002009)	2025-01-31	0.162504	0.324777	-0.488414	5.85723	10.6429	FGFR2
DE_Cpne4	52wk	DOWN	GO_Biological_Process_2025	Transition Metal Ion Transport (GO:0000041)	2025-01-31	0.162504	0.324777	-0.488414	5.85723	10.6429	FTH1
DE_Cpne4	52wk	DOWN	GO_Biological_Process_2025	Determination of Bilateral Symmetry (GO:0009855)	2025-01-31	0.162504	0.324777	-0.488414	5.85723	10.6429	GALNT11
DE_Cpne4	52wk	DOWN	GO_Biological_Process_2025	Phosphatidic Acid Biosynthetic Process (GO:0006654)	2025-01-31	0.162504	0.324777	-0.488414	5.85723	10.6429	DGKI
DE_Cpne4	52wk	DOWN	GO_Biological_Process_2025	Regulation of Protein Modification Process (GO:0031399)	2025-01-31	0.162504	0.324777	-0.488414	5.85723	10.6429	FKTN
DE_Cpne4	52wk	DOWN	GO_Biological_Process_2025	Regulation of Neuron Migration (GO:2001222)	2025-01-31	0.162504	0.324777	-0.488414	5.85723	10.6429	PHACTR1
DE_Cpne4	52wk	DOWN	GO_Biological_Process_2025	Activation of GTPase Activity (GO:0090630)	2025-01-31	0.162504	0.324777	-0.488414	5.85723	10.6429	MTSS2
DE_Cpne4	52wk	DOWN	GO_Biological_Process_2025	Negative Regulation of Insulin Receptor Signaling Pathway (GO:0046627)	2025-01-31	0.162504	0.324777	-0.488414	5.85723	10.6429	PID1
DE_Cpne4	52wk	DOWN	GO_Biological_Process_2025	Regulation of Dendritic Spine Morphogenesis (GO:0061001)	2025-01-31	0.162504	0.324777	-0.488414	5.85723	10.6429	PPFIA2
DE_Cpne4	52wk	DOWN	GO_Biological_Process_2025	Positive Regulation of Programmed Cell Death (GO:0043068)	3/248	0.168483	0.326308	-0.486372	2.16669	3.85869	KCNMA1;TMEM196;GPLD1
DE_Cpne4	52wk	DOWN	GO_Biological_Process_2025	Negative Regulation of Developmental Growth (GO:0048640)	1933-01-01	0.172039	0.327615	-0.484636	5.4906	9.66364	DIP2B
DE_Cpne4	52wk	DOWN	GO_Biological_Process_2025	Negative Regulation of Lipid Metabolic Process (GO:0045833)	1933-01-01	0.172039	0.327615	-0.484636	5.4906	9.66364	ALK
DE_Cpne4	52wk	DOWN	GO_Biological_Process_2025	Negative Regulation of JNK Cascade (GO:0046329)	1933-01-01	0.172039	0.327615	-0.484636	5.4906	9.66364	FKTN
DE_Cpne4	52wk	DOWN	GO_Biological_Process_2025	Regulation of G0 to G1 Transition (GO:0070316)	1933-01-01	0.172039	0.327615	-0.484636	5.4906	9.66364	SMARCD3
DE_Cpne4	52wk	DOWN	GO_Biological_Process_2025	Ventricular Cardiac Muscle Tissue Morphogenesis (GO:0055010)	1933-01-01	0.172039	0.327615	-0.484636	5.4906	9.66364	FGFR2
DE_Cpne4	52wk	DOWN	GO_Biological_Process_2025	Embryonic Skeletal System Morphogenesis (GO:0048704)	1933-01-01	0.172039	0.327615	-0.484636	5.4906	9.66364	FGFR2
DE_Cpne4	52wk	DOWN	GO_Biological_Process_2025	Rescue of Stalled Ribosome (GO:0072344)	1933-01-01	0.172039	0.327615	-0.484636	5.4906	9.66364	USP32
DE_Cpne4	52wk	DOWN	GO_Biological_Process_2025	JNK Cascade (GO:0007254)	1934-01-01	0.176766	0.330295	-0.481098	5.32395	9.22602	FGF14
DE_Cpne4	52wk	DOWN	GO_Biological_Process_2025	Lung Development (GO:0030324)	1934-01-01	0.176766	0.330295	-0.481098	5.32395	9.22602	FGFR2
DE_Cpne4	52wk	DOWN	GO_Biological_Process_2025	Triglyceride Homeostasis (GO:0070328)	1934-01-01	0.176766	0.330295	-0.481098	5.32395	9.22602	RORA
DE_Cpne4	52wk	DOWN	GO_Biological_Process_2025	Cardiac Muscle Contraction (GO:0060048)	1934-01-01	0.176766	0.330295	-0.481098	5.32395	9.22602	CAMK2D
DE_Cpne4	52wk	DOWN	GO_Biological_Process_2025	Regulation of Gluconeogenesis (GO:0006111)	1934-01-01	0.176766	0.330295	-0.481098	5.32395	9.22602	PRKAG2
DE_Cpne4	52wk	DOWN	GO_Biological_Process_2025	Cellular Response to Oxygen-Containing Compound (GO:1901701)	4/384	0.176427	0.330295	-0.481098	1.8666	3.23827	BRINP2;PID1;RORA;GPLD1
DE_Cpne4	52wk	DOWN	GO_Biological_Process_2025	Organophosphate Biosynthetic Process (GO:0090407)	1934-01-01	0.176766	0.330295	-0.481098	5.32395	9.22602	PPIP5K1
DE_Cpne4	52wk	DOWN	GO_Biological_Process_2025	Regulation of Developmental Growth (GO:0048638)	1934-01-01	0.176766	0.330295	-0.481098	5.32395	9.22602	LIN7A
DE_Cpne4	52wk	DOWN	GO_Biological_Process_2025	Potassium Ion Transmembrane Transport (GO:0071805)	2/134	0.177724	0.331308	-0.479769	2.67235	4.61654	KCNH8;KCNMA1
DE_Cpne4	52wk	DOWN	GO_Biological_Process_2025	Regulation of Neuronal Synaptic Plasticity (GO:0048168)	1935-01-01	0.181467	0.332063	-0.47878	5.1671	8.81861	CAMK2D
DE_Cpne4	52wk	DOWN	GO_Biological_Process_2025	Dendrite Morphogenesis (GO:0048813)	1935-01-01	0.181467	0.332063	-0.47878	5.1671	8.81861	PHACTR1
DE_Cpne4	52wk	DOWN	GO_Biological_Process_2025	Intracellular Receptor Signaling Pathway (GO:0030522)	1935-01-01	0.181467	0.332063	-0.47878	5.1671	8.81861	RORA
DE_Cpne4	52wk	DOWN	GO_Biological_Process_2025	Positive Regulation of Mitotic Nuclear Division (GO:0045840)	1935-01-01	0.181467	0.332063	-0.47878	5.1671	8.81861	RB1
DE_Cpne4	52wk	DOWN	GO_Biological_Process_2025	Response to Transforming Growth Factor Beta (GO:0071559)	1935-01-01	0.181467	0.332063	-0.47878	5.1671	8.81861	WWOX
DE_Cpne4	52wk	DOWN	GO_Biological_Process_2025	Adherens Junction Organization (GO:0034332)	1935-01-01	0.181467	0.332063	-0.47878	5.1671	8.81861	CDH13
DE_Cpne4	52wk	DOWN	GO_Biological_Process_2025	Regulation of Mitochondrial Membrane Potential (GO:0051881)	1935-01-01	0.181467	0.332063	-0.47878	5.1671	8.81861	PID1
DE_Cpne4	52wk	DOWN	GO_Biological_Process_2025	Regulation of Protein Localization to Membrane (GO:1905475)	1935-01-01	0.181467	0.332063	-0.47878	5.1671	8.81861	CAMK2D
DE_Cpne4	52wk	DOWN	GO_Biological_Process_2025	Sister Chromatid Segregation (GO:0000819)	1936-01-01	0.18614	0.334464	-0.47565	5.01922	8.43858	RB1
DE_Cpne4	52wk	DOWN	GO_Biological_Process_2025	Regulation of Blood Circulation (GO:1903522)	1936-01-01	0.18614	0.334464	-0.47565	5.01922	8.43858	CAMK2D
DE_Cpne4	52wk	DOWN	GO_Biological_Process_2025	Left/Right Pattern Formation (GO:0060972)	1936-01-01	0.18614	0.334464	-0.47565	5.01922	8.43858	GALNT11
DE_Cpne4	52wk	DOWN	GO_Biological_Process_2025	Glutamate Receptor Signaling Pathway (GO:0007215)	1936-01-01	0.18614	0.334464	-0.47565	5.01922	8.43858	GRM1
DE_Cpne4	52wk	DOWN	GO_Biological_Process_2025	Negative Regulation of Cell Cycle G1/S Phase Transition (GO:1902807)	1936-01-01	0.18614	0.334464	-0.47565	5.01922	8.43858	RB1
DE_Cpne4	52wk	DOWN	GO_Biological_Process_2025	tRNA Methylation (GO:0030488)	1936-01-01	0.18614	0.334464	-0.47565	5.01922	8.43858	NSUN2
DE_Cpne4	52wk	DOWN	GO_Biological_Process_2025	Phosphatidic Acid Metabolic Process (GO:0046473)	1936-01-01	0.18614	0.334464	-0.47565	5.01922	8.43858	DGKI
DE_Cpne4	52wk	DOWN	GO_Biological_Process_2025	Peptidyl-Threonine Phosphorylation (GO:0018107)	1936-01-01	0.18614	0.334464	-0.47565	5.01922	8.43858	CAMK2D
DE_Cpne4	52wk	DOWN	GO_Biological_Process_2025	Muscle Cell Differentiation (GO:0042692)	1937-01-01	0.190788	0.336734	-0.472713	4.87955	8.08343	RORA
DE_Cpne4	52wk	DOWN	GO_Biological_Process_2025	Regulation of G2/M Transition of Mitotic Cell Cycle (GO:0010389)	1937-01-01	0.190788	0.336734	-0.472713	4.87955	8.08343	BRD4
DE_Cpne4	52wk	DOWN	GO_Biological_Process_2025	Cellular Response to Glucose Stimulus (GO:0071333)	1937-01-01	0.190788	0.336734	-0.472713	4.87955	8.08343	ZBTB20
DE_Cpne4	52wk	DOWN	GO_Biological_Process_2025	Regulation of Receptor Internalization (GO:0002090)	1937-01-01	0.190788	0.336734	-0.472713	4.87955	8.08343	ATXN2
DE_Cpne4	52wk	DOWN	GO_Biological_Process_2025	Regulation of mRNA Processing (GO:0050684)	1937-01-01	0.190788	0.336734	-0.472713	4.87955	8.08343	SON
DE_Cpne4	52wk	DOWN	GO_Biological_Process_2025	Positive Regulation of DNA-templated Transcription (GO:0045893)	10/1274	0.190116	0.336734	-0.472713	1.4166	2.35172	WWOX;ZEB2;PID1;SMARCD3;KAT6B;KCNH8;CDH13;RORA;FGFR2;BRD4
DE_Cpne4	52wk	DOWN	GO_Biological_Process_2025	Chromatin Remodeling (GO:0006338)	3/262	0.188279	0.336734	-0.472713	2.04811	3.41999	RB1;SMARCD3;BRD4
DE_Cpne4	52wk	DOWN	GO_Biological_Process_2025	Membraneless Organelle Assembly (GO:0140694)	2/139	0.187958	0.336734	-0.472713	2.57417	4.30281	ATXN2L;ATXN2
DE_Cpne4	52wk	DOWN	GO_Biological_Process_2025	O-glycan Processing (GO:0016266)	1938-01-01	0.195409	0.341108	-0.467108	4.74743	7.75095	GALNT11
DE_Cpne4	52wk	DOWN	GO_Biological_Process_2025	Inner Mitochondrial Membrane Organization (GO:0007007)	1938-01-01	0.195409	0.341108	-0.467108	4.74743	7.75095	TIMM9
DE_Cpne4	52wk	DOWN	GO_Biological_Process_2025	Regulation of Synapse Organization (GO:0050807)	1938-01-01	0.195409	0.341108	-0.467108	4.74743	7.75095	CTTNBP2
DE_Cpne4	52wk	DOWN	GO_Biological_Process_2025	Aortic Valve Morphogenesis (GO:0003180)	1938-01-01	0.195409	0.341108	-0.467108	4.74743	7.75095	RB1
DE_Cpne4	52wk	DOWN	GO_Biological_Process_2025	COPII-coated Vesicle Budding (GO:0090114)	1938-01-01	0.195409	0.341108	-0.467108	4.74743	7.75095	SEC24B
DE_Cpne4	52wk	DOWN	GO_Biological_Process_2025	Regulation of Canonical NF-kappaB Signal Transduction (GO:0043122)	3/270	0.199853	0.343851	-0.46363	1.98593	3.19769	USP32;RORA;BRD4
DE_Cpne4	52wk	DOWN	GO_Biological_Process_2025	Positive Regulation of Lymphocyte Differentiation (GO:0045621)	1939-01-01	0.200004	0.343851	-0.46363	4.62226	7.43916	SMARCD3
DE_Cpne4	52wk	DOWN	GO_Biological_Process_2025	Positive Regulation of Transcription by RNA Polymerase II (GO:0045944)	8/983	0.198348	0.343851	-0.46363	1.46384	2.3681	WWOX;ZEB2;PID1;KCNH8;CDH13;RORA;FGFR2;BRD4
DE_Cpne4	52wk	DOWN	GO_Biological_Process_2025	Positive Regulation of Extrinsic Apoptotic Signaling Pathway (GO:2001238)	1939-01-01	0.200004	0.343851	-0.46363	4.62226	7.43916	WWOX
DE_Cpne4	52wk	DOWN	GO_Biological_Process_2025	Synapse Organization (GO:0050808)	2/144	0.198272	0.343851	-0.46363	2.4829	4.01761	SYN2;PPFIA2
DE_Cpne4	52wk	DOWN	GO_Biological_Process_2025	Negative Regulation of G Protein-Coupled Receptor Signaling Pathway (GO:0045744)	1939-01-01	0.200004	0.343851	-0.46363	4.62226	7.43916	GRK3
DE_Cpne4	52wk	DOWN	GO_Biological_Process_2025	Regulation of Axon Extension (GO:0030516)	1939-01-01	0.200004	0.343851	-0.46363	4.62226	7.43916	DIP2B
DE_Cpne4	52wk	DOWN	GO_Biological_Process_2025	Calcium-Dependent Cell-Cell Adhesion via Plasma Membrane Cell Adhesion Molecules (GO:0016339)	1940-01-01	0.204573	0.345732	-0.461261	4.50352	7.14633	CDH13
DE_Cpne4	52wk	DOWN	GO_Biological_Process_2025	Energy Derivation by Oxidation of Organic Compounds (GO:0015980)	1940-01-01	0.204573	0.345732	-0.461261	4.50352	7.14633	PID1
DE_Cpne4	52wk	DOWN	GO_Biological_Process_2025	Ribosome Disassembly (GO:0032790)	1940-01-01	0.204573	0.345732	-0.461261	4.50352	7.14633	USP32
DE_Cpne4	52wk	DOWN	GO_Biological_Process_2025	Cellular Response to Amino Acid Stimulus (GO:0071230)	1940-01-01	0.204573	0.345732	-0.461261	4.50352	7.14633	CPEB3
DE_Cpne4	52wk	DOWN	GO_Biological_Process_2025	Negative Regulation of Wnt Signaling Pathway (GO:0030178)	2/146	0.202418	0.345732	-0.461261	2.44816	3.91075	WWOX;TMEM196
DE_Cpne4	52wk	DOWN	GO_Biological_Process_2025	Regulation of Cytokine-Mediated Signaling Pathway (GO:0001959)	1940-01-01	0.204573	0.345732	-0.461261	4.50352	7.14633	OTULIN
DE_Cpne4	52wk	DOWN	GO_Biological_Process_2025	Regulation of Apoptotic Signaling Pathway (GO:2001233)	1940-01-01	0.204573	0.345732	-0.461261	4.50352	7.14633	RB1
DE_Cpne4	52wk	DOWN	GO_Biological_Process_2025	Establishment of Protein Localization to Extracellular Region (GO:0035592)	1940-01-01	0.204573	0.345732	-0.461261	4.50352	7.14633	GPLD1
DE_Cpne4	52wk	DOWN	GO_Biological_Process_2025	Ceramide Biosynthetic Process (GO:0046513)	1942-01-01	0.213633	0.347044	-0.459615	4.2834	6.61142	MECR
DE_Cpne4	52wk	DOWN	GO_Biological_Process_2025	Acylglycerol Metabolic Process (GO:0006639)	1942-01-01	0.213633	0.347044	-0.459615	4.2834	6.61142	DGKI
DE_Cpne4	52wk	DOWN	GO_Biological_Process_2025	Cardiac Ventricle Morphogenesis (GO:0003208)	1942-01-01	0.213633	0.347044	-0.459615	4.2834	6.61142	FGFR2
DE_Cpne4	52wk	DOWN	GO_Biological_Process_2025	Cellular Response to Retinoic Acid (GO:0071300)	1942-01-01	0.213633	0.347044	-0.459615	4.2834	6.61142	BRINP2
DE_Cpne4	52wk	DOWN	GO_Biological_Process_2025	Blood Vessel Diameter Maintenance (GO:0097746)	1942-01-01	0.213633	0.347044	-0.459615	4.2834	6.61142	KCNMA1
DE_Cpne4	52wk	DOWN	GO_Biological_Process_2025	Digestive Tract Development (GO:0048565)	1942-01-01	0.213633	0.347044	-0.459615	4.2834	6.61142	FGFR2
DE_Cpne4	52wk	DOWN	GO_Biological_Process_2025	Membrane Fission (GO:0090148)	1942-01-01	0.213633	0.347044	-0.459615	4.2834	6.61142	EXOC5
DE_Cpne4	52wk	DOWN	GO_Biological_Process_2025	Regulation of Chromosome Organization (GO:0033044)	1942-01-01	0.213633	0.347044	-0.459615	4.2834	6.61142	RB1
DE_Cpne4	52wk	DOWN	GO_Biological_Process_2025	Phosphate-Containing Compound Metabolic Process (GO:0006796)	2/150	0.210738	0.347044	-0.459615	2.38152	3.70835	ALK;PPIP5K1
DE_Cpne4	52wk	DOWN	GO_Biological_Process_2025	Notch Signaling Pathway (GO:0007219)	1942-01-01	0.213633	0.347044	-0.459615	4.2834	6.61142	GALNT11
DE_Cpne4	52wk	DOWN	GO_Biological_Process_2025	Positive Regulation of Insulin Secretion (GO:0032024)	1941-01-01	0.209116	0.347044	-0.459615	4.39071	6.87088	GPLD1
DE_Cpne4	52wk	DOWN	GO_Biological_Process_2025	Regulation of Cold-Induced Thermogenesis (GO:0120161)	2/148	0.206573	0.347044	-0.459615	2.41438	3.80773	RB1;LGR4
DE_Cpne4	52wk	DOWN	GO_Biological_Process_2025	Cellular Component Assembly (GO:0022607)	3/277	0.210118	0.347044	-0.459615	1.9345	3.01799	LIN7A;APBA1;MTSS2
DE_Cpne4	52wk	DOWN	GO_Biological_Process_2025	Positive Regulation of Myoblast Differentiation (GO:0045663)	1941-01-01	0.209116	0.347044	-0.459615	4.39071	6.87088	SMARCD3
DE_Cpne4	52wk	DOWN	GO_Biological_Process_2025	Odontogenesis (GO:0042476)	1941-01-01	0.209116	0.347044	-0.459615	4.39071	6.87088	FGFR2
DE_Cpne4	52wk	DOWN	GO_Biological_Process_2025	Aortic Valve Development (GO:0003176)	1941-01-01	0.209116	0.347044	-0.459615	4.39071	6.87088	RB1
DE_Cpne4	52wk	DOWN	GO_Biological_Process_2025	RNA Stabilization (GO:0043489)	1941-01-01	0.209116	0.347044	-0.459615	4.39071	6.87088	NSUN2
DE_Cpne4	52wk	DOWN	GO_Biological_Process_2025	Cellular Response to Growth Factor Stimulus (GO:0071363)	2/150	0.210738	0.347044	-0.459615	2.38152	3.70835	WWOX;MTSS2
DE_Cpne4	52wk	DOWN	GO_Biological_Process_2025	Positive Regulation of RNA Biosynthetic Process (GO:1902680)	5/555	0.210372	0.347044	-0.459615	1.61268	2.51396	SMARCD3;KAT6B;KCNH8;RORA;BRD4
DE_Cpne4	52wk	DOWN	GO_Biological_Process_2025	Negative Regulation of Mitotic Cell Cycle Phase Transition (GO:1901991)	1943-01-01	0.218125	0.350055	-0.455864	4.18121	6.36668	RB1
DE_Cpne4	52wk	DOWN	GO_Biological_Process_2025	Mitochondrial Transport (GO:0006839)	1943-01-01	0.218125	0.350055	-0.455864	4.18121	6.36668	TIMM9
DE_Cpne4	52wk	DOWN	GO_Biological_Process_2025	Cellular Response to Glucose Starvation (GO:0042149)	1943-01-01	0.218125	0.350055	-0.455864	4.18121	6.36668	PRKAG2
DE_Cpne4	52wk	DOWN	GO_Biological_Process_2025	Negative Regulation of Organelle Assembly (GO:1902116)	1943-01-01	0.218125	0.350055	-0.455864	4.18121	6.36668	USP32
DE_Cpne4	52wk	DOWN	GO_Biological_Process_2025	RNA Transport (GO:0050658)	1943-01-01	0.218125	0.350055	-0.455864	4.18121	6.36668	ATXN2
DE_Cpne4	52wk	DOWN	GO_Biological_Process_2025	Regulation of Dendrite Development (GO:0050773)	1943-01-01	0.218125	0.350055	-0.455864	4.18121	6.36668	ALK
DE_Cpne4	52wk	DOWN	GO_Biological_Process_2025	Bone Development (GO:0060348)	1944-01-01	0.222591	0.355075	-0.44968	4.08376	6.13553	FGFR2
DE_Cpne4	52wk	DOWN	GO_Biological_Process_2025	Positive Regulation of Cell Division (GO:0051781)	1944-01-01	0.222591	0.355075	-0.44968	4.08376	6.13553	FGFR2
DE_Cpne4	52wk	DOWN	GO_Biological_Process_2025	Embryonic Organ Morphogenesis (GO:0048562)	1944-01-01	0.222591	0.355075	-0.44968	4.08376	6.13553	FGFR2
DE_Cpne4	52wk	DOWN	GO_Biological_Process_2025	Synaptic Vesicle Cycle (GO:0099504)	1945-01-01	0.227032	0.358566	-0.445431	3.99075	5.91694	SYN2
DE_Cpne4	52wk	DOWN	GO_Biological_Process_2025	Endothelial Cell Migration (GO:0043542)	1945-01-01	0.227032	0.358566	-0.445431	3.99075	5.91694	CDH13
DE_Cpne4	52wk	DOWN	GO_Biological_Process_2025	Establishment of Protein Localization to Mitochondrion (GO:0072655)	1945-01-01	0.227032	0.358566	-0.445431	3.99075	5.91694	TIMM9
DE_Cpne4	52wk	DOWN	GO_Biological_Process_2025	Central Nervous System Development (GO:0007417)	3/288	0.226478	0.358566	-0.445431	1.8588	2.76051	BRINP2;ZEB2;UBE3A
DE_Cpne4	52wk	DOWN	GO_Biological_Process_2025	Positive Regulation of Cell-Matrix Adhesion (GO:0001954)	1945-01-01	0.227032	0.358566	-0.445431	3.99075	5.91694	CDH13
DE_Cpne4	52wk	DOWN	GO_Biological_Process_2025	Peptidyl-Tyrosine Modification (GO:0018212)	1946-01-01	0.231448	0.36124	-0.442204	3.90187	5.71	FGFR2
DE_Cpne4	52wk	DOWN	GO_Biological_Process_2025	Regulation of Fibroblast Proliferation (GO:0048145)	1946-01-01	0.231448	0.36124	-0.442204	3.90187	5.71	FTH1
DE_Cpne4	52wk	DOWN	GO_Biological_Process_2025	Regulation of Cell-Cell Adhesion (GO:0022407)	1946-01-01	0.231448	0.36124	-0.442204	3.90187	5.71	TENM3
DE_Cpne4	52wk	DOWN	GO_Biological_Process_2025	Regulation of Calcium-Mediated Signaling (GO:0050848)	1946-01-01	0.231448	0.36124	-0.442204	3.90187	5.71	CDH13
DE_Cpne4	52wk	DOWN	GO_Biological_Process_2025	Positive Regulation of Chemotaxis (GO:0050921)	1946-01-01	0.231448	0.36124	-0.442204	3.90187	5.71	CDH13
DE_Cpne4	52wk	DOWN	GO_Biological_Process_2025	Central Nervous System Neuron Differentiation (GO:0021953)	1946-01-01	0.231448	0.36124	-0.442204	3.90187	5.71	BRINP2
DE_Cpne4	52wk	DOWN	GO_Biological_Process_2025	Chromosome Organization (GO:0051276)	1947-01-01	0.235839	0.363813	-0.439122	3.81685	5.51386	RB1
DE_Cpne4	52wk	DOWN	GO_Biological_Process_2025	Regulation of T Cell Differentiation (GO:0045580)	1947-01-01	0.235839	0.363813	-0.439122	3.81685	5.51386	SMARCD3
DE_Cpne4	52wk	DOWN	GO_Biological_Process_2025	Intracellular Glucose Homeostasis (GO:0001678)	1947-01-01	0.235839	0.363813	-0.439122	3.81685	5.51386	ZBTB20
DE_Cpne4	52wk	DOWN	GO_Biological_Process_2025	Double-Strand Break Repair via Nonhomologous End Joining (GO:0006303)	1947-01-01	0.235839	0.363813	-0.439122	3.81685	5.51386	POLA1
DE_Cpne4	52wk	DOWN	GO_Biological_Process_2025	Stem Cell Differentiation (GO:0048863)	1947-01-01	0.235839	0.363813	-0.439122	3.81685	5.51386	FGFR2
DE_Cpne4	52wk	DOWN	GO_Biological_Process_2025	Positive Regulation of mRNA Catabolic Process (GO:0061014)	1947-01-01	0.235839	0.363813	-0.439122	3.81685	5.51386	CPEB3
DE_Cpne4	52wk	DOWN	GO_Biological_Process_2025	Membrane Lipid Biosynthetic Process (GO:0046467)	1948-01-01	0.240205	0.367698	-0.434509	3.73545	5.32775	ELOVL5
DE_Cpne4	52wk	DOWN	GO_Biological_Process_2025	Nuclear Receptor-Mediated Steroid Hormone Signaling Pathway (GO:0030518)	1948-01-01	0.240205	0.367698	-0.434509	3.73545	5.32775	UBE3A
DE_Cpne4	52wk	DOWN	GO_Biological_Process_2025	Negative Regulation of Intracellular Signal Transduction (GO:1902532)	3/297	0.240044	0.367698	-0.434509	1.80107	2.57	PREX2;USP32;RORA
DE_Cpne4	52wk	DOWN	GO_Biological_Process_2025	Negative Regulation of Transcription by RNA Polymerase II (GO:0000122)	6/732	0.239404	0.367698	-0.434509	1.46618	2.09605	RB1;ZEB2;KCNH8;ZBTB20;CPEB3;FGFR2
DE_Cpne4	52wk	DOWN	GO_Biological_Process_2025	Phosphorylation (GO:0016310)	3/298	0.24156	0.369063	-0.432899	1.79487	2.54986	ALK;CAMK2D;DGKI
DE_Cpne4	52wk	DOWN	GO_Biological_Process_2025	Positive Regulation of Smooth Muscle Cell Proliferation (GO:0048661)	1949-01-01	0.244546	0.369371	-0.432537	3.65745	5.15098	CDH13
DE_Cpne4	52wk	DOWN	GO_Biological_Process_2025	Protein Localization to Chromosome (GO:0034502)	1949-01-01	0.244546	0.369371	-0.432537	3.65745	5.15098	RB1
DE_Cpne4	52wk	DOWN	GO_Biological_Process_2025	Negative Regulation of TORC1 Signaling (GO:1904262)	1949-01-01	0.244546	0.369371	-0.432537	3.65745	5.15098	UBE3A
DE_Cpne4	52wk	DOWN	GO_Biological_Process_2025	Regulation of Stem Cell Differentiation (GO:2000736)	1949-01-01	0.244546	0.369371	-0.432537	3.65745	5.15098	NSUN2
DE_Cpne4	52wk	DOWN	GO_Biological_Process_2025	Regulation of Insulin Receptor Signaling Pathway (GO:0046626)	1949-01-01	0.244546	0.369371	-0.432537	3.65745	5.15098	PID1
DE_Cpne4	52wk	DOWN	GO_Biological_Process_2025	Translational Elongation (GO:0006414)	1949-01-01	0.244546	0.369371	-0.432537	3.65745	5.15098	USP32
DE_Cpne4	52wk	DOWN	GO_Biological_Process_2025	Lipid Modification (GO:0030258)	1950-01-01	0.248862	0.373059	-0.428222	3.58263	4.98291	DGKI
DE_Cpne4	52wk	DOWN	GO_Biological_Process_2025	tRNA Processing (GO:0008033)	1950-01-01	0.248862	0.373059	-0.428222	3.58263	4.98291	NSUN2
DE_Cpne4	52wk	DOWN	GO_Biological_Process_2025	Regulation of Tumor Necrosis Factor-Mediated Signaling Pathway (GO:0010803)	1950-01-01	0.248862	0.373059	-0.428222	3.58263	4.98291	OTULIN
DE_Cpne4	52wk	DOWN	GO_Biological_Process_2025	RNA Methylation (GO:0001510)	1950-01-01	0.248862	0.373059	-0.428222	3.58263	4.98291	NSUN2
DE_Cpne4	52wk	DOWN	GO_Biological_Process_2025	Macromolecule Glycosylation (GO:0043413)	1951-01-01	0.253155	0.376656	-0.424055	3.5108	4.82297	FKTN
DE_Cpne4	52wk	DOWN	GO_Biological_Process_2025	Insulin Receptor Signaling Pathway (GO:0008286)	1951-01-01	0.253155	0.376656	-0.424055	3.5108	4.82297	GPLD1
DE_Cpne4	52wk	DOWN	GO_Biological_Process_2025	Regulation of Ubiquitin-Dependent Protein Catabolic Process (GO:2000058)	1951-01-01	0.253155	0.376656	-0.424055	3.5108	4.82297	UBE3A
DE_Cpne4	52wk	DOWN	GO_Biological_Process_2025	Regulation of Epidermal Growth Factor Receptor Signaling Pathway (GO:0042058)	1951-01-01	0.253155	0.376656	-0.424055	3.5108	4.82297	CDH13
DE_Cpne4	52wk	DOWN	GO_Biological_Process_2025	Signal Transduction by P53 Class Mediator (GO:0072331)	1952-01-01	0.257423	0.377363	-0.42324	3.44178	4.67063	USP32
DE_Cpne4	52wk	DOWN	GO_Biological_Process_2025	Regulation of Cell Development (GO:0060284)	1952-01-01	0.257423	0.377363	-0.42324	3.44178	4.67063	KAT6B
DE_Cpne4	52wk	DOWN	GO_Biological_Process_2025	Positive Regulation of Proteolysis (GO:0045862)	1952-01-01	0.257423	0.377363	-0.42324	3.44178	4.67063	GPLD1
DE_Cpne4	52wk	DOWN	GO_Biological_Process_2025	Cell-Cell Adhesion via Plasma-Membrane Adhesion Molecules (GO:0098742)	2/171	0.254855	0.377363	-0.42324	2.08337	2.84809	TENM3;CDH13
DE_Cpne4	52wk	DOWN	GO_Biological_Process_2025	Positive Regulation of Reactive Oxygen Species Metabolic Process (GO:2000379)	1952-01-01	0.257423	0.377363	-0.42324	3.44178	4.67063	PID1
DE_Cpne4	52wk	DOWN	GO_Biological_Process_2025	Positive Regulation of TORC1 Signaling (GO:1904263)	1952-01-01	0.257423	0.377363	-0.42324	3.44178	4.67063	USP32
DE_Cpne4	52wk	DOWN	GO_Biological_Process_2025	Regulation of Synaptic Transmission, Glutamatergic (GO:0051966)	1952-01-01	0.257423	0.377363	-0.42324	3.44178	4.67063	GRM1
DE_Cpne4	52wk	DOWN	GO_Biological_Process_2025	Determination of Left/Right Symmetry (GO:0007368)	1952-01-01	0.257423	0.377363	-0.42324	3.44178	4.67063	GALNT11
DE_Cpne4	52wk	DOWN	GO_Biological_Process_2025	Unsaturated Fatty Acid Metabolic Process (GO:0033559)	1953-01-01	0.261666	0.378015	-0.422491	3.37543	4.52538	ELOVL5
DE_Cpne4	52wk	DOWN	GO_Biological_Process_2025	Negative Regulation of Immune System Process (GO:0002683)	1953-01-01	0.261666	0.378015	-0.422491	3.37543	4.52538	LGR4
DE_Cpne4	52wk	DOWN	GO_Biological_Process_2025	Ceramide Metabolic Process (GO:0006672)	1953-01-01	0.261666	0.378015	-0.422491	3.37543	4.52538	MECR
DE_Cpne4	52wk	DOWN	GO_Biological_Process_2025	Nucleotide-Excision Repair (GO:0006289)	1953-01-01	0.261666	0.378015	-0.422491	3.37543	4.52538	POLA1
DE_Cpne4	52wk	DOWN	GO_Biological_Process_2025	Regulation of Release of Sequestered Calcium Ion Into Cytosol (GO:0051279)	1953-01-01	0.261666	0.378015	-0.422491	3.37543	4.52538	CAMK2D
DE_Cpne4	52wk	DOWN	GO_Biological_Process_2025	Regulation of Microtubule Polymerization (GO:0031113)	1953-01-01	0.261666	0.378015	-0.422491	3.37543	4.52538	NME7
DE_Cpne4	52wk	DOWN	GO_Biological_Process_2025	Membrane Organization (GO:0061024)	2/173	0.259078	0.378015	-0.422491	2.05879	2.78066	EXOC5;MTSS2
DE_Cpne4	52wk	DOWN	GO_Biological_Process_2025	Positive Regulation of DNA-binding Transcription Factor Activity (GO:0051091)	2/174	0.261189	0.378015	-0.422491	2.04672	2.74774	ALK;RORA
DE_Cpne4	52wk	DOWN	GO_Biological_Process_2025	mRNA Destabilization (GO:0061157)	1954-01-01	0.265886	0.381343	-0.418685	3.31157	4.3868	CPEB3
DE_Cpne4	52wk	DOWN	GO_Biological_Process_2025	Regulation of Smooth Muscle Cell Proliferation (GO:0048660)	1954-01-01	0.265886	0.381343	-0.418685	3.31157	4.3868	CDH13
DE_Cpne4	52wk	DOWN	GO_Biological_Process_2025	Regulation of Neuron Projection Development (GO:0010975)	2/176	0.265414	0.381343	-0.418685	2.02299	2.68343	TENM3;PPFIA2
DE_Cpne4	52wk	DOWN	GO_Biological_Process_2025	Positive Regulation of Apoptotic Process (GO:0043065)	3/313	0.264482	0.381343	-0.418685	1.70671	2.2699	KCNMA1;TMEM196;GPLD1
DE_Cpne4	52wk	DOWN	GO_Biological_Process_2025	Regulation of Metabolic Process (GO:0019222)	1955-01-01	0.270082	0.383902	-0.41578	3.25008	4.25446	PID1
DE_Cpne4	52wk	DOWN	GO_Biological_Process_2025	Rho Protein Signal Transduction (GO:0007266)	1955-01-01	0.270082	0.383902	-0.41578	3.25008	4.25446	CDH13
DE_Cpne4	52wk	DOWN	GO_Biological_Process_2025	RNA Modification (GO:0009451)	1955-01-01	0.270082	0.383902	-0.41578	3.25008	4.25446	NSUN2
DE_Cpne4	52wk	DOWN	GO_Biological_Process_2025	Golgi to Plasma Membrane Transport (GO:0006893)	1955-01-01	0.270082	0.383902	-0.41578	3.25008	4.25446	EXOC5
DE_Cpne4	52wk	DOWN	GO_Biological_Process_2025	DNA-templated DNA Replication (GO:0006261)	1955-01-01	0.270082	0.383902	-0.41578	3.25008	4.25446	POLA1
DE_Cpne4	52wk	DOWN	GO_Biological_Process_2025	Nucleosome Assembly (GO:0006334)	1956-01-01	0.274254	0.385019	-0.414518	3.19083	4.12798	KAT6B
DE_Cpne4	52wk	DOWN	GO_Biological_Process_2025	Receptor Internalization (GO:0031623)	1956-01-01	0.274254	0.385019	-0.414518	3.19083	4.12798	GRK3
DE_Cpne4	52wk	DOWN	GO_Biological_Process_2025	Sulfur Compound Biosynthetic Process (GO:0044272)	1956-01-01	0.274254	0.385019	-0.414518	3.19083	4.12798	PAPSS1
DE_Cpne4	52wk	DOWN	GO_Biological_Process_2025	Regulation of RNA Biosynthetic Process (GO:2001141)	4/465	0.273871	0.385019	-0.414518	1.53224	1.9844	RB1;MYCBP;KAT6B;RORA
DE_Cpne4	52wk	DOWN	GO_Biological_Process_2025	Mitotic Metaphase Chromosome Alignment (GO:0007080)	1956-01-01	0.274254	0.385019	-0.414518	3.19083	4.12798	RMDN1
DE_Cpne4	52wk	DOWN	GO_Biological_Process_2025	Cellular Response to Alcohol (GO:0097306)	1956-01-01	0.274254	0.385019	-0.414518	3.19083	4.12798	GPLD1
DE_Cpne4	52wk	DOWN	GO_Biological_Process_2025	Metal Ion Transport (GO:0030001)	2/180	0.273862	0.385019	-0.414518	1.97713	2.56064	KCNH8;KCNMA1
DE_Cpne4	52wk	DOWN	GO_Biological_Process_2025	Memory (GO:0007613)	1957-01-01	0.278402	0.388786	-0.410289	3.13369	4.00702	CPEB3
DE_Cpne4	52wk	DOWN	GO_Biological_Process_2025	Cellular Response to Interleukin-1 (GO:0071347)	1957-01-01	0.278402	0.388786	-0.410289	3.13369	4.00702	USP32
DE_Cpne4	52wk	DOWN	GO_Biological_Process_2025	Cartilage Development (GO:0051216)	1957-01-01	0.278402	0.388786	-0.410289	3.13369	4.00702	GPLD1
DE_Cpne4	52wk	DOWN	GO_Biological_Process_2025	Mesenchymal Cell Differentiation (GO:0048762)	1958-01-01	0.282527	0.390436	-0.40845	3.07856	3.89124	FGFR2
DE_Cpne4	52wk	DOWN	GO_Biological_Process_2025	Regulation of Myoblast Differentiation (GO:0045661)	1958-01-01	0.282527	0.390436	-0.40845	3.07856	3.89124	SMARCD3
DE_Cpne4	52wk	DOWN	GO_Biological_Process_2025	Muscle Organ Development (GO:0007517)	1958-01-01	0.282527	0.390436	-0.40845	3.07856	3.89124	FKTN
DE_Cpne4	52wk	DOWN	GO_Biological_Process_2025	Sterol Metabolic Process (GO:0016125)	1958-01-01	0.282527	0.390436	-0.40845	3.07856	3.89124	PRKAG2
DE_Cpne4	52wk	DOWN	GO_Biological_Process_2025	Regulation of Multicellular Organismal Development (GO:2000026)	1958-01-01	0.282527	0.390436	-0.40845	3.07856	3.89124	KAT6B
DE_Cpne4	52wk	DOWN	GO_Biological_Process_2025	Intracellular Iron Ion Homeostasis (GO:0006879)	1958-01-01	0.282527	0.390436	-0.40845	3.07856	3.89124	MECR
DE_Cpne4	52wk	DOWN	GO_Biological_Process_2025	Microtubule Cytoskeleton Organization Involved in Mitosis (GO:1902850)	1959-01-01	0.286628	0.394052	-0.404446	3.02533	3.78036	RMDN1
DE_Cpne4	52wk	DOWN	GO_Biological_Process_2025	Response to Interleukin-1 (GO:0070555)	1959-01-01	0.286628	0.394052	-0.404446	3.02533	3.78036	USP32
DE_Cpne4	52wk	DOWN	GO_Biological_Process_2025	Cellular Response to Calcium Ion (GO:0071277)	1959-01-01	0.286628	0.394052	-0.404446	3.02533	3.78036	CAMK2D
DE_Cpne4	52wk	DOWN	GO_Biological_Process_2025	Post-Transcriptional Regulation of Gene Expression (GO:0010608)	1960-01-01	0.290707	0.394937	-0.403472	2.9739	3.67408	ATXN2
DE_Cpne4	52wk	DOWN	GO_Biological_Process_2025	Phosphatidylcholine Metabolic Process (GO:0046470)	1960-01-01	0.290707	0.394937	-0.403472	2.9739	3.67408	GPLD1
DE_Cpne4	52wk	DOWN	GO_Biological_Process_2025	Response to Retinoic Acid (GO:0032526)	1960-01-01	0.290707	0.394937	-0.403472	2.9739	3.67408	BRINP2
DE_Cpne4	52wk	DOWN	GO_Biological_Process_2025	Positive Regulation of Cell Cycle (GO:0045787)	1960-01-01	0.290707	0.394937	-0.403472	2.9739	3.67408	FGFR2
DE_Cpne4	52wk	DOWN	GO_Biological_Process_2025	Small GTPase-mediated Signal Transduction (GO:0007264)	2/188	0.290745	0.394937	-0.403472	1.89132	2.33636	RB1;CDH13
DE_Cpne4	52wk	DOWN	GO_Biological_Process_2025	Protein Secretion (GO:0009306)	1960-01-01	0.290707	0.394937	-0.403472	2.9739	3.67408	GPLD1
DE_Cpne4	52wk	DOWN	GO_Biological_Process_2025	Protein Targeting to Mitochondrion (GO:0006626)	1960-01-01	0.290707	0.394937	-0.403472	2.9739	3.67408	TIMM9
DE_Cpne4	52wk	DOWN	GO_Biological_Process_2025	Regulation of Cell Migration (GO:0030334)	4/479	0.29167	0.395519	-0.402833	1.48601	1.83096	CDH13;RORA;PHACTR1;TMEM196
DE_Cpne4	52wk	DOWN	GO_Biological_Process_2025	Nervous System Development (GO:0007399)	4/480	0.292948	0.396576	-0.401674	1.48281	1.82054	ZEB2;FGF14;APBA1;FKTN
DE_Cpne4	52wk	DOWN	GO_Biological_Process_2025	Regulation of Reactive Oxygen Species Metabolic Process (GO:2000377)	1961-01-01	0.294762	0.397679	-0.400468	2.92419	3.57215	PID1
DE_Cpne4	52wk	DOWN	GO_Biological_Process_2025	post-Golgi Vesicle-Mediated Transport (GO:0006892)	1961-01-01	0.294762	0.397679	-0.400468	2.92419	3.57215	EXOC5
DE_Cpne4	52wk	DOWN	GO_Biological_Process_2025	protein-DNA Complex Assembly (GO:0065004)	1962-01-01	0.298794	0.401757	-0.396037	2.87611	3.47434	KAT6B
DE_Cpne4	52wk	DOWN	GO_Biological_Process_2025	ATP Metabolic Process (GO:0046034)	1962-01-01	0.298794	0.401757	-0.396037	2.87611	3.47434	PRKAG2
DE_Cpne4	52wk	DOWN	GO_Biological_Process_2025	Negative Regulation of Autophagy (GO:0010507)	1965-01-01	0.310754	0.409536	-0.387707	2.74087	3.20341	EIF4G3
DE_Cpne4	52wk	DOWN	GO_Biological_Process_2025	Protein Autoubiquitination (GO:0051865)	1965-01-01	0.310754	0.409536	-0.387707	2.74087	3.20341	UBE3A
DE_Cpne4	52wk	DOWN	GO_Biological_Process_2025	Negative Regulation of NF-kappaB Transcription Factor Activity (GO:0032088)	1965-01-01	0.310754	0.409536	-0.387707	2.74087	3.20341	OTULIN
DE_Cpne4	52wk	DOWN	GO_Biological_Process_2025	Fat Cell Differentiation (GO:0045444)	1965-01-01	0.310754	0.409536	-0.387707	2.74087	3.20341	PID1
DE_Cpne4	52wk	DOWN	GO_Biological_Process_2025	Regulation of Cell-Matrix Adhesion (GO:0001952)	1965-01-01	0.310754	0.409536	-0.387707	2.74087	3.20341	CDH13
DE_Cpne4	52wk	DOWN	GO_Biological_Process_2025	Regulation of Extrinsic Apoptotic Signaling Pathway (GO:2001236)	1965-01-01	0.310754	0.409536	-0.387707	2.74087	3.20341	WWOX
DE_Cpne4	52wk	DOWN	GO_Biological_Process_2025	Glycerophospholipid Metabolic Process (GO:0006650)	1965-01-01	0.310754	0.409536	-0.387707	2.74087	3.20341	GPLD1
DE_Cpne4	52wk	DOWN	GO_Biological_Process_2025	Chloride Transmembrane Transport (GO:1902476)	1965-01-01	0.310754	0.409536	-0.387707	2.74087	3.20341	GABRA3
DE_Cpne4	52wk	DOWN	GO_Biological_Process_2025	Regulation of Synapse Assembly (GO:0051963)	1964-01-01	0.30679	0.409536	-0.387707	2.78452	3.29017	LIN7A
DE_Cpne4	52wk	DOWN	GO_Biological_Process_2025	Positive Regulation of T Cell Differentiation (GO:0045582)	1964-01-01	0.30679	0.409536	-0.387707	2.78452	3.29017	SMARCD3
DE_Cpne4	52wk	DOWN	GO_Biological_Process_2025	Regulation of Endocytosis (GO:0030100)	1965-01-01	0.310754	0.409536	-0.387707	2.74087	3.20341	CDH13
DE_Cpne4	52wk	DOWN	GO_Biological_Process_2025	Positive Regulation of Neurogenesis (GO:0050769)	1964-01-01	0.30679	0.409536	-0.387707	2.78452	3.29017	SMARCD3
DE_Cpne4	52wk	DOWN	GO_Biological_Process_2025	Positive Regulation of Cell Migration (GO:0030335)	3/344	0.31257	0.411249	-0.385895	1.5491	1.80149	CDH13;RORA;GPLD1
DE_Cpne4	52wk	DOWN	GO_Biological_Process_2025	Regulation of Type I Interferon Production (GO:0032479)	1966-01-01	0.314695	0.412681	-0.384385	2.69857	3.11995	POLA1
DE_Cpne4	52wk	DOWN	GO_Biological_Process_2025	Cell-Cell Junction Organization (GO:0045216)	1966-01-01	0.314695	0.412681	-0.384385	2.69857	3.11995	CDH13
DE_Cpne4	52wk	DOWN	GO_Biological_Process_2025	Regulation of Cellular Localization (GO:0060341)	1967-01-01	0.318614	0.414407	-0.382573	2.65755	3.03963	CAMK2D
DE_Cpne4	52wk	DOWN	GO_Biological_Process_2025	Negative Regulation of Cell Adhesion (GO:0007162)	1967-01-01	0.318614	0.414407	-0.382573	2.65755	3.03963	CDH13
DE_Cpne4	52wk	DOWN	GO_Biological_Process_2025	Neurogenesis (GO:0022008)	1967-01-01	0.318614	0.414407	-0.382573	2.65755	3.03963	FGF14
DE_Cpne4	52wk	DOWN	GO_Biological_Process_2025	Cell-Cell Junction Assembly (GO:0007043)	1967-01-01	0.318614	0.414407	-0.382573	2.65755	3.03963	CDH13
DE_Cpne4	52wk	DOWN	GO_Biological_Process_2025	Chordate Embryonic Development (GO:0043009)	1967-01-01	0.318614	0.414407	-0.382573	2.65755	3.03963	FGFR2
DE_Cpne4	52wk	DOWN	GO_Biological_Process_2025	Positive Regulation of Protein Metabolic Process (GO:0051247)	2/202	0.320165	0.415744	-0.381174	1.75768	2.00185	CPEB3;EIF4G3
DE_Cpne4	52wk	DOWN	GO_Biological_Process_2025	Regulation of Cell Communication (GO:0010646)	1968-01-01	0.322511	0.417429	-0.379417	2.61775	2.96229	CAMK2D
DE_Cpne4	52wk	DOWN	GO_Biological_Process_2025	Ras Protein Signal Transduction (GO:0007265)	1968-01-01	0.322511	0.417429	-0.379417	2.61775	2.96229	RB1
DE_Cpne4	52wk	DOWN	GO_Biological_Process_2025	Positive Regulation of Canonical NF-kappaB Signal Transduction (GO:0043123)	2/204	0.324347	0.419124	-0.377657	1.7401	1.95925	RORA;BRD4
DE_Cpne4	52wk	DOWN	GO_Biological_Process_2025	Regulation of Translational Initiation (GO:0006446)	1969-01-01	0.326386	0.421075	-0.37564	2.57913	2.88778	EIF4G3
DE_Cpne4	52wk	DOWN	GO_Biological_Process_2025	Regulation of Heart Contraction (GO:0008016)	1970-01-01	0.330239	0.421267	-0.375443	2.54162	2.81596	CAMK2D
DE_Cpne4	52wk	DOWN	GO_Biological_Process_2025	Fatty Acid Biosynthetic Process (GO:0006633)	1970-01-01	0.330239	0.421267	-0.375443	2.54162	2.81596	ELOVL5
DE_Cpne4	52wk	DOWN	GO_Biological_Process_2025	Positive Regulation of Endothelial Cell Proliferation (GO:0001938)	1970-01-01	0.330239	0.421267	-0.375443	2.54162	2.81596	CDH13
DE_Cpne4	52wk	DOWN	GO_Biological_Process_2025	Spermatid Development (GO:0007286)	1970-01-01	0.330239	0.421267	-0.375443	2.54162	2.81596	EIF4G3
DE_Cpne4	52wk	DOWN	GO_Biological_Process_2025	Positive Regulation of Apoptotic Signaling Pathway (GO:2001235)	1970-01-01	0.330239	0.421267	-0.375443	2.54162	2.81596	WWOX
DE_Cpne4	52wk	DOWN	GO_Biological_Process_2025	Peptidyl-Serine Phosphorylation (GO:0018105)	1970-01-01	0.330239	0.421267	-0.375443	2.54162	2.81596	CAMK2D
DE_Cpne4	52wk	DOWN	GO_Biological_Process_2025	Amide Biosynthetic Process (GO:0043604)	1970-01-01	0.330239	0.421267	-0.375443	2.54162	2.81596	MECR
DE_Cpne4	52wk	DOWN	GO_Biological_Process_2025	tRNA Modification (GO:0006400)	1971-01-01	0.33407	0.425472	-0.371129	2.50518	2.74669	NSUN2
DE_Cpne4	52wk	DOWN	GO_Biological_Process_2025	Regulation of G Protein-Coupled Receptor Signaling Pathway (GO:0008277)	1972-01-01	0.337879	0.428268	-0.368285	2.46977	2.67987	KCTD16
DE_Cpne4	52wk	DOWN	GO_Biological_Process_2025	Monoatomic Anion Transmembrane Transport (GO:0098656)	1972-01-01	0.337879	0.428268	-0.368285	2.46977	2.67987	GABRA3
DE_Cpne4	52wk	DOWN	GO_Biological_Process_2025	Intracellular Monoatomic Cation Homeostasis (GO:0030003)	2/210	0.336855	0.428268	-0.368285	1.68939	1.83823	MECR;KCNMA1
DE_Cpne4	52wk	DOWN	GO_Biological_Process_2025	Negative Regulation of Epithelial Cell Proliferation (GO:0050680)	1973-01-01	0.341667	0.42897	-0.367573	2.43535	2.61537	FGFR2
DE_Cpne4	52wk	DOWN	GO_Biological_Process_2025	DNA Replication (GO:0006260)	1973-01-01	0.341667	0.42897	-0.367573	2.43535	2.61537	POLA1
DE_Cpne4	52wk	DOWN	GO_Biological_Process_2025	Positive Regulation of TOR Signaling (GO:0032008)	1973-01-01	0.341667	0.42897	-0.367573	2.43535	2.61537	USP32
DE_Cpne4	52wk	DOWN	GO_Biological_Process_2025	Embryonic Organ Development (GO:0048568)	1973-01-01	0.341667	0.42897	-0.367573	2.43535	2.61537	FGFR2
DE_Cpne4	52wk	DOWN	GO_Biological_Process_2025	Positive Regulation of Cell-Substrate Adhesion (GO:0010811)	1973-01-01	0.341667	0.42897	-0.367573	2.43535	2.61537	CDH13
DE_Cpne4	52wk	DOWN	GO_Biological_Process_2025	Heterochromatin Formation (GO:0031507)	1973-01-01	0.341667	0.42897	-0.367573	2.43535	2.61537	RB1
DE_Cpne4	52wk	DOWN	GO_Biological_Process_2025	Negative Regulation of Gene Expression (GO:0010629)	3/364	0.343782	0.430946	-0.365577	1.46178	1.56081	RB1;CPEB3;LGR4
DE_Cpne4	52wk	DOWN	GO_Biological_Process_2025	Negative Regulation of Apoptotic Signaling Pathway (GO:2001234)	1974-01-01	0.345433	0.432335	-0.36418	2.40187	2.55308	RB1
DE_Cpne4	52wk	DOWN	GO_Biological_Process_2025	Regulation of Fat Cell Differentiation (GO:0045598)	1975-01-01	0.349178	0.43497	-0.361541	2.36929	2.4929	RORA
DE_Cpne4	52wk	DOWN	GO_Biological_Process_2025	Gland Development (GO:0048732)	1975-01-01	0.349178	0.43497	-0.361541	2.36929	2.4929	FGFR2
DE_Cpne4	52wk	DOWN	GO_Biological_Process_2025	Peptidyl-Serine Modification (GO:0018209)	1975-01-01	0.349178	0.43497	-0.361541	2.36929	2.4929	CAMK2D
DE_Cpne4	52wk	DOWN	GO_Biological_Process_2025	Negative Regulation of DNA-templated Transcription (GO:0045892)	7/1006	0.349793	0.435055	-0.361456	1.23683	1.29919	RB1;ZEB2;KAT6B;KCNH8;ZBTB20;CPEB3;FGFR2
DE_Cpne4	52wk	DOWN	GO_Biological_Process_2025	Positive Regulation of Protein Ubiquitination (GO:0031398)	1976-01-01	0.352902	0.436196	-0.360319	2.33758	2.43474	UBE3A
DE_Cpne4	52wk	DOWN	GO_Biological_Process_2025	Regulation of Neuron Differentiation (GO:0045664)	1976-01-01	0.352902	0.436196	-0.360319	2.33758	2.43474	ALK
DE_Cpne4	52wk	DOWN	GO_Biological_Process_2025	Regulation of Notch Signaling Pathway (GO:0008593)	1976-01-01	0.352902	0.436196	-0.360319	2.33758	2.43474	GALNT11
DE_Cpne4	52wk	DOWN	GO_Biological_Process_2025	Glycoprotein Biosynthetic Process (GO:0009101)	1976-01-01	0.352902	0.436196	-0.360319	2.33758	2.43474	FKTN
DE_Cpne4	52wk	DOWN	GO_Biological_Process_2025	Cellular Response to Hypoxia (GO:0071456)	1977-01-01	0.356604	0.440089	-0.35646	2.30671	2.37851	RORA
DE_Cpne4	52wk	DOWN	GO_Biological_Process_2025	Protein Phosphorylation (GO:0006468)	3/373	0.357808	0.440208	-0.356342	1.42557	1.46514	ALK;CAMK2D;FGFR2
DE_Cpne4	52wk	DOWN	GO_Biological_Process_2025	Negative Regulation of Cell Differentiation (GO:0045596)	2/220	0.357546	0.440208	-0.356342	1.61107	1.65698	RB1;RORA
DE_Cpne4	52wk	DOWN	GO_Biological_Process_2025	Cellular Response to Decreased Oxygen Levels (GO:0036294)	1978-01-01	0.360286	0.442574	-0.354015	2.27663	2.32412	RORA
DE_Cpne4	52wk	DOWN	GO_Biological_Process_2025	Sphingolipid Metabolic Process (GO:0006665)	1979-01-01	0.363947	0.44501	-0.35163	2.24733	2.27149	ELOVL5
DE_Cpne4	52wk	DOWN	GO_Biological_Process_2025	Regulation of Cell Cycle G1/S Phase Transition (GO:1902806)	1979-01-01	0.363947	0.44501	-0.35163	2.24733	2.27149	SMARCD3
DE_Cpne4	52wk	DOWN	GO_Biological_Process_2025	Positive Regulation of Protein Modification by Small Protein Conjugation or Removal (GO:1903322)	1979-01-01	0.363947	0.44501	-0.35163	2.24733	2.27149	UBE3A
DE_Cpne4	52wk	DOWN	GO_Biological_Process_2025	Regulation of TOR Signaling (GO:0032006)	1980-01-01	0.367587	0.446716	-0.349969	2.21877	2.22054	PREX2
DE_Cpne4	52wk	DOWN	GO_Biological_Process_2025	Signal Transduction in Response to DNA Damage (GO:0042770)	1980-01-01	0.367587	0.446716	-0.349969	2.21877	2.22054	USP32
DE_Cpne4	52wk	DOWN	GO_Biological_Process_2025	Response to Tumor Necrosis Factor (GO:0034612)	1980-01-01	0.367587	0.446716	-0.349969	2.21877	2.22054	PID1
DE_Cpne4	52wk	DOWN	GO_Biological_Process_2025	Cholesterol Homeostasis (GO:0042632)	1980-01-01	0.367587	0.446716	-0.349969	2.21877	2.22054	RORA
DE_Cpne4	52wk	DOWN	GO_Biological_Process_2025	mRNA Processing (GO:0006397)	2/226	0.369853	0.448785	-0.347962	1.56744	1.55906	SON;NSUN2
DE_Cpne4	52wk	DOWN	GO_Biological_Process_2025	Sterol Homeostasis (GO:0055092)	1981-01-01	0.371206	0.449741	-0.347038	2.19093	2.17121	RORA
DE_Cpne4	52wk	DOWN	GO_Biological_Process_2025	Regulation of Apoptotic Process (GO:0042981)	5/704	0.373674	0.451353	-0.345484	1.25914	1.23946	ALK;SON;KCNMA1;TMEM196;GPLD1
DE_Cpne4	52wk	DOWN	GO_Biological_Process_2025	Inorganic Anion Transmembrane Transport (GO:0098661)	1982-01-01	0.374804	0.451353	-0.345484	2.16377	2.12342	GABRA3
DE_Cpne4	52wk	DOWN	GO_Biological_Process_2025	Response to Insulin (GO:0032868)	1982-01-01	0.374804	0.451353	-0.345484	2.16377	2.12342	GPLD1
DE_Cpne4	52wk	DOWN	GO_Biological_Process_2025	Regulation of Vesicle-Mediated Transport (GO:0060627)	1982-01-01	0.374804	0.451353	-0.345484	2.16377	2.12342	CDH13
DE_Cpne4	52wk	DOWN	GO_Biological_Process_2025	Regulation of Autophagy (GO:0010506)	2/230	0.378007	0.454288	-0.342669	1.53963	1.49782	USP32;EIF4G3
DE_Cpne4	52wk	DOWN	GO_Biological_Process_2025	Organophosphate Metabolic Process (GO:0019637)	1983-01-01	0.378383	0.454288	-0.342669	2.13728	2.07711	PPIP5K1
DE_Cpne4	52wk	DOWN	GO_Biological_Process_2025	Positive Regulation of Synaptic Transmission (GO:0050806)	1984-01-01	0.381941	0.45718	-0.339913	2.11142	2.03222	CAMK2D
DE_Cpne4	52wk	DOWN	GO_Biological_Process_2025	+ Reg of Transmembrane Receptor Prot Serine/Threonine Kinase Sgnlng Pway (GO:0090100)	1984-01-01	0.381941	0.45718	-0.339913	2.11142	2.03222	ZEB2
DE_Cpne4	52wk	DOWN	GO_Biological_Process_2025	Ribosomal Small Subunit Biogenesis (GO:0042274)	1985-01-01	0.385478	0.458656	-0.338513	2.08618	1.98869	UTP18
DE_Cpne4	52wk	DOWN	GO_Biological_Process_2025	Actomyosin Structure Organization (GO:0031032)	1985-01-01	0.385478	0.458656	-0.338513	2.08618	1.98869	PHACTR1
DE_Cpne4	52wk	DOWN	GO_Biological_Process_2025	Regulation of Cell Division (GO:0051302)	1985-01-01	0.385478	0.458656	-0.338513	2.08618	1.98869	FGFR2
DE_Cpne4	52wk	DOWN	GO_Biological_Process_2025	Long-Chain Fatty Acid Metabolic Process (GO:0001676)	1985-01-01	0.385478	0.458656	-0.338513	2.08618	1.98869	ELOVL5
DE_Cpne4	52wk	DOWN	GO_Biological_Process_2025	Epidermis Development (GO:0008544)	1986-01-01	0.388996	0.462151	-0.335216	2.06153	1.94647	FGFR2
DE_Cpne4	52wk	DOWN	GO_Biological_Process_2025	Synapse Assembly (GO:0007416)	1987-01-01	0.392494	0.464228	-0.333269	2.03746	1.9055	GABRA3
DE_Cpne4	52wk	DOWN	GO_Biological_Process_2025	Cellular Response to Tumor Necrosis Factor (GO:0071356)	1987-01-01	0.392494	0.464228	-0.333269	2.03746	1.9055	PID1
DE_Cpne4	52wk	DOWN	GO_Biological_Process_2025	Regulation of Endothelial Cell Proliferation (GO:0001936)	1987-01-01	0.392494	0.464228	-0.333269	2.03746	1.9055	CDH13
DE_Cpne4	52wk	DOWN	GO_Biological_Process_2025	Regulation of Mitotic Cell Cycle Phase Transition (GO:1901990)	1988-01-01	0.395972	0.466263	-0.331369	2.01394	1.86573	SMARCD3
DE_Cpne4	52wk	DOWN	GO_Biological_Process_2025	Positive Regulation of Endothelial Cell Migration (GO:0010595)	1988-01-01	0.395972	0.466263	-0.331369	2.01394	1.86573	GPLD1
DE_Cpne4	52wk	DOWN	GO_Biological_Process_2025	Regulation of Endothelial Cell Migration (GO:0010594)	1988-01-01	0.395972	0.466263	-0.331369	2.01394	1.86573	GPLD1
DE_Cpne4	52wk	DOWN	GO_Biological_Process_2025	Mitochondrial Respiratory Chain Complex Assembly (GO:0033108)	1990-01-01	0.402869	0.472288	-0.325793	1.96848	1.78963	COX16
DE_Cpne4	52wk	DOWN	GO_Biological_Process_2025	Mitotic Spindle Organization (GO:0007052)	1990-01-01	0.402869	0.472288	-0.325793	1.96848	1.78963	RMDN1
DE_Cpne4	52wk	DOWN	GO_Biological_Process_2025	Chloride Transport (GO:0006821)	1990-01-01	0.402869	0.472288	-0.325793	1.96848	1.78963	GABRA3
DE_Cpne4	52wk	DOWN	GO_Biological_Process_2025	Negative Regulation of Multicellular Organismal Process (GO:0051241)	2/243	0.404198	0.47315	-0.325001	1.45562	1.31857	RB1;LGR4
DE_Cpne4	52wk	DOWN	GO_Biological_Process_2025	Protein K48-linked Ubiquitination (GO:0070936)	1991-01-01	0.406288	0.474201	-0.324038	1.94651	1.75321	UBE3A
DE_Cpne4	52wk	DOWN	GO_Biological_Process_2025	Regulation of Double-Strand Break Repair (GO:2000779)	1991-01-01	0.406288	0.474201	-0.324038	1.94651	1.75321	SMARCD3
DE_Cpne4	52wk	DOWN	GO_Biological_Process_2025	Regulation of Osteoblast Differentiation (GO:0045667)	1992-01-01	0.409687	0.477469	-0.321055	1.92502	1.71782	FGFR2
DE_Cpne4	52wk	DOWN	GO_Biological_Process_2025	Positive Regulation of DNA Repair (GO:0045739)	1993-01-01	0.413068	0.479303	-0.31939	1.904	1.68341	SMARCD3
DE_Cpne4	52wk	DOWN	GO_Biological_Process_2025	Regulation of Protein Metabolic Process (GO:0051246)	1993-01-01	0.413068	0.479303	-0.31939	1.904	1.68341	ATXN2
DE_Cpne4	52wk	DOWN	GO_Biological_Process_2025	Regulation of Epithelial Cell Proliferation (GO:0050678)	1993-01-01	0.413068	0.479303	-0.31939	1.904	1.68341	FGFR2
DE_Cpne4	52wk	DOWN	GO_Biological_Process_2025	Positive Regulation of Cell Motility (GO:2000147)	2/249	0.416114	0.481099	-0.317766	1.41982	1.2449	CDH13;RORA
DE_Cpne4	52wk	DOWN	GO_Biological_Process_2025	Positive Regulation of Double-Strand Break Repair (GO:2000781)	1994-01-01	0.416429	0.481099	-0.317766	1.88343	1.64996	SMARCD3
DE_Cpne4	52wk	DOWN	GO_Biological_Process_2025	Cellular Response to Peptide Hormone Stimulus (GO:0071375)	1994-01-01	0.416429	0.481099	-0.317766	1.88343	1.64996	GPLD1
DE_Cpne4	52wk	DOWN	GO_Biological_Process_2025	Regulation of Organelle Organization (GO:0033043)	1997-01-01	0.426398	0.491191	-0.30875	1.8243	1.555	ZEB2
DE_Cpne4	52wk	DOWN	GO_Biological_Process_2025	Regulation of mRNA Splicing, via Spliceosome (GO:0048024)	1997-01-01	0.426398	0.491191	-0.30875	1.8243	1.555	SON
DE_Cpne4	52wk	DOWN	GO_Biological_Process_2025	Positive Regulation of Supramolecular Fiber Organization (GO:1902905)	1998-01-01	0.429684	0.493547	-0.306671	1.8054	1.52503	RB1
DE_Cpne4	52wk	DOWN	GO_Biological_Process_2025	Cellular Response to Transforming Growth Factor Beta Stimulus (GO:0071560)	1998-01-01	0.429684	0.493547	-0.306671	1.8054	1.52503	WWOX
DE_Cpne4	52wk	DOWN	GO_Biological_Process_2025	DNA Damage Response (GO:0006974)	3/421	0.431606	0.49504	-0.305359	1.25876	1.05767	POLA1;USP32;BRD4
DE_Cpne4	52wk	DOWN	GO_Biological_Process_2025	Positive Regulation of Protein Catabolic Process (GO:0045732)	1999-01-01	0.43295	0.495868	-0.304634	1.78689	1.49586	GPLD1
DE_Cpne4	52wk	DOWN	GO_Biological_Process_2025	Hemopoiesis (GO:0030097)	1/101	0.439428	0.501844	-0.299432	1.75097	1.43979	FGFR2
DE_Cpne4	52wk	DOWN	GO_Biological_Process_2025	Cell Junction Assembly (GO:0034329)	1/101	0.439428	0.501844	-0.299432	1.75097	1.43979	CDH13
DE_Cpne4	52wk	DOWN	GO_Biological_Process_2025	Phospholipase C-activating G Protein-Coupled Receptor Signaling Pathway (GO:0007200)	1/102	0.44264	0.504065	-0.297514	1.73355	1.41284	GRM1
DE_Cpne4	52wk	DOWN	GO_Biological_Process_2025	Negative Regulation of Translation (GO:0017148)	1/102	0.44264	0.504065	-0.297514	1.73355	1.41284	CPEB3
DE_Cpne4	52wk	DOWN	GO_Biological_Process_2025	Regulation of Defense Response (GO:0031347)	1/103	0.445833	0.506976	-0.295013	1.71647	1.38658	BRD4
DE_Cpne4	52wk	DOWN	GO_Biological_Process_2025	Regulation of RNA Splicing (GO:0043484)	1/104	0.449008	0.509858	-0.292551	1.69972	1.36099	SON
DE_Cpne4	52wk	DOWN	GO_Biological_Process_2025	Positive Regulation of Gene Expression (GO:0010628)	3/436	0.454102	0.514908	-0.28827	1.21422	0.958544	PID1;CPEB3;EIF4G3
DE_Cpne4	52wk	DOWN	GO_Biological_Process_2025	Organelle Organization (GO:0006996)	3/437	0.45559	0.51586	-0.287468	1.21136	0.952325	RB1;PID1;MAST4
DE_Cpne4	52wk	DOWN	GO_Biological_Process_2025	Cell-Matrix Adhesion (GO:0007160)	1/107	0.458426	0.517598	-0.286007	1.65136	1.28799	PPFIA2
DE_Cpne4	52wk	DOWN	GO_Biological_Process_2025	Axon Development (GO:0061564)	1/107	0.458426	0.517598	-0.286007	1.65136	1.28799	FGFR2
DE_Cpne4	52wk	DOWN	GO_Biological_Process_2025	Cellular Response to Insulin Stimulus (GO:0032869)	1/108	0.461529	0.520364	-0.283692	1.63584	1.26485	GPLD1
DE_Cpne4	52wk	DOWN	GO_Biological_Process_2025	Regulation of Gene Expression (GO:0010468)	7/1127	0.46356	0.521915	-0.2824	1.09614	0.842736	RB1;PID1;SON;MYCBP;KAT6B;ZBTB20;RORA
DE_Cpne4	52wk	DOWN	GO_Biological_Process_2025	Negative Regulation of Gene Expression, Epigenetic (GO:0045814)	1/110	0.467684	0.525814	-0.279168	1.60567	1.22025	RB1
DE_Cpne4	52wk	DOWN	GO_Biological_Process_2025	Plasma Membrane Bounded Cell Projection Assembly (GO:0120031)	2/277	0.470069	0.526271	-0.278791	1.27344	0.961289	GALNT11;CDH13
DE_Cpne4	52wk	DOWN	GO_Biological_Process_2025	Positive Regulation of Cellular Component Organization (GO:0051130)	1/111	0.470735	0.526271	-0.278791	1.59099	1.19875	RB1
DE_Cpne4	52wk	DOWN	GO_Biological_Process_2025	Positive Regulation of T Cell Activation (GO:0050870)	1/111	0.470735	0.526271	-0.278791	1.59099	1.19875	SMARCD3
DE_Cpne4	52wk	DOWN	GO_Biological_Process_2025	Positive Regulation of GTPase Activity (GO:0043547)	1/111	0.470735	0.526271	-0.278791	1.59099	1.19875	MTSS2
DE_Cpne4	52wk	DOWN	GO_Biological_Process_2025	Cellular Response to Metal Ion (GO:0071248)	1/112	0.473768	0.528179	-0.277219	1.57658	1.17776	CAMK2D
DE_Cpne4	52wk	DOWN	GO_Biological_Process_2025	Endoplasmic Reticulum to Golgi Vesicle-Mediated Transport (GO:0006888)	1/112	0.473768	0.528179	-0.277219	1.57658	1.17776	SEC24B
DE_Cpne4	52wk	DOWN	GO_Biological_Process_2025	Regulation of Primary Metabolic Process (GO:0080090)	1/113	0.476785	0.530057	-0.275678	1.56242	1.15727	SON
DE_Cpne4	52wk	DOWN	GO_Biological_Process_2025	Regulation of Protein Ubiquitination (GO:0031396)	1/113	0.476785	0.530057	-0.275678	1.56242	1.15727	UBE3A
DE_Cpne4	52wk	DOWN	GO_Biological_Process_2025	Regulation of JNK Cascade (GO:0046328)	1/115	0.482766	0.535211	-0.271475	1.53485	1.11772	FKTN
DE_Cpne4	52wk	DOWN	GO_Biological_Process_2025	Positive Regulation of Cell Projection Organization (GO:0031346)	1/115	0.482766	0.535211	-0.271475	1.53485	1.11772	TENM3
DE_Cpne4	52wk	DOWN	GO_Biological_Process_2025	Negative Regulation of Canonical Wnt Signaling Pathway (GO:0090090)	1/117	0.48868	0.539513	-0.267998	1.50824	1.07997	TMEM196
DE_Cpne4	52wk	DOWN	GO_Biological_Process_2025	Modulation of Chemical Synaptic Transmission (GO:0050804)	1/117	0.48868	0.539513	-0.267998	1.50824	1.07997	GRM1
DE_Cpne4	52wk	DOWN	GO_Biological_Process_2025	Cytoskeleton Organization (GO:0007010)	1/117	0.48868	0.539513	-0.267998	1.50824	1.07997	MAST4
DE_Cpne4	52wk	DOWN	GO_Biological_Process_2025	Cellular Response to Cytokine Stimulus (GO:0071345)	2/289	0.492284	0.542739	-0.265409	1.21945	0.864224	PID1;USP32
DE_Cpne4	52wk	DOWN	GO_Biological_Process_2025	MAPK Cascade (GO:0000165)	1/119	0.494526	0.544458	-0.264036	1.48253	1.04393	FGF14
DE_Cpne4	52wk	DOWN	GO_Biological_Process_2025	RNA Processing (GO:0006396)	2/291	0.49593	0.545249	-0.263405	1.21089	0.849221	SON;NSUN2
DE_Cpne4	52wk	DOWN	GO_Biological_Process_2025	Ribonucleoprotein Complex Biogenesis (GO:0022613)	1/120	0.497425	0.545386	-0.263296	1.46999	1.02651	UTP18
DE_Cpne4	52wk	DOWN	GO_Biological_Process_2025	Regulation of Transforming Growth Factor Beta Receptor Signaling Pathway (GO:0017015)	1/120	0.497425	0.545386	-0.263296	1.46999	1.02651	ZEB2
DE_Cpne4	52wk	DOWN	GO_Biological_Process_2025	Response to Cytokine (GO:0034097)	1/123	0.506022	0.554049	-0.256452	1.43363	0.976553	PID1
DE_Cpne4	52wk	DOWN	GO_Biological_Process_2025	Positive Regulation of Intracellular Signal Transduction (GO:1902533)	4/652	0.512148	0.559986	-0.251823	1.07957	0.722387	CDH13;RORA;FGFR2;BRD4
DE_Cpne4	52wk	DOWN	GO_Biological_Process_2025	Regulation of Protein-Containing Complex Assembly (GO:0043254)	1/126	0.514473	0.561756	-0.250452	1.39901	0.929799	RB1
DE_Cpne4	52wk	DOWN	GO_Biological_Process_2025	Monocarboxylic Acid Metabolic Process (GO:0032787)	1/127	0.517258	0.563252	-0.249297	1.38784	0.91488	MECR
DE_Cpne4	52wk	DOWN	GO_Biological_Process_2025	Negative Regulation of MAPK Cascade (GO:0043409)	1/127	0.517258	0.563252	-0.249297	1.38784	0.91488	FKTN
DE_Cpne4	52wk	DOWN	GO_Biological_Process_2025	Monoatomic Cation Transmembrane Transport (GO:0098655)	2/304	0.519224	0.564621	-0.248243	1.15799	0.758973	KCNH8;KCNMA1
DE_Cpne4	52wk	DOWN	GO_Biological_Process_2025	RNA Biosynthetic Process (GO:0032774)	1/128	0.520027	0.564722	-0.248165	1.37684	0.900279	POLA1
DE_Cpne4	52wk	DOWN	GO_Biological_Process_2025	Inorganic Cation Transmembrane Transport (GO:0098662)	2/307	0.524498	0.567588	-0.245967	1.14643	0.739805	KCNH8;KCNMA1
DE_Cpne4	52wk	DOWN	GO_Biological_Process_2025	Positive Regulation of Cell Population Proliferation (GO:0008284)	3/484	0.523422	0.567588	-0.245967	1.09035	0.705858	PID1;CDH13;FGFR2
DE_Cpne4	52wk	DOWN	GO_Biological_Process_2025	Regulation of DNA Repair (GO:0006282)	1/130	0.525518	0.567588	-0.245967	1.35535	0.871995	SMARCD3
DE_Cpne4	52wk	DOWN	GO_Biological_Process_2025	Fatty Acid Metabolic Process (GO:0006631)	1/130	0.525518	0.567588	-0.245967	1.35535	0.871995	MECR
DE_Cpne4	52wk	DOWN	GO_Biological_Process_2025	Regulation of Response to External Stimulus (GO:0032101)	1/132	0.530947	0.5719	-0.24268	1.33453	0.844879	BRD4
DE_Cpne4	52wk	DOWN	GO_Biological_Process_2025	Epithelial Cell Differentiation (GO:0030855)	1/132	0.530947	0.5719	-0.24268	1.33453	0.844879	FGFR2
DE_Cpne4	52wk	DOWN	GO_Biological_Process_2025	Mitochondrion Organization (GO:0007005)	1/135	0.538976	0.579763	-0.23675	1.30445	0.806262	PID1
DE_Cpne4	52wk	DOWN	GO_Biological_Process_2025	Receptor-Mediated Endocytosis (GO:0006898)	1/136	0.541621	0.581038	-0.235795	1.29472	0.793909	GRK3
DE_Cpne4	52wk	DOWN	GO_Biological_Process_2025	Protein Targeting (GO:0006605)	1/136	0.541621	0.581038	-0.235795	1.29472	0.793909	TIMM9
DE_Cpne4	52wk	DOWN	GO_Biological_Process_2025	Negative Regulation of Cell Motility (GO:2000146)	1/139	0.549468	0.588663	-0.230133	1.26638	0.758316	TMEM196
DE_Cpne4	52wk	DOWN	GO_Biological_Process_2025	Intracellular Calcium Ion Homeostasis (GO:0006874)	1/140	0.552054	0.589846	-0.229261	1.25721	0.74692	CAMK2D
DE_Cpne4	52wk	DOWN	GO_Biological_Process_2025	Protein-Containing Complex Assembly (GO:0065003)	2/323	0.551974	0.589846	-0.229261	1.0884	0.646784	LIN7A;APBA1
DE_Cpne4	52wk	DOWN	GO_Biological_Process_2025	Plasma Membrane Bounded Cell Projection Organization (GO:0120036)	1/141	0.554626	0.591007	-0.228408	1.24817	0.735747	RB1
DE_Cpne4	52wk	DOWN	GO_Biological_Process_2025	Cellular Response to Starvation (GO:0009267)	1/141	0.554626	0.591007	-0.228408	1.24817	0.735747	PRKAG2
DE_Cpne4	52wk	DOWN	GO_Biological_Process_2025	Regulation of Cell Adhesion (GO:0030155)	1/142	0.557182	0.592937	-0.226991	1.23925	0.724792	CDH13
DE_Cpne4	52wk	DOWN	GO_Biological_Process_2025	Regulation of Cell Cycle Process (GO:0010564)	1/146	0.567264	0.602056	-0.220363	1.20482	0.68305	SMARCD3
DE_Cpne4	52wk	DOWN	GO_Biological_Process_2025	Negative Regulation of Protein Metabolic Process (GO:0051248)	1/146	0.567264	0.602056	-0.220363	1.20482	0.68305	CPEB3
DE_Cpne4	52wk	DOWN	GO_Biological_Process_2025	Regulation of DNA-templated Transcription (GO:0006355)	2139-12-01	0.568233	0.602281	-0.220201	0.982273	0.555204	RB1;ZEB2;CAMK2D;MYCBP;SMARCD3;PCBP3;KAT6B;KCNH8;EBF1;RORA;LCORL;BRD4
DE_Cpne4	52wk	DOWN	GO_Biological_Process_2025	Positive Regulation of Metabolic Process (GO:0009893)	1/147	0.569749	0.603085	-0.219621	1.19651	0.673107	PID1
DE_Cpne4	52wk	DOWN	GO_Biological_Process_2025	Positive Regulation of ERK1 and ERK2 Cascade (GO:0070374)	1/153	0.584363	0.617733	-0.209199	1.14893	0.617242	FGFR2
DE_Cpne4	52wk	DOWN	GO_Biological_Process_2025	Regulation of Small GTPase Mediated Signal Transduction (GO:0051056)	1/157	0.593831	0.626079	-0.203371	1.11924	0.583304	PREX2
DE_Cpne4	52wk	DOWN	GO_Biological_Process_2025	Neuron Projection Morphogenesis (GO:0048812)	1/157	0.593831	0.626079	-0.203371	1.11924	0.583304	FGFR2
DE_Cpne4	52wk	DOWN	GO_Biological_Process_2025	Epithelium Development (GO:0060429)	1/159	0.598485	0.630151	-0.200555	1.10496	0.567237	FGFR2
DE_Cpne4	52wk	DOWN	GO_Biological_Process_2025	Ribosome Biogenesis (GO:0042254)	1/161	0.603086	0.634156	-0.197804	1.09104	0.551734	UTP18
DE_Cpne4	52wk	DOWN	GO_Biological_Process_2025	Brain Development (GO:0007420)	1/170	0.623151	0.654391	-0.184163	1.03247	0.488321	UBE3A
DE_Cpne4	52wk	DOWN	GO_Biological_Process_2025	Protein Ubiquitination (GO:0016567)	2/369	0.624672	0.655123	-0.183677	0.949737	0.446879	OTULIN;UBE3A
DE_Cpne4	52wk	DOWN	GO_Biological_Process_2025	Double-Strand Break Repair (GO:0006302)	1/176	0.635966	0.666091	-0.176467	0.996764	0.451145	POLA1
DE_Cpne4	52wk	DOWN	GO_Biological_Process_2025	Negative Regulation of Programmed Cell Death (GO:0043069)	2/382	0.64351	0.673107	-0.171916	0.916635	0.404069	SON;FTH1
DE_Cpne4	52wk	DOWN	GO_Biological_Process_2025	Negative Regulation of Cell Migration (GO:0030336)	1/184	0.652383	0.681492	-0.166539	0.952802	0.406964	TMEM196
DE_Cpne4	52wk	DOWN	GO_Biological_Process_2025	Negative Regulation of Cytokine Production (GO:0001818)	1/191	0.666144	0.694955	-0.158043	0.917373	0.372682	LGR4
DE_Cpne4	52wk	DOWN	GO_Biological_Process_2025	Regulation of Programmed Cell Death (GO:0043067)	1/195	0.673764	0.701985	-0.153672	0.898276	0.354707	ALK
DE_Cpne4	52wk	DOWN	GO_Biological_Process_2025	Axonogenesis (GO:0007409)	1/200	0.683047	0.710726	-0.148298	0.875484	0.333727	FGFR2
DE_Cpne4	52wk	DOWN	GO_Biological_Process_2025	Negative Regulation of Macromolecule Biosynthetic Process (GO:0010558)	1/202	0.686686	0.71358	-0.146557	0.866684	0.325768	RB1
DE_Cpne4	52wk	DOWN	GO_Biological_Process_2025	Neuron Projection Development (GO:0031175)	1/206	0.693841	0.720075	-0.142622	0.849601	0.31054	RB1
DE_Cpne4	52wk	DOWN	GO_Biological_Process_2025	Modification-Dependent Protein Catabolic Process (GO:0019941)	1/208	0.697357	0.722782	-0.140993	0.841306	0.303255	UBE3A
DE_Cpne4	52wk	DOWN	GO_Biological_Process_2025	Regulation of ERK1 and ERK2 Cascade (GO:0070372)	1/223	0.722485	0.747852	-0.126184	0.783864	0.254801	FGFR2
DE_Cpne4	52wk	DOWN	GO_Biological_Process_2025	Protein Polyubiquitination (GO:0000209)	1/228	0.730393	0.755055	-0.122021	0.766403	0.240783	UBE3A
DE_Cpne4	52wk	DOWN	GO_Biological_Process_2025	Cilium Organization (GO:0044782)	1/230	0.733493	0.757277	-0.120745	0.759632	0.235439	GALNT11
DE_Cpne4	52wk	DOWN	GO_Biological_Process_2025	Ubiquitin-Dependent Protein Catabolic Process (GO:0006511)	2/455	0.73578	0.758654	-0.119956	0.766044	0.23504	OTUD7A;UBE3A
DE_Cpne4	52wk	DOWN	GO_Biological_Process_2025	Negative Regulation of RNA Biosynthetic Process (GO:1902679)	2/470	0.752039	0.774416	-0.111026	0.740919	0.211137	RB1;KAT6B
DE_Cpne4	52wk	DOWN	GO_Biological_Process_2025	Negative Regulation of Apoptotic Process (GO:0043066)	2/475	0.757267	0.778791	-0.108579	0.732898	0.203775	RB1;SON
DE_Cpne4	52wk	DOWN	GO_Biological_Process_2025	Cilium Assembly (GO:0060271)	1/247	0.758456	0.779008	-0.108458	0.706526	0.195333	GALNT11
DE_Cpne4	52wk	DOWN	GO_Biological_Process_2025	Positive Regulation of Signal Transduction (GO:0009967)	1/256	0.770719	0.790583	-0.102053	0.681277	0.177426	FGFR2
DE_Cpne4	52wk	DOWN	GO_Biological_Process_2025	Lipid Metabolic Process (GO:0006629)	1/259	0.774668	0.793611	-0.100393	0.673252	0.171896	MECR
DE_Cpne4	52wk	DOWN	GO_Biological_Process_2025	Regulation of MAPK Cascade (GO:0043408)	1/260	0.775969	0.793922	-0.100222	0.670619	0.170098	FGFR2
DE_Cpne4	52wk	DOWN	GO_Biological_Process_2025	Positive Regulation of Cell Differentiation (GO:0045597)	1/297	0.819218	0.837095	-0.077225	0.585685	0.116789	SMARCD3
DE_Cpne4	52wk	DOWN	GO_Biological_Process_2025	Protein Modification Process (GO:0036211)	2/545	0.821055	0.837897	-0.0768091	0.636115	0.12542	CAMK2D;FKTN
DE_Cpne4	52wk	DOWN	GO_Biological_Process_2025	Regulation of Intracellular Signal Transduction (GO:1902531)	1/302	0.824388	0.838075	-0.076717	0.575809	0.111197	PREX2
DE_Cpne4	52wk	DOWN	GO_Biological_Process_2025	DNA Repair (GO:0006281)	1/302	0.824388	0.838075	-0.076717	0.575809	0.111197	POLA1
DE_Cpne4	52wk	DOWN	GO_Biological_Process_2025	DNA Metabolic Process (GO:0006259)	1/302	0.824388	0.838075	-0.076717	0.575809	0.111197	POLA1
DE_Cpne4	52wk	DOWN	GO_Biological_Process_2025	Protein Transport (GO:0015031)	1/308	0.830399	0.843109	-0.0741161	0.564383	0.10489	GPLD1
DE_Cpne4	52wk	DOWN	GO_Biological_Process_2025	Protein Modification by Small Protein Conjugation (GO:0032446)	1/316	0.838098	0.849842	-0.0706618	0.549824	0.0971102	OTULIN
DE_Cpne4	52wk	DOWN	GO_Biological_Process_2025	Proteolysis (GO:0006508)	1/321	0.842733	0.853454	-0.0688197	0.541095	0.0925844	UBE3A
DE_Cpne4	52wk	DOWN	GO_Biological_Process_2025	Intracellular Protein Transport (GO:0006886)	1/326	0.847236	0.855837	-0.0676089	0.532634	0.0882981	TIMM9
DE_Cpne4	52wk	DOWN	GO_Biological_Process_2025	Positive Regulation of Cytokine Production (GO:0001819)	1/325	0.846345	0.855837	-0.0676089	0.534306	0.0891369	RORA
DE_Cpne4	52wk	DOWN	GO_Biological_Process_2025	Proteasome-Mediated Ubiquitin-Dependent Protein Catabolic Process (GO:0043161)	1/340	0.859176	0.866799	-0.0620818	0.510272	0.0774499	UBE3A
DE_Cpne4	52wk	DOWN	GO_Biological_Process_2025	Organelle Assembly (GO:0070925)	1/346	0.864005	0.870568	-0.0601975	0.501244	0.0732699	GALNT11
DE_Cpne4	52wk	DOWN	GO_Biological_Process_2025	Positive Regulation of Macromolecule Biosynthetic Process (GO:0010557)	1/355	0.870944	0.874238	-0.0583701	0.488276	0.067469	PID1
DE_Cpne4	52wk	DOWN	GO_Biological_Process_2025	Intracellular Signaling Cassette (GO:0141124)	1/354	0.87019	0.874238	-0.0583701	0.489684	0.0680873	GUCY1A2
DE_Cpne4	52wk	DOWN	GO_Biological_Process_2025	Protein Metabolic Process (GO:0019538)	2/614	0.868917	0.874238	-0.0583701	0.562383	0.0790191	GALNT11;UBE3A
DE_Cpne4	52wk	DOWN	GO_Biological_Process_2025	Positive Regulation of Cellular Process (GO:0048522)	2/622	0.873641	0.875841	-0.0575746	0.554896	0.0749588	SMARCD3;FGFR2
DE_Cpne4	52wk	DOWN	GO_Biological_Process_2025	Positive Regulation of MAPK Cascade (GO:0043410)	1/362	0.876096	0.877198	-0.0569022	0.478636	0.0633136	FGFR2
DE_Cpne4	52wk	DOWN	GO_Biological_Process_2025	Proteasomal Protein Catabolic Process (GO:0010498)	1/372	0.883105	0.883105	-0.0539874	0.465496	0.0578661	UBE3A
DE_Prkcg	52wk	DOWN	GO_Biological_Process_2025	Presynaptic Endocytosis (GO:0140238)	2025-03-20	0.000122411	0.0898498	-1.04648	36.9381	332.743	OPHN1;PACSIN1;SNCA
DE_Prkcg	52wk	DOWN	GO_Biological_Process_2025	Regulation of Chaperone-Mediated Autophagy (GO:1904714)	2025-02-07	0.000491147	0.0958269	-1.01851	82.9042	631.628	SNRNP70;SNCA
DE_Prkcg	52wk	DOWN	GO_Biological_Process_2025	Synaptic Vesicle Recycling (GO:0036465)	1934-03-01	0.000611383	0.0958269	-1.01851	20.2421	149.787	OPHN1;PACSIN1;SNCA
DE_Prkcg	52wk	DOWN	GO_Biological_Process_2025	Synaptic Vesicle Endocytosis (GO:0048488)	2025-03-29	0.000380011	0.0958269	-1.01851	24.1409	190.117	OPHN1;PACSIN1;SNCA
DE_Prkcg	52wk	DOWN	GO_Biological_Process_2025	Cellular Response to Epinephrine Stimulus (GO:0071872)	2025-02-08	0.000652771	0.0958269	-1.01851	69.0833	506.677	RYR2;SNCA
DE_Prkcg	52wk	DOWN	GO_Biological_Process_2025	Cell Morphogenesis Involved in Neuron Differentiation (GO:0048667)	1985-04-01	0.000809958	0.0990848	-1.00399	10.4129	74.1247	FARP1;MEF2C;OPHN1;PARD3
DE_Prkcg	52wk	DOWN	GO_Biological_Process_2025	Response to Calcium Ion (GO:0051592)	1995-04-01	0.00122688	0.128648	-0.890598	9.26397	62.099	RYR2;MEF2C;CPNE5;KCNH1
DE_Prkcg	52wk	DOWN	GO_Biological_Process_2025	Positive Regulation of Cold-Induced Thermogenesis (GO:0120162)	1999-04-01	0.00142927	0.131136	-0.882279	8.87212	58.1176	THRA;ACSL1;CNOT3;KSR2
DE_Prkcg	52wk	DOWN	GO_Biological_Process_2025	Modulation of Chemical Synaptic Transmission (GO:0050804)	4/117	0.00263259	0.14864	-0.827864	7.45208	44.2638	MEF2C;CLSTN2;OPHN1;DLGAP1
DE_Prkcg	52wk	DOWN	GO_Biological_Process_2025	Regulation of Stem Cell Population Maintenance (GO:2000036)	1956-03-01	0.00262001	0.14864	-0.827864	11.8266	70.3042	SAP130;CNOT3;BRD9
DE_Prkcg	52wk	DOWN	GO_Biological_Process_2025	Regulation of Alternative mRNA Splicing, via Spliceosome (GO:0000381)	1955-03-01	0.00248843	0.14864	-0.827864	12.0547	72.281	KHDRBS2;CELF4;ARGLU1
DE_Prkcg	52wk	DOWN	GO_Biological_Process_2025	Cellular Response to Metal Ion (GO:0071248)	4/112	0.00224681	0.14864	-0.827864	7.79905	47.5605	MEF2C;CPNE5;KCNH1;SNCA
DE_Prkcg	52wk	DOWN	GO_Biological_Process_2025	Negative Regulation of Protein Catabolic Process (GO:0042177)	1953-03-01	0.00223774	0.14864	-0.827864	12.5381	76.5111	OPHN1;SNRNP70;SNCA
DE_Prkcg	52wk	DOWN	GO_Biological_Process_2025	Establishment of Epithelial Cell Polarity (GO:0090162)	2025-02-18	0.00345487	0.154507	-0.811052	25.8932	146.762	OPHN1;PARD3
DE_Prkcg	52wk	DOWN	GO_Biological_Process_2025	Regulation of Synapse Assembly (GO:0051963)	1964-03-01	0.00382838	0.154507	-0.811052	10.2714	57.1638	MEF2C;CLSTN2;SNCA
DE_Prkcg	52wk	DOWN	GO_Biological_Process_2025	Regulation of Endocytosis (GO:0030100)	1965-03-01	0.0039995	0.154507	-0.811052	10.1053	55.7971	OPHN1;PACSIN1;SNCA
DE_Prkcg	52wk	DOWN	GO_Biological_Process_2025	Positive Regulation of Multicellular Organismal Process (GO:0051240)	7/407	0.00388455	0.154507	-0.811052	3.75038	20.8174	GHR;THRA;ACSL1;CNOT3;SAP130;BRD9;KSR2
DE_Prkcg	52wk	DOWN	GO_Biological_Process_2025	Diol Biosynthetic Process (GO:0034312)	2025-02-18	0.00345487	0.154507	-0.811052	25.8932	146.762	AGK;TACR1
DE_Prkcg	52wk	DOWN	GO_Biological_Process_2025	Cellular Response to Calcium Ion (GO:0071277)	1959-03-01	0.00304029	0.154507	-0.811052	11.1914	64.8629	MEF2C;CPNE5;KCNH1
DE_Prkcg	52wk	DOWN	GO_Biological_Process_2025	Response to Ketone (GO:1901654)	2025-02-24	0.00611441	0.195129	-0.709677	18.8258	95.9569	GHR;UBE3A
DE_Prkcg	52wk	DOWN	GO_Biological_Process_2025	Regulation of Cold-Induced Thermogenesis (GO:0120161)	4/148	0.00607479	0.195129	-0.709677	5.83865	29.7982	THRA;ACSL1;CNOT3;KSR2
DE_Prkcg	52wk	DOWN	GO_Biological_Process_2025	Positive Regulation of Metabolic Process (GO:0009893)	4/147	0.00593251	0.195129	-0.709677	5.87978	30.1474	THRA;ACSL1;CNOT3;KSR2
DE_Prkcg	52wk	DOWN	GO_Biological_Process_2025	Myotube Differentiation (GO:0014902)	2025-02-24	0.00611441	0.195129	-0.709677	18.8258	95.9569	MEF2C;KCNH1
DE_Prkcg	52wk	DOWN	GO_Biological_Process_2025	Positive Regulation of Developmental Process (GO:0051094)	5/245	0.00714435	0.218498	-0.660552	4.40457	21.7649	SAP130;DPF3;BRD9;CLASP1;PACSIN1
DE_Prkcg	52wk	DOWN	GO_Biological_Process_2025	Positive Regulation of Cardiac Muscle Cell Proliferation (GO:0060045)	2025-01-14	0.066478	0.228013	-0.64204	15.7724	42.7572	MEF2C
DE_Prkcg	52wk	DOWN	GO_Biological_Process_2025	Regulation of RNA Export From Nucleus (GO:0046831)	2025-01-14	0.066478	0.228013	-0.64204	15.7724	42.7572	CPSF6
DE_Prkcg	52wk	DOWN	GO_Biological_Process_2025	Response to Muscle Stretch (GO:0035994)	2025-01-14	0.066478	0.228013	-0.64204	15.7724	42.7572	RYR2
DE_Prkcg	52wk	DOWN	GO_Biological_Process_2025	Retinoic Acid Receptor Signaling Pathway (GO:0048384)	2025-01-14	0.066478	0.228013	-0.64204	15.7724	42.7572	THRA
DE_Prkcg	52wk	DOWN	GO_Biological_Process_2025	Regulation of Platelet-Derived Growth Factor Receptor Signaling Pathway (GO:0010640)	2025-01-14	0.066478	0.228013	-0.64204	15.7724	42.7572	SNCA
DE_Prkcg	52wk	DOWN	GO_Biological_Process_2025	Sphingoid Biosynthetic Process (GO:0046520)	2025-01-14	0.066478	0.228013	-0.64204	15.7724	42.7572	AGK
DE_Prkcg	52wk	DOWN	GO_Biological_Process_2025	Sphingosine Biosynthetic Process (GO:0046512)	2025-01-14	0.066478	0.228013	-0.64204	15.7724	42.7572	AGK
DE_Prkcg	52wk	DOWN	GO_Biological_Process_2025	Cell Communication by Electrical Coupling Involved in Cardiac Conduction (GO:0086064)	2025-01-14	0.066478	0.228013	-0.64204	15.7724	42.7572	RYR2
DE_Prkcg	52wk	DOWN	GO_Biological_Process_2025	Forebrain Neuron Differentiation (GO:0021879)	2025-01-12	0.057256	0.228013	-0.64204	18.642	53.3202	OPHN1
DE_Prkcg	52wk	DOWN	GO_Biological_Process_2025	Polarized Epithelial Cell Differentiation (GO:0030859)	2025-01-14	0.066478	0.228013	-0.64204	15.7724	42.7572	OPHN1
DE_Prkcg	52wk	DOWN	GO_Biological_Process_2025	Positive Regulation of Hippo Signaling (GO:0035332)	2025-01-14	0.066478	0.228013	-0.64204	15.7724	42.7572	TIAL1
DE_Prkcg	52wk	DOWN	GO_Biological_Process_2025	Regulation of Potassium Ion Transmembrane Transporter Activity (GO:1901016)	2025-01-14	0.066478	0.228013	-0.64204	15.7724	42.7572	CACNA1D
DE_Prkcg	52wk	DOWN	GO_Biological_Process_2025	Regulation of Nuclear-Transcribed mRNA poly(A) Tail Shortening (GO:0060211)	2025-01-14	0.066478	0.228013	-0.64204	15.7724	42.7572	TNRC6C
DE_Prkcg	52wk	DOWN	GO_Biological_Process_2025	Response to Progesterone (GO:0032570)	2025-01-13	0.0618782	0.228013	-0.64204	17.0876	47.5478	UBE3A
DE_Prkcg	52wk	DOWN	GO_Biological_Process_2025	Negative Regulation of Smooth Muscle Cell Migration (GO:0014912)	2025-01-14	0.066478	0.228013	-0.64204	15.7724	42.7572	MEF2C
DE_Prkcg	52wk	DOWN	GO_Biological_Process_2025	Regulation of Extracellular Matrix Disassembly (GO:0010715)	2025-01-14	0.066478	0.228013	-0.64204	15.7724	42.7572	CLASP1
DE_Prkcg	52wk	DOWN	GO_Biological_Process_2025	Establishment of Apical/Basal Cell Polarity (GO:0035089)	2025-01-14	0.066478	0.228013	-0.64204	15.7724	42.7572	OPHN1
DE_Prkcg	52wk	DOWN	GO_Biological_Process_2025	Plasma Membrane Tubulation (GO:0097320)	2025-01-13	0.0618782	0.228013	-0.64204	17.0876	47.5478	PACSIN1
DE_Prkcg	52wk	DOWN	GO_Biological_Process_2025	Positive Regulation of Heart Rate (GO:0010460)	2025-01-14	0.066478	0.228013	-0.64204	15.7724	42.7572	RYR2
DE_Prkcg	52wk	DOWN	GO_Biological_Process_2025	Protein Tetramerization (GO:0051262)	1983-02-01	0.0626239	0.228013	-0.64204	5.09799	14.1245	CPSF6;SNCA
DE_Prkcg	52wk	DOWN	GO_Biological_Process_2025	Negative Regulation of Protein Phosphorylation (GO:0001933)	1983-02-01	0.0626239	0.228013	-0.64204	5.09799	14.1245	PARD3;SNCA
DE_Prkcg	52wk	DOWN	GO_Biological_Process_2025	Substrate-Dependent Cell Migration (GO:0006929)	2025-01-13	0.0618782	0.228013	-0.64204	17.0876	47.5478	OPHN1
DE_Prkcg	52wk	DOWN	GO_Biological_Process_2025	Motor Neuron Axon Guidance (GO:0008045)	2025-01-13	0.0618782	0.228013	-0.64204	17.0876	47.5478	CHN1
DE_Prkcg	52wk	DOWN	GO_Biological_Process_2025	Regulation of SNARE Complex Assembly (GO:0035542)	2025-01-12	0.057256	0.228013	-0.64204	18.642	53.3202	SNCA
DE_Prkcg	52wk	DOWN	GO_Biological_Process_2025	Negative Regulation of Microtubule Polymerization (GO:0031115)	2025-01-12	0.057256	0.228013	-0.64204	18.642	53.3202	SNCA
DE_Prkcg	52wk	DOWN	GO_Biological_Process_2025	Metal Ion Transport (GO:0030001)	3/180	0.0586663	0.228013	-0.64204	3.51918	9.98	RYR2;CACNA1D;KCNH1
DE_Prkcg	52wk	DOWN	GO_Biological_Process_2025	Neuron Projection Morphogenesis (GO:0048812)	3/157	0.0420309	0.228013	-0.64204	4.04949	12.8342	FARP1;PARD3;PACSIN1
DE_Prkcg	52wk	DOWN	GO_Biological_Process_2025	N-terminal Protein Amino Acid Modification (GO:0031365)	2025-01-12	0.057256	0.228013	-0.64204	18.642	53.3202	NAA15
DE_Prkcg	52wk	DOWN	GO_Biological_Process_2025	Positive Regulation of Dendrite Development (GO:1900006)	2025-01-12	0.057256	0.228013	-0.64204	18.642	53.3202	PACSIN1
DE_Prkcg	52wk	DOWN	GO_Biological_Process_2025	Regulation of Vascular Associated Smooth Muscle Cell Migration (GO:1904752)	2025-01-13	0.0618782	0.228013	-0.64204	17.0876	47.5478	MEF2C
DE_Prkcg	52wk	DOWN	GO_Biological_Process_2025	Cellular Response to Growth Hormone Stimulus (GO:0071378)	2025-01-13	0.0618782	0.228013	-0.64204	17.0876	47.5478	GHR
DE_Prkcg	52wk	DOWN	GO_Biological_Process_2025	Cardiac Left Ventricle Morphogenesis (GO:0003214)	2025-01-13	0.0618782	0.228013	-0.64204	17.0876	47.5478	RYR2
DE_Prkcg	52wk	DOWN	GO_Biological_Process_2025	Protein Import Into Peroxisome Matrix (GO:0016558)	2025-01-13	0.0618782	0.228013	-0.64204	17.0876	47.5478	PEX5L
DE_Prkcg	52wk	DOWN	GO_Biological_Process_2025	Fatty Acid Elongation (GO:0030497)	2025-01-13	0.0618782	0.228013	-0.64204	17.0876	47.5478	HACD3
DE_Prkcg	52wk	DOWN	GO_Biological_Process_2025	Regulation of Vesicle-Mediated Transport (GO:0060627)	1982-02-01	0.0613052	0.228013	-0.64204	5.16198	14.4117	OPHN1;PACSIN1
DE_Prkcg	52wk	DOWN	GO_Biological_Process_2025	Sphingolipid Metabolic Process (GO:0006665)	1979-02-01	0.0574082	0.228013	-0.64204	5.36391	15.3277	CERS6;HACD3
DE_Prkcg	52wk	DOWN	GO_Biological_Process_2025	Very Long-Chain Fatty Acid Biosynthetic Process (GO:0042761)	2025-01-12	0.057256	0.228013	-0.64204	18.642	53.3202	HACD3
DE_Prkcg	52wk	DOWN	GO_Biological_Process_2025	Endochondral Bone Morphogenesis (GO:0060350)	2025-01-12	0.057256	0.228013	-0.64204	18.642	53.3202	MEF2C
DE_Prkcg	52wk	DOWN	GO_Biological_Process_2025	Signal Peptide Processing (GO:0006465)	2025-01-12	0.057256	0.228013	-0.64204	18.642	53.3202	IMMP1L
DE_Prkcg	52wk	DOWN	GO_Biological_Process_2025	Response to Iron Ion (GO:0010039)	2025-01-13	0.0618782	0.228013	-0.64204	17.0876	47.5478	SNCA
DE_Prkcg	52wk	DOWN	GO_Biological_Process_2025	B Cell Homeostasis (GO:0001782)	2025-01-09	0.0432537	0.228013	-0.64204	25.6366	80.5162	MEF2C
DE_Prkcg	52wk	DOWN	GO_Biological_Process_2025	Myelination in Peripheral Nervous System (GO:0022011)	2025-01-12	0.057256	0.228013	-0.64204	18.642	53.3202	PARD3
DE_Prkcg	52wk	DOWN	GO_Biological_Process_2025	Cellular Response to Fluid Shear Stress (GO:0071498)	2025-01-12	0.057256	0.228013	-0.64204	18.642	53.3202	MEF2C
DE_Prkcg	52wk	DOWN	GO_Biological_Process_2025	Cell Differentiation in Hindbrain (GO:0021533)	2025-01-12	0.057256	0.228013	-0.64204	18.642	53.3202	OPHN1
DE_Prkcg	52wk	DOWN	GO_Biological_Process_2025	Negative Regulation of Vascular Permeability (GO:0043116)	2025-01-12	0.057256	0.228013	-0.64204	18.642	53.3202	SH3GL2
DE_Prkcg	52wk	DOWN	GO_Biological_Process_2025	Positive Regulation of Nuclear-Transcribed mRNA poly(A) Tail Shortening (GO:0060213)	2025-01-12	0.057256	0.228013	-0.64204	18.642	53.3202	TNRC6C
DE_Prkcg	52wk	DOWN	GO_Biological_Process_2025	Regulation of Cell Fate Commitment (GO:0010453)	2025-01-13	0.0618782	0.228013	-0.64204	17.0876	47.5478	CHD3
DE_Prkcg	52wk	DOWN	GO_Biological_Process_2025	Response to Magnesium Ion (GO:0032026)	2025-01-08	0.0385407	0.228013	-0.64204	29.3004	95.4034	SNCA
DE_Prkcg	52wk	DOWN	GO_Biological_Process_2025	Detection of Calcium Ion (GO:0005513)	2025-01-12	0.057256	0.228013	-0.64204	18.642	53.3202	RYR2
DE_Prkcg	52wk	DOWN	GO_Biological_Process_2025	Negative Regulation of Supramolecular Fiber Organization (GO:1902904)	1976-02-01	0.0536025	0.228013	-0.64204	5.58221	16.3344	CLASP1;SNCA
DE_Prkcg	52wk	DOWN	GO_Biological_Process_2025	N-terminal Protein Amino Acid Acetylation (GO:0006474)	2025-01-11	0.0526113	0.228013	-0.64204	20.5072	60.3902	NAA15
DE_Prkcg	52wk	DOWN	GO_Biological_Process_2025	Positive Regulation of Cilium Movement (GO:0003353)	2025-01-10	0.0479439	0.228013	-0.64204	22.7869	69.2204	TACR1
DE_Prkcg	52wk	DOWN	GO_Biological_Process_2025	Positive Regulation of Behavior (GO:0048520)	2025-01-11	0.0526113	0.228013	-0.64204	20.5072	60.3902	MEF2C
DE_Prkcg	52wk	DOWN	GO_Biological_Process_2025	Regulation of Ventricular Cardiac Muscle Cell Action Potential (GO:0098911)	2025-01-11	0.0526113	0.228013	-0.64204	20.5072	60.3902	RYR2
DE_Prkcg	52wk	DOWN	GO_Biological_Process_2025	Catecholamine Biosynthetic Process (GO:0042423)	2025-01-11	0.0526113	0.228013	-0.64204	20.5072	60.3902	SNCA
DE_Prkcg	52wk	DOWN	GO_Biological_Process_2025	Regulation of Sequestering of Calcium Ion (GO:0051282)	2025-01-11	0.0526113	0.228013	-0.64204	20.5072	60.3902	RYR2
DE_Prkcg	52wk	DOWN	GO_Biological_Process_2025	Progesterone Receptor Signaling Pathway (GO:0050847)	2025-01-11	0.0526113	0.228013	-0.64204	20.5072	60.3902	UBE3A
DE_Prkcg	52wk	DOWN	GO_Biological_Process_2025	Insulin-Like Growth Factor Receptor Signaling Pathway (GO:0048009)	2025-01-11	0.0526113	0.228013	-0.64204	20.5072	60.3902	GHR
DE_Prkcg	52wk	DOWN	GO_Biological_Process_2025	Negative Regulation of Platelet-Derived Growth Factor Receptor Signaling Pathway (GO:0010642)	2025-01-11	0.0526113	0.228013	-0.64204	20.5072	60.3902	SNCA
DE_Prkcg	52wk	DOWN	GO_Biological_Process_2025	+ Reg of Nuclear-Transcribed mRNA Cat Proc, Deadenylation-Dep Decay (GO:1900153)	2025-01-11	0.0526113	0.228013	-0.64204	20.5072	60.3902	TNRC6C
DE_Prkcg	52wk	DOWN	GO_Biological_Process_2025	Defense Response to Tumor Cell (GO:0002357)	2025-01-11	0.0526113	0.228013	-0.64204	20.5072	60.3902	RBMS3
DE_Prkcg	52wk	DOWN	GO_Biological_Process_2025	Negative Regulation of Gene Expression via Chromosomal CpG Island Methylation (GO:0044027)	2025-01-11	0.0526113	0.228013	-0.64204	20.5072	60.3902	MPHOSPH8
DE_Prkcg	52wk	DOWN	GO_Biological_Process_2025	Calcium Ion Transmembrane Import Into Cytosol (GO:0097553)	1974-02-01	0.0511179	0.228013	-0.64204	5.73785	17.0622	RYR2;CACNA1D
DE_Prkcg	52wk	DOWN	GO_Biological_Process_2025	Negative Regulation of Exocytosis (GO:0045920)	2025-01-11	0.0526113	0.228013	-0.64204	20.5072	60.3902	SNCA
DE_Prkcg	52wk	DOWN	GO_Biological_Process_2025	Positive Regulation of Cilium-Dependent Cell Motility (GO:2000155)	2025-01-10	0.0479439	0.228013	-0.64204	22.7869	69.2204	TACR1
DE_Prkcg	52wk	DOWN	GO_Biological_Process_2025	Heterochromatin Formation (GO:0031507)	1973-02-01	0.0498918	0.228013	-0.64204	5.81896	17.4446	HDAC8;MPHOSPH8
DE_Prkcg	52wk	DOWN	GO_Biological_Process_2025	Positive Regulation of Flagellated Sperm Motility (GO:1902093)	2025-01-10	0.0479439	0.228013	-0.64204	22.7869	69.2204	TACR1
DE_Prkcg	52wk	DOWN	GO_Biological_Process_2025	RNA Splicing, via Transesterification Reactions With Bulged Adenosine as Nucleophile (GO:0000377)	3/171	0.0518323	0.228013	-0.64204	3.7094	10.9789	SNRNP70;CWF19L2;CTNNBL1
DE_Prkcg	52wk	DOWN	GO_Biological_Process_2025	Positive Regulation of Secretion by Cell (GO:1903532)	1975-02-01	0.0523549	0.228013	-0.64204	5.65896	16.6923	CLASP1;SNCA
DE_Prkcg	52wk	DOWN	GO_Biological_Process_2025	Regulation of Dopamine Secretion (GO:0014059)	2025-01-11	0.0526113	0.228013	-0.64204	20.5072	60.3902	SNCA
DE_Prkcg	52wk	DOWN	GO_Biological_Process_2025	Endochondral Ossification (GO:0001958)	2025-01-08	0.0385407	0.228013	-0.64204	29.3004	95.4034	MEF2C
DE_Prkcg	52wk	DOWN	GO_Biological_Process_2025	Smooth Muscle Cell Differentiation (GO:0051145)	2025-01-10	0.0479439	0.228013	-0.64204	22.7869	69.2204	MEF2C
DE_Prkcg	52wk	DOWN	GO_Biological_Process_2025	Amide Biosynthetic Process (GO:0043604)	1970-02-01	0.0462795	0.228013	-0.64204	6.07659	18.6737	CERS6;AGK
DE_Prkcg	52wk	DOWN	GO_Biological_Process_2025	Co-Transcriptional RNA 3'-End Processing, Cleavage and Polyadenylation Pathway (GO:0180012)	2025-01-10	0.0479439	0.228013	-0.64204	22.7869	69.2204	CPSF6
DE_Prkcg	52wk	DOWN	GO_Biological_Process_2025	Cell Junction Organization (GO:0034330)	1969-02-01	0.045098	0.228013	-0.64204	6.1676	19.1129	OPHN1;SNCA
DE_Prkcg	52wk	DOWN	GO_Biological_Process_2025	Response to Lipopolysaccharide (GO:0032496)	3/161	0.0447265	0.228013	-0.64204	3.94617	12.2615	MEF2C;PABPN1;SNCA
DE_Prkcg	52wk	DOWN	GO_Biological_Process_2025	Muscle Cell Fate Commitment (GO:0042693)	2025-01-10	0.0479439	0.228013	-0.64204	22.7869	69.2204	MEF2C
DE_Prkcg	52wk	DOWN	GO_Biological_Process_2025	Regulation of DNA-templated Transcription Initiation (GO:2000142)	2025-01-10	0.0479439	0.228013	-0.64204	22.7869	69.2204	THRA
DE_Prkcg	52wk	DOWN	GO_Biological_Process_2025	Mitochondrial Protein Processing (GO:0034982)	2025-01-10	0.0479439	0.228013	-0.64204	22.7869	69.2204	IMMP1L
DE_Prkcg	52wk	DOWN	GO_Biological_Process_2025	Melanocyte Differentiation (GO:0030318)	2025-01-10	0.0479439	0.228013	-0.64204	22.7869	69.2204	MEF2C
DE_Prkcg	52wk	DOWN	GO_Biological_Process_2025	Ubiquitin-Dependent Protein Catabolic Process via the C-end Degron Rule Pathway (GO:0140627)	2025-01-10	0.0479439	0.228013	-0.64204	22.7869	69.2204	KLHDC10
DE_Prkcg	52wk	DOWN	GO_Biological_Process_2025	Exit From Mitosis (GO:0010458)	2025-01-10	0.0479439	0.228013	-0.64204	22.7869	69.2204	CLASP1
DE_Prkcg	52wk	DOWN	GO_Biological_Process_2025	Establishment of Epithelial Cell Apical/Basal Polarity (GO:0045198)	2025-01-10	0.0479439	0.228013	-0.64204	22.7869	69.2204	OPHN1
DE_Prkcg	52wk	DOWN	GO_Biological_Process_2025	Positive Regulation of Extracellular Matrix Assembly (GO:1901203)	2025-01-11	0.0526113	0.228013	-0.64204	20.5072	60.3902	CLASP1
DE_Prkcg	52wk	DOWN	GO_Biological_Process_2025	Neuron Development (GO:0048666)	3/159	0.0433681	0.228013	-0.64204	3.99717	12.5432	MEF2C;OPHN1;SH3GL2
DE_Prkcg	52wk	DOWN	GO_Biological_Process_2025	Positive Regulation of Leukocyte Apoptotic Process (GO:2000108)	2025-01-09	0.0432537	0.228013	-0.64204	25.6366	80.5162	MEF2C
DE_Prkcg	52wk	DOWN	GO_Biological_Process_2025	Sarcoplasmic Reticulum Calcium Ion Transport (GO:0070296)	2025-01-10	0.0479439	0.228013	-0.64204	22.7869	69.2204	RYR2
DE_Prkcg	52wk	DOWN	GO_Biological_Process_2025	Positive Regulation of Cyclase Activity (GO:0031281)	2025-01-09	0.0432537	0.228013	-0.64204	25.6366	80.5162	CACNA1D
DE_Prkcg	52wk	DOWN	GO_Biological_Process_2025	Regulation of Cardiac Muscle Cell Differentiation (GO:2000725)	2025-01-09	0.0432537	0.228013	-0.64204	25.6366	80.5162	MEF2C
DE_Prkcg	52wk	DOWN	GO_Biological_Process_2025	Positive Regulation of Cardiocyte Differentiation (GO:1905209)	2025-01-09	0.0432537	0.228013	-0.64204	25.6366	80.5162	MEF2C
DE_Prkcg	52wk	DOWN	GO_Biological_Process_2025	Microtubule Anchoring (GO:0034453)	2025-01-09	0.0432537	0.228013	-0.64204	25.6366	80.5162	CLASP1
DE_Prkcg	52wk	DOWN	GO_Biological_Process_2025	Phenol-Containing Compound Biosynthetic Process (GO:0046189)	2025-01-09	0.0432537	0.228013	-0.64204	25.6366	80.5162	PARD3
DE_Prkcg	52wk	DOWN	GO_Biological_Process_2025	Positive Regulation of Skeletal Muscle Tissue Development (GO:0048643)	2025-01-09	0.0432537	0.228013	-0.64204	25.6366	80.5162	MEF2C
DE_Prkcg	52wk	DOWN	GO_Biological_Process_2025	Positive Regulation of Receptor Recycling (GO:0001921)	2025-01-09	0.0432537	0.228013	-0.64204	25.6366	80.5162	SNCA
DE_Prkcg	52wk	DOWN	GO_Biological_Process_2025	SNARE Complex Assembly (GO:0035493)	2025-01-09	0.0432537	0.228013	-0.64204	25.6366	80.5162	SNCA
DE_Prkcg	52wk	DOWN	GO_Biological_Process_2025	Protein Heterotetramerization (GO:0051290)	2025-01-13	0.0618782	0.228013	-0.64204	17.0876	47.5478	CPSF6
DE_Prkcg	52wk	DOWN	GO_Biological_Process_2025	Sensory Perception of Sour Taste (GO:0050915)	2025-01-08	0.0385407	0.228013	-0.64204	29.3004	95.4034	ASIC2
DE_Prkcg	52wk	DOWN	GO_Biological_Process_2025	DNA Replication-Dependent Chromatin Assembly (GO:0006335)	2025-01-05	0.0242633	0.228013	-0.64204	51.2835	190.713	NASP
DE_Prkcg	52wk	DOWN	GO_Biological_Process_2025	Schwann Cell Development (GO:0014044)	2025-01-08	0.0385407	0.228013	-0.64204	29.3004	95.4034	PARD3
DE_Prkcg	52wk	DOWN	GO_Biological_Process_2025	Positive Regulation of Myeloid Cell Apoptotic Process (GO:0033034)	2025-01-07	0.0338047	0.228013	-0.64204	34.1856	115.792	MEF2C
DE_Prkcg	52wk	DOWN	GO_Biological_Process_2025	Positive Regulation of Vesicle Fusion (GO:0031340)	2025-01-08	0.0385407	0.228013	-0.64204	29.3004	95.4034	SNCA
DE_Prkcg	52wk	DOWN	GO_Biological_Process_2025	Dopamine Uptake (GO:0090494)	2025-01-08	0.0385407	0.228013	-0.64204	29.3004	95.4034	SNCA
DE_Prkcg	52wk	DOWN	GO_Biological_Process_2025	Co-Transcriptional mRNA 3'-End Processing, Cleavage and Polyadenylation Pathway (GO:0180010)	2025-01-08	0.0385407	0.228013	-0.64204	29.3004	95.4034	CPSF6
DE_Prkcg	52wk	DOWN	GO_Biological_Process_2025	Cellular Response to Purine-Containing Compound (GO:0071415)	2025-01-08	0.0385407	0.228013	-0.64204	29.3004	95.4034	RYR2
DE_Prkcg	52wk	DOWN	GO_Biological_Process_2025	Release of Sequestered Calcium Ion Into Cytosol by Endoplasmic Reticulum (GO:1903514)	2025-01-08	0.0385407	0.228013	-0.64204	29.3004	95.4034	RYR2
DE_Prkcg	52wk	DOWN	GO_Biological_Process_2025	Peripheral Nervous System Axon Ensheathment (GO:0032292)	2025-01-08	0.0385407	0.228013	-0.64204	29.3004	95.4034	PARD3
DE_Prkcg	52wk	DOWN	GO_Biological_Process_2025	Regulation of Skeletal Muscle Cell Differentiation (GO:2001014)	2025-01-08	0.0385407	0.228013	-0.64204	29.3004	95.4034	MEF2C
DE_Prkcg	52wk	DOWN	GO_Biological_Process_2025	Calcium Ion Transport Into Cytosol (GO:0060402)	2025-01-08	0.0385407	0.228013	-0.64204	29.3004	95.4034	RYR2
DE_Prkcg	52wk	DOWN	GO_Biological_Process_2025	Positive Regulation of Phosphatase Activity (GO:0010922)	2025-01-07	0.0338047	0.228013	-0.64204	34.1856	115.792	MEF2C
DE_Prkcg	52wk	DOWN	GO_Biological_Process_2025	Regulation of Dopamine Uptake Involved in Synaptic Transmission (GO:0051584)	2025-01-07	0.0338047	0.228013	-0.64204	34.1856	115.792	SNCA
DE_Prkcg	52wk	DOWN	GO_Biological_Process_2025	Regulation of Inositol Phosphate Biosynthetic Process (GO:0010919)	2025-01-05	0.0242633	0.228013	-0.64204	51.2835	190.713	SNCA
DE_Prkcg	52wk	DOWN	GO_Biological_Process_2025	Taurine Metabolic Process (GO:0019530)	2025-01-08	0.0385407	0.228013	-0.64204	29.3004	95.4034	GHR
DE_Prkcg	52wk	DOWN	GO_Biological_Process_2025	Spliceosomal Complex Assembly (GO:0000245)	1963-02-01	0.0382547	0.228013	-0.64204	6.7763	22.1144	CELF4;LUC7L2
DE_Prkcg	52wk	DOWN	GO_Biological_Process_2025	Protein Localization (GO:0008104)	5/371	0.035821	0.228013	-0.64204	2.86973	9.55398	RAB5B;PEX5L;SCFD2;PARD3;PACSIN1
DE_Prkcg	52wk	DOWN	GO_Biological_Process_2025	Secondary Metabolite Biosynthetic Process (GO:0044550)	2025-01-07	0.0338047	0.228013	-0.64204	34.1856	115.792	PARD3
DE_Prkcg	52wk	DOWN	GO_Biological_Process_2025	Pyrimidine Ribonucleotide Biosynthetic Process (GO:0009220)	2025-01-07	0.0338047	0.228013	-0.64204	34.1856	115.792	AK5
DE_Prkcg	52wk	DOWN	GO_Biological_Process_2025	Melanin Biosynthetic Process (GO:0042438)	2025-01-07	0.0338047	0.228013	-0.64204	34.1856	115.792	PARD3
DE_Prkcg	52wk	DOWN	GO_Biological_Process_2025	Cardiac Muscle Hypertrophy (GO:0003300)	2025-01-07	0.0338047	0.228013	-0.64204	34.1856	115.792	RYR2
DE_Prkcg	52wk	DOWN	GO_Biological_Process_2025	Regulation of miRNA-mediated Gene Silencing (GO:0060964)	2025-01-07	0.0338047	0.228013	-0.64204	34.1856	115.792	TIAL1
DE_Prkcg	52wk	DOWN	GO_Biological_Process_2025	Positive Regulation of Extracellular Matrix Disassembly (GO:0090091)	2025-01-07	0.0338047	0.228013	-0.64204	34.1856	115.792	CLASP1
DE_Prkcg	52wk	DOWN	GO_Biological_Process_2025	Regulation of Microtubule Polymerization (GO:0031113)	1953-02-01	0.0278525	0.228013	-0.64204	8.10907	29.0372	CLASP1;SNCA
DE_Prkcg	52wk	DOWN	GO_Biological_Process_2025	Positive Regulation of Myelination (GO:0031643)	2025-01-13	0.0618782	0.228013	-0.64204	17.0876	47.5478	PARD3
DE_Prkcg	52wk	DOWN	GO_Biological_Process_2025	Response to Caffeine (GO:0031000)	2025-01-06	0.0290456	0.228013	-0.64204	41.0247	145.182	RYR2
DE_Prkcg	52wk	DOWN	GO_Biological_Process_2025	Response to Alkaloid (GO:0043279)	2025-01-06	0.0290456	0.228013	-0.64204	41.0247	145.182	RYR2
DE_Prkcg	52wk	DOWN	GO_Biological_Process_2025	Regulation of Myoblast Differentiation (GO:0045661)	1958-02-01	0.0328901	0.228013	-0.64204	7.38318	25.2105	MEF2C;DPF3
DE_Prkcg	52wk	DOWN	GO_Biological_Process_2025	Receptor Internalization (GO:0031623)	1956-02-01	0.0308347	0.228013	-0.64204	7.65741	26.641	GHR;SNCA
DE_Prkcg	52wk	DOWN	GO_Biological_Process_2025	Intracellular Signaling Cassette (GO:0141124)	5/354	0.0301628	0.228013	-0.64204	3.01214	10.5459	RYR2;MEF2C;PABPN1;KSR2;HACD3
DE_Prkcg	52wk	DOWN	GO_Biological_Process_2025	Substrate-Dependent Cell Migration, Cell Extension (GO:0006930)	2025-01-06	0.0290456	0.228013	-0.64204	41.0247	145.182	OPHN1
DE_Prkcg	52wk	DOWN	GO_Biological_Process_2025	mRNA Processing (GO:0006397)	4/226	0.0251475	0.228013	-0.64204	3.77228	13.8933	CPSF6;SNRNP70;CWF19L2;CTNNBL1
DE_Prkcg	52wk	DOWN	GO_Biological_Process_2025	Positive Regulation of Inositol Phosphate Biosynthetic Process (GO:0060732)	2025-01-07	0.0338047	0.228013	-0.64204	34.1856	115.792	SNCA
DE_Prkcg	52wk	DOWN	GO_Biological_Process_2025	Regulation of Blood-Brain Barrier Permeability (GO:1905603)	2025-01-06	0.0290456	0.228013	-0.64204	41.0247	145.182	SH3GL2
DE_Prkcg	52wk	DOWN	GO_Biological_Process_2025	Chromatin Remodeling at Centromere (GO:0031055)	2025-01-06	0.0290456	0.228013	-0.64204	41.0247	145.182	NASP
DE_Prkcg	52wk	DOWN	GO_Biological_Process_2025	CENP-A Containing Chromatin Assembly (GO:0034080)	2025-01-06	0.0290456	0.228013	-0.64204	41.0247	145.182	NASP
DE_Prkcg	52wk	DOWN	GO_Biological_Process_2025	Ceramide Metabolic Process (GO:0006672)	1953-02-01	0.0278525	0.228013	-0.64204	8.10907	29.0372	CERS6;AGK
DE_Prkcg	52wk	DOWN	GO_Biological_Process_2025	Release of Sequestered Calcium Ion Into Cytosol by Sarcoplasmic Reticulum (GO:0014808)	2025-01-06	0.0290456	0.228013	-0.64204	41.0247	145.182	RYR2
DE_Prkcg	52wk	DOWN	GO_Biological_Process_2025	Cellular Response to Caffeine (GO:0071313)	2025-01-06	0.0290456	0.228013	-0.64204	41.0247	145.182	RYR2
DE_Prkcg	52wk	DOWN	GO_Biological_Process_2025	Negative Regulation of Peptidyl-Threonine Phosphorylation (GO:0010801)	2025-01-06	0.0290456	0.228013	-0.64204	41.0247	145.182	PARD3
DE_Prkcg	52wk	DOWN	GO_Biological_Process_2025	SA Node Cell Action Potential (GO:0086015)	2025-01-06	0.0290456	0.228013	-0.64204	41.0247	145.182	CACNA1D
DE_Prkcg	52wk	DOWN	GO_Biological_Process_2025	Positive Regulation of Multicellular Organism Growth (GO:0040018)	2025-01-06	0.0290456	0.228013	-0.64204	41.0247	145.182	GHR
DE_Prkcg	52wk	DOWN	GO_Biological_Process_2025	Positive Regulation of miRNA-mediated Gene Silencing (GO:2000637)	2025-01-06	0.0290456	0.228013	-0.64204	41.0247	145.182	TIAL1
DE_Prkcg	52wk	DOWN	GO_Biological_Process_2025	Tachykinin Receptor Signaling Pathway (GO:0007217)	2025-01-06	0.0290456	0.228013	-0.64204	41.0247	145.182	TACR1
DE_Prkcg	52wk	DOWN	GO_Biological_Process_2025	Establishment of Centrosome Localization (GO:0051660)	2025-01-07	0.0338047	0.228013	-0.64204	34.1856	115.792	PARD3
DE_Prkcg	52wk	DOWN	GO_Biological_Process_2025	Synaptic Transmission, Dopaminergic (GO:0001963)	2025-01-06	0.0290456	0.228013	-0.64204	41.0247	145.182	SNCA
DE_Prkcg	52wk	DOWN	GO_Biological_Process_2025	Regulation of Synaptic Transmission, Glutamatergic (GO:0051966)	1952-02-01	0.0268859	0.228013	-0.64204	8.27167	29.9116	MEF2C;OPHN1
DE_Prkcg	52wk	DOWN	GO_Biological_Process_2025	Positive Regulation of Lyase Activity (GO:0051349)	2025-01-08	0.0385407	0.228013	-0.64204	29.3004	95.4034	CACNA1D
DE_Prkcg	52wk	DOWN	GO_Biological_Process_2025	Positive Regulation of Developmental Growth (GO:0048639)	1950-02-01	0.0249949	0.228013	-0.64204	8.61719	31.7895	GHR;CPNE5
DE_Prkcg	52wk	DOWN	GO_Biological_Process_2025	Negative Regulation of Autophagy (GO:0010507)	1965-02-01	0.040488	0.228013	-0.64204	6.56052	21.0379	SNRNP70;SNCA
DE_Prkcg	52wk	DOWN	GO_Biological_Process_2025	Membrane Lipid Biosynthetic Process (GO:0046467)	1948-02-01	0.0231611	0.228013	-0.64204	8.99275	33.8602	CERS6;HACD3
DE_Prkcg	52wk	DOWN	GO_Biological_Process_2025	Epithelial Cell Apoptotic Process (GO:1904019)	2025-01-05	0.0242633	0.228013	-0.64204	51.2835	190.713	RYR2
DE_Prkcg	52wk	DOWN	GO_Biological_Process_2025	Melanin Metabolic Process (GO:0006582)	2025-01-05	0.0242633	0.228013	-0.64204	51.2835	190.713	PARD3
DE_Prkcg	52wk	DOWN	GO_Biological_Process_2025	Striated Muscle Hypertrophy (GO:0014897)	2025-01-05	0.0242633	0.228013	-0.64204	51.2835	190.713	RYR2
DE_Prkcg	52wk	DOWN	GO_Biological_Process_2025	Dopamine Biosynthetic Process (GO:0042416)	2025-01-05	0.0242633	0.228013	-0.64204	51.2835	190.713	SNCA
DE_Prkcg	52wk	DOWN	GO_Biological_Process_2025	Dendrite Extension (GO:0097484)	2025-01-05	0.0242633	0.228013	-0.64204	51.2835	190.713	SH3GL2
DE_Prkcg	52wk	DOWN	GO_Biological_Process_2025	Positive Regulation of Cardiac Muscle Cell Differentiation (GO:2000727)	2025-01-05	0.0242633	0.228013	-0.64204	51.2835	190.713	MEF2C
DE_Prkcg	52wk	DOWN	GO_Biological_Process_2025	Regulation of Anatomical Structure Morphogenesis (GO:0022603)	3/127	0.0245706	0.228013	-0.64204	5.03684	18.6676	MEF2C;CHN1;CLASP1
DE_Prkcg	52wk	DOWN	GO_Biological_Process_2025	Regulation of SA Node Cell Action Potential (GO:0098907)	2025-01-05	0.0242633	0.228013	-0.64204	51.2835	190.713	RYR2
DE_Prkcg	52wk	DOWN	GO_Biological_Process_2025	Cerebral Cortex Neuron Differentiation (GO:0021895)	2025-01-05	0.0242633	0.228013	-0.64204	51.2835	190.713	OPHN1
DE_Prkcg	52wk	DOWN	GO_Biological_Process_2025	Cerebellar Granule Cell Differentiation (GO:0021707)	2025-01-05	0.0242633	0.228013	-0.64204	51.2835	190.713	OPHN1
DE_Prkcg	52wk	DOWN	GO_Biological_Process_2025	Pyrimidine Ribonucleotide Metabolic Process (GO:0009218)	2025-01-05	0.0242633	0.228013	-0.64204	51.2835	190.713	AK5
DE_Prkcg	52wk	DOWN	GO_Biological_Process_2025	Regulation of Synaptic Vesicle Recycling (GO:1903421)	2025-01-05	0.0242633	0.228013	-0.64204	51.2835	190.713	SNCA
DE_Prkcg	52wk	DOWN	GO_Biological_Process_2025	Tetrahydrobiopterin Metabolic Process (GO:0046146)	2025-01-05	0.0242633	0.228013	-0.64204	51.2835	190.713	TACR1
DE_Prkcg	52wk	DOWN	GO_Biological_Process_2025	Nephron Tubule Development (GO:0072080)	2025-01-05	0.0242633	0.228013	-0.64204	51.2835	190.713	MEF2C
DE_Prkcg	52wk	DOWN	GO_Biological_Process_2025	Positive Regulation of Skeletal Muscle Cell Differentiation (GO:2001016)	2025-01-05	0.0242633	0.228013	-0.64204	51.2835	190.713	MEF2C
DE_Prkcg	52wk	DOWN	GO_Biological_Process_2025	Heart Field Specification (GO:0003128)	2025-01-05	0.0242633	0.228013	-0.64204	51.2835	190.713	MEF2C
DE_Prkcg	52wk	DOWN	GO_Biological_Process_2025	Regulation of Macrophage Apoptotic Process (GO:2000109)	2025-01-05	0.0242633	0.228013	-0.64204	51.2835	190.713	MEF2C
DE_Prkcg	52wk	DOWN	GO_Biological_Process_2025	Positive Regulation of Post-Transcriptional Gene Silencing by RNA (GO:1900370)	2025-01-05	0.0242633	0.228013	-0.64204	51.2835	190.713	TIAL1
DE_Prkcg	52wk	DOWN	GO_Biological_Process_2025	Glutamatergic Neuron Differentiation (GO:1905962)	2025-01-05	0.0242633	0.228013	-0.64204	51.2835	190.713	OPHN1
DE_Prkcg	52wk	DOWN	GO_Biological_Process_2025	Ventricular Cardiac Muscle Cell Differentiation (GO:0055012)	2025-01-05	0.0242633	0.228013	-0.64204	51.2835	190.713	MEF2C
DE_Prkcg	52wk	DOWN	GO_Biological_Process_2025	Regulation of Exocytosis (GO:0017157)	1948-02-01	0.0231611	0.228013	-0.64204	8.99275	33.8602	CLASP1;SNCA
DE_Prkcg	52wk	DOWN	GO_Biological_Process_2025	Secondary Heart Field Specification (GO:0003139)	2025-01-05	0.0242633	0.228013	-0.64204	51.2835	190.713	MEF2C
DE_Prkcg	52wk	DOWN	GO_Biological_Process_2025	Sphingolipid Biosynthetic Process (GO:0030148)	1983-03-01	0.00789686	0.228013	-0.64204	7.82447	37.8805	CERS6;AGK;HACD3
DE_Prkcg	52wk	DOWN	GO_Biological_Process_2025	Cardiac Muscle Cell Action Potential Involved in Contraction (GO:0086002)	1937-02-01	0.0141583	0.228013	-0.64204	11.8256	50.3469	RYR2;CACNA1D
DE_Prkcg	52wk	DOWN	GO_Biological_Process_2025	Chromatin Organization (GO:0006325)	5/323	0.021381	0.228013	-0.64204	3.31102	12.7317	NASP;DPF3;BRD9;CHD3;HDAC8
DE_Prkcg	52wk	DOWN	GO_Biological_Process_2025	mRNA Splice Site Recognition (GO:0006376)	2029-02-01	0.00885264	0.228013	-0.64204	15.3356	72.4922	CELF4;LUC7L2
DE_Prkcg	52wk	DOWN	GO_Biological_Process_2025	Regulation of Microtubule-Based Process (GO:0032886)	1944-02-01	0.0196707	0.228013	-0.64204	9.85119	38.7016	CLASP1;SNCA
DE_Prkcg	52wk	DOWN	GO_Biological_Process_2025	Embryonic Heart Tube Morphogenesis (GO:0003143)	1942-02-01	0.0180167	0.228013	-0.64204	10.3448	41.5494	RYR2;MEF2C
DE_Prkcg	52wk	DOWN	GO_Biological_Process_2025	Positive Regulation of Myoblast Differentiation (GO:0045663)	1941-02-01	0.017213	0.228013	-0.64204	10.6106	43.1011	MEF2C;DPF3
DE_Prkcg	52wk	DOWN	GO_Biological_Process_2025	Regulation of Cell Differentiation (GO:0045595)	4/201	0.0171856	0.228013	-0.64204	4.2564	17.2967	DPF3;BRD9;CHD3;CLASP1
DE_Prkcg	52wk	DOWN	GO_Biological_Process_2025	Positive Regulation of Stem Cell Population Maintenance (GO:1902459)	1940-02-01	0.0164252	0.228013	-0.64204	10.8904	44.7478	SAP130;BRD9
DE_Prkcg	52wk	DOWN	GO_Biological_Process_2025	Positive Regulation of Exocytosis (GO:0045921)	1938-02-01	0.0148976	0.228013	-0.64204	11.4965	48.3607	CLASP1;SNCA
DE_Prkcg	52wk	DOWN	GO_Biological_Process_2025	Regulation of Microtubule Cytoskeleton Organization (GO:0070507)	1938-02-01	0.0148976	0.228013	-0.64204	11.4965	48.3607	CLASP1;SNCA
DE_Prkcg	52wk	DOWN	GO_Biological_Process_2025	mRNA Splicing, via Spliceosome (GO:0000398)	4/211	0.0201468	0.228013	-0.64204	4.04872	15.8091	SNRNP70;CWF19L2;CELF4;CTNNBL1
DE_Prkcg	52wk	DOWN	GO_Biological_Process_2025	Cell Junction Assembly (GO:0034329)	3/101	0.0134477	0.228013	-0.64204	6.38153	27.4977	FARP1;OPHN1;CDH18
DE_Prkcg	52wk	DOWN	GO_Biological_Process_2025	Response to Transforming Growth Factor Beta (GO:0071559)	1935-02-01	0.0127292	0.228013	-0.64204	12.5436	54.7383	WWOX;MEF2C
DE_Prkcg	52wk	DOWN	GO_Biological_Process_2025	Regulation of mRNA Splicing, via Spliceosome (GO:0048024)	1997-03-01	0.0120652	0.228013	-0.64204	6.65442	29.3954	KHDRBS2;CELF4;ARGLU1
DE_Prkcg	52wk	DOWN	GO_Biological_Process_2025	Negative Regulation of Microtubule Polymerization or Depolymerization (GO:0031111)	1934-02-01	0.0120399	0.228013	-0.64204	12.9362	57.1719	CLASP1;SNCA
DE_Prkcg	52wk	DOWN	GO_Biological_Process_2025	Establishment or Maintenance of Epithelial Cell Apical/Basal Polarity (GO:0045197)	1936-02-01	0.0134354	0.228013	-0.64204	12.174	52.4683	OPHN1;PARD3
DE_Prkcg	52wk	DOWN	GO_Biological_Process_2025	Epithelial Tube Morphogenesis (GO:0060562)	1933-02-01	0.0113677	0.228013	-0.64204	13.3542	59.7864	RYR2;MEF2C
DE_Prkcg	52wk	DOWN	GO_Biological_Process_2025	Positive Regulation of Signaling (GO:0023056)	1931-02-01	0.010075	0.228013	-0.64204	14.2766	65.6394	CLSTN2;SNCA
DE_Prkcg	52wk	DOWN	GO_Biological_Process_2025	Very Long-Chain Fatty Acid Metabolic Process (GO:0000038)	1930-02-01	0.00945492	0.228013	-0.64204	14.7872	68.9264	ACSL1;HACD3
DE_Prkcg	52wk	DOWN	GO_Biological_Process_2025	Nitric Oxide Biosynthetic Process (GO:0006809)	2025-01-15	0.0710555	0.239242	-0.621163	14.6451	38.7259	TACR1
DE_Prkcg	52wk	DOWN	GO_Biological_Process_2025	Cellular Response to Hormone Stimulus (GO:0032870)	1989-02-01	0.0707346	0.239242	-0.621163	4.74497	12.5686	GHR;MEF2C
DE_Prkcg	52wk	DOWN	GO_Biological_Process_2025	Regulation of Catecholamine Secretion (GO:0050433)	2025-01-15	0.0710555	0.239242	-0.621163	14.6451	38.7259	SNCA
DE_Prkcg	52wk	DOWN	GO_Biological_Process_2025	Centromere Complex Assembly (GO:0034508)	2025-01-15	0.0710555	0.239242	-0.621163	14.6451	38.7259	NASP
DE_Prkcg	52wk	DOWN	GO_Biological_Process_2025	Ventricular Cardiac Muscle Cell Action Potential (GO:0086005)	2025-01-17	0.0801438	0.241088	-0.617824	12.8131	32.3395	RYR2
DE_Prkcg	52wk	DOWN	GO_Biological_Process_2025	Membrane Depolarization During Action Potential (GO:0086010)	2025-01-17	0.0801438	0.241088	-0.617824	12.8131	32.3395	CACNA1D
DE_Prkcg	52wk	DOWN	GO_Biological_Process_2025	Regulation of Flagellated Sperm Motility (GO:1901317)	2025-01-17	0.0801438	0.241088	-0.617824	12.8131	32.3395	TACR1
DE_Prkcg	52wk	DOWN	GO_Biological_Process_2025	Negative Regulation of Vascular Associated Smooth Muscle Cell Proliferation (GO:1904706)	2025-01-17	0.0801438	0.241088	-0.617824	12.8131	32.3395	MEF2C
DE_Prkcg	52wk	DOWN	GO_Biological_Process_2025	Ionotropic Glutamate Receptor Signaling Pathway (GO:0035235)	2025-01-17	0.0801438	0.241088	-0.617824	12.8131	32.3395	MEF2C
DE_Prkcg	52wk	DOWN	GO_Biological_Process_2025	Long-Chain fatty-acyl-CoA Biosynthetic Process (GO:0035338)	2025-01-17	0.0801438	0.241088	-0.617824	12.8131	32.3395	ACSL1
DE_Prkcg	52wk	DOWN	GO_Biological_Process_2025	Regulation of Receptor Recycling (GO:0001919)	2025-01-17	0.0801438	0.241088	-0.617824	12.8131	32.3395	SNCA
DE_Prkcg	52wk	DOWN	GO_Biological_Process_2025	miRNA-mediated Gene Silencing by Inhibition of Translation (GO:0035278)	2025-01-17	0.0801438	0.241088	-0.617824	12.8131	32.3395	TNRC6C
DE_Prkcg	52wk	DOWN	GO_Biological_Process_2025	Cellular Response to Copper Ion (GO:0071280)	2025-01-17	0.0801438	0.241088	-0.617824	12.8131	32.3395	SNCA
DE_Prkcg	52wk	DOWN	GO_Biological_Process_2025	Myoblast Fusion (GO:0007520)	2025-01-17	0.0801438	0.241088	-0.617824	12.8131	32.3395	KCNH1
DE_Prkcg	52wk	DOWN	GO_Biological_Process_2025	Positive Regulation of Cardiac Muscle Tissue Growth (GO:0055023)	2025-01-17	0.0801438	0.241088	-0.617824	12.8131	32.3395	MEF2C
DE_Prkcg	52wk	DOWN	GO_Biological_Process_2025	Sensory Perception of Taste (GO:0050909)	2025-01-17	0.0801438	0.241088	-0.617824	12.8131	32.3395	ASIC2
DE_Prkcg	52wk	DOWN	GO_Biological_Process_2025	Negative Regulation of Macromolecule Biosynthetic Process (GO:0010558)	3/202	0.0770425	0.241088	-0.617824	3.12663	8.01481	MEF2C;SH3GL2;RBMS3
DE_Prkcg	52wk	DOWN	GO_Biological_Process_2025	Reg of Cardiac Muscle Contraction by Reg of the Release of Sequestered Calcium Ion (GO:0010881)	2025-01-17	0.0801438	0.241088	-0.617824	12.8131	32.3395	RYR2
DE_Prkcg	52wk	DOWN	GO_Biological_Process_2025	Regulation of Presynapse Assembly (GO:1905606)	2025-01-16	0.0756107	0.241088	-0.617824	13.668	35.293	SNCA
DE_Prkcg	52wk	DOWN	GO_Biological_Process_2025	B Cell Proliferation (GO:0042100)	2025-01-17	0.0801438	0.241088	-0.617824	12.8131	32.3395	MEF2C
DE_Prkcg	52wk	DOWN	GO_Biological_Process_2025	Regulation of Presynapse Organization (GO:0099174)	2025-01-16	0.0756107	0.241088	-0.617824	13.668	35.293	SNCA
DE_Prkcg	52wk	DOWN	GO_Biological_Process_2025	Embryonic Heart Tube Development (GO:0035050)	2025-01-16	0.0756107	0.241088	-0.617824	13.668	35.293	RYR2
DE_Prkcg	52wk	DOWN	GO_Biological_Process_2025	Cellular Response to Alkaloid (GO:0071312)	2025-01-16	0.0756107	0.241088	-0.617824	13.668	35.293	RYR2
DE_Prkcg	52wk	DOWN	GO_Biological_Process_2025	Membrane Depolarization During Cardiac Muscle Cell Action Potential (GO:0086012)	2025-01-16	0.0756107	0.241088	-0.617824	13.668	35.293	CACNA1D
DE_Prkcg	52wk	DOWN	GO_Biological_Process_2025	Regulation of Adenylate Cyclase Activity (GO:0045761)	2025-01-16	0.0756107	0.241088	-0.617824	13.668	35.293	CACNA1D
DE_Prkcg	52wk	DOWN	GO_Biological_Process_2025	Positive Regulation of Stress-Activated MAPK Cascade (GO:0032874)	2025-01-16	0.0756107	0.241088	-0.617824	13.668	35.293	KLHDC10
DE_Prkcg	52wk	DOWN	GO_Biological_Process_2025	Positive Regulation of Stress-Activated Protein Kinase Signaling Cascade (GO:0070304)	2025-01-16	0.0756107	0.241088	-0.617824	13.668	35.293	KLHDC10
DE_Prkcg	52wk	DOWN	GO_Biological_Process_2025	Regulation of Multicellular Organism Growth (GO:0040014)	2025-01-16	0.0756107	0.241088	-0.617824	13.668	35.293	GHR
DE_Prkcg	52wk	DOWN	GO_Biological_Process_2025	Establishment of Protein Localization to Endoplasmic Reticulum (GO:0072599)	2025-01-16	0.0756107	0.241088	-0.617824	13.668	35.293	RYR2
DE_Prkcg	52wk	DOWN	GO_Biological_Process_2025	Calcium-Mediated Signaling (GO:0019722)	1991-02-01	0.0735108	0.241088	-0.617824	4.63787	12.1064	RYR2;KSR2
DE_Prkcg	52wk	DOWN	GO_Biological_Process_2025	Neuron Projection Development (GO:0031175)	3/206	0.0806269	0.241552	-0.61699	3.0644	7.71593	OPHN1;SH3GL2;PACSIN1
DE_Prkcg	52wk	DOWN	GO_Biological_Process_2025	Transposable Element Silencing by Heterochromatin Formation (GO:0141005)	2025-01-18	0.0846549	0.244633	-0.611485	12.0588	29.7753	MPHOSPH8
DE_Prkcg	52wk	DOWN	GO_Biological_Process_2025	Nuclear-Transcribed mRNA poly(A) Tail Shortening (GO:0000289)	2025-01-18	0.0846549	0.244633	-0.611485	12.0588	29.7753	CNOT3
DE_Prkcg	52wk	DOWN	GO_Biological_Process_2025	Embryo Development Ending in Birth or Egg Hatching (GO:0009792)	2025-01-18	0.0846549	0.244633	-0.611485	12.0588	29.7753	CELF4
DE_Prkcg	52wk	DOWN	GO_Biological_Process_2025	Regulation of Vascular Endothelial Cell Proliferation (GO:1905562)	2025-01-18	0.0846549	0.244633	-0.611485	12.0588	29.7753	MEF2C
DE_Prkcg	52wk	DOWN	GO_Biological_Process_2025	Neural Crest Cell Differentiation (GO:0014033)	2025-01-18	0.0846549	0.244633	-0.611485	12.0588	29.7753	MEF2C
DE_Prkcg	52wk	DOWN	GO_Biological_Process_2025	Rac Protein Signal Transduction (GO:0016601)	2025-01-18	0.0846549	0.244633	-0.611485	12.0588	29.7753	HACD3
DE_Prkcg	52wk	DOWN	GO_Biological_Process_2025	Muscle Contraction (GO:0006936)	1997-02-01	0.0820441	0.244633	-0.611485	4.34364	10.8613	RYR2;PABPN1
DE_Prkcg	52wk	DOWN	GO_Biological_Process_2025	Regulation of Neurotransmitter Transport (GO:0051588)	2025-01-18	0.0846549	0.244633	-0.611485	12.0588	29.7753	MEF2C
DE_Prkcg	52wk	DOWN	GO_Biological_Process_2025	Cellular Response to Transforming Growth Factor Beta Stimulus (GO:0071560)	1998-02-01	0.0834949	0.244633	-0.611485	4.29818	10.6722	WWOX;MEF2C
DE_Prkcg	52wk	DOWN	GO_Biological_Process_2025	Phospholipase C-activating G Protein-Coupled Receptor Signaling Pathway (GO:0007200)	2/102	0.0893761	0.249438	-0.603038	4.12542	9.96248	PARD3;TACR1
DE_Prkcg	52wk	DOWN	GO_Biological_Process_2025	Dopamine Metabolic Process (GO:0042417)	2025-01-19	0.0891442	0.249438	-0.603038	11.3883	27.5313	SNCA
DE_Prkcg	52wk	DOWN	GO_Biological_Process_2025	Positive Regulation of Alcohol Biosynthetic Process (GO:1902932)	2025-01-19	0.0891442	0.249438	-0.603038	11.3883	27.5313	SNCA
DE_Prkcg	52wk	DOWN	GO_Biological_Process_2025	Mitotic Sister Chromatid Cohesion (GO:0007064)	2025-01-19	0.0891442	0.249438	-0.603038	11.3883	27.5313	HDAC8
DE_Prkcg	52wk	DOWN	GO_Biological_Process_2025	Microglial Cell Activation (GO:0001774)	2025-01-19	0.0891442	0.249438	-0.603038	11.3883	27.5313	SNCA
DE_Prkcg	52wk	DOWN	GO_Biological_Process_2025	Protein Localization to Endoplasmic Reticulum (GO:0070972)	2025-01-19	0.0891442	0.249438	-0.603038	11.3883	27.5313	RYR2
DE_Prkcg	52wk	DOWN	GO_Biological_Process_2025	Regulation of Peptidyl-Threonine Phosphorylation (GO:0010799)	2025-01-19	0.0891442	0.249438	-0.603038	11.3883	27.5313	PARD3
DE_Prkcg	52wk	DOWN	GO_Biological_Process_2025	Negative Regulation of Stem Cell Population Maintenance (GO:1902455)	2025-01-19	0.0891442	0.249438	-0.603038	11.3883	27.5313	SAP130
DE_Prkcg	52wk	DOWN	GO_Biological_Process_2025	Regulation of Megakaryocyte Differentiation (GO:0045652)	2025-01-19	0.0891442	0.249438	-0.603038	11.3883	27.5313	MEF2C
DE_Prkcg	52wk	DOWN	GO_Biological_Process_2025	Calcium Ion Homeostasis (GO:0055074)	2/105	0.0938657	0.255176	-0.593161	4.00465	9.47457	RYR2;SNCA
DE_Prkcg	52wk	DOWN	GO_Biological_Process_2025	Protein Heterooligomerization (GO:0051291)	2025-01-20	0.0936116	0.255176	-0.593161	10.7884	25.5534	CPSF6
DE_Prkcg	52wk	DOWN	GO_Biological_Process_2025	Striated Muscle Cell Differentiation (GO:0051146)	2025-01-20	0.0936116	0.255176	-0.593161	10.7884	25.5534	MEF2C
DE_Prkcg	52wk	DOWN	GO_Biological_Process_2025	Sphingosine Metabolic Process (GO:0006670)	2025-01-20	0.0936116	0.255176	-0.593161	10.7884	25.5534	AGK
DE_Prkcg	52wk	DOWN	GO_Biological_Process_2025	Regulation of Cardiac Conduction (GO:1903779)	2025-01-20	0.0936116	0.255176	-0.593161	10.7884	25.5534	RYR2
DE_Prkcg	52wk	DOWN	GO_Biological_Process_2025	Regulation of Nuclear-Transcribed mRNA Catabolic Process, Deadenylation-Dependent Decay (GO:1900151)	2025-01-20	0.0936116	0.255176	-0.593161	10.7884	25.5534	TNRC6C
DE_Prkcg	52wk	DOWN	GO_Biological_Process_2025	Alternative mRNA Splicing, via Spliceosome (GO:0000380)	2025-01-20	0.0936116	0.255176	-0.593161	10.7884	25.5534	CELF4
DE_Prkcg	52wk	DOWN	GO_Biological_Process_2025	Positive Regulation of Extracellular Matrix Organization (GO:1903055)	2025-01-21	0.0980573	0.256136	-0.59153	10.2485	23.799	CLASP1
DE_Prkcg	52wk	DOWN	GO_Biological_Process_2025	Regulation of Cell-Substrate Junction Assembly (GO:0090109)	2025-01-21	0.0980573	0.256136	-0.59153	10.2485	23.799	CLASP1
DE_Prkcg	52wk	DOWN	GO_Biological_Process_2025	Regulation of Cardiac Muscle Cell Proliferation (GO:0060043)	2025-01-21	0.0980573	0.256136	-0.59153	10.2485	23.799	MEF2C
DE_Prkcg	52wk	DOWN	GO_Biological_Process_2025	Regulation of Cardiac Muscle Cell Membrane Repolarization (GO:0099623)	2025-01-21	0.0980573	0.256136	-0.59153	10.2485	23.799	CACNA1D
DE_Prkcg	52wk	DOWN	GO_Biological_Process_2025	Negative Regulation of ERBB Signaling Pathway (GO:1901185)	2025-01-21	0.0980573	0.256136	-0.59153	10.2485	23.799	SH3GL2
DE_Prkcg	52wk	DOWN	GO_Biological_Process_2025	Response to Copper Ion (GO:0046688)	2025-01-21	0.0980573	0.256136	-0.59153	10.2485	23.799	SNCA
DE_Prkcg	52wk	DOWN	GO_Biological_Process_2025	Protein Localization to Centrosome (GO:0071539)	2025-01-21	0.0980573	0.256136	-0.59153	10.2485	23.799	GOLGB1
DE_Prkcg	52wk	DOWN	GO_Biological_Process_2025	Growth Hormone Receptor Signaling Pathway (GO:0060396)	2025-01-21	0.0980573	0.256136	-0.59153	10.2485	23.799	GHR
DE_Prkcg	52wk	DOWN	GO_Biological_Process_2025	Excitatory Postsynaptic Potential (GO:0060079)	2025-01-21	0.0980573	0.256136	-0.59153	10.2485	23.799	MEF2C
DE_Prkcg	52wk	DOWN	GO_Biological_Process_2025	Regulation of Dendritic Spine Development (GO:0060998)	2025-01-21	0.0980573	0.256136	-0.59153	10.2485	23.799	MEF2C
DE_Prkcg	52wk	DOWN	GO_Biological_Process_2025	Cellular Response to Nerve Growth Factor Stimulus (GO:1990090)	2025-01-21	0.0980573	0.256136	-0.59153	10.2485	23.799	SH3GL2
DE_Prkcg	52wk	DOWN	GO_Biological_Process_2025	Negative Regulation of Microtubule Depolymerization (GO:0007026)	2025-01-22	0.102481	0.259384	-0.586057	9.75994	22.2339	CLASP1
DE_Prkcg	52wk	DOWN	GO_Biological_Process_2025	Regulation of Biosynthetic Process (GO:0009889)	2025-01-22	0.102481	0.259384	-0.586057	9.75994	22.2339	SNCA
DE_Prkcg	52wk	DOWN	GO_Biological_Process_2025	Monocarboxylic Acid Catabolic Process (GO:0072329)	2025-01-22	0.102481	0.259384	-0.586057	9.75994	22.2339	ACBD5
DE_Prkcg	52wk	DOWN	GO_Biological_Process_2025	Positive Regulation of Adenylate Cyclase Activity (GO:0045762)	2025-01-22	0.102481	0.259384	-0.586057	9.75994	22.2339	CACNA1D
DE_Prkcg	52wk	DOWN	GO_Biological_Process_2025	Positive Regulation of Nervous System Process (GO:0031646)	2025-01-22	0.102481	0.259384	-0.586057	9.75994	22.2339	PARD3
DE_Prkcg	52wk	DOWN	GO_Biological_Process_2025	Regulation of Cardiac Muscle Contraction by Calcium Ion Signaling (GO:0010882)	2025-01-22	0.102481	0.259384	-0.586057	9.75994	22.2339	RYR2
DE_Prkcg	52wk	DOWN	GO_Biological_Process_2025	Positive Regulation of Heart Contraction (GO:0045823)	2025-01-22	0.102481	0.259384	-0.586057	9.75994	22.2339	RYR2
DE_Prkcg	52wk	DOWN	GO_Biological_Process_2025	Negative Regulation of Gene Expression, Epigenetic (GO:0045814)	2/110	0.10149	0.259384	-0.586057	3.81829	8.73548	HDAC8;MPHOSPH8
DE_Prkcg	52wk	DOWN	GO_Biological_Process_2025	Nitric Oxide Metabolic Process (GO:0046209)	2025-01-22	0.102481	0.259384	-0.586057	9.75994	22.2339	TACR1
DE_Prkcg	52wk	DOWN	GO_Biological_Process_2025	Negative Regulation of Developmental Process (GO:0051093)	2/111	0.103035	0.259888	-0.585214	3.78307	8.59774	SAP130;BRD9
DE_Prkcg	52wk	DOWN	GO_Biological_Process_2025	Negative Regulation of Gene Expression (GO:0010629)	4/364	0.103821	0.260975	-0.5834	2.30993	5.23218	MEF2C;MPHOSPH8;SH3GL2;RBMS3
DE_Prkcg	52wk	DOWN	GO_Biological_Process_2025	Positive Regulation of Phosphate Metabolic Process (GO:0045937)	2025-01-23	0.106884	0.263265	-0.579607	9.31584	20.8303	SNCA
DE_Prkcg	52wk	DOWN	GO_Biological_Process_2025	Regulatory ncRNA-mediated Post-Transcriptional Gene Silencing (GO:0035194)	2025-01-23	0.106884	0.263265	-0.579607	9.31584	20.8303	TNRC6C
DE_Prkcg	52wk	DOWN	GO_Biological_Process_2025	Positive Regulation of mRNA Splicing, via Spliceosome (GO:0048026)	2025-01-23	0.106884	0.263265	-0.579607	9.31584	20.8303	CELF4
DE_Prkcg	52wk	DOWN	GO_Biological_Process_2025	poly(A)+ mRNA Export From Nucleus (GO:0016973)	2025-01-23	0.106884	0.263265	-0.579607	9.31584	20.8303	PABPN1
DE_Prkcg	52wk	DOWN	GO_Biological_Process_2025	Regulation of Protein Ubiquitination (GO:0031396)	2/113	0.106144	0.263265	-0.579607	3.71453	8.33153	UBE3A;HDAC8
DE_Prkcg	52wk	DOWN	GO_Biological_Process_2025	Long-Chain fatty-acyl-CoA Metabolic Process (GO:0035336)	2025-01-23	0.106884	0.263265	-0.579607	9.31584	20.8303	ACSL1
DE_Prkcg	52wk	DOWN	GO_Biological_Process_2025	Cell-Cell Adhesion Mediated by Cadherin (GO:0044331)	2025-01-26	0.119964	0.268303	-0.571374	8.1967	17.3816	CDH18
DE_Prkcg	52wk	DOWN	GO_Biological_Process_2025	Regulation of Nucleotide-Excision Repair (GO:2000819)	2025-01-26	0.119964	0.268303	-0.571374	8.1967	17.3816	DPF3
DE_Prkcg	52wk	DOWN	GO_Biological_Process_2025	Negative Regulation of Actin Filament Bundle Assembly (GO:0032232)	2025-01-27	0.124282	0.268303	-0.571374	7.88105	16.4336	CLASP1
DE_Prkcg	52wk	DOWN	GO_Biological_Process_2025	miRNA-mediated Post-Transcriptional Gene Silencing (GO:0035195)	2025-01-27	0.124282	0.268303	-0.571374	7.88105	16.4336	TNRC6C
DE_Prkcg	52wk	DOWN	GO_Biological_Process_2025	Cardiac Muscle Cell Differentiation (GO:0055007)	2025-01-27	0.124282	0.268303	-0.571374	7.88105	16.4336	MEF2C
DE_Prkcg	52wk	DOWN	GO_Biological_Process_2025	Cardiac Muscle Cell Contraction (GO:0086003)	2025-01-27	0.124282	0.268303	-0.571374	7.88105	16.4336	CACNA1D
DE_Prkcg	52wk	DOWN	GO_Biological_Process_2025	mRNA 3'-End Processing (GO:0031124)	2025-01-27	0.124282	0.268303	-0.571374	7.88105	16.4336	CPSF6
DE_Prkcg	52wk	DOWN	GO_Biological_Process_2025	Calcium Ion Import Into Cytosol (GO:1902656)	2025-01-27	0.124282	0.268303	-0.571374	7.88105	16.4336	CACNA1D
DE_Prkcg	52wk	DOWN	GO_Biological_Process_2025	Regulation of Reactive Oxygen Species Biosynthetic Process (GO:1903426)	2025-01-27	0.124282	0.268303	-0.571374	7.88105	16.4336	SNCA
DE_Prkcg	52wk	DOWN	GO_Biological_Process_2025	Regulation of Proteolysis Involved in Protein Catabolic Process (GO:1903050)	2025-01-27	0.124282	0.268303	-0.571374	7.88105	16.4336	UBE3A
DE_Prkcg	52wk	DOWN	GO_Biological_Process_2025	Regulation of Myelination (GO:0031641)	2025-01-27	0.124282	0.268303	-0.571374	7.88105	16.4336	PARD3
DE_Prkcg	52wk	DOWN	GO_Biological_Process_2025	Regulation of Myeloid Cell Differentiation (GO:0045637)	2025-01-27	0.124282	0.268303	-0.571374	7.88105	16.4336	MEF2C
DE_Prkcg	52wk	DOWN	GO_Biological_Process_2025	Regulation of Microtubule Polymerization or Depolymerization (GO:0031110)	2025-01-27	0.124282	0.268303	-0.571374	7.88105	16.4336	CLASP1
DE_Prkcg	52wk	DOWN	GO_Biological_Process_2025	Negative Regulation of Proteolysis Involved in Protein Catabolic Process (GO:1903051)	2025-01-27	0.124282	0.268303	-0.571374	7.88105	16.4336	OPHN1
DE_Prkcg	52wk	DOWN	GO_Biological_Process_2025	Cellular Response to Molecule of Bacterial Origin (GO:0071219)	2/123	0.122056	0.268303	-0.571374	3.40582	7.16338	MEF2C;PABPN1
DE_Prkcg	52wk	DOWN	GO_Biological_Process_2025	Regulation of Cardiac Muscle Cell Contraction (GO:0086004)	2025-01-26	0.119964	0.268303	-0.571374	8.1967	17.3816	RYR2
DE_Prkcg	52wk	DOWN	GO_Biological_Process_2025	Chemical Synaptic Transmission, Postsynaptic (GO:0099565)	2025-01-26	0.119964	0.268303	-0.571374	8.1967	17.3816	MEF2C
DE_Prkcg	52wk	DOWN	GO_Biological_Process_2025	Cellular Response to Xenobiotic Stimulus (GO:0071466)	2025-01-26	0.119964	0.268303	-0.571374	8.1967	17.3816	MEF2C
DE_Prkcg	52wk	DOWN	GO_Biological_Process_2025	Microtubule Nucleation (GO:0007020)	2025-01-26	0.119964	0.268303	-0.571374	8.1967	17.3816	CLASP1
DE_Prkcg	52wk	DOWN	GO_Biological_Process_2025	Negative Regulation of Stress Fiber Assembly (GO:0051497)	2025-01-24	0.111265	0.268303	-0.571374	8.91035	19.5657	CLASP1
DE_Prkcg	52wk	DOWN	GO_Biological_Process_2025	Calcium Ion Import Across Plasma Membrane (GO:0098703)	2025-01-26	0.119964	0.268303	-0.571374	8.1967	17.3816	CACNA1D
DE_Prkcg	52wk	DOWN	GO_Biological_Process_2025	Regulation of Protein Localization to Cell Periphery (GO:1904375)	2025-01-27	0.124282	0.268303	-0.571374	7.88105	16.4336	SNCA
DE_Prkcg	52wk	DOWN	GO_Biological_Process_2025	Regulation of Postsynaptic Membrane Potential (GO:0060078)	2025-01-26	0.119964	0.268303	-0.571374	8.1967	17.3816	MEF2C
DE_Prkcg	52wk	DOWN	GO_Biological_Process_2025	Response to Purine-Containing Compound (GO:0014074)	2025-01-25	0.115625	0.268303	-0.571374	8.53866	18.4213	RYR2
DE_Prkcg	52wk	DOWN	GO_Biological_Process_2025	Protein Acetylation (GO:0006473)	2025-01-26	0.119964	0.268303	-0.571374	8.1967	17.3816	NAA15
DE_Prkcg	52wk	DOWN	GO_Biological_Process_2025	Protein Complex Oligomerization (GO:0051259)	2/116	0.110856	0.268303	-0.571374	3.61623	7.95399	CPSF6;SNCA
DE_Prkcg	52wk	DOWN	GO_Biological_Process_2025	Lymphocyte Proliferation (GO:0046651)	2025-01-25	0.115625	0.268303	-0.571374	8.53866	18.4213	MEF2C
DE_Prkcg	52wk	DOWN	GO_Biological_Process_2025	Amyloid Fibril Formation (GO:1990000)	2025-01-26	0.119964	0.268303	-0.571374	8.1967	17.3816	SNCA
DE_Prkcg	52wk	DOWN	GO_Biological_Process_2025	fatty-acyl-CoA Biosynthetic Process (GO:0046949)	2025-01-26	0.119964	0.268303	-0.571374	8.1967	17.3816	ACSL1
DE_Prkcg	52wk	DOWN	GO_Biological_Process_2025	Positive Regulation of mRNA Processing (GO:0050685)	2025-01-26	0.119964	0.268303	-0.571374	8.1967	17.3816	CELF4
DE_Prkcg	52wk	DOWN	GO_Biological_Process_2025	Transposable Element Silencing (GO:0010526)	2025-01-26	0.119964	0.268303	-0.571374	8.1967	17.3816	MPHOSPH8
DE_Prkcg	52wk	DOWN	GO_Biological_Process_2025	Establishment or Maintenance of Apical/Basal Cell Polarity (GO:0035088)	2025-01-26	0.119964	0.268303	-0.571374	8.1967	17.3816	PARD3
DE_Prkcg	52wk	DOWN	GO_Biological_Process_2025	Regulation of Cell Junction Assembly (GO:1901888)	2025-01-25	0.115625	0.268303	-0.571374	8.53866	18.4213	MEF2C
DE_Prkcg	52wk	DOWN	GO_Biological_Process_2025	Pigment Biosynthetic Process (GO:0046148)	2025-01-25	0.115625	0.268303	-0.571374	8.53866	18.4213	PARD3
DE_Prkcg	52wk	DOWN	GO_Biological_Process_2025	Negative Regulation of Epidermal Growth Factor Receptor Signaling Pathway (GO:0042059)	2025-01-25	0.115625	0.268303	-0.571374	8.53866	18.4213	SH3GL2
DE_Prkcg	52wk	DOWN	GO_Biological_Process_2025	Negative Regulation of Protein Depolymerization (GO:1901880)	2025-01-25	0.115625	0.268303	-0.571374	8.53866	18.4213	CLASP1
DE_Prkcg	52wk	DOWN	GO_Biological_Process_2025	MAPK Cascade (GO:0000165)	2/119	0.115621	0.268303	-0.571374	3.52297	7.60058	MEF2C;PABPN1
DE_Prkcg	52wk	DOWN	GO_Biological_Process_2025	Cytoskeleton Organization (GO:0007010)	2/117	0.112438	0.268303	-0.571374	3.5846	7.83361	CLASP1;PACSIN1
DE_Prkcg	52wk	DOWN	GO_Biological_Process_2025	Positive Regulation of Cell Communication (GO:0010647)	2025-01-24	0.111265	0.268303	-0.571374	8.91035	19.5657	CLSTN2
DE_Prkcg	52wk	DOWN	GO_Biological_Process_2025	Regulation of Release of Sequestered Calcium Ion Into Cytosol by Sarcoplasmic Reticulum (GO:0010880)	2025-01-24	0.111265	0.268303	-0.571374	8.91035	19.5657	RYR2
DE_Prkcg	52wk	DOWN	GO_Biological_Process_2025	Long-Chain Fatty Acid Transport (GO:0015909)	2025-01-24	0.111265	0.268303	-0.571374	8.91035	19.5657	ACSL1
DE_Prkcg	52wk	DOWN	GO_Biological_Process_2025	Positive Regulation of Striated Muscle Cell Differentiation (GO:0051155)	2025-01-24	0.111265	0.268303	-0.571374	8.91035	19.5657	MEF2C
DE_Prkcg	52wk	DOWN	GO_Biological_Process_2025	Cellular Response to Lipopolysaccharide (GO:0071222)	2/125	0.125306	0.26972	-0.569088	3.3501	6.95816	MEF2C;PABPN1
DE_Prkcg	52wk	DOWN	GO_Biological_Process_2025	Positive Regulation of Microtubule Polymerization or Depolymerization (GO:0031112)	2025-01-28	0.128579	0.271198	-0.566713	7.58877	15.5662	CLASP1
DE_Prkcg	52wk	DOWN	GO_Biological_Process_2025	Positive Regulation of Viral Genome Replication (GO:0045070)	2025-01-28	0.128579	0.271198	-0.566713	7.58877	15.5662	HACD3
DE_Prkcg	52wk	DOWN	GO_Biological_Process_2025	Regulation of Cardiac Muscle Cell Action Potential (GO:0098901)	2025-01-28	0.128579	0.271198	-0.566713	7.58877	15.5662	RYR2
DE_Prkcg	52wk	DOWN	GO_Biological_Process_2025	Regulation of Striated Muscle Contraction (GO:0006942)	2025-01-28	0.128579	0.271198	-0.566713	7.58877	15.5662	RYR2
DE_Prkcg	52wk	DOWN	GO_Biological_Process_2025	Regulation of Microtubule Depolymerization (GO:0031114)	2025-01-28	0.128579	0.271198	-0.566713	7.58877	15.5662	CLASP1
DE_Prkcg	52wk	DOWN	GO_Biological_Process_2025	Calcium Ion Transport (GO:0006816)	2/126	0.126938	0.271198	-0.566713	3.32292	6.85868	RYR2;CACNA1D
DE_Prkcg	52wk	DOWN	GO_Biological_Process_2025	Negative Regulation of Protein Polymerization (GO:0032272)	2025-01-28	0.128579	0.271198	-0.566713	7.58877	15.5662	SNCA
DE_Prkcg	52wk	DOWN	GO_Biological_Process_2025	Golgi Organization (GO:0007030)	2/128	0.130219	0.273871	-0.562454	3.26984	6.66569	GOLGB1;CLASP1
DE_Prkcg	52wk	DOWN	GO_Biological_Process_2025	Fatty Acid Metabolic Process (GO:0006631)	2/130	0.13352	0.27763	-0.556533	3.21842	6.48032	ACBD5;ACSL1
DE_Prkcg	52wk	DOWN	GO_Biological_Process_2025	Negative Regulation of Wound Healing (GO:0061045)	2025-01-29	0.132855	0.27763	-0.556533	7.31738	14.7701	CLASP1
DE_Prkcg	52wk	DOWN	GO_Biological_Process_2025	Negative Regulation of Cytoskeleton Organization (GO:0051494)	2025-01-29	0.132855	0.27763	-0.556533	7.31738	14.7701	CLASP1
DE_Prkcg	52wk	DOWN	GO_Biological_Process_2025	Positive Regulation of Defense Response (GO:0031349)	2/130	0.13352	0.27763	-0.556533	3.21842	6.48032	MEF2C;SNCA
DE_Prkcg	52wk	DOWN	GO_Biological_Process_2025	Protein Localization to Plasma Membrane (GO:0072659)	2/132	0.136839	0.281114	-0.551118	3.16859	6.30216	EFR3A;PACSIN1
DE_Prkcg	52wk	DOWN	GO_Biological_Process_2025	Negative Regulation of Ossification (GO:0030279)	2025-01-30	0.13711	0.281114	-0.551118	7.0647	14.0374	MEF2C
DE_Prkcg	52wk	DOWN	GO_Biological_Process_2025	Positive Regulation of Microtubule Polymerization (GO:0031116)	2025-01-30	0.13711	0.281114	-0.551118	7.0647	14.0374	CLASP1
DE_Prkcg	52wk	DOWN	GO_Biological_Process_2025	Positive Regulation of B Cell Proliferation (GO:0030890)	2025-01-30	0.13711	0.281114	-0.551118	7.0647	14.0374	MEF2C
DE_Prkcg	52wk	DOWN	GO_Biological_Process_2025	Positive Regulation of Calcium Ion Transport (GO:0051928)	2025-01-30	0.13711	0.281114	-0.551118	7.0647	14.0374	CACNA1D
DE_Prkcg	52wk	DOWN	GO_Biological_Process_2025	Chromatin Remodeling (GO:0006338)	3/262	0.137677	0.28149	-0.550537	2.395	4.74892	DPF3;BRD9;CHD3
DE_Prkcg	52wk	DOWN	GO_Biological_Process_2025	Regulation of Stress-Activated MAPK Cascade (GO:0032872)	2025-01-31	0.141345	0.287388	-0.541532	6.82887	13.3611	KLHDC10
DE_Prkcg	52wk	DOWN	GO_Biological_Process_2025	Nuclear-Transcribed mRNA Catabolic Process, Deadenylation-Dependent Decay (GO:0000288)	2025-01-31	0.141345	0.287388	-0.541532	6.82887	13.3611	CNOT3
DE_Prkcg	52wk	DOWN	GO_Biological_Process_2025	Receptor-Mediated Endocytosis (GO:0006898)	2/136	0.143533	0.290229	-0.537259	3.07338	5.96602	GHR;SNCA
DE_Prkcg	52wk	DOWN	GO_Biological_Process_2025	Protein Localization to Cell Periphery (GO:1990778)	2/136	0.143533	0.290229	-0.537259	3.07338	5.96602	EFR3A;PACSIN1
DE_Prkcg	52wk	DOWN	GO_Biological_Process_2025	Response to Steroid Hormone (GO:0048545)	1932-01-01	0.145558	0.290326	-0.537114	6.60825	12.7353	UBE3A
DE_Prkcg	52wk	DOWN	GO_Biological_Process_2025	Chondrocyte Differentiation (GO:0002062)	1932-01-01	0.145558	0.290326	-0.537114	6.60825	12.7353	MEF2C
DE_Prkcg	52wk	DOWN	GO_Biological_Process_2025	Response to Alcohol (GO:0097305)	1932-01-01	0.145558	0.290326	-0.537114	6.60825	12.7353	GHR
DE_Prkcg	52wk	DOWN	GO_Biological_Process_2025	Nuclear Receptor-Mediated Signaling Pathway (GO:0141193)	1932-01-01	0.145558	0.290326	-0.537114	6.60825	12.7353	THRA
DE_Prkcg	52wk	DOWN	GO_Biological_Process_2025	Regulation of Metaphase/Anaphase Transition of Cell Cycle (GO:1902099)	1932-01-01	0.145558	0.290326	-0.537114	6.60825	12.7353	DPF3
DE_Prkcg	52wk	DOWN	GO_Biological_Process_2025	Regulation of G0 to G1 Transition (GO:0070316)	1933-01-01	0.149752	0.291905	-0.534758	6.40142	12.1549	DPF3
DE_Prkcg	52wk	DOWN	GO_Biological_Process_2025	Rescue of Stalled Ribosome (GO:0072344)	1933-01-01	0.149752	0.291905	-0.534758	6.40142	12.1549	KLHDC10
DE_Prkcg	52wk	DOWN	GO_Biological_Process_2025	Signal Release From Synapse (GO:0099643)	1933-01-01	0.149752	0.291905	-0.534758	6.40142	12.1549	SNCA
DE_Prkcg	52wk	DOWN	GO_Biological_Process_2025	protein-RNA Complex Assembly (GO:0022618)	2/138	0.146906	0.291905	-0.534758	3.02788	5.80736	CELF4;LUC7L2
DE_Prkcg	52wk	DOWN	GO_Biological_Process_2025	Negative Regulation of Transcription by RNA Polymerase II (GO:0000122)	6/732	0.149929	0.291905	-0.534758	1.7226	3.26879	MEF2C;THRA;SAP130;CHD3;HDAC8;SNCA
DE_Prkcg	52wk	DOWN	GO_Biological_Process_2025	Ventricular Cardiac Muscle Tissue Morphogenesis (GO:0055010)	1933-01-01	0.149752	0.291905	-0.534758	6.40142	12.1549	RYR2
DE_Prkcg	52wk	DOWN	GO_Biological_Process_2025	B Cell Receptor Signaling Pathway (GO:0050853)	1933-01-01	0.149752	0.291905	-0.534758	6.40142	12.1549	MEF2C
DE_Prkcg	52wk	DOWN	GO_Biological_Process_2025	Response to Estradiol (GO:0032355)	1933-01-01	0.149752	0.291905	-0.534758	6.40142	12.1549	GHR
DE_Prkcg	52wk	DOWN	GO_Biological_Process_2025	Regulation of Cytoskeleton Organization (GO:0051493)	2/139	0.148598	0.291905	-0.534758	3.00563	5.73025	CLASP1;SNCA
DE_Prkcg	52wk	DOWN	GO_Biological_Process_2025	Positive Regulation of Carbohydrate Metabolic Process (GO:0045913)	1934-01-01	0.153925	0.294221	-0.531326	6.20712	11.6153	SNCA
DE_Prkcg	52wk	DOWN	GO_Biological_Process_2025	Calcium Ion Import (GO:0070509)	1934-01-01	0.153925	0.294221	-0.531326	6.20712	11.6153	CACNA1D
DE_Prkcg	52wk	DOWN	GO_Biological_Process_2025	Cardiac Muscle Contraction (GO:0060048)	1934-01-01	0.153925	0.294221	-0.531326	6.20712	11.6153	RYR2
DE_Prkcg	52wk	DOWN	GO_Biological_Process_2025	Regulation of Developmental Growth (GO:0048638)	1934-01-01	0.153925	0.294221	-0.531326	6.20712	11.6153	GHR
DE_Prkcg	52wk	DOWN	GO_Biological_Process_2025	Regulation of Cardiac Muscle Contraction (GO:0055117)	1934-01-01	0.153925	0.294221	-0.531326	6.20712	11.6153	RYR2
DE_Prkcg	52wk	DOWN	GO_Biological_Process_2025	Negative Regulation of Blood Vessel Endothelial Cell Migration (GO:0043537)	1934-01-01	0.153925	0.294221	-0.531326	6.20712	11.6153	MEF2C
DE_Prkcg	52wk	DOWN	GO_Biological_Process_2025	Plasma Membrane Bounded Cell Projection Organization (GO:0120036)	2/141	0.151996	0.294221	-0.531326	2.96208	5.58027	OPHN1;SH3GL2
DE_Prkcg	52wk	DOWN	GO_Biological_Process_2025	Positive Regulation of Synapse Assembly (GO:0051965)	1935-01-01	0.158078	0.295993	-0.528719	6.02426	11.1128	CLSTN2
DE_Prkcg	52wk	DOWN	GO_Biological_Process_2025	Synapse Organization (GO:0050808)	2/144	0.15712	0.295993	-0.528719	2.89906	5.36542	FARP1;SNCA
DE_Prkcg	52wk	DOWN	GO_Biological_Process_2025	Positive Regulation of Macromolecule Metabolic Process (GO:0010604)	1935-01-01	0.158078	0.295993	-0.528719	6.02426	11.1128	SNCA
DE_Prkcg	52wk	DOWN	GO_Biological_Process_2025	Adherens Junction Organization (GO:0034332)	1935-01-01	0.158078	0.295993	-0.528719	6.02426	11.1128	CDH18
DE_Prkcg	52wk	DOWN	GO_Biological_Process_2025	Dendrite Morphogenesis (GO:0048813)	1935-01-01	0.158078	0.295993	-0.528719	6.02426	11.1128	FARP1
DE_Prkcg	52wk	DOWN	GO_Biological_Process_2025	Neurotransmitter Secretion (GO:0007269)	1935-01-01	0.158078	0.295993	-0.528719	6.02426	11.1128	SNCA
DE_Prkcg	52wk	DOWN	GO_Biological_Process_2025	Macrophage Activation (GO:0042116)	1935-01-01	0.158078	0.295993	-0.528719	6.02426	11.1128	SNCA
DE_Prkcg	52wk	DOWN	GO_Biological_Process_2025	Skeletal Muscle Organ Development (GO:0060538)	1935-01-01	0.158078	0.295993	-0.528719	6.02426	11.1128	MEF2C
DE_Prkcg	52wk	DOWN	GO_Biological_Process_2025	Positive Regulation of Bone Mineralization (GO:0030501)	1938-01-01	0.170416	0.29641	-0.528107	5.53497	9.79421	MEF2C
DE_Prkcg	52wk	DOWN	GO_Biological_Process_2025	Cellular Response to Growth Factor Stimulus (GO:0071363)	2/150	0.167465	0.29641	-0.528107	2.78069	4.96903	WWOX;MEF2C
DE_Prkcg	52wk	DOWN	GO_Biological_Process_2025	mRNA Transcription by RNA Polymerase II (GO:0042789)	1938-01-01	0.170416	0.29641	-0.528107	5.53497	9.79421	THRA
DE_Prkcg	52wk	DOWN	GO_Biological_Process_2025	Central Nervous System Development (GO:0007417)	3/288	0.167807	0.29641	-0.528107	2.17363	3.8798	UBE3A;CLASP1;SH3GL2
DE_Prkcg	52wk	DOWN	GO_Biological_Process_2025	Negative Regulation of Endothelial Cell Proliferation (GO:0001937)	1938-01-01	0.170416	0.29641	-0.528107	5.53497	9.79421	MEF2C
DE_Prkcg	52wk	DOWN	GO_Biological_Process_2025	Striated Muscle Tissue Development (GO:0014706)	1938-01-01	0.170416	0.29641	-0.528107	5.53497	9.79421	MEF2C
DE_Prkcg	52wk	DOWN	GO_Biological_Process_2025	Regulation of Axonogenesis (GO:0050770)	1938-01-01	0.170416	0.29641	-0.528107	5.53497	9.79421	CHN1
DE_Prkcg	52wk	DOWN	GO_Biological_Process_2025	Regulation of Vascular Associated Smooth Muscle Cell Proliferation (GO:1904705)	1938-01-01	0.170416	0.29641	-0.528107	5.53497	9.79421	MEF2C
DE_Prkcg	52wk	DOWN	GO_Biological_Process_2025	Microtubule Polymerization (GO:0046785)	1937-01-01	0.166323	0.29641	-0.528107	5.689	10.2051	CLASP1
DE_Prkcg	52wk	DOWN	GO_Biological_Process_2025	Regulation of Synapse Organization (GO:0050807)	1938-01-01	0.170416	0.29641	-0.528107	5.53497	9.79421	MEF2C
DE_Prkcg	52wk	DOWN	GO_Biological_Process_2025	Regulation of Potassium Ion Transport (GO:0043266)	1938-01-01	0.170416	0.29641	-0.528107	5.53497	9.79421	CACNA1D
DE_Prkcg	52wk	DOWN	GO_Biological_Process_2025	Neuron Projection Extension (GO:1990138)	1938-01-01	0.170416	0.29641	-0.528107	5.53497	9.79421	SH3GL2
DE_Prkcg	52wk	DOWN	GO_Biological_Process_2025	Negative Regulation of Transport (GO:0051051)	1938-01-01	0.170416	0.29641	-0.528107	5.53497	9.79421	SNCA
DE_Prkcg	52wk	DOWN	GO_Biological_Process_2025	Positive Regulation of Reproductive Process (GO:2000243)	1938-01-01	0.170416	0.29641	-0.528107	5.53497	9.79421	TACR1
DE_Prkcg	52wk	DOWN	GO_Biological_Process_2025	Positive Regulation of Receptor Signaling Pathway via JAK-STAT (GO:0046427)	1938-01-01	0.170416	0.29641	-0.528107	5.53497	9.79421	GHR
DE_Prkcg	52wk	DOWN	GO_Biological_Process_2025	Heart Looping (GO:0001947)	1938-01-01	0.170416	0.29641	-0.528107	5.53497	9.79421	MEF2C
DE_Prkcg	52wk	DOWN	GO_Biological_Process_2025	Canonical NF-kappaB Signal Transduction (GO:0007249)	1936-01-01	0.162211	0.29641	-0.528107	5.85184	10.6437	HACD3
DE_Prkcg	52wk	DOWN	GO_Biological_Process_2025	Regulation of Cytosolic Calcium Ion Concentration (GO:0051480)	1936-01-01	0.162211	0.29641	-0.528107	5.85184	10.6437	RYR2
DE_Prkcg	52wk	DOWN	GO_Biological_Process_2025	Cardiac Muscle Cell Action Potential (GO:0086001)	1937-01-01	0.166323	0.29641	-0.528107	5.689	10.2051	CACNA1D
DE_Prkcg	52wk	DOWN	GO_Biological_Process_2025	Establishment of Mitotic Spindle Localization (GO:0040001)	1936-01-01	0.162211	0.29641	-0.528107	5.85184	10.6437	CLASP1
DE_Prkcg	52wk	DOWN	GO_Biological_Process_2025	Phosphatidylinositol Phosphate Biosynthetic Process (GO:0046854)	1937-01-01	0.166323	0.29641	-0.528107	5.689	10.2051	EFR3A
DE_Prkcg	52wk	DOWN	GO_Biological_Process_2025	Negative Regulation of Wnt Signaling Pathway (GO:0030178)	2/146	0.160555	0.29641	-0.528107	2.85851	5.22855	WWOX;RBMS3
DE_Prkcg	52wk	DOWN	GO_Biological_Process_2025	Melanosome Organization (GO:0032438)	1937-01-01	0.166323	0.29641	-0.528107	5.689	10.2051	PARD3
DE_Prkcg	52wk	DOWN	GO_Biological_Process_2025	Regulation of Sodium Ion Transport (GO:0002028)	1937-01-01	0.166323	0.29641	-0.528107	5.689	10.2051	NKAIN2
DE_Prkcg	52wk	DOWN	GO_Biological_Process_2025	Positive Regulation of Epithelial Cell Migration (GO:0010634)	1936-01-01	0.162211	0.29641	-0.528107	5.85184	10.6437	CLASP1
DE_Prkcg	52wk	DOWN	GO_Biological_Process_2025	Negative Regulation of Endothelial Cell Migration (GO:0010596)	1937-01-01	0.166323	0.29641	-0.528107	5.689	10.2051	MEF2C
DE_Prkcg	52wk	DOWN	GO_Biological_Process_2025	Positive Regulation of RNA Splicing (GO:0033120)	1936-01-01	0.162211	0.29641	-0.528107	5.85184	10.6437	CELF4
DE_Prkcg	52wk	DOWN	GO_Biological_Process_2025	Muscle Cell Differentiation (GO:0042692)	1937-01-01	0.166323	0.29641	-0.528107	5.689	10.2051	MEF2C
DE_Prkcg	52wk	DOWN	GO_Biological_Process_2025	Negative Regulation of Smooth Muscle Cell Proliferation (GO:0048662)	1936-01-01	0.162211	0.29641	-0.528107	5.85184	10.6437	MEF2C
DE_Prkcg	52wk	DOWN	GO_Biological_Process_2025	Positive Regulation of Release of Sequestered Calcium Ion Into Cytosol (GO:0051281)	1936-01-01	0.162211	0.29641	-0.528107	5.85184	10.6437	SNCA
DE_Prkcg	52wk	DOWN	GO_Biological_Process_2025	Axon Guidance (GO:0007411)	2/152	0.17094	0.29662	-0.5278	2.74333	4.84594	OPHN1;CHN1
DE_Prkcg	52wk	DOWN	GO_Biological_Process_2025	Regulation of Metal Ion Transport (GO:0010959)	1939-01-01	0.174488	0.299239	-0.523981	5.38904	9.40871	NKAIN2
DE_Prkcg	52wk	DOWN	GO_Biological_Process_2025	Negative Regulation of G Protein-Coupled Receptor Signaling Pathway (GO:0045744)	1939-01-01	0.174488	0.299239	-0.523981	5.38904	9.40871	SNCA
DE_Prkcg	52wk	DOWN	GO_Biological_Process_2025	Positive Regulation of Extrinsic Apoptotic Signaling Pathway (GO:2001238)	1939-01-01	0.174488	0.299239	-0.523981	5.38904	9.40871	WWOX
DE_Prkcg	52wk	DOWN	GO_Biological_Process_2025	Positive Regulation of Transferase Activity (GO:0051347)	1939-01-01	0.174488	0.299239	-0.523981	5.38904	9.40871	PABPN1
DE_Prkcg	52wk	DOWN	GO_Biological_Process_2025	Fatty Acid Transport (GO:0015908)	1939-01-01	0.174488	0.299239	-0.523981	5.38904	9.40871	ACSL1
DE_Prkcg	52wk	DOWN	GO_Biological_Process_2025	Release of Sequestered Calcium Ion Into Cytosol (GO:0051209)	1943-01-01	0.190582	0.299467	-0.523651	4.87482	8.08084	RYR2
DE_Prkcg	52wk	DOWN	GO_Biological_Process_2025	Positive Regulation of Biomineral Tissue Development (GO:0070169)	1943-01-01	0.190582	0.299467	-0.523651	4.87482	8.08084	MEF2C
DE_Prkcg	52wk	DOWN	GO_Biological_Process_2025	Protein Destabilization (GO:0031648)	1942-01-01	0.186588	0.299467	-0.523651	4.99397	8.38413	SNCA
DE_Prkcg	52wk	DOWN	GO_Biological_Process_2025	Mitochondrial Transport (GO:0006839)	1943-01-01	0.190582	0.299467	-0.523651	4.87482	8.08084	AGK
DE_Prkcg	52wk	DOWN	GO_Biological_Process_2025	Lipid Catabolic Process (GO:0016042)	1942-01-01	0.186588	0.299467	-0.523651	4.99397	8.38413	ACBD5
DE_Prkcg	52wk	DOWN	GO_Biological_Process_2025	Skeletal System Morphogenesis (GO:0048705)	1943-01-01	0.190582	0.299467	-0.523651	4.87482	8.08084	WWOX
DE_Prkcg	52wk	DOWN	GO_Biological_Process_2025	Inorganic Cation Transmembrane Transport (GO:0098662)	3/307	0.190941	0.299467	-0.523651	2.0358	3.37087	CACNA1D;ASIC2;KCNH1
DE_Prkcg	52wk	DOWN	GO_Biological_Process_2025	Regulation of Dendrite Development (GO:0050773)	1943-01-01	0.190582	0.299467	-0.523651	4.87482	8.08084	PACSIN1
DE_Prkcg	52wk	DOWN	GO_Biological_Process_2025	Ephrin Receptor Signaling Pathway (GO:0048013)	1943-01-01	0.190582	0.299467	-0.523651	4.87482	8.08084	CHN1
DE_Prkcg	52wk	DOWN	GO_Biological_Process_2025	Positive Regulation of Monoatomic Ion Transport (GO:0043270)	1943-01-01	0.190582	0.299467	-0.523651	4.87482	8.08084	CACNA1D
DE_Prkcg	52wk	DOWN	GO_Biological_Process_2025	Positive Regulation of Ossification (GO:0045778)	1942-01-01	0.186588	0.299467	-0.523651	4.99397	8.38413	MEF2C
DE_Prkcg	52wk	DOWN	GO_Biological_Process_2025	Synaptic Vesicle Exocytosis (GO:0016079)	1943-01-01	0.190582	0.299467	-0.523651	4.87482	8.08084	SNCA
DE_Prkcg	52wk	DOWN	GO_Biological_Process_2025	Positive Regulation of Cellular Process (GO:0048522)	5/622	0.189814	0.299467	-0.523651	1.68043	2.7924	GHR;RYR2;PARD3;DPF3;BRD9
DE_Prkcg	52wk	DOWN	GO_Biological_Process_2025	Monoatomic Cation Transmembrane Transport (GO:0098655)	3/304	0.187233	0.299467	-0.523651	2.05641	3.4453	CACNA1D;ASIC2;KCNH1
DE_Prkcg	52wk	DOWN	GO_Biological_Process_2025	Regulation of Chromosome Organization (GO:0033044)	1942-01-01	0.186588	0.299467	-0.523651	4.99397	8.38413	HDAC8
DE_Prkcg	52wk	DOWN	GO_Biological_Process_2025	Determination of Heart Left/Right Asymmetry (GO:0061371)	1942-01-01	0.186588	0.299467	-0.523651	4.99397	8.38413	MEF2C
DE_Prkcg	52wk	DOWN	GO_Biological_Process_2025	Skeletal Muscle Tissue Development (GO:0007519)	1942-01-01	0.186588	0.299467	-0.523651	4.99397	8.38413	MEF2C
DE_Prkcg	52wk	DOWN	GO_Biological_Process_2025	Ceramide Biosynthetic Process (GO:0046513)	1942-01-01	0.186588	0.299467	-0.523651	4.99397	8.38413	CERS6
DE_Prkcg	52wk	DOWN	GO_Biological_Process_2025	Cardiac Ventricle Morphogenesis (GO:0003208)	1942-01-01	0.186588	0.299467	-0.523651	4.99397	8.38413	MEF2C
DE_Prkcg	52wk	DOWN	GO_Biological_Process_2025	Heterophilic Cell-Cell Adhesion via Plasma Membrane Cell Adhesion Molecules (GO:0007157)	1942-01-01	0.186588	0.299467	-0.523651	4.99397	8.38413	IGSF21
DE_Prkcg	52wk	DOWN	GO_Biological_Process_2025	mRNA Transcription (GO:0009299)	1943-01-01	0.190582	0.299467	-0.523651	4.87482	8.08084	THRA
DE_Prkcg	52wk	DOWN	GO_Biological_Process_2025	Negative Regulation of Kinase Activity (GO:0033673)	1941-01-01	0.182574	0.299467	-0.523651	5.11907	8.70548	SNCA
DE_Prkcg	52wk	DOWN	GO_Biological_Process_2025	Positive Regulation of Receptor Signaling Pathway via STAT (GO:1904894)	1942-01-01	0.186588	0.299467	-0.523651	4.99397	8.38413	GHR
DE_Prkcg	52wk	DOWN	GO_Biological_Process_2025	Positive Regulation of Neuron Differentiation (GO:0045666)	1942-01-01	0.186588	0.299467	-0.523651	4.99397	8.38413	MEF2C
DE_Prkcg	52wk	DOWN	GO_Biological_Process_2025	Regulation of Hippo Signaling (GO:0035330)	1941-01-01	0.182574	0.299467	-0.523651	5.11907	8.70548	TIAL1
DE_Prkcg	52wk	DOWN	GO_Biological_Process_2025	Negative Regulation of Secretion by Cell (GO:1903531)	1941-01-01	0.182574	0.299467	-0.523651	5.11907	8.70548	SNCA
DE_Prkcg	52wk	DOWN	GO_Biological_Process_2025	Heart Contraction (GO:0060047)	1941-01-01	0.182574	0.299467	-0.523651	5.11907	8.70548	RYR2
DE_Prkcg	52wk	DOWN	GO_Biological_Process_2025	Establishment of Spindle Orientation (GO:0051294)	1940-01-01	0.178541	0.299467	-0.523651	5.25059	9.04644	CLASP1
DE_Prkcg	52wk	DOWN	GO_Biological_Process_2025	Regulation of Monoatomic Ion Transmembrane Transporter Activity (GO:0032412)	1941-01-01	0.182574	0.299467	-0.523651	5.11907	8.70548	CACNA1D
DE_Prkcg	52wk	DOWN	GO_Biological_Process_2025	Regulation of Neurotransmitter Secretion (GO:0046928)	1941-01-01	0.182574	0.299467	-0.523651	5.11907	8.70548	MEF2C
DE_Prkcg	52wk	DOWN	GO_Biological_Process_2025	Regulation of Cellular Component Organization (GO:0051128)	2/159	0.183194	0.299467	-0.523651	2.62009	4.44684	OPHN1;PACSIN1
DE_Prkcg	52wk	DOWN	GO_Biological_Process_2025	Regulation of Heart Rate by Cardiac Conduction (GO:0086091)	1941-01-01	0.182574	0.299467	-0.523651	5.11907	8.70548	CACNA1D
DE_Prkcg	52wk	DOWN	GO_Biological_Process_2025	Regulation of Epithelial Cell Migration (GO:0010632)	1943-01-01	0.190582	0.299467	-0.523651	4.87482	8.08084	CLASP1
DE_Prkcg	52wk	DOWN	GO_Biological_Process_2025	Regulation of Small GTPase Mediated Signal Transduction (GO:0051056)	2/157	0.179679	0.299467	-0.523651	2.65417	4.5561	OPHN1;CHN1
DE_Prkcg	52wk	DOWN	GO_Biological_Process_2025	Ribosome Disassembly (GO:0032790)	1940-01-01	0.178541	0.299467	-0.523651	5.25059	9.04644	KLHDC10
DE_Prkcg	52wk	DOWN	GO_Biological_Process_2025	Constitutive Heterochromatin Formation (GO:0140719)	1940-01-01	0.178541	0.299467	-0.523651	5.25059	9.04644	MPHOSPH8
DE_Prkcg	52wk	DOWN	GO_Biological_Process_2025	Calcium-Dependent Cell-Cell Adhesion via Plasma Membrane Cell Adhesion Molecules (GO:0016339)	1940-01-01	0.178541	0.299467	-0.523651	5.25059	9.04644	CDH18
DE_Prkcg	52wk	DOWN	GO_Biological_Process_2025	Positive Regulation of Viral Process (GO:0048524)	1940-01-01	0.178541	0.299467	-0.523651	5.25059	9.04644	HACD3
DE_Prkcg	52wk	DOWN	GO_Biological_Process_2025	Regulation of Potassium Ion Transmembrane Transport (GO:1901379)	1940-01-01	0.178541	0.299467	-0.523651	5.25059	9.04644	CACNA1D
DE_Prkcg	52wk	DOWN	GO_Biological_Process_2025	Negative Regulation of Sequestering of Calcium Ion (GO:0051283)	1940-01-01	0.178541	0.299467	-0.523651	5.25059	9.04644	RYR2
DE_Prkcg	52wk	DOWN	GO_Biological_Process_2025	Regulation of Monoatomic Cation Transmembrane Transport (GO:1904062)	1944-01-01	0.194557	0.302552	-0.519199	4.76121	7.79424	CACNA1D
DE_Prkcg	52wk	DOWN	GO_Biological_Process_2025	Embryonic Organ Morphogenesis (GO:0048562)	1944-01-01	0.194557	0.302552	-0.519199	4.76121	7.79424	RYR2
DE_Prkcg	52wk	DOWN	GO_Biological_Process_2025	Regulated Exocytosis (GO:0045055)	1944-01-01	0.194557	0.302552	-0.519199	4.76121	7.79424	SNCA
DE_Prkcg	52wk	DOWN	GO_Biological_Process_2025	Regulation of Ossification (GO:0030278)	1944-01-01	0.194557	0.302552	-0.519199	4.76121	7.79424	MEF2C
DE_Prkcg	52wk	DOWN	GO_Biological_Process_2025	Positive Regulation of Calcium Ion Transmembrane Transport (GO:1904427)	1945-01-01	0.198512	0.306109	-0.514124	4.65276	7.52308	SNCA
DE_Prkcg	52wk	DOWN	GO_Biological_Process_2025	Purine Ribonucleotide Biosynthetic Process (GO:0009152)	1945-01-01	0.198512	0.306109	-0.514124	4.65276	7.52308	AK5
DE_Prkcg	52wk	DOWN	GO_Biological_Process_2025	Regulation of B Cell Proliferation (GO:0030888)	1945-01-01	0.198512	0.306109	-0.514124	4.65276	7.52308	MEF2C
DE_Prkcg	52wk	DOWN	GO_Biological_Process_2025	Synaptic Vesicle Cycle (GO:0099504)	1945-01-01	0.198512	0.306109	-0.514124	4.65276	7.52308	SNCA
DE_Prkcg	52wk	DOWN	GO_Biological_Process_2025	Regulation of Trans-Synaptic Signaling (GO:0099177)	1947-01-01	0.206365	0.309127	-0.509863	4.45002	7.02261	DLGAP1
DE_Prkcg	52wk	DOWN	GO_Biological_Process_2025	Positive Regulation of mRNA Catabolic Process (GO:0061014)	1947-01-01	0.206365	0.309127	-0.509863	4.45002	7.02261	TNRC6C
DE_Prkcg	52wk	DOWN	GO_Biological_Process_2025	Cardiac Conduction (GO:0061337)	1947-01-01	0.206365	0.309127	-0.509863	4.45002	7.02261	CACNA1D
DE_Prkcg	52wk	DOWN	GO_Biological_Process_2025	Stem Cell Differentiation (GO:0048863)	1947-01-01	0.206365	0.309127	-0.509863	4.45002	7.02261	MEF2C
DE_Prkcg	52wk	DOWN	GO_Biological_Process_2025	Mitotic Spindle Assembly (GO:0090307)	1947-01-01	0.206365	0.309127	-0.509863	4.45002	7.02261	CLASP1
DE_Prkcg	52wk	DOWN	GO_Biological_Process_2025	Mitotic Nuclear Division (GO:0140014)	1947-01-01	0.206365	0.309127	-0.509863	4.45002	7.02261	CLASP1
DE_Prkcg	52wk	DOWN	GO_Biological_Process_2025	Cell Surface Receptor Signaling Pathway via JAK-STAT (GO:0007259)	1947-01-01	0.206365	0.309127	-0.509863	4.45002	7.02261	GHR
DE_Prkcg	52wk	DOWN	GO_Biological_Process_2025	Cell-Cell Adhesion via Plasma-Membrane Adhesion Molecules (GO:0098742)	2/171	0.204482	0.309127	-0.509863	2.43257	3.86116	IGSF21;CDH18
DE_Prkcg	52wk	DOWN	GO_Biological_Process_2025	Regulation of Transport (GO:0051049)	1946-01-01	0.202448	0.309127	-0.509863	4.54914	7.26621	SNCA
DE_Prkcg	52wk	DOWN	GO_Biological_Process_2025	Negative Regulation of Proteasomal Protein Catabolic Process (GO:1901799)	1946-01-01	0.202448	0.309127	-0.509863	4.54914	7.26621	OPHN1
DE_Prkcg	52wk	DOWN	GO_Biological_Process_2025	Positive Regulation of Nucleocytoplasmic Transport (GO:0046824)	1946-01-01	0.202448	0.309127	-0.509863	4.54914	7.26621	CPSF6
DE_Prkcg	52wk	DOWN	GO_Biological_Process_2025	Bicellular Tight Junction Assembly (GO:0070830)	1947-01-01	0.206365	0.309127	-0.509863	4.45002	7.02261	PARD3
DE_Prkcg	52wk	DOWN	GO_Biological_Process_2025	Central Nervous System Neuron Differentiation (GO:0021953)	1946-01-01	0.202448	0.309127	-0.509863	4.54914	7.26621	OPHN1
DE_Prkcg	52wk	DOWN	GO_Biological_Process_2025	Brain Development (GO:0007420)	2/170	0.202696	0.309127	-0.509863	2.44717	3.9058	UBE3A;CLASP1
DE_Prkcg	52wk	DOWN	GO_Biological_Process_2025	Nervous System Development (GO:0007399)	4/480	0.209315	0.312907	-0.504584	1.73664	2.71595	FARP1;MEF2C;OPHN1;SH3GL2
DE_Prkcg	52wk	DOWN	GO_Biological_Process_2025	Nuclear Receptor-Mediated Steroid Hormone Signaling Pathway (GO:0030518)	1948-01-01	0.210263	0.313049	-0.504387	4.35512	6.79135	UBE3A
DE_Prkcg	52wk	DOWN	GO_Biological_Process_2025	Positive Regulation of Osteoblast Differentiation (GO:0045669)	1948-01-01	0.210263	0.313049	-0.504387	4.35512	6.79135	MEF2C
DE_Prkcg	52wk	DOWN	GO_Biological_Process_2025	Negative Regulation of TORC1 Signaling (GO:1904262)	1949-01-01	0.214142	0.315623	-0.500831	4.26418	6.57158	UBE3A
DE_Prkcg	52wk	DOWN	GO_Biological_Process_2025	Regulation of Stem Cell Differentiation (GO:2000736)	1949-01-01	0.214142	0.315623	-0.500831	4.26418	6.57158	CHD3
DE_Prkcg	52wk	DOWN	GO_Biological_Process_2025	Positive Regulation of Transport (GO:0051050)	1949-01-01	0.214142	0.315623	-0.500831	4.26418	6.57158	SNCA
DE_Prkcg	52wk	DOWN	GO_Biological_Process_2025	RNA 3'-End Processing (GO:0031123)	1949-01-01	0.214142	0.315623	-0.500831	4.26418	6.57158	CPSF6
DE_Prkcg	52wk	DOWN	GO_Biological_Process_2025	Translational Elongation (GO:0006414)	1949-01-01	0.214142	0.315623	-0.500831	4.26418	6.57158	KLHDC10
DE_Prkcg	52wk	DOWN	GO_Biological_Process_2025	Intracellular Protein Transport (GO:0006886)	3/326	0.214836	0.316011	-0.500298	1.91419	2.9438	RAB5B;AGK;SCFD2
DE_Prkcg	52wk	DOWN	GO_Biological_Process_2025	tRNA Processing (GO:0008033)	1950-01-01	0.218003	0.319389	-0.49568	4.17694	6.36252	GTDC1
DE_Prkcg	52wk	DOWN	GO_Biological_Process_2025	Myelination (GO:0042552)	1950-01-01	0.218003	0.319389	-0.49568	4.17694	6.36252	PARD3
DE_Prkcg	52wk	DOWN	GO_Biological_Process_2025	Regulation of Epidermal Growth Factor Receptor Signaling Pathway (GO:0042058)	1951-01-01	0.221844	0.321805	-0.492407	4.0932	6.16346	SH3GL2
DE_Prkcg	52wk	DOWN	GO_Biological_Process_2025	Positive Regulation of Nervous System Development (GO:0051962)	1951-01-01	0.221844	0.321805	-0.492407	4.0932	6.16346	CLSTN2
DE_Prkcg	52wk	DOWN	GO_Biological_Process_2025	Regulation of Mitotic Metaphase/Anaphase Transition (GO:0030071)	1951-01-01	0.221844	0.321805	-0.492407	4.0932	6.16346	DPF3
DE_Prkcg	52wk	DOWN	GO_Biological_Process_2025	Regulation of Ubiquitin-Dependent Protein Catabolic Process (GO:2000058)	1951-01-01	0.221844	0.321805	-0.492407	4.0932	6.16346	UBE3A
DE_Prkcg	52wk	DOWN	GO_Biological_Process_2025	Regulation of Secretion by Cell (GO:1903530)	1951-01-01	0.221844	0.321805	-0.492407	4.0932	6.16346	MEF2C
DE_Prkcg	52wk	DOWN	GO_Biological_Process_2025	Neuron Differentiation (GO:0030182)	2/181	0.222425	0.322012	-0.492128	2.29551	3.45053	MEF2C;OPHN1
DE_Prkcg	52wk	DOWN	GO_Biological_Process_2025	Negative Regulation of Protein Ubiquitination (GO:0031397)	1952-01-01	0.225667	0.325421	-0.487554	4.01273	5.97374	HDAC8
DE_Prkcg	52wk	DOWN	GO_Biological_Process_2025	Regulation of Telomere Maintenance (GO:0032204)	1952-01-01	0.225667	0.325421	-0.487554	4.01273	5.97374	HDAC8
DE_Prkcg	52wk	DOWN	GO_Biological_Process_2025	Microtubule Bundle Formation (GO:0001578)	1953-01-01	0.229471	0.327051	-0.485384	3.93537	5.79278	CLASP1
DE_Prkcg	52wk	DOWN	GO_Biological_Process_2025	Regulation of Focal Adhesion Assembly (GO:0051893)	1953-01-01	0.229471	0.327051	-0.485384	3.93537	5.79278	CLASP1
DE_Prkcg	52wk	DOWN	GO_Biological_Process_2025	Regulation of Release of Sequestered Calcium Ion Into Cytosol (GO:0051279)	1953-01-01	0.229471	0.327051	-0.485384	3.93537	5.79278	SNCA
DE_Prkcg	52wk	DOWN	GO_Biological_Process_2025	Negative Regulation of Cell Migration (GO:0030336)	2/184	0.227835	0.327051	-0.485384	2.25733	3.33889	SAP130;CLASP1
DE_Prkcg	52wk	DOWN	GO_Biological_Process_2025	Positive Regulation of B Cell Activation (GO:0050871)	1953-01-01	0.229471	0.327051	-0.485384	3.93537	5.79278	MEF2C
DE_Prkcg	52wk	DOWN	GO_Biological_Process_2025	Cytoplasmic Microtubule Organization (GO:0031122)	1953-01-01	0.229471	0.327051	-0.485384	3.93537	5.79278	CLASP1
DE_Prkcg	52wk	DOWN	GO_Biological_Process_2025	Tight Junction Assembly (GO:0120192)	1954-01-01	0.233256	0.330522	-0.4808	3.86092	5.62002	PARD3
DE_Prkcg	52wk	DOWN	GO_Biological_Process_2025	Apical Junction Assembly (GO:0043297)	1954-01-01	0.233256	0.330522	-0.4808	3.86092	5.62002	PARD3
DE_Prkcg	52wk	DOWN	GO_Biological_Process_2025	Plasma Membrane Bounded Cell Projection Morphogenesis (GO:0120039)	1954-01-01	0.233256	0.330522	-0.4808	3.86092	5.62002	PACSIN1
DE_Prkcg	52wk	DOWN	GO_Biological_Process_2025	Small GTPase-mediated Signal Transduction (GO:0007264)	2/188	0.235062	0.332014	-0.478844	2.20833	3.19746	KSR2;HACD3
DE_Prkcg	52wk	DOWN	GO_Biological_Process_2025	Striated Muscle Contraction (GO:0006941)	1955-01-01	0.237024	0.332014	-0.478844	3.78923	5.45496	RYR2
DE_Prkcg	52wk	DOWN	GO_Biological_Process_2025	Cell Surface Receptor Signaling Pathway via STAT (GO:0097696)	1955-01-01	0.237024	0.332014	-0.478844	3.78923	5.45496	GHR
DE_Prkcg	52wk	DOWN	GO_Biological_Process_2025	Regulation of Receptor Signaling Pathway via JAK-STAT (GO:0046425)	1955-01-01	0.237024	0.332014	-0.478844	3.78923	5.45496	GHR
DE_Prkcg	52wk	DOWN	GO_Biological_Process_2025	RNA Modification (GO:0009451)	1955-01-01	0.237024	0.332014	-0.478844	3.78923	5.45496	GTDC1
DE_Prkcg	52wk	DOWN	GO_Biological_Process_2025	Anterograde Trans-Synaptic Signaling (GO:0098916)	2/189	0.236872	0.332014	-0.478844	2.19641	3.16335	DLGAP1;SNCA
DE_Prkcg	52wk	DOWN	GO_Biological_Process_2025	Nucleosome Assembly (GO:0006334)	1956-01-01	0.240772	0.335983	-0.473683	3.72015	5.29713	NASP
DE_Prkcg	52wk	DOWN	GO_Biological_Process_2025	Regulation of Proteasomal Protein Catabolic Process (GO:0061136)	1956-01-01	0.240772	0.335983	-0.473683	3.72015	5.29713	OPHN1
DE_Prkcg	52wk	DOWN	GO_Biological_Process_2025	Generation of Neurons (GO:0048699)	2/192	0.242304	0.337478	-0.471754	2.1614	3.06393	MEF2C;OPHN1
DE_Prkcg	52wk	DOWN	GO_Biological_Process_2025	Regulation of Blood Vessel Endothelial Cell Migration (GO:0043535)	1957-01-01	0.244503	0.337976	-0.471114	3.65353	5.1461	MEF2C
DE_Prkcg	52wk	DOWN	GO_Biological_Process_2025	Heart Morphogenesis (GO:0003007)	1957-01-01	0.244503	0.337976	-0.471114	3.65353	5.1461	RYR2
DE_Prkcg	52wk	DOWN	GO_Biological_Process_2025	Positive Regulation of Protein Localization to Cell Periphery (GO:1904377)	1957-01-01	0.244503	0.337976	-0.471114	3.65353	5.1461	SNCA
DE_Prkcg	52wk	DOWN	GO_Biological_Process_2025	Cartilage Development (GO:0051216)	1957-01-01	0.244503	0.337976	-0.471114	3.65353	5.1461	MEF2C
DE_Prkcg	52wk	DOWN	GO_Biological_Process_2025	Mesenchymal Cell Differentiation (GO:0048762)	1958-01-01	0.248216	0.340543	-0.467829	3.58926	5.00148	MEF2C
DE_Prkcg	52wk	DOWN	GO_Biological_Process_2025	Negative Regulation of Protein Modification by Small Protein Conjugation or Removal (GO:1903321)	1958-01-01	0.248216	0.340543	-0.467829	3.58926	5.00148	HDAC8
DE_Prkcg	52wk	DOWN	GO_Biological_Process_2025	Regulation of Calcium Ion Transport (GO:0051924)	1958-01-01	0.248216	0.340543	-0.467829	3.58926	5.00148	CACNA1D
DE_Prkcg	52wk	DOWN	GO_Biological_Process_2025	Muscle Organ Development (GO:0007517)	1958-01-01	0.248216	0.340543	-0.467829	3.58926	5.00148	MEF2C
DE_Prkcg	52wk	DOWN	GO_Biological_Process_2025	Protein Localization to Membrane (GO:0072657)	2/199	0.255	0.341092	-0.467129	2.08386	2.84758	EFR3A;PACSIN1
DE_Prkcg	52wk	DOWN	GO_Biological_Process_2025	Regulation of Bone Mineralization (GO:0030500)	1959-01-01	0.25191	0.341092	-0.467129	3.5272	4.86288	MEF2C
DE_Prkcg	52wk	DOWN	GO_Biological_Process_2025	Response to Type II Interferon (GO:0034341)	1960-01-01	0.255587	0.341092	-0.467129	3.46724	4.72999	SNCA
DE_Prkcg	52wk	DOWN	GO_Biological_Process_2025	Protein Targeting to Mitochondrion (GO:0006626)	1960-01-01	0.255587	0.341092	-0.467129	3.46724	4.72999	IMMP1L
DE_Prkcg	52wk	DOWN	GO_Biological_Process_2025	Post-Transcriptional Regulation of Gene Expression (GO:0010608)	1960-01-01	0.255587	0.341092	-0.467129	3.46724	4.72999	GTDC1
DE_Prkcg	52wk	DOWN	GO_Biological_Process_2025	Neuron Migration (GO:0001764)	1960-01-01	0.255587	0.341092	-0.467129	3.46724	4.72999	MEF2C
DE_Prkcg	52wk	DOWN	GO_Biological_Process_2025	Negative Regulation of Protein Kinase Activity (GO:0006469)	1960-01-01	0.255587	0.341092	-0.467129	3.46724	4.72999	SNCA
DE_Prkcg	52wk	DOWN	GO_Biological_Process_2025	Fatty Acid Catabolic Process (GO:0009062)	1960-01-01	0.255587	0.341092	-0.467129	3.46724	4.72999	ACBD5
DE_Prkcg	52wk	DOWN	GO_Biological_Process_2025	Response to Interleukin-1 (GO:0070555)	1959-01-01	0.25191	0.341092	-0.467129	3.5272	4.86288	SNCA
DE_Prkcg	52wk	DOWN	GO_Biological_Process_2025	Microtubule Cytoskeleton Organization Involved in Mitosis (GO:1902850)	1959-01-01	0.25191	0.341092	-0.467129	3.5272	4.86288	CLASP1
DE_Prkcg	52wk	DOWN	GO_Biological_Process_2025	Homophilic Cell Adhesion via Plasma Membrane Adhesion Molecules (GO:0007156)	1959-01-01	0.25191	0.341092	-0.467129	3.5272	4.86288	IGSF21
DE_Prkcg	52wk	DOWN	GO_Biological_Process_2025	Negative Regulation of Protein-Containing Complex Assembly (GO:0031333)	1959-01-01	0.25191	0.341092	-0.467129	3.5272	4.86288	THRA
DE_Prkcg	52wk	DOWN	GO_Biological_Process_2025	Regulation of Embryonic Development (GO:0045995)	1959-01-01	0.25191	0.341092	-0.467129	3.5272	4.86288	CLASP1
DE_Prkcg	52wk	DOWN	GO_Biological_Process_2025	Endomembrane System Organization (GO:0010256)	2/196	0.249556	0.341092	-0.467129	2.11641	2.93773	GOLGB1;CLASP1
DE_Prkcg	52wk	DOWN	GO_Biological_Process_2025	Positive Regulation of Macromolecule Biosynthetic Process (GO:0010557)	3/355	0.252423	0.341092	-0.467129	1.75389	2.41449	MEF2C;FUBP1;RBMS3
DE_Prkcg	52wk	DOWN	GO_Biological_Process_2025	Axonogenesis (GO:0007409)	2/200	0.256815	0.342109	-0.465835	2.07323	2.81835	OPHN1;PARD3
DE_Prkcg	52wk	DOWN	GO_Biological_Process_2025	mRNA Export From Nucleus (GO:0006406)	1961-01-01	0.259245	0.344098	-0.463318	3.40928	4.60246	PABPN1
DE_Prkcg	52wk	DOWN	GO_Biological_Process_2025	Regulation of Reactive Oxygen Species Metabolic Process (GO:2000377)	1961-01-01	0.259245	0.344098	-0.463318	3.40928	4.60246	SNCA
DE_Prkcg	52wk	DOWN	GO_Biological_Process_2025	Positive Regulation of MAPK Cascade (GO:0043410)	3/362	0.261648	0.34666	-0.460096	1.71907	2.30485	GHR;MEF2C;KLHDC10
DE_Prkcg	52wk	DOWN	GO_Biological_Process_2025	protein-DNA Complex Assembly (GO:0065004)	1962-01-01	0.262886	0.347673	-0.45883	3.35322	4.48002	NASP
DE_Prkcg	52wk	DOWN	GO_Biological_Process_2025	Epigenetic Regulation of Gene Expression (GO:0040029)	1964-01-01	0.270114	0.35659	-0.447831	3.24644	4.2493	MPHOSPH8
DE_Prkcg	52wk	DOWN	GO_Biological_Process_2025	Regulation of Extrinsic Apoptotic Signaling Pathway (GO:2001236)	1965-01-01	0.273702	0.358106	-0.445988	3.19555	4.14052	WWOX
DE_Prkcg	52wk	DOWN	GO_Biological_Process_2025	Protein Targeting to Membrane (GO:0006612)	1965-01-01	0.273702	0.358106	-0.445988	3.19555	4.14052	PARD3
DE_Prkcg	52wk	DOWN	GO_Biological_Process_2025	Regulation of Cell-Matrix Adhesion (GO:0001952)	1965-01-01	0.273702	0.358106	-0.445988	3.19555	4.14052	CLASP1
DE_Prkcg	52wk	DOWN	GO_Biological_Process_2025	Positive Regulation of Cell Junction Assembly (GO:1901890)	1965-01-01	0.273702	0.358106	-0.445988	3.19555	4.14052	CLSTN2
DE_Prkcg	52wk	DOWN	GO_Biological_Process_2025	Protein Autoubiquitination (GO:0051865)	1965-01-01	0.273702	0.358106	-0.445988	3.19555	4.14052	UBE3A
DE_Prkcg	52wk	DOWN	GO_Biological_Process_2025	Regulation of Viral Genome Replication (GO:0045069)	1966-01-01	0.277273	0.360848	-0.442676	3.14623	4.03584	HACD3
DE_Prkcg	52wk	DOWN	GO_Biological_Process_2025	Positive Regulation of MAP Kinase Activity (GO:0043406)	1966-01-01	0.277273	0.360848	-0.442676	3.14623	4.03584	GHR
DE_Prkcg	52wk	DOWN	GO_Biological_Process_2025	Cell-Cell Junction Organization (GO:0045216)	1966-01-01	0.277273	0.360848	-0.442676	3.14623	4.03584	CDH18
DE_Prkcg	52wk	DOWN	GO_Biological_Process_2025	Response to Molecule of Bacterial Origin (GO:0002237)	1967-01-01	0.280826	0.364181	-0.438683	3.09841	3.93504	SNCA
DE_Prkcg	52wk	DOWN	GO_Biological_Process_2025	Cell-Cell Junction Assembly (GO:0007043)	1967-01-01	0.280826	0.364181	-0.438683	3.09841	3.93504	CDH18
DE_Prkcg	52wk	DOWN	GO_Biological_Process_2025	Regulation of Cell Communication (GO:0010646)	1968-01-01	0.284362	0.367467	-0.434781	3.05201	3.83792	RYR2
DE_Prkcg	52wk	DOWN	GO_Biological_Process_2025	Ras Protein Signal Transduction (GO:0007265)	1968-01-01	0.284362	0.367467	-0.434781	3.05201	3.83792	KSR2
DE_Prkcg	52wk	DOWN	GO_Biological_Process_2025	Fatty Acid Biosynthetic Process (GO:0006633)	1970-01-01	0.291382	0.373906	-0.427238	2.96325	3.65404	HACD3
DE_Prkcg	52wk	DOWN	GO_Biological_Process_2025	Negative Regulation of TOR Signaling (GO:0032007)	1970-01-01	0.291382	0.373906	-0.427238	2.96325	3.65404	UBE3A
DE_Prkcg	52wk	DOWN	GO_Biological_Process_2025	Positive Regulation of Apoptotic Signaling Pathway (GO:2001235)	1970-01-01	0.291382	0.373906	-0.427238	2.96325	3.65404	WWOX
DE_Prkcg	52wk	DOWN	GO_Biological_Process_2025	Regulation of Heart Contraction (GO:0008016)	1970-01-01	0.291382	0.373906	-0.427238	2.96325	3.65404	RYR2
DE_Prkcg	52wk	DOWN	GO_Biological_Process_2025	Positive Regulation of Protein Polymerization (GO:0032273)	1971-01-01	0.294866	0.377059	-0.423591	2.92077	3.56694	CLASP1
DE_Prkcg	52wk	DOWN	GO_Biological_Process_2025	tRNA Modification (GO:0006400)	1971-01-01	0.294866	0.377059	-0.423591	2.92077	3.56694	GTDC1
DE_Prkcg	52wk	DOWN	GO_Biological_Process_2025	Monocarboxylic Acid Transport (GO:0015718)	1972-01-01	0.298334	0.380829	-0.41927	2.87948	3.48286	ACSL1
DE_Prkcg	52wk	DOWN	GO_Biological_Process_2025	Establishment of Protein Localization to Membrane (GO:0090150)	1973-01-01	0.301784	0.383235	-0.416535	2.83935	3.40166	PARD3
DE_Prkcg	52wk	DOWN	GO_Biological_Process_2025	Regulation of MAP Kinase Activity (GO:0043405)	1973-01-01	0.301784	0.383235	-0.416535	2.83935	3.40166	GHR
DE_Prkcg	52wk	DOWN	GO_Biological_Process_2025	Spindle Assembly (GO:0051225)	1973-01-01	0.301784	0.383235	-0.416535	2.83935	3.40166	CLASP1
DE_Prkcg	52wk	DOWN	GO_Biological_Process_2025	Positive Regulation of Protein Serine/Threonine Kinase Activity (GO:0071902)	1975-01-01	0.308635	0.389911	-0.409035	2.76233	3.24738	GHR
DE_Prkcg	52wk	DOWN	GO_Biological_Process_2025	Plasma Membrane Organization (GO:0007009)	1975-01-01	0.308635	0.389911	-0.409035	2.76233	3.24738	PACSIN1
DE_Prkcg	52wk	DOWN	GO_Biological_Process_2025	Regulation of Stress Fiber Assembly (GO:0051492)	1975-01-01	0.308635	0.389911	-0.409035	2.76233	3.24738	CLASP1
DE_Prkcg	52wk	DOWN	GO_Biological_Process_2025	Regulation of Rho Protein Signal Transduction (GO:0035023)	1976-01-01	0.312036	0.392182	-0.406513	2.72536	3.17406	OPHN1
DE_Prkcg	52wk	DOWN	GO_Biological_Process_2025	Regulation of Neuron Differentiation (GO:0045664)	1976-01-01	0.312036	0.392182	-0.406513	2.72536	3.17406	MEF2C
DE_Prkcg	52wk	DOWN	GO_Biological_Process_2025	Positive Regulation of Protein Ubiquitination (GO:0031398)	1976-01-01	0.312036	0.392182	-0.406513	2.72536	3.17406	UBE3A
DE_Prkcg	52wk	DOWN	GO_Biological_Process_2025	Positive Regulation of Lymphocyte Proliferation (GO:0050671)	1977-01-01	0.315419	0.395082	-0.403313	2.68937	3.10313	MEF2C
DE_Prkcg	52wk	DOWN	GO_Biological_Process_2025	Nucleosome Organization (GO:0034728)	1977-01-01	0.315419	0.395082	-0.403313	2.68937	3.10313	NASP
DE_Prkcg	52wk	DOWN	GO_Biological_Process_2025	Cellular Response to Lipid (GO:0071396)	2/234	0.318424	0.398166	-0.399936	1.76634	2.02135	MEF2C;PABPN1
DE_Prkcg	52wk	DOWN	GO_Biological_Process_2025	Regulation of Cell Cycle G1/S Phase Transition (GO:1902806)	1979-01-01	0.322138	0.401442	-0.396378	2.62014	2.96803	DPF3
DE_Prkcg	52wk	DOWN	GO_Biological_Process_2025	Positive Regulation of Protein Modification by Small Protein Conjugation or Removal (GO:1903322)	1979-01-01	0.322138	0.401442	-0.396378	2.62014	2.96803	UBE3A
DE_Prkcg	52wk	DOWN	GO_Biological_Process_2025	Regulation of Catabolic Process (GO:0009894)	1981-01-01	0.328791	0.408346	-0.388972	2.55438	2.84132	UBE3A
DE_Prkcg	52wk	DOWN	GO_Biological_Process_2025	Negative Regulation of Neuron Apoptotic Process (GO:0043524)	1981-01-01	0.328791	0.408346	-0.388972	2.55438	2.84132	MEF2C
DE_Prkcg	52wk	DOWN	GO_Biological_Process_2025	Negative Regulation of Multicellular Organismal Process (GO:0051241)	2/243	0.334587	0.414842	-0.382117	1.6996	1.86082	MEF2C;SAP130
DE_Prkcg	52wk	DOWN	GO_Biological_Process_2025	Regulation of Protein Kinase Activity (GO:0045859)	1983-01-01	0.335379	0.415124	-0.381822	2.49183	2.7223	SNCA
DE_Prkcg	52wk	DOWN	GO_Biological_Process_2025	Positive Regulation of Synaptic Transmission (GO:0050806)	1984-01-01	0.33865	0.417763	-0.37907	2.46168	2.66548	CLSTN2
DE_Prkcg	52wk	DOWN	GO_Biological_Process_2025	Monoatomic Cation Homeostasis (GO:0055080)	1984-01-01	0.33865	0.417763	-0.37907	2.46168	2.66548	SNCA
DE_Prkcg	52wk	DOWN	GO_Biological_Process_2025	Negative Regulation of Transforming Growth Factor Beta Receptor Signaling Pathway (GO:0030512)	1985-01-01	0.341904	0.419661	-0.377101	2.43225	2.61036	SAP130
DE_Prkcg	52wk	DOWN	GO_Biological_Process_2025	Long-Chain Fatty Acid Metabolic Process (GO:0001676)	1985-01-01	0.341904	0.419661	-0.377101	2.43225	2.61036	ACSL1
DE_Prkcg	52wk	DOWN	GO_Biological_Process_2025	Positive Regulation of Endocytosis (GO:0045807)	1985-01-01	0.341904	0.419661	-0.377101	2.43225	2.61036	SNCA
DE_Prkcg	52wk	DOWN	GO_Biological_Process_2025	Positive Regulation of Programmed Cell Death (GO:0043068)	2/248	0.343521	0.420942	-0.375778	1.66463	1.77868	CTNNBL1;SNCA
DE_Prkcg	52wk	DOWN	GO_Biological_Process_2025	Synapse Assembly (GO:0007416)	1987-01-01	0.348365	0.424751	-0.371866	2.37545	2.50492	FARP1
DE_Prkcg	52wk	DOWN	GO_Biological_Process_2025	Calcium Ion Transmembrane Transport (GO:0070588)	1987-01-01	0.348365	0.424751	-0.371866	2.37545	2.50492	CACNA1D
DE_Prkcg	52wk	DOWN	GO_Biological_Process_2025	Sodium Ion Transmembrane Transport (GO:0035725)	1987-01-01	0.348365	0.424751	-0.371866	2.37545	2.50492	ASIC2
DE_Prkcg	52wk	DOWN	GO_Biological_Process_2025	Regulation of Mitotic Cell Cycle Phase Transition (GO:1901990)	1988-01-01	0.351572	0.42795	-0.368607	2.34803	2.45449	DPF3
DE_Prkcg	52wk	DOWN	GO_Biological_Process_2025	Nuclear-Transcribed mRNA Catabolic Process (GO:0000956)	1989-01-01	0.354763	0.43112	-0.365402	2.32123	2.4055	CNOT3
DE_Prkcg	52wk	DOWN	GO_Biological_Process_2025	Establishment of Protein Localization to Organelle (GO:0072594)	1990-01-01	0.357939	0.433543	-0.362967	2.29503	2.3579	RYR2
DE_Prkcg	52wk	DOWN	GO_Biological_Process_2025	Mitotic Spindle Organization (GO:0007052)	1990-01-01	0.357939	0.433543	-0.362967	2.29503	2.3579	CLASP1
DE_Prkcg	52wk	DOWN	GO_Biological_Process_2025	Regulation of Epithelial to Mesenchymal Transition (GO:0010717)	1991-01-01	0.361099	0.433792	-0.362718	2.26942	2.31163	CLASP1
DE_Prkcg	52wk	DOWN	GO_Biological_Process_2025	Positive Regulation of Gene Expression (GO:0010628)	3/436	0.36066	0.433792	-0.362718	1.41989	1.44803	MEF2C;FUBP1;RBMS3
DE_Prkcg	52wk	DOWN	GO_Biological_Process_2025	Regulation of Double-Strand Break Repair (GO:2000779)	1991-01-01	0.361099	0.433792	-0.362718	2.26942	2.31163	DPF3
DE_Prkcg	52wk	DOWN	GO_Biological_Process_2025	Protein K48-linked Ubiquitination (GO:0070936)	1991-01-01	0.361099	0.433792	-0.362718	2.26942	2.31163	UBE3A
DE_Prkcg	52wk	DOWN	GO_Biological_Process_2025	Phosphatidylinositol Biosynthetic Process (GO:0006661)	1991-01-01	0.361099	0.433792	-0.362718	2.26942	2.31163	EFR3A
DE_Prkcg	52wk	DOWN	GO_Biological_Process_2025	Lipid Metabolic Process (GO:0006629)	2/259	0.36304	0.433981	-0.36253	1.59249	1.61358	ACBD5;ACSL1
DE_Prkcg	52wk	DOWN	GO_Biological_Process_2025	Regulation of Osteoblast Differentiation (GO:0045667)	1992-01-01	0.364244	0.433981	-0.36253	2.24436	2.26665	MEF2C
DE_Prkcg	52wk	DOWN	GO_Biological_Process_2025	Organelle Organization (GO:0006996)	3/437	0.361999	0.433981	-0.36253	1.41654	1.43937	GOLGB1;CLASP1;PACSIN1
DE_Prkcg	52wk	DOWN	GO_Biological_Process_2025	Sensory Perception of Mechanical Stimulus (GO:0050954)	1992-01-01	0.364244	0.433981	-0.36253	2.24436	2.26665	CACNA1D
DE_Prkcg	52wk	DOWN	GO_Biological_Process_2025	Chemical Synaptic Transmission (GO:0007268)	2/260	0.364804	0.433981	-0.36253	1.58624	1.59956	DLGAP1;SNCA
DE_Prkcg	52wk	DOWN	GO_Biological_Process_2025	Regulation of MAPK Cascade (GO:0043408)	2/260	0.364804	0.433981	-0.36253	1.58624	1.59956	MEF2C;SH3GL2
DE_Prkcg	52wk	DOWN	GO_Biological_Process_2025	Positive Regulation of DNA Repair (GO:0045739)	1993-01-01	0.367374	0.435626	-0.360886	2.21986	2.22291	DPF3
DE_Prkcg	52wk	DOWN	GO_Biological_Process_2025	Regulation of Protein Metabolic Process (GO:0051246)	1993-01-01	0.367374	0.435626	-0.360886	2.21986	2.22291	GTDC1
DE_Prkcg	52wk	DOWN	GO_Biological_Process_2025	Positive Regulation of Double-Strand Break Repair (GO:2000781)	1994-01-01	0.370488	0.437904	-0.358621	2.19588	2.18036	DPF3
DE_Prkcg	52wk	DOWN	GO_Biological_Process_2025	Lipid Biosynthetic Process (GO:0008610)	1994-01-01	0.370488	0.437904	-0.358621	2.19588	2.18036	ACSL1
DE_Prkcg	52wk	DOWN	GO_Biological_Process_2025	Negative Regulation of DNA-templated Transcription (GO:0045892)	6/1006	0.371235	0.438081	-0.358445	1.23274	1.22155	MEF2C;THRA;SAP130;CHD3;HDAC8;SNCA
DE_Prkcg	52wk	DOWN	GO_Biological_Process_2025	Sodium Ion Transport (GO:0006814)	1996-01-01	0.376672	0.442363	-0.354221	2.14943	2.09866	ASIC2
DE_Prkcg	52wk	DOWN	GO_Biological_Process_2025	Sensory Perception of Sound (GO:0007605)	1996-01-01	0.376672	0.442363	-0.354221	2.14943	2.09866	CACNA1D
DE_Prkcg	52wk	DOWN	GO_Biological_Process_2025	B Cell Activation (GO:0042113)	1996-01-01	0.376672	0.442363	-0.354221	2.14943	2.09866	MEF2C
DE_Prkcg	52wk	DOWN	GO_Biological_Process_2025	Regulation of TORC1 Signaling (GO:1903432)	1997-01-01	0.379741	0.444545	-0.352085	2.12693	2.05944	UBE3A
DE_Prkcg	52wk	DOWN	GO_Biological_Process_2025	Inorganic Cation Import Across Plasma Membrane (GO:0098659)	1997-01-01	0.379741	0.444545	-0.352085	2.12693	2.05944	CACNA1D
DE_Prkcg	52wk	DOWN	GO_Biological_Process_2025	Positive Regulation of Supramolecular Fiber Organization (GO:1902905)	1998-01-01	0.382795	0.447406	-0.349298	2.1049	2.02124	CLASP1
DE_Prkcg	52wk	DOWN	GO_Biological_Process_2025	Positive Regulation of Neuron Projection Development (GO:0010976)	1999-01-01	0.385834	0.450242	-0.346554	2.08332	1.98404	PACSIN1
DE_Prkcg	52wk	DOWN	GO_Biological_Process_2025	Cellular Response to Chemical Stress (GO:0062197)	1/100	0.388858	0.453051	-0.343853	2.06217	1.9478	SNCA
DE_Prkcg	52wk	DOWN	GO_Biological_Process_2025	mRNA Metabolic Process (GO:0016071)	1/101	0.391868	0.455834	-0.341194	2.04144	1.91249	CPSF6
DE_Prkcg	52wk	DOWN	GO_Biological_Process_2025	Cellular Component Assembly (GO:0022607)	2/277	0.394502	0.456424	-0.340631	1.48689	1.383	OPHN1;PARD3
DE_Prkcg	52wk	DOWN	GO_Biological_Process_2025	Negative Regulation of Translation (GO:0017148)	1/102	0.394863	0.456424	-0.340631	2.02113	1.87807	TNRC6C
DE_Prkcg	52wk	DOWN	GO_Biological_Process_2025	Negative Regulation of Signal Transduction (GO:0009968)	2/277	0.394502	0.456424	-0.340631	1.48689	1.383	WWOX;SNCA
DE_Prkcg	52wk	DOWN	GO_Biological_Process_2025	Positive Regulation of Protein Localization (GO:1903829)	1/102	0.394863	0.456424	-0.340631	2.02113	1.87807	SNCA
DE_Prkcg	52wk	DOWN	GO_Biological_Process_2025	Regulation of RNA Splicing (GO:0043484)	1/104	0.400809	0.462569	-0.334824	1.98168	1.81179	SNRNP70
DE_Prkcg	52wk	DOWN	GO_Biological_Process_2025	Positive Regulation of Protein-Containing Complex Assembly (GO:0031334)	1/105	0.40376	0.465244	-0.33232	1.96253	1.77988	SNCA
DE_Prkcg	52wk	DOWN	GO_Biological_Process_2025	Positive Regulation of Cell Growth (GO:0030307)	1/107	0.40962	0.470518	-0.327424	1.92531	1.71838	CPNE5
DE_Prkcg	52wk	DOWN	GO_Biological_Process_2025	Axon Development (GO:0061564)	1/107	0.40962	0.470518	-0.327424	1.92531	1.71838	PARD3
DE_Prkcg	52wk	DOWN	GO_Biological_Process_2025	Negative Regulation of Apoptotic Process (GO:0043066)	3/475	0.412473	0.473056	-0.325088	1.29996	1.15122	MEF2C;NAA15;SNCA
DE_Prkcg	52wk	DOWN	GO_Biological_Process_2025	RNA Processing (GO:0006396)	2/291	0.418492	0.479209	-0.319475	1.41386	1.23161	CPSF6;PABPN1
DE_Prkcg	52wk	DOWN	GO_Biological_Process_2025	Regulation of G1/S Transition of Mitotic Cell Cycle (GO:2000045)	1/111	0.421169	0.479284	-0.319407	1.85492	1.60399	DPF3
DE_Prkcg	52wk	DOWN	GO_Biological_Process_2025	Positive Regulation of Cellular Component Organization (GO:0051130)	1/111	0.421169	0.479284	-0.319407	1.85492	1.60399	SNCA
DE_Prkcg	52wk	DOWN	GO_Biological_Process_2025	External Encapsulating Structure Organization (GO:0045229)	1/111	0.421169	0.479284	-0.319407	1.85492	1.60399	COL23A1
DE_Prkcg	52wk	DOWN	GO_Biological_Process_2025	Extracellular Structure Organization (GO:0043062)	1/111	0.421169	0.479284	-0.319407	1.85492	1.60399	COL23A1
DE_Prkcg	52wk	DOWN	GO_Biological_Process_2025	Regulation of Transcription by RNA Polymerase II (GO:0006357)	2250-12-01	0.423731	0.480577	-0.318237	1.10132	0.945652	TIAL1;WWOX;MEF2C;THRA;FUBP1;SAP130;EBF1;DPF3;BRD9;CHD3;HDAC8;SNCA
DE_Prkcg	52wk	DOWN	GO_Biological_Process_2025	Positive Regulation of Cell Population Proliferation (GO:0008284)	3/484	0.42427	0.480577	-0.318237	1.27504	1.0932	GHR;MEF2C;BRD9
DE_Prkcg	52wk	DOWN	GO_Biological_Process_2025	Regulation of Wnt Signaling Pathway (GO:0030111)	1/112	0.424021	0.480577	-0.318237	1.83812	1.57705	WWOX
DE_Prkcg	52wk	DOWN	GO_Biological_Process_2025	Mitotic Cell Cycle Phase Transition (GO:0044772)	1/113	0.426859	0.480641	-0.318179	1.82161	1.55074	CLASP1
DE_Prkcg	52wk	DOWN	GO_Biological_Process_2025	Lipid Transport (GO:0006869)	1/113	0.426859	0.480641	-0.318179	1.82161	1.55074	ACSL1
DE_Prkcg	52wk	DOWN	GO_Biological_Process_2025	Regulation of Primary Metabolic Process (GO:0080090)	1/113	0.426859	0.480641	-0.318179	1.82161	1.55074	SNRNP70
DE_Prkcg	52wk	DOWN	GO_Biological_Process_2025	Cell Surface Receptor Protein Tyrosine Kinase Signaling Pathway (GO:0007169)	2/296	0.426946	0.480641	-0.318179	1.38946	1.18256	GHR;CHN1
DE_Prkcg	52wk	DOWN	GO_Biological_Process_2025	Positive Regulation of Cell Differentiation (GO:0045597)	2/297	0.428629	0.481797	-0.317136	1.38468	1.17305	MEF2C;DPF3
DE_Prkcg	52wk	DOWN	GO_Biological_Process_2025	Phosphorylation (GO:0016310)	2/298	0.43031	0.48221	-0.316764	1.37993	1.16362	CLASP1;MAPK4
DE_Prkcg	52wk	DOWN	GO_Biological_Process_2025	Antigen Receptor-Mediated Signaling Pathway (GO:0050851)	1/114	0.429684	0.48221	-0.316764	1.8054	1.52503	MEF2C
DE_Prkcg	52wk	DOWN	GO_Biological_Process_2025	Positive Regulation of Inflammatory Response (GO:0050729)	1/115	0.432494	0.483182	-0.315889	1.78947	1.49991	SNCA
DE_Prkcg	52wk	DOWN	GO_Biological_Process_2025	Protein Processing (GO:0016485)	1/115	0.432494	0.483182	-0.315889	1.78947	1.49991	IMMP1L
DE_Prkcg	52wk	DOWN	GO_Biological_Process_2025	Regulation of DNA Metabolic Process (GO:0051052)	1/116	0.435291	0.485568	-0.31375	1.77382	1.47536	HDAC8
DE_Prkcg	52wk	DOWN	GO_Biological_Process_2025	Negative Regulation of Canonical Wnt Signaling Pathway (GO:0090090)	1/117	0.438074	0.487931	-0.311642	1.75844	1.45136	RBMS3
DE_Prkcg	52wk	DOWN	GO_Biological_Process_2025	Mitotic Sister Chromatid Segregation (GO:0000070)	1/120	0.446343	0.495588	-0.30488	1.71385	1.38251	CLASP1
DE_Prkcg	52wk	DOWN	GO_Biological_Process_2025	Protein Transport (GO:0015031)	2/308	0.446974	0.495588	-0.30488	1.33415	1.07433	RAB5B;SCFD2
DE_Prkcg	52wk	DOWN	GO_Biological_Process_2025	Regulation of Transforming Growth Factor Beta Receptor Signaling Pathway (GO:0017015)	1/120	0.446343	0.495588	-0.30488	1.71385	1.38251	SAP130
DE_Prkcg	52wk	DOWN	GO_Biological_Process_2025	Cellular Response to Oxidative Stress (GO:0034599)	1/121	0.449072	0.497163	-0.303502	1.69948	1.36056	SNCA
DE_Prkcg	52wk	DOWN	GO_Biological_Process_2025	- Reg of Transmembrane Receptor Prot Serine/Threonine Kinase Sgnlng Pway (GO:0090101)	1/122	0.451788	0.499416	-0.301537	1.68535	1.33909	SAP130
DE_Prkcg	52wk	DOWN	GO_Biological_Process_2025	Protein-Containing Complex Organization (GO:0043933)	1/123	0.454491	0.500144	-0.300905	1.67146	1.31807	PARD3
DE_Prkcg	52wk	DOWN	GO_Biological_Process_2025	Regulation of Apoptotic Process (GO:0042981)	4/704	0.454422	0.500144	-0.300905	1.16729	0.920679	MEF2C;NAA15;CTNNBL1;SNCA
DE_Prkcg	52wk	DOWN	GO_Biological_Process_2025	Response to Cytokine (GO:0034097)	1/123	0.454491	0.500144	-0.300905	1.67146	1.31807	SNCA
DE_Prkcg	52wk	DOWN	GO_Biological_Process_2025	Positive Regulation of Apoptotic Process (GO:0043065)	2/313	0.455206	0.500181	-0.300873	1.31237	1.03284	CTNNBL1;SNCA
DE_Prkcg	52wk	DOWN	GO_Biological_Process_2025	Negative Regulation of MAPK Cascade (GO:0043409)	1/127	0.46517	0.508845	-0.293415	1.61807	1.23839	SH3GL2
DE_Prkcg	52wk	DOWN	GO_Biological_Process_2025	Potassium Ion Transport (GO:0006813)	1/127	0.46517	0.508845	-0.293415	1.61807	1.23839	KCNH1
DE_Prkcg	52wk	DOWN	GO_Biological_Process_2025	Monocarboxylic Acid Metabolic Process (GO:0032787)	1/127	0.46517	0.508845	-0.293415	1.61807	1.23839	ACBD5
DE_Prkcg	52wk	DOWN	GO_Biological_Process_2025	RNA Biosynthetic Process (GO:0032774)	1/128	0.467808	0.510968	-0.291606	1.60524	1.2195	PABPN1
DE_Prkcg	52wk	DOWN	GO_Biological_Process_2025	Regulation of Neuron Apoptotic Process (GO:0043523)	1/129	0.470432	0.513072	-0.289822	1.59262	1.201	MEF2C
DE_Prkcg	52wk	DOWN	GO_Biological_Process_2025	Protein-Containing Complex Assembly (GO:0065003)	2/323	0.47146	0.51343	-0.289519	1.27083	0.955566	PARD3;SNCA
DE_Prkcg	52wk	DOWN	GO_Biological_Process_2025	Regulation of DNA Repair (GO:0006282)	1/130	0.473044	0.514391	-0.288706	1.5802	1.18288	DPF3
DE_Prkcg	52wk	DOWN	GO_Biological_Process_2025	Neuron Projection Guidance (GO:0097485)	1/132	0.478229	0.517729	-0.285898	1.55591	1.14774	OPHN1
DE_Prkcg	52wk	DOWN	GO_Biological_Process_2025	Regulation of Gene Expression (GO:0010468)	6/1127	0.477682	0.517729	-0.285898	1.09264	0.807252	MEF2C;SNRNP70;FUBP1;CHD3;SH3GL2;RBMS3
DE_Prkcg	52wk	DOWN	GO_Biological_Process_2025	Circulatory System Development (GO:0072359)	1/132	0.478229	0.517729	-0.285898	1.55591	1.14774	MEF2C
DE_Prkcg	52wk	DOWN	GO_Biological_Process_2025	Potassium Ion Transmembrane Transport (GO:0071805)	1/134	0.483364	0.522517	-0.2819	1.53236	1.114	KCNH1
DE_Prkcg	52wk	DOWN	GO_Biological_Process_2025	Protein Targeting (GO:0006605)	1/136	0.488449	0.527237	-0.277994	1.50951	1.08159	PARD3
DE_Prkcg	52wk	DOWN	GO_Biological_Process_2025	Negative Regulation of Cell Motility (GO:2000146)	1/139	0.495983	0.534584	-0.271984	1.47647	1.03532	SAP130
DE_Prkcg	52wk	DOWN	GO_Biological_Process_2025	Intracellular Calcium Ion Homeostasis (GO:0006874)	1/140	0.49847	0.535691	-0.271086	1.46577	1.02049	RYR2
DE_Prkcg	52wk	DOWN	GO_Biological_Process_2025	Proteasome-Mediated Ubiquitin-Dependent Protein Catabolic Process (GO:0043161)	2/340	0.498426	0.535691	-0.271086	1.20587	0.839647	UBE3A;KLHDC10
DE_Prkcg	52wk	DOWN	GO_Biological_Process_2025	Regulation of Cell Cycle Process (GO:0010564)	1/146	0.513139	0.550649	-0.259125	1.40469	0.937224	DPF3
DE_Prkcg	52wk	DOWN	GO_Biological_Process_2025	Positive Regulation of RNA Biosynthetic Process (GO:1902680)	3/555	0.514028	0.550797	-0.259008	1.10698	0.736671	MEF2C;CHD3;NAA15
DE_Prkcg	52wk	DOWN	GO_Biological_Process_2025	Regulation of Cell Population Proliferation (GO:0042127)	4/769	0.523446	0.560072	-0.251756	1.0645	0.689071	TIAL1;GHR;BRD9;KCNH1
DE_Prkcg	52wk	DOWN	GO_Biological_Process_2025	Protein Maturation (GO:0051604)	1/158	0.541214	0.57824	-0.237892	1.29654	0.795998	NAA15
DE_Prkcg	52wk	DOWN	GO_Biological_Process_2025	Skeletal System Development (GO:0001501)	1/160	0.545735	0.582223	-0.234911	1.2801	0.775258	WWOX
DE_Prkcg	52wk	DOWN	GO_Biological_Process_2025	Protein Phosphorylation (GO:0006468)	2/373	0.548233	0.584039	-0.233558	1.09675	0.65921	CLASP1;MAPK4
DE_Prkcg	52wk	DOWN	GO_Biological_Process_2025	Macroautophagy (GO:0016236)	1/162	0.550211	0.585297	-0.232623	1.26407	0.755223	ACBD5
DE_Prkcg	52wk	DOWN	GO_Biological_Process_2025	Positive Regulation of Response to External Stimulus (GO:0032103)	1/163	0.552433	0.586811	-0.231502	1.2562	0.74546	SNCA
DE_Prkcg	52wk	DOWN	GO_Biological_Process_2025	Negative Regulation of Programmed Cell Death (GO:0043069)	2/382	0.561213	0.595275	-0.225282	1.07029	0.618255	NAA15;SNCA
DE_Prkcg	52wk	DOWN	GO_Biological_Process_2025	Cellular Response to Oxygen-Containing Compound (GO:1901701)	2/384	0.564062	0.597433	-0.223711	1.06457	0.609565	MEF2C;PABPN1
DE_Prkcg	52wk	DOWN	GO_Biological_Process_2025	Cellular Response to Nitrogen Compound (GO:1901699)	1/169	0.565539	0.598135	-0.223201	1.21097	0.690225	MEF2C
DE_Prkcg	52wk	DOWN	GO_Biological_Process_2025	Regulation of Macromolecule Biosynthetic Process (GO:0010556)	1/170	0.567686	0.599542	-0.222181	1.20375	0.681545	FUBP1
DE_Prkcg	52wk	DOWN	GO_Biological_Process_2025	Heart Development (GO:0007507)	1/171	0.569822	0.600933	-0.221174	1.1966	0.673007	MEF2C
DE_Prkcg	52wk	DOWN	GO_Biological_Process_2025	Regulation of Neuron Projection Development (GO:0010975)	1/176	0.580349	0.611157	-0.213847	1.16212	0.63234	CHN1
DE_Prkcg	52wk	DOWN	GO_Biological_Process_2025	Extracellular Matrix Organization (GO:0030198)	1/182	0.592645	0.623211	-0.205365	1.12326	0.587642	COL23A1
DE_Prkcg	52wk	DOWN	GO_Biological_Process_2025	Positive Regulation of Catabolic Process (GO:0009896)	1/183	0.594659	0.624435	-0.204513	1.11703	0.580593	SNCA
DE_Prkcg	52wk	DOWN	GO_Biological_Process_2025	Positive Regulation of Intracellular Signal Transduction (GO:1902533)	3/652	0.623758	0.654055	-0.184386	0.93681	0.442168	TIAL1;MEF2C;THRA
DE_Prkcg	52wk	DOWN	GO_Biological_Process_2025	Transcription by RNA Polymerase II (GO:0006366)	1/200	0.627433	0.65697	-0.182454	1.02072	0.475777	THRA
DE_Prkcg	52wk	DOWN	GO_Biological_Process_2025	Regulation of Translation (GO:0006417)	1/201	0.629277	0.657962	-0.181799	1.01557	0.470394	GTDC1
DE_Prkcg	52wk	DOWN	GO_Biological_Process_2025	Adenylate Cyclase-Modulating G Protein-Coupled Receptor Signaling Pathway (GO:0007188)	1/202	0.631112	0.658942	-0.181153	1.01046	0.465087	CACNA1D
DE_Prkcg	52wk	DOWN	GO_Biological_Process_2025	DNA-templated Transcription (GO:0006351)	1/203	0.632938	0.65991	-0.180515	1.00541	0.459857	THRA
DE_Prkcg	52wk	DOWN	GO_Biological_Process_2025	Modification-Dependent Protein Catabolic Process (GO:0019941)	1/208	0.641935	0.668341	-0.175002	0.980876	0.434791	UBE3A
DE_Prkcg	52wk	DOWN	GO_Biological_Process_2025	Intracellular Monoatomic Cation Homeostasis (GO:0030003)	1/210	0.645472	0.671071	-0.173231	0.971391	0.425249	RYR2
DE_Prkcg	52wk	DOWN	GO_Biological_Process_2025	Protein Stabilization (GO:0050821)	1/212	0.648975	0.673759	-0.171496	0.962085	0.415969	NAA15
DE_Prkcg	52wk	DOWN	GO_Biological_Process_2025	Regulation of Canonical Wnt Signaling Pathway (GO:0060828)	1/216	0.655877	0.679963	-0.167514	0.943994	0.398159	RBMS3
DE_Prkcg	52wk	DOWN	GO_Biological_Process_2025	Negative Regulation of Cell Differentiation (GO:0045596)	1/220	0.662646	0.686011	-0.163669	0.926564	0.381295	BRD9
DE_Prkcg	52wk	DOWN	GO_Biological_Process_2025	Regulation of RNA Biosynthetic Process (GO:2001141)	2/465	0.66839	0.690984	-0.160532	0.874685	0.352396	MEF2C;CHD3
DE_Prkcg	52wk	DOWN	GO_Biological_Process_2025	Negative Regulation of RNA Biosynthetic Process (GO:1902679)	2/470	0.67413	0.695937	-0.15743	0.865118	0.341144	THRA;CHD3
DE_Prkcg	52wk	DOWN	GO_Biological_Process_2025	Protein Polyubiquitination (GO:0000209)	1/228	0.67579	0.696671	-0.156972	0.893546	0.350157	UBE3A
DE_Prkcg	52wk	DOWN	GO_Biological_Process_2025	Regulation of Inflammatory Response (GO:0050727)	1/249	0.70793	0.728781	-0.137403	0.81701	0.282204	SNCA
DE_Prkcg	52wk	DOWN	GO_Biological_Process_2025	Cytokine-Mediated Signaling Pathway (GO:0019221)	1/255	0.716519	0.736589	-0.132775	0.797467	0.265836	GHR
DE_Prkcg	52wk	DOWN	GO_Biological_Process_2025	Inflammatory Response (GO:0006954)	1/261	0.724858	0.74412	-0.128357	0.778826	0.250611	TACR1
DE_Prkcg	52wk	DOWN	GO_Biological_Process_2025	Regulation of DNA-templated Transcription (GO:0006355)	2139-09-01	0.733555	0.751996	-0.123784	0.843741	0.261435	TIAL1;MEF2C;THRA;FUBP1;EBF1;DPF3;BRD9;CHD3;NAA15
DE_Prkcg	52wk	DOWN	GO_Biological_Process_2025	Negative Regulation of Cellular Process (GO:0048523)	2/531	0.73788	0.755375	-0.121837	0.762957	0.231919	TIAL1;BRD9
DE_Prkcg	52wk	DOWN	GO_Biological_Process_2025	Plasma Membrane Bounded Cell Projection Assembly (GO:0120031)	1/277	0.745926	0.762549	-0.117732	0.733079	0.214886	OPHN1
DE_Prkcg	52wk	DOWN	GO_Biological_Process_2025	Protein Modification Process (GO:0036211)	2/545	0.750941	0.766607	-0.115427	0.742749	0.212745	CLASP1;MAPK4
DE_Prkcg	52wk	DOWN	GO_Biological_Process_2025	Positive Regulation of DNA-templated Transcription (GO:0045893)	5/1274	0.755837	0.770534	-0.113208	0.78942	0.220982	WWOX;MEF2C;THRA;CHD3;NAA15
DE_Prkcg	52wk	DOWN	GO_Biological_Process_2025	Cellular Response to Cytokine Stimulus (GO:0071345)	1/289	0.760673	0.774388	-0.111041	0.702105	0.192062	GHR
DE_Prkcg	52wk	DOWN	GO_Biological_Process_2025	Negative Regulation of Intracellular Signal Transduction (GO:1902532)	1/297	0.770029	0.782828	-0.106334	0.68285	0.178447	SH3GL2
DE_Prkcg	52wk	DOWN	GO_Biological_Process_2025	Regulation of Intracellular Signal Transduction (GO:1902531)	1/302	0.775692	0.787494	-0.103753	0.671336	0.170519	CHN1
DE_Prkcg	52wk	DOWN	GO_Biological_Process_2025	Proteolysis (GO:0006508)	1/321	0.795981	0.806975	-0.0931397	0.630863	0.14395	UBE3A
DE_Prkcg	52wk	DOWN	GO_Biological_Process_2025	Protein Metabolic Process (GO:0019538)	2/614	0.807481	0.817505	-0.0875094	0.656658	0.140417	UBE3A;SNCA
DE_Prkcg	52wk	DOWN	GO_Biological_Process_2025	Supramolecular Fiber Organization (GO:0097435)	1/339	0.813522	0.822487	-0.0848711	0.596718	0.123152	SNCA
DE_Prkcg	52wk	DOWN	GO_Biological_Process_2025	Positive Regulation of Cell Migration (GO:0030335)	1/344	0.818124	0.826002	-0.0830191	0.587869	0.11801	CLASP1
DE_Prkcg	52wk	DOWN	GO_Biological_Process_2025	Protein Ubiquitination (GO:0016567)	1/369	0.8395	0.846419	-0.0724146	0.547232	0.0957376	UBE3A
DE_Prkcg	52wk	DOWN	GO_Biological_Process_2025	Proteasomal Protein Catabolic Process (GO:0010498)	1/372	0.841892	0.847666	-0.0717751	0.542724	0.0934047	UBE3A
DE_Prkcg	52wk	DOWN	GO_Biological_Process_2025	Negative Regulation of Cell Population Proliferation (GO:0008285)	1/379	0.847336	0.851979	-0.0695709	0.532482	0.0882097	TIAL1
DE_Prkcg	52wk	DOWN	GO_Biological_Process_2025	Gene Expression (GO:0010467)	1/381	0.848858	0.852341	-0.0693864	0.529626	0.0867864	PABPN1
DE_Prkcg	52wk	DOWN	GO_Biological_Process_2025	Positive Regulation of Transcription by RNA Polymerase II (GO:0045944)	3/983	0.866255	0.868622	-0.0611694	0.609731	0.0875429	WWOX;MEF2C;THRA
DE_Prkcg	52wk	DOWN	GO_Biological_Process_2025	Ubiquitin-Dependent Protein Catabolic Process (GO:0006511)	1/455	0.895732	0.896954	-0.0472299	0.441619	0.0486285	UBE3A
DE_Prkcg	52wk	DOWN	GO_Biological_Process_2025	Regulation of Cell Migration (GO:0030334)	1/479	0.907588	0.907588	-0.0421113	0.418928	0.0406212	SAP130
DE_Maf	52wk	DOWN	GO_Biological_Process_2025	Cardiac Muscle Cell Action Potential (GO:0086001)	1937-03-01	0.000114168	0.0371045	-1.43057	36.6085	332.326	SCN9A;CACNA1D;DMD
DE_Maf	52wk	DOWN	GO_Biological_Process_2025	Response to Ketone (GO:1901654)	2025-02-24	0.0016975	0.0997406	-1.00113	36.9703	235.819	GHR;UBE3A
DE_Maf	52wk	DOWN	GO_Biological_Process_2025	Cardiac Muscle Cell Contraction (GO:0086003)	2025-02-27	0.00214826	0.0997406	-1.00113	32.529	199.829	SCN9A;CACNA1D
DE_Maf	52wk	DOWN	GO_Biological_Process_2025	Inorganic Cation Import Across Plasma Membrane (GO:0098659)	1997-03-01	0.00194554	0.0997406	-1.00113	13.2015	82.4064	SLC12A5;CACNA1A;CACNA1D
DE_Maf	52wk	DOWN	GO_Biological_Process_2025	Regulation of Osteoblast Proliferation (GO:0033688)	2025-02-16	0.000747727	0.0997406	-1.00113	58.1195	418.372	NELL1;FGFR2
DE_Maf	52wk	DOWN	GO_Biological_Process_2025	Calcium Ion Import Across Plasma Membrane (GO:0098703)	2025-02-26	0.00199237	0.0997406	-1.00113	33.8861	210.718	CACNA1A;CACNA1D
DE_Maf	52wk	DOWN	GO_Biological_Process_2025	Calcium Ion Import Into Cytosol (GO:1902656)	2025-02-27	0.00214826	0.0997406	-1.00113	32.529	199.829	CACNA1A;CACNA1D
DE_Maf	52wk	DOWN	GO_Biological_Process_2025	Heart Contraction (GO:0060047)	1941-02-01	0.00490578	0.132865	-0.87659	20.8373	110.799	SGCD;DMD
DE_Maf	52wk	DOWN	GO_Biological_Process_2025	Regulation of Heart Rate by Cardiac Conduction (GO:0086091)	1941-02-01	0.00490578	0.132865	-0.87659	20.8373	110.799	CACNA1D;CTNNA3
DE_Maf	52wk	DOWN	GO_Biological_Process_2025	Striated Muscle Tissue Development (GO:0014706)	1938-02-01	0.00422636	0.132865	-0.87659	22.5771	123.416	SGCD;DMD
DE_Maf	52wk	DOWN	GO_Biological_Process_2025	Cardiac Muscle Cell Action Potential Involved in Contraction (GO:0086002)	1937-02-01	0.00401043	0.132865	-0.87659	23.2233	128.166	SCN9A;CACNA1D
DE_Maf	52wk	DOWN	GO_Biological_Process_2025	Calcium Ion Import (GO:0070509)	1934-02-01	0.00339467	0.132865	-0.87659	25.4043	144.438	CACNA1A;CACNA1D
DE_Maf	52wk	DOWN	GO_Biological_Process_2025	Cardiac Conduction (GO:0061337)	1947-02-01	0.00640458	0.148678	-0.827754	18.0535	91.1837	CACNA1D;CTNNA3
DE_Maf	52wk	DOWN	GO_Biological_Process_2025	Regulation of Trans-Synaptic Signaling (GO:0099177)	1947-02-01	0.00640458	0.148678	-0.827754	18.0535	91.1837	GRIA1;CACNA1A
DE_Maf	52wk	DOWN	GO_Biological_Process_2025	Positive Regulation of Protein Serine/Threonine Kinase Activity (GO:0071902)	1975-02-01	0.0157126	0.156143	-0.806476	11.1132	46.1565	GHR;TENM1
DE_Maf	52wk	DOWN	GO_Biological_Process_2025	Taurine Metabolic Process (GO:0019530)	2025-01-08	0.0202222	0.156143	-0.806476	56.9771	222.266	GHR
DE_Maf	52wk	DOWN	GO_Biological_Process_2025	Negative Regulation of Keratinocyte Proliferation (GO:0010839)	2025-01-07	0.0177165	0.156143	-0.806476	66.4767	268.118	FGFR2
DE_Maf	52wk	DOWN	GO_Biological_Process_2025	Positive Regulation of Phospholipase Activity (GO:0010518)	2025-01-09	0.0227216	0.156143	-0.806476	49.8525	188.664	FGFR2
DE_Maf	52wk	DOWN	GO_Biological_Process_2025	Regulation of Osteoblast Differentiation (GO:0045667)	1992-02-01	0.0230612	0.156143	-0.806476	9.00635	33.9504	NELL1;FGFR2
DE_Maf	52wk	DOWN	GO_Biological_Process_2025	Sensory Perception of Mechanical Stimulus (GO:0050954)	1992-02-01	0.0230612	0.156143	-0.806476	9.00635	33.9504	PCDH15;CACNA1D
DE_Maf	52wk	DOWN	GO_Biological_Process_2025	Negative Regulation of Osteoblast Proliferation (GO:0033689)	2025-01-07	0.0177165	0.156143	-0.806476	66.4767	268.118	NELL1
DE_Maf	52wk	DOWN	GO_Biological_Process_2025	Hypotonic Response (GO:0006971)	2025-01-07	0.0177165	0.156143	-0.806476	66.4767	268.118	SLC12A5
DE_Maf	52wk	DOWN	GO_Biological_Process_2025	Positive Regulation of Sodium Ion Transmembrane Transporter Activity (GO:2000651)	2025-01-09	0.0227216	0.156143	-0.806476	49.8525	188.664	DMD
DE_Maf	52wk	DOWN	GO_Biological_Process_2025	Chloride Ion Homeostasis (GO:0055064)	2025-01-09	0.0227216	0.156143	-0.806476	49.8525	188.664	SLC12A5
DE_Maf	52wk	DOWN	GO_Biological_Process_2025	Monoatomic Anion Homeostasis (GO:0055081)	2025-01-09	0.0227216	0.156143	-0.806476	49.8525	188.664	SLC12A5
DE_Maf	52wk	DOWN	GO_Biological_Process_2025	Positive Regulation of Cyclase Activity (GO:0031281)	2025-01-09	0.0227216	0.156143	-0.806476	49.8525	188.664	CACNA1D
DE_Maf	52wk	DOWN	GO_Biological_Process_2025	Positive Regulation of Mesenchymal Cell Proliferation (GO:0002053)	2025-01-09	0.0227216	0.156143	-0.806476	49.8525	188.664	FGFR2
DE_Maf	52wk	DOWN	GO_Biological_Process_2025	Positive Regulation of Lipase Activity (GO:0060193)	2025-01-09	0.0227216	0.156143	-0.806476	49.8525	188.664	FGFR2
DE_Maf	52wk	DOWN	GO_Biological_Process_2025	Calcium Ion Transmembrane Transport (GO:0070588)	1987-02-01	0.0207762	0.156143	-0.806476	9.53854	36.9518	CACNA1A;CACNA1D
DE_Maf	52wk	DOWN	GO_Biological_Process_2025	Forebrain Neuron Development (GO:0021884)	2025-01-08	0.0202222	0.156143	-0.806476	56.9771	222.266	FGFR2
DE_Maf	52wk	DOWN	GO_Biological_Process_2025	Positive Regulation of Lyase Activity (GO:0051349)	2025-01-08	0.0202222	0.156143	-0.806476	56.9771	222.266	CACNA1D
DE_Maf	52wk	DOWN	GO_Biological_Process_2025	Regulation of Phospholipase Activity (GO:0010517)	2025-01-08	0.0202222	0.156143	-0.806476	56.9771	222.266	FGFR2
DE_Maf	52wk	DOWN	GO_Biological_Process_2025	Action Potential (GO:0001508)	1968-02-01	0.0130452	0.156143	-0.806476	12.2962	53.3575	SCN9A;DMD
DE_Maf	52wk	DOWN	GO_Biological_Process_2025	Muscle Organ Development (GO:0007517)	1958-02-01	0.00962043	0.156143	-0.806476	14.4993	67.3327	SGCD;DMD
DE_Maf	52wk	DOWN	GO_Biological_Process_2025	Regulation of Skeletal Muscle Contraction (GO:0014819)	2025-01-06	0.0152046	0.156143	-0.806476	79.776	333.955	DMD
DE_Maf	52wk	DOWN	GO_Biological_Process_2025	Exocrine System Development (GO:0035272)	2025-01-07	0.0177165	0.156143	-0.806476	66.4767	268.118	FGFR2
DE_Maf	52wk	DOWN	GO_Biological_Process_2025	Calcium Ion Transmembrane Import Into Cytosol (GO:0097553)	1974-02-01	0.0153183	0.156143	-0.806476	11.2681	47.0863	CACNA1A;CACNA1D
DE_Maf	52wk	DOWN	GO_Biological_Process_2025	Positive Regulation of MAP Kinase Activity (GO:0043406)	1966-02-01	0.0123233	0.156143	-0.806476	12.6818	55.7524	GHR;TENM1
DE_Maf	52wk	DOWN	GO_Biological_Process_2025	Gland Morphogenesis (GO:0022612)	2025-01-06	0.0152046	0.156143	-0.806476	79.776	333.955	FGFR2
DE_Maf	52wk	DOWN	GO_Biological_Process_2025	Positive Regulation of Multicellular Organism Growth (GO:0040018)	2025-01-06	0.0152046	0.156143	-0.806476	79.776	333.955	GHR
DE_Maf	52wk	DOWN	GO_Biological_Process_2025	Sensory Perception (GO:0007600)	1952-02-01	0.00779268	0.156143	-0.806476	16.2441	78.858	SCN9A;PCDH15
DE_Maf	52wk	DOWN	GO_Biological_Process_2025	SA Node Cell Action Potential (GO:0086015)	2025-01-06	0.0152046	0.156143	-0.806476	79.776	333.955	CACNA1D
DE_Maf	52wk	DOWN	GO_Biological_Process_2025	Epithelial Tube Formation (GO:0072175)	2025-01-06	0.0152046	0.156143	-0.806476	79.776	333.955	FGFR2
DE_Maf	52wk	DOWN	GO_Biological_Process_2025	Regulation of MAP Kinase Activity (GO:0043405)	1973-02-01	0.0149284	0.156143	-0.806476	11.4274	48.0465	GHR;TENM1
DE_Maf	52wk	DOWN	GO_Biological_Process_2025	Regulation of Morphogenesis of a Branching Structure (GO:0060688)	2025-01-05	0.0126863	0.156143	-0.806476	99.725	435.522	FGFR2
DE_Maf	52wk	DOWN	GO_Biological_Process_2025	Equilibrioception (GO:0050957)	2025-01-05	0.0126863	0.156143	-0.806476	99.725	435.522	PCDH15
DE_Maf	52wk	DOWN	GO_Biological_Process_2025	Epithelial Tube Branching Involved in Lung Morphogenesis (GO:0060441)	2025-01-05	0.0126863	0.156143	-0.806476	99.725	435.522	FGFR2
DE_Maf	52wk	DOWN	GO_Biological_Process_2025	Anterograde Trans-Synaptic Signaling (GO:0098916)	3/189	0.0124051	0.156143	-0.806476	6.64079	29.1507	GRIA1;SLC12A5;CACNA1A
DE_Maf	52wk	DOWN	GO_Biological_Process_2025	Sensory Perception of Sound (GO:0007605)	1996-02-01	0.0249604	0.157593	-0.802464	8.62136	31.8168	PCDH15;CACNA1D
DE_Maf	52wk	DOWN	GO_Biological_Process_2025	Mitochondrial Protein Processing (GO:0034982)	2025-01-10	0.0252148	0.157593	-0.802464	44.3111	163.079	IMMP1L
DE_Maf	52wk	DOWN	GO_Biological_Process_2025	Regulation of Muscle System Process (GO:0090257)	2025-01-10	0.0252148	0.157593	-0.802464	44.3111	163.079	DMD
DE_Maf	52wk	DOWN	GO_Biological_Process_2025	CRD-mediated mRNA Stabilization (GO:0070934)	2025-01-10	0.0252148	0.157593	-0.802464	44.3111	163.079	IGF2BP3
DE_Maf	52wk	DOWN	GO_Biological_Process_2025	Progesterone Receptor Signaling Pathway (GO:0050847)	2025-01-11	0.0277017	0.157949	-0.801484	39.878	143.013	UBE3A
DE_Maf	52wk	DOWN	GO_Biological_Process_2025	Insulin-Like Growth Factor Receptor Signaling Pathway (GO:0048009)	2025-01-11	0.0277017	0.157949	-0.801484	39.878	143.013	GHR
DE_Maf	52wk	DOWN	GO_Biological_Process_2025	Regulation of Mesenchymal Cell Proliferation (GO:0010464)	2025-01-11	0.0277017	0.157949	-0.801484	39.878	143.013	FGFR2
DE_Maf	52wk	DOWN	GO_Biological_Process_2025	Regulation of Ventricular Cardiac Muscle Cell Action Potential (GO:0098911)	2025-01-11	0.0277017	0.157949	-0.801484	39.878	143.013	CTNNA3
DE_Maf	52wk	DOWN	GO_Biological_Process_2025	Regulation of Smooth Muscle Cell Differentiation (GO:0051150)	2025-01-11	0.0277017	0.157949	-0.801484	39.878	143.013	FGFR2
DE_Maf	52wk	DOWN	GO_Biological_Process_2025	Chemical Synaptic Transmission (GO:0007268)	3/260	0.0286124	0.160328	-0.79499	4.78891	17.0194	GRIA1;SLC12A5;CACNA1A
DE_Maf	52wk	DOWN	GO_Biological_Process_2025	Mesonephric Tubule Development (GO:0072164)	2025-01-16	0.0400434	0.160585	-0.794295	26.5787	85.5246	FGFR2
DE_Maf	52wk	DOWN	GO_Biological_Process_2025	Membrane Depolarization During Cardiac Muscle Cell Action Potential (GO:0086012)	2025-01-16	0.0400434	0.160585	-0.794295	26.5787	85.5246	CACNA1D
DE_Maf	52wk	DOWN	GO_Biological_Process_2025	Monoatomic Cation Transmembrane Transport (GO:0098655)	3/304	0.0424051	0.160585	-0.794295	4.07973	12.8939	SCN9A;CACNA1A;CACNA1D
DE_Maf	52wk	DOWN	GO_Biological_Process_2025	Reg of Cardiac Muscle Contraction by Reg of the Release of Sequestered Calcium Ion (GO:0010881)	2025-01-17	0.0424933	0.160585	-0.794295	24.9163	78.6957	DMD
DE_Maf	52wk	DOWN	GO_Biological_Process_2025	Positive Regulation of Cardiac Muscle Tissue Growth (GO:0055023)	2025-01-17	0.0424933	0.160585	-0.794295	24.9163	78.6957	FGFR2
DE_Maf	52wk	DOWN	GO_Biological_Process_2025	Motile Cilium Assembly (GO:0044458)	2025-01-17	0.0424933	0.160585	-0.794295	24.9163	78.6957	DMD
DE_Maf	52wk	DOWN	GO_Biological_Process_2025	Regulation of Sodium Ion Transmembrane Transporter Activity (GO:2000649)	2025-01-17	0.0424933	0.160585	-0.794295	24.9163	78.6957	DMD
DE_Maf	52wk	DOWN	GO_Biological_Process_2025	Regulation of Potassium Ion Transmembrane Transporter Activity (GO:1901016)	2025-01-14	0.0351253	0.160585	-0.794295	30.6708	102.711	CACNA1D
DE_Maf	52wk	DOWN	GO_Biological_Process_2025	Calcium Ion Transport (GO:0006816)	2/126	0.0410806	0.160585	-0.794295	6.52567	20.8314	CACNA1A;CACNA1D
DE_Maf	52wk	DOWN	GO_Biological_Process_2025	Digestive Tract Morphogenesis (GO:0048546)	2025-01-16	0.0400434	0.160585	-0.794295	26.5787	85.5246	FGFR2
DE_Maf	52wk	DOWN	GO_Biological_Process_2025	Regulation of Adenylate Cyclase Activity (GO:0045761)	2025-01-16	0.0400434	0.160585	-0.794295	26.5787	85.5246	CACNA1D
DE_Maf	52wk	DOWN	GO_Biological_Process_2025	Regulation of Multicellular Organism Growth (GO:0040014)	2025-01-16	0.0400434	0.160585	-0.794295	26.5787	85.5246	GHR
DE_Maf	52wk	DOWN	GO_Biological_Process_2025	Heart Process (GO:0003015)	2025-01-16	0.0400434	0.160585	-0.794295	26.5787	85.5246	SGCD
DE_Maf	52wk	DOWN	GO_Biological_Process_2025	Neuromuscular Process Controlling Balance (GO:0050885)	2025-01-15	0.0375874	0.160585	-0.794295	28.4786	93.4406	PCDH15
DE_Maf	52wk	DOWN	GO_Biological_Process_2025	Muscle Cell Development (GO:0055001)	2025-01-17	0.0424933	0.160585	-0.794295	24.9163	78.6957	DMD
DE_Maf	52wk	DOWN	GO_Biological_Process_2025	Bone Morphogenesis (GO:0060349)	2025-01-14	0.0351253	0.160585	-0.794295	30.6708	102.711	FGFR2
DE_Maf	52wk	DOWN	GO_Biological_Process_2025	Digestive System Development (GO:0055123)	2025-01-15	0.0375874	0.160585	-0.794295	28.4786	93.4406	FGFR2
DE_Maf	52wk	DOWN	GO_Biological_Process_2025	Positive Regulation of Sodium Ion Transmembrane Transport (GO:1902307)	2025-01-14	0.0351253	0.160585	-0.794295	30.6708	102.711	DMD
DE_Maf	52wk	DOWN	GO_Biological_Process_2025	Response to Muscle Stretch (GO:0035994)	2025-01-14	0.0351253	0.160585	-0.794295	30.6708	102.711	DMD
DE_Maf	52wk	DOWN	GO_Biological_Process_2025	Embryonic Cranial Skeleton Morphogenesis (GO:0048701)	2025-01-14	0.0351253	0.160585	-0.794295	30.6708	102.711	FGFR2
DE_Maf	52wk	DOWN	GO_Biological_Process_2025	Positive Regulation of Cardiac Muscle Cell Proliferation (GO:0060045)	2025-01-14	0.0351253	0.160585	-0.794295	30.6708	102.711	FGFR2
DE_Maf	52wk	DOWN	GO_Biological_Process_2025	Modulation of Chemical Synaptic Transmission (GO:0050804)	2/117	0.0359136	0.160585	-0.794295	7.03957	23.4181	GRIA1;CACNA1A
DE_Maf	52wk	DOWN	GO_Biological_Process_2025	Signal Peptide Processing (GO:0006465)	2025-01-12	0.0301825	0.160585	-0.794295	36.2509	126.896	IMMP1L
DE_Maf	52wk	DOWN	GO_Biological_Process_2025	Membrane Depolarization During Action Potential (GO:0086010)	2025-01-17	0.0424933	0.160585	-0.794295	24.9163	78.6957	CACNA1D
DE_Maf	52wk	DOWN	GO_Biological_Process_2025	Regulation of Voltage-Gated Calcium Channel Activity (GO:1901385)	2025-01-14	0.0351253	0.160585	-0.794295	30.6708	102.711	DMD
DE_Maf	52wk	DOWN	GO_Biological_Process_2025	Neuronal Action Potential (GO:0019228)	2025-01-13	0.032657	0.160585	-0.794295	33.2283	113.697	SCN9A
DE_Maf	52wk	DOWN	GO_Biological_Process_2025	Response to Progesterone (GO:0032570)	2025-01-13	0.032657	0.160585	-0.794295	33.2283	113.697	UBE3A
DE_Maf	52wk	DOWN	GO_Biological_Process_2025	Cellular Response to Growth Hormone Stimulus (GO:0071378)	2025-01-13	0.032657	0.160585	-0.794295	33.2283	113.697	GHR
DE_Maf	52wk	DOWN	GO_Biological_Process_2025	Regulation of Calcium Ion Transmembrane Transporter Activity (GO:1901019)	2025-01-18	0.044937	0.162272	-0.789755	23.4494	72.7517	DMD
DE_Maf	52wk	DOWN	GO_Biological_Process_2025	Ureteric Bud Development (GO:0001657)	2025-01-18	0.044937	0.162272	-0.789755	23.4494	72.7517	FGFR2
DE_Maf	52wk	DOWN	GO_Biological_Process_2025	Mesenchyme Development (GO:0060485)	2025-01-18	0.044937	0.162272	-0.789755	23.4494	72.7517	FGFR2
DE_Maf	52wk	DOWN	GO_Biological_Process_2025	Inorganic Cation Transmembrane Transport (GO:0098662)	3/307	0.0434482	0.162272	-0.789755	4.03886	12.6666	SCN9A;CACNA1A;CACNA1D
DE_Maf	52wk	DOWN	GO_Biological_Process_2025	Embryonic Digestive Tract Development (GO:0048566)	2025-01-19	0.0473746	0.165556	-0.781054	22.1456	67.5366	FGFR2
DE_Maf	52wk	DOWN	GO_Biological_Process_2025	Positive Regulation of Purine Nucleotide Catabolic Process (GO:0033123)	2025-01-19	0.0473746	0.165556	-0.781054	22.1456	67.5366	ZBTB20
DE_Maf	52wk	DOWN	GO_Biological_Process_2025	Positive Regulation of Glycolytic Process (GO:0045821)	2025-01-19	0.0473746	0.165556	-0.781054	22.1456	67.5366	ZBTB20
DE_Maf	52wk	DOWN	GO_Biological_Process_2025	Positive Regulation of Ion Transmembrane Transporter Activity (GO:0032414)	2025-01-20	0.0498061	0.172202	-0.763962	20.9789	62.9288	DMD
DE_Maf	52wk	DOWN	GO_Biological_Process_2025	Regulation of Cardiac Muscle Cell Proliferation (GO:0060043)	2025-01-21	0.0522315	0.173217	-0.76141	19.929	58.8318	FGFR2
DE_Maf	52wk	DOWN	GO_Biological_Process_2025	Regulation of Cardiac Muscle Cell Membrane Repolarization (GO:0099623)	2025-01-21	0.0522315	0.173217	-0.76141	19.929	58.8318	CACNA1D
DE_Maf	52wk	DOWN	GO_Biological_Process_2025	Sensory Perception of Pain (GO:0019233)	2025-01-21	0.0522315	0.173217	-0.76141	19.929	58.8318	SCN9A
DE_Maf	52wk	DOWN	GO_Biological_Process_2025	Growth Hormone Receptor Signaling Pathway (GO:0060396)	2025-01-21	0.0522315	0.173217	-0.76141	19.929	58.8318	GHR
DE_Maf	52wk	DOWN	GO_Biological_Process_2025	Negative Regulation of Protein Metabolic Process (GO:0051248)	2/146	0.0534819	0.175572	-0.755545	5.61366	16.4391	NELL1;IGF2BP3
DE_Maf	52wk	DOWN	GO_Biological_Process_2025	Regulation of Cardiac Muscle Contraction by Calcium Ion Signaling (GO:0010882)	2025-01-22	0.0546508	0.175857	-0.754841	18.979	55.1681	DMD
DE_Maf	52wk	DOWN	GO_Biological_Process_2025	Positive Regulation of Adenylate Cyclase Activity (GO:0045762)	2025-01-22	0.0546508	0.175857	-0.754841	18.979	55.1681	CACNA1D
DE_Maf	52wk	DOWN	GO_Biological_Process_2025	Regulation of Transcription by RNA Polymerase III (GO:0006359)	2025-01-27	0.066657	0.17808	-0.749385	15.3254	41.5041	TENM1
DE_Maf	52wk	DOWN	GO_Biological_Process_2025	Regulation of Keratinocyte Proliferation (GO:0010837)	2025-01-27	0.066657	0.17808	-0.749385	15.3254	41.5041	FGFR2
DE_Maf	52wk	DOWN	GO_Biological_Process_2025	Positive Regulation of MAPK Cascade (GO:0043410)	3/362	0.064804	0.17808	-0.749385	3.41052	9.33249	GHR;TENM1;FGFR2
DE_Maf	52wk	DOWN	GO_Biological_Process_2025	Positive Regulation of Lipid Metabolic Process (GO:0045834)	2025-01-27	0.066657	0.17808	-0.749385	15.3254	41.5041	ZBTB20
DE_Maf	52wk	DOWN	GO_Biological_Process_2025	Regulation of Cation Channel Activity (GO:2001257)	2025-01-27	0.066657	0.17808	-0.749385	15.3254	41.5041	DMD
DE_Maf	52wk	DOWN	GO_Biological_Process_2025	Regulation of Cardiac Muscle Cell Action Potential (GO:0098901)	2025-01-28	0.0690403	0.17808	-0.749385	14.757	39.4465	CTNNA3
DE_Maf	52wk	DOWN	GO_Biological_Process_2025	Ventricular Cardiac Muscle Tissue Development (GO:0003229)	2025-01-24	0.0594714	0.17808	-0.749385	17.327	48.9012	FGFR2
DE_Maf	52wk	DOWN	GO_Biological_Process_2025	Regulation of Proteolysis Involved in Protein Catabolic Process (GO:1903050)	2025-01-27	0.066657	0.17808	-0.749385	15.3254	41.5041	UBE3A
DE_Maf	52wk	DOWN	GO_Biological_Process_2025	Regulation of Striated Muscle Contraction (GO:0006942)	2025-01-28	0.0690403	0.17808	-0.749385	14.757	39.4465	DMD
DE_Maf	52wk	DOWN	GO_Biological_Process_2025	Positive Regulation of ATP Metabolic Process (GO:1903580)	2025-01-28	0.0690403	0.17808	-0.749385	14.757	39.4465	ZBTB20
DE_Maf	52wk	DOWN	GO_Biological_Process_2025	Regulation of Lipid Biosynthetic Process (GO:0046890)	2025-01-28	0.0690403	0.17808	-0.749385	14.757	39.4465	ZBTB20
DE_Maf	52wk	DOWN	GO_Biological_Process_2025	Inner Ear Morphogenesis (GO:0042472)	2025-01-28	0.0690403	0.17808	-0.749385	14.757	39.4465	FGFR2
DE_Maf	52wk	DOWN	GO_Biological_Process_2025	Regulation of Cardiac Muscle Cell Contraction (GO:0086004)	2025-01-26	0.0642678	0.17808	-0.749385	15.9392	43.7483	CTNNA3
DE_Maf	52wk	DOWN	GO_Biological_Process_2025	Cellular Response to Hexose Stimulus (GO:0071331)	2025-01-28	0.0690403	0.17808	-0.749385	14.757	39.4465	ZBTB20
DE_Maf	52wk	DOWN	GO_Biological_Process_2025	Potassium Ion Homeostasis (GO:0055075)	2025-01-24	0.0594714	0.17808	-0.749385	17.327	48.9012	SLC12A5
DE_Maf	52wk	DOWN	GO_Biological_Process_2025	Positive Regulation of Filopodium Assembly (GO:0051491)	2025-01-26	0.0642678	0.17808	-0.749385	15.9392	43.7483	TENM1
DE_Maf	52wk	DOWN	GO_Biological_Process_2025	Regulation of Release of Sequestered Calcium Ion Into Cytosol by Sarcoplasmic Reticulum (GO:0010880)	2025-01-24	0.0594714	0.17808	-0.749385	17.327	48.9012	DMD
DE_Maf	52wk	DOWN	GO_Biological_Process_2025	Outflow Tract Septum Morphogenesis (GO:0003148)	2025-01-24	0.0594714	0.17808	-0.749385	17.327	48.9012	FGFR2
DE_Maf	52wk	DOWN	GO_Biological_Process_2025	Ear Morphogenesis (GO:0042471)	2025-01-24	0.0594714	0.17808	-0.749385	17.327	48.9012	FGFR2
DE_Maf	52wk	DOWN	GO_Biological_Process_2025	in Utero Embryonic Development (GO:0001701)	2025-01-27	0.066657	0.17808	-0.749385	15.3254	41.5041	FGFR2
DE_Maf	52wk	DOWN	GO_Biological_Process_2025	Regulation of Cellular Response to Growth Factor Stimulus (GO:0090287)	2025-01-24	0.0594714	0.17808	-0.749385	17.327	48.9012	DMD
DE_Maf	52wk	DOWN	GO_Biological_Process_2025	Synaptic Transmission, Glutamatergic (GO:0035249)	2025-01-26	0.0642678	0.17808	-0.749385	15.9392	43.7483	GRIA1
DE_Maf	52wk	DOWN	GO_Biological_Process_2025	Respiratory Tube Development (GO:0030323)	2025-01-26	0.0642678	0.17808	-0.749385	15.9392	43.7483	FGFR2
DE_Maf	52wk	DOWN	GO_Biological_Process_2025	Regulation of Muscle Cell Differentiation (GO:0051147)	2025-01-25	0.0618726	0.17808	-0.749385	16.6042	46.204	FGFR2
DE_Maf	52wk	DOWN	GO_Biological_Process_2025	Neuron Development (GO:0048666)	2/159	0.0621659	0.17808	-0.749385	5.14546	14.2938	TENM1;DMD
DE_Maf	52wk	DOWN	GO_Biological_Process_2025	Maintenance of Blood-Brain Barrier (GO:0035633)	2025-01-29	0.0714175	0.181334	-0.741522	14.2293	37.5541	DMD
DE_Maf	52wk	DOWN	GO_Biological_Process_2025	Regulation of Cytokine Production (GO:0001817)	2/172	0.0712946	0.181334	-0.741522	4.74886	12.5414	ZBTB20;IGF2BP3
DE_Maf	52wk	DOWN	GO_Biological_Process_2025	Positive Regulation of Calcium Ion Transport (GO:0051928)	2025-01-30	0.0737889	0.181677	-0.7407	13.7379	35.8086	CACNA1D
DE_Maf	52wk	DOWN	GO_Biological_Process_2025	Positive Regulation of Peptidyl-Serine Phosphorylation (GO:0033138)	2025-01-30	0.0737889	0.181677	-0.7407	13.7379	35.8086	TENM1
DE_Maf	52wk	DOWN	GO_Biological_Process_2025	Heterotypic Cell-Cell Adhesion (GO:0034113)	2025-01-30	0.0737889	0.181677	-0.7407	13.7379	35.8086	CTNNA3
DE_Maf	52wk	DOWN	GO_Biological_Process_2025	Cardiac Muscle Tissue Morphogenesis (GO:0055008)	2025-01-30	0.0737889	0.181677	-0.7407	13.7379	35.8086	FGFR2
DE_Maf	52wk	DOWN	GO_Biological_Process_2025	Morphogenesis of an Epithelium (GO:0002009)	2025-01-31	0.0761542	0.186091	-0.730274	13.2793	34.1942	FGFR2
DE_Maf	52wk	DOWN	GO_Biological_Process_2025	Response to Steroid Hormone (GO:0048545)	1932-01-01	0.0785137	0.186255	-0.729892	12.8503	32.6974	UBE3A
DE_Maf	52wk	DOWN	GO_Biological_Process_2025	Response to Alcohol (GO:0097305)	1932-01-01	0.0785137	0.186255	-0.729892	12.8503	32.6974	GHR
DE_Maf	52wk	DOWN	GO_Biological_Process_2025	Respiratory System Development (GO:0060541)	1932-01-01	0.0785137	0.186255	-0.729892	12.8503	32.6974	FGFR2
DE_Maf	52wk	DOWN	GO_Biological_Process_2025	Neuron Differentiation (GO:0030182)	2/181	0.0778554	0.186255	-0.729892	4.50804	11.5086	TENM1;DMD
DE_Maf	52wk	DOWN	GO_Biological_Process_2025	Embryonic Skeletal System Morphogenesis (GO:0048704)	1933-01-01	0.0808673	0.187728	-0.726472	12.4481	31.3064	FGFR2
DE_Maf	52wk	DOWN	GO_Biological_Process_2025	Ventricular Cardiac Muscle Tissue Morphogenesis (GO:0055010)	1933-01-01	0.0808673	0.187728	-0.726472	12.4481	31.3064	FGFR2
DE_Maf	52wk	DOWN	GO_Biological_Process_2025	Response to Estradiol (GO:0032355)	1933-01-01	0.0808673	0.187728	-0.726472	12.4481	31.3064	GHR
DE_Maf	52wk	DOWN	GO_Biological_Process_2025	Cardiac Muscle Contraction (GO:0060048)	1934-01-01	0.0832149	0.187811	-0.726278	12.0703	30.0107	DMD
DE_Maf	52wk	DOWN	GO_Biological_Process_2025	Positive Regulation of Carbohydrate Metabolic Process (GO:0045913)	1934-01-01	0.0832149	0.187811	-0.726278	12.0703	30.0107	ZBTB20
DE_Maf	52wk	DOWN	GO_Biological_Process_2025	Regulation of Developmental Growth (GO:0048638)	1934-01-01	0.0832149	0.187811	-0.726278	12.0703	30.0107	GHR
DE_Maf	52wk	DOWN	GO_Biological_Process_2025	Lung Development (GO:0030324)	1934-01-01	0.0832149	0.187811	-0.726278	12.0703	30.0107	FGFR2
DE_Maf	52wk	DOWN	GO_Biological_Process_2025	Skeletal Muscle Organ Development (GO:0060538)	1935-01-01	0.0855567	0.191765	-0.717231	11.7147	28.8015	DMD
DE_Maf	52wk	DOWN	GO_Biological_Process_2025	Skeletal System Morphogenesis (GO:0048705)	1943-01-01	0.104081	0.194216	-0.711715	9.47952	21.4482	FGFR2
DE_Maf	52wk	DOWN	GO_Biological_Process_2025	Positive Regulation of Cell Division (GO:0051781)	1944-01-01	0.106371	0.194216	-0.711715	9.2586	20.7469	FGFR2
DE_Maf	52wk	DOWN	GO_Biological_Process_2025	Regulation of Monoatomic Cation Transmembrane Transport (GO:1904062)	1944-01-01	0.106371	0.194216	-0.711715	9.2586	20.7469	CACNA1D
DE_Maf	52wk	DOWN	GO_Biological_Process_2025	Embryonic Organ Morphogenesis (GO:0048562)	1944-01-01	0.106371	0.194216	-0.711715	9.2586	20.7469	FGFR2
DE_Maf	52wk	DOWN	GO_Biological_Process_2025	Regulation of Ossification (GO:0030278)	1944-01-01	0.106371	0.194216	-0.711715	9.2586	20.7469	NELL1
DE_Maf	52wk	DOWN	GO_Biological_Process_2025	Positive Regulation of Monoatomic Ion Transport (GO:0043270)	1943-01-01	0.104081	0.194216	-0.711715	9.47952	21.4482	CACNA1D
DE_Maf	52wk	DOWN	GO_Biological_Process_2025	Regulation of Glycolytic Process (GO:0006110)	1942-01-01	0.101786	0.194216	-0.711715	9.71122	22.189	ZBTB20
DE_Maf	52wk	DOWN	GO_Biological_Process_2025	Positive Regulation of Neuron Differentiation (GO:0045666)	1942-01-01	0.101786	0.194216	-0.711715	9.71122	22.189	DMD
DE_Maf	52wk	DOWN	GO_Biological_Process_2025	Positive Regulation of Ossification (GO:0045778)	1942-01-01	0.101786	0.194216	-0.711715	9.71122	22.189	NELL1
DE_Maf	52wk	DOWN	GO_Biological_Process_2025	Positive Regulation of Receptor Signaling Pathway via STAT (GO:1904894)	1942-01-01	0.101786	0.194216	-0.711715	9.71122	22.189	GHR
DE_Maf	52wk	DOWN	GO_Biological_Process_2025	Positive Regulation of Biomineral Tissue Development (GO:0070169)	1943-01-01	0.104081	0.194216	-0.711715	9.47952	21.4482	NELL1
DE_Maf	52wk	DOWN	GO_Biological_Process_2025	Digestive Tract Development (GO:0048565)	1942-01-01	0.101786	0.194216	-0.711715	9.71122	22.189	FGFR2
DE_Maf	52wk	DOWN	GO_Biological_Process_2025	Potassium Ion Import Across Plasma Membrane (GO:1990573)	1942-01-01	0.101786	0.194216	-0.711715	9.71122	22.189	SLC12A5
DE_Maf	52wk	DOWN	GO_Biological_Process_2025	Skeletal Muscle Tissue Development (GO:0007519)	1942-01-01	0.101786	0.194216	-0.711715	9.71122	22.189	DMD
DE_Maf	52wk	DOWN	GO_Biological_Process_2025	Cardiac Ventricle Morphogenesis (GO:0003208)	1942-01-01	0.101786	0.194216	-0.711715	9.71122	22.189	FGFR2
DE_Maf	52wk	DOWN	GO_Biological_Process_2025	Bone Development (GO:0060348)	1944-01-01	0.106371	0.194216	-0.711715	9.2586	20.7469	FGFR2
DE_Maf	52wk	DOWN	GO_Biological_Process_2025	Positive Regulation of Bone Mineralization (GO:0030501)	1938-01-01	0.0925469	0.194216	-0.711715	10.7632	25.6169	NELL1
DE_Maf	52wk	DOWN	GO_Biological_Process_2025	Regulation of Cell Differentiation (GO:0045595)	2/201	0.0930757	0.194216	-0.711715	4.05087	9.61814	NELL1;FGFR2
DE_Maf	52wk	DOWN	GO_Biological_Process_2025	Regulation of Potassium Ion Transport (GO:0043266)	1938-01-01	0.0925469	0.194216	-0.711715	10.7632	25.6169	CACNA1D
DE_Maf	52wk	DOWN	GO_Biological_Process_2025	Positive Regulation of Actin Filament Polymerization (GO:0030838)	1941-01-01	0.0994847	0.194216	-0.711715	9.9545	22.9725	TENM1
DE_Maf	52wk	DOWN	GO_Biological_Process_2025	Odontogenesis (GO:0042476)	1941-01-01	0.0994847	0.194216	-0.711715	9.9545	22.9725	FGFR2
DE_Maf	52wk	DOWN	GO_Biological_Process_2025	Regulation of Potassium Ion Transmembrane Transport (GO:1901379)	1940-01-01	0.0971779	0.194216	-0.711715	10.2103	23.8023	CACNA1D
DE_Maf	52wk	DOWN	GO_Biological_Process_2025	Fibroblast Growth Factor Receptor Signaling Pathway (GO:0008543)	1940-01-01	0.0971779	0.194216	-0.711715	10.2103	23.8023	FGFR2
DE_Maf	52wk	DOWN	GO_Biological_Process_2025	Regulation of Filopodium Assembly (GO:0051489)	1940-01-01	0.0971779	0.194216	-0.711715	10.2103	23.8023	TENM1
DE_Maf	52wk	DOWN	GO_Biological_Process_2025	Positive Regulation of Lipid Biosynthetic Process (GO:0046889)	1940-01-01	0.0971779	0.194216	-0.711715	10.2103	23.8023	ZBTB20
DE_Maf	52wk	DOWN	GO_Biological_Process_2025	Regulation of Monoatomic Ion Transmembrane Transporter Activity (GO:0032412)	1941-01-01	0.0994847	0.194216	-0.711715	9.9545	22.9725	CACNA1D
DE_Maf	52wk	DOWN	GO_Biological_Process_2025	Positive Regulation of Receptor Signaling Pathway via JAK-STAT (GO:0046427)	1938-01-01	0.0925469	0.194216	-0.711715	10.7632	25.6169	GHR
DE_Maf	52wk	DOWN	GO_Biological_Process_2025	Regulation of Intracellular Protein Transport (GO:0033157)	1938-01-01	0.0925469	0.194216	-0.711715	10.7632	25.6169	TENM1
DE_Maf	52wk	DOWN	GO_Biological_Process_2025	Axonogenesis (GO:0007409)	2/200	0.092295	0.194216	-0.711715	4.07153	9.7015	UNC5D;FGFR2
DE_Maf	52wk	DOWN	GO_Biological_Process_2025	Muscle Cell Differentiation (GO:0042692)	1937-01-01	0.0902227	0.194216	-0.711715	11.0628	26.6112	DMD
DE_Maf	52wk	DOWN	GO_Biological_Process_2025	Cellular Response to Glucose Stimulus (GO:0071333)	1937-01-01	0.0902227	0.194216	-0.711715	11.0628	26.6112	ZBTB20
DE_Maf	52wk	DOWN	GO_Biological_Process_2025	Cellular Response to Amyloid-Beta (GO:1904646)	1936-01-01	0.0878926	0.194216	-0.711715	11.3794	27.6707	CACNA1A
DE_Maf	52wk	DOWN	GO_Biological_Process_2025	Regulation of Peptidyl-Serine Phosphorylation (GO:0033135)	1938-01-01	0.0925469	0.194216	-0.711715	10.7632	25.6169	TENM1
DE_Maf	52wk	DOWN	GO_Biological_Process_2025	Response to Amyloid-Beta (GO:1904645)	1945-01-01	0.108654	0.197277	-0.704923	9.04773	20.0822	CACNA1A
DE_Maf	52wk	DOWN	GO_Biological_Process_2025	Peptidyl-Tyrosine Modification (GO:0018212)	1946-01-01	0.110932	0.200294	-0.698331	8.84622	19.4514	FGFR2
DE_Maf	52wk	DOWN	GO_Biological_Process_2025	Cell Surface Receptor Signaling Pathway via JAK-STAT (GO:0007259)	1947-01-01	0.113205	0.201047	-0.696703	8.65348	18.8521	GHR
DE_Maf	52wk	DOWN	GO_Biological_Process_2025	Stem Cell Differentiation (GO:0048863)	1947-01-01	0.113205	0.201047	-0.696703	8.65348	18.8521	FGFR2
DE_Maf	52wk	DOWN	GO_Biological_Process_2025	Intracellular Glucose Homeostasis (GO:0001678)	1947-01-01	0.113205	0.201047	-0.696703	8.65348	18.8521	ZBTB20
DE_Maf	52wk	DOWN	GO_Biological_Process_2025	Nuclear Receptor-Mediated Steroid Hormone Signaling Pathway (GO:0030518)	1948-01-01	0.115471	0.201764	-0.695155	8.46894	18.2822	UBE3A
DE_Maf	52wk	DOWN	GO_Biological_Process_2025	Blood Circulation (GO:0008015)	1948-01-01	0.115471	0.201764	-0.695155	8.46894	18.2822	SGCD
DE_Maf	52wk	DOWN	GO_Biological_Process_2025	Positive Regulation of Osteoblast Differentiation (GO:0045669)	1948-01-01	0.115471	0.201764	-0.695155	8.46894	18.2822	NELL1
DE_Maf	52wk	DOWN	GO_Biological_Process_2025	Positive Regulation of Intracellular Transport (GO:0032388)	1949-01-01	0.117732	0.203527	-0.691379	8.29208	17.7396	TENM1
DE_Maf	52wk	DOWN	GO_Biological_Process_2025	Negative Regulation of TORC1 Signaling (GO:1904262)	1949-01-01	0.117732	0.203527	-0.691379	8.29208	17.7396	UBE3A
DE_Maf	52wk	DOWN	GO_Biological_Process_2025	Positive Regulation of Developmental Growth (GO:0048639)	1950-01-01	0.119988	0.206328	-0.685442	8.12245	17.2226	GHR
DE_Maf	52wk	DOWN	GO_Biological_Process_2025	Cardiac Muscle Tissue Development (GO:0048738)	1951-01-01	0.122237	0.206912	-0.684214	7.9596	16.7294	SGCD
DE_Maf	52wk	DOWN	GO_Biological_Process_2025	Response to Glucose (GO:0009749)	1951-01-01	0.122237	0.206912	-0.684214	7.9596	16.7294	ZBTB20
DE_Maf	52wk	DOWN	GO_Biological_Process_2025	Regulation of Ubiquitin-Dependent Protein Catabolic Process (GO:2000058)	1951-01-01	0.122237	0.206912	-0.684214	7.9596	16.7294	UBE3A
DE_Maf	52wk	DOWN	GO_Biological_Process_2025	Nervous System Development (GO:0007399)	3/480	0.12343	0.207849	-0.682252	2.55136	5.33765	TENM1;NELL1;IGF2BP3
DE_Maf	52wk	DOWN	GO_Biological_Process_2025	Regulation of Smoothened Signaling Pathway (GO:0008589)	1953-01-01	0.12672	0.210122	-0.677529	7.65269	15.8088	FGFR2
DE_Maf	52wk	DOWN	GO_Biological_Process_2025	Regulation of Release of Sequestered Calcium Ion Into Cytosol (GO:0051279)	1953-01-01	0.12672	0.210122	-0.677529	7.65269	15.8088	DMD
DE_Maf	52wk	DOWN	GO_Biological_Process_2025	Negative Regulation of Protein Catabolic Process (GO:0042177)	1953-01-01	0.12672	0.210122	-0.677529	7.65269	15.8088	NELL1
DE_Maf	52wk	DOWN	GO_Biological_Process_2025	Striated Muscle Contraction (GO:0006941)	1955-01-01	0.13118	0.213167	-0.67128	7.36852	14.9668	DMD
DE_Maf	52wk	DOWN	GO_Biological_Process_2025	Regulation of Alternative mRNA Splicing, via Spliceosome (GO:0000381)	1955-01-01	0.13118	0.213167	-0.67128	7.36852	14.9668	KHDRBS2
DE_Maf	52wk	DOWN	GO_Biological_Process_2025	Cell Surface Receptor Signaling Pathway via STAT (GO:0097696)	1955-01-01	0.13118	0.213167	-0.67128	7.36852	14.9668	GHR
DE_Maf	52wk	DOWN	GO_Biological_Process_2025	Regulation of Receptor Signaling Pathway via JAK-STAT (GO:0046425)	1955-01-01	0.13118	0.213167	-0.67128	7.36852	14.9668	GHR
DE_Maf	52wk	DOWN	GO_Biological_Process_2025	Receptor Internalization (GO:0031623)	1956-01-01	0.133401	0.214631	-0.668308	7.23418	14.5725	GHR
DE_Maf	52wk	DOWN	GO_Biological_Process_2025	Cellular Response to Fibroblast Growth Factor Stimulus (GO:0044344)	1956-01-01	0.133401	0.214631	-0.668308	7.23418	14.5725	FGFR2
DE_Maf	52wk	DOWN	GO_Biological_Process_2025	mRNA Stabilization (GO:0048255)	1957-01-01	0.135617	0.217121	-0.663298	7.10464	14.1945	IGF2BP3
DE_Maf	52wk	DOWN	GO_Biological_Process_2025	Peptidyl-Tyrosine Phosphorylation (GO:0018108)	1958-01-01	0.137828	0.217447	-0.662647	6.97965	13.8319	FGFR2
DE_Maf	52wk	DOWN	GO_Biological_Process_2025	Mesenchymal Cell Differentiation (GO:0048762)	1958-01-01	0.137828	0.217447	-0.662647	6.97965	13.8319	FGFR2
DE_Maf	52wk	DOWN	GO_Biological_Process_2025	Regulation of Calcium Ion Transport (GO:0051924)	1958-01-01	0.137828	0.217447	-0.662647	6.97965	13.8319	CACNA1D
DE_Maf	52wk	DOWN	GO_Biological_Process_2025	Regulation of Bone Mineralization (GO:0030500)	1959-01-01	0.140033	0.219858	-0.657858	6.85897	13.4839	NELL1
DE_Maf	52wk	DOWN	GO_Biological_Process_2025	Positive Regulation of Cell Cycle (GO:0045787)	1960-01-01	0.142232	0.221174	-0.655265	6.74237	13.1496	FGFR2
DE_Maf	52wk	DOWN	GO_Biological_Process_2025	Protein Targeting to Mitochondrion (GO:0006626)	1960-01-01	0.142232	0.221174	-0.655265	6.74237	13.1496	IMMP1L
DE_Maf	52wk	DOWN	GO_Biological_Process_2025	Chloride Transmembrane Transport (GO:1902476)	1965-01-01	0.153147	0.235889	-0.627292	6.21406	11.6598	SLC12A5
DE_Maf	52wk	DOWN	GO_Biological_Process_2025	Protein Autoubiquitination (GO:0051865)	1965-01-01	0.153147	0.235889	-0.627292	6.21406	11.6598	UBE3A
DE_Maf	52wk	DOWN	GO_Biological_Process_2025	Chordate Embryonic Development (GO:0043009)	1967-01-01	0.157474	0.241411	-0.617243	6.02515	11.1375	FGFR2
DE_Maf	52wk	DOWN	GO_Biological_Process_2025	Positive Regulation of Intracellular Protein Transport (GO:0090316)	1969-01-01	0.16178	0.246848	-0.607571	5.84735	10.6511	TENM1
DE_Maf	52wk	DOWN	GO_Biological_Process_2025	Negative Regulation of TOR Signaling (GO:0032007)	1970-01-01	0.163925	0.248951	-0.603885	5.76232	10.4203	UBE3A
DE_Maf	52wk	DOWN	GO_Biological_Process_2025	Regulation of Actin Filament Polymerization (GO:0030833)	1971-01-01	0.166064	0.249865	-0.602294	5.67971	10.1972	TENM1
DE_Maf	52wk	DOWN	GO_Biological_Process_2025	Positive Regulation of Protein Polymerization (GO:0032273)	1971-01-01	0.166064	0.249865	-0.602294	5.67971	10.1972	TENM1
DE_Maf	52wk	DOWN	GO_Biological_Process_2025	Embryonic Organ Development (GO:0048568)	1973-01-01	0.170327	0.25162	-0.599255	5.52139	9.77304	FGFR2
DE_Maf	52wk	DOWN	GO_Biological_Process_2025	Positive Regulation of Protein Transport (GO:0051222)	1973-01-01	0.170327	0.25162	-0.599255	5.52139	9.77304	TENM1
DE_Maf	52wk	DOWN	GO_Biological_Process_2025	Negative Regulation of Epithelial Cell Proliferation (GO:0050680)	1973-01-01	0.170327	0.25162	-0.599255	5.52139	9.77304	FGFR2
DE_Maf	52wk	DOWN	GO_Biological_Process_2025	Monoatomic Anion Transmembrane Transport (GO:0098656)	1972-01-01	0.168199	0.25162	-0.599255	5.59944	9.98161	SLC12A5
DE_Maf	52wk	DOWN	GO_Biological_Process_2025	Positive Regulation of Cytoskeleton Organization (GO:0051495)	1974-01-01	0.172451	0.253604	-0.595844	5.44548	9.57121	TENM1
DE_Maf	52wk	DOWN	GO_Biological_Process_2025	Cell Surface Receptor Protein Tyrosine Kinase Signaling Pathway (GO:0007169)	2/296	0.174281	0.254077	-0.595034	2.72872	4.76731	GHR;FGFR2
DE_Maf	52wk	DOWN	GO_Biological_Process_2025	Positive Regulation of Cell Differentiation (GO:0045597)	2/297	0.175192	0.254077	-0.595034	2.71934	4.73674	NELL1;DMD
DE_Maf	52wk	DOWN	GO_Biological_Process_2025	Gland Development (GO:0048732)	1975-01-01	0.174569	0.254077	-0.595034	5.37162	9.37582	FGFR2
DE_Maf	52wk	DOWN	GO_Biological_Process_2025	Regulation of Neuron Differentiation (GO:0045664)	1976-01-01	0.176682	0.254077	-0.595034	5.29973	9.18659	DMD
DE_Maf	52wk	DOWN	GO_Biological_Process_2025	Positive Regulation of Protein Ubiquitination (GO:0031398)	1976-01-01	0.176682	0.254077	-0.595034	5.29973	9.18659	UBE3A
DE_Maf	52wk	DOWN	GO_Biological_Process_2025	Positive Regulation of Protein Modification by Small Protein Conjugation or Removal (GO:1903322)	1979-01-01	0.182988	0.261987	-0.58172	5.09513	8.65323	UBE3A
DE_Maf	52wk	DOWN	GO_Biological_Process_2025	Regulation of Catabolic Process (GO:0009894)	1981-01-01	0.187166	0.266794	-0.573824	4.96725	8.32391	UBE3A
DE_Maf	52wk	DOWN	GO_Biological_Process_2025	Inorganic Anion Transmembrane Transport (GO:0098661)	1982-01-01	0.189247	0.268582	-0.570922	4.90568	8.16649	SLC12A5
DE_Maf	52wk	DOWN	GO_Biological_Process_2025	Monoatomic Cation Homeostasis (GO:0055080)	1984-01-01	0.193394	0.273274	-0.563402	4.78699	7.86515	SLC12A5
DE_Maf	52wk	DOWN	GO_Biological_Process_2025	Regulation of Cell Division (GO:0051302)	1985-01-01	0.195459	0.273812	-0.562548	4.72976	7.72087	FGFR2
DE_Maf	52wk	DOWN	GO_Biological_Process_2025	Cell Morphogenesis Involved in Neuron Differentiation (GO:0048667)	1985-01-01	0.195459	0.273812	-0.562548	4.72976	7.72087	FGFR2
DE_Maf	52wk	DOWN	GO_Biological_Process_2025	Epidermis Development (GO:0008544)	1986-01-01	0.19752	0.27551	-0.559862	4.67388	7.58065	FGFR2
DE_Maf	52wk	DOWN	GO_Biological_Process_2025	Positive Regulation of Biosynthetic Process (GO:0009891)	1987-01-01	0.199575	0.276008	-0.559078	4.6193	7.44431	ZBTB20
DE_Maf	52wk	DOWN	GO_Biological_Process_2025	Sodium Ion Transmembrane Transport (GO:0035725)	1987-01-01	0.199575	0.276008	-0.559078	4.6193	7.44431	SCN9A
DE_Maf	52wk	DOWN	GO_Biological_Process_2025	Positive Regulation of Canonical Wnt Signaling Pathway (GO:0090263)	1989-01-01	0.20367	0.279294	-0.553938	4.51386	7.18271	FGFR2
DE_Maf	52wk	DOWN	GO_Biological_Process_2025	Cellular Response to Hormone Stimulus (GO:0032870)	1989-01-01	0.20367	0.279294	-0.553938	4.51386	7.18271	GHR
DE_Maf	52wk	DOWN	GO_Biological_Process_2025	Chloride Transport (GO:0006821)	1990-01-01	0.20571	0.279731	-0.55326	4.46292	7.05717	SLC12A5
DE_Maf	52wk	DOWN	GO_Biological_Process_2025	Positive Regulation of Plasma Membrane Bounded Cell Projection Assembly (GO:0120034)	1990-01-01	0.20571	0.279731	-0.55326	4.46292	7.05717	TENM1
DE_Maf	52wk	DOWN	GO_Biological_Process_2025	Protein K48-linked Ubiquitination (GO:0070936)	1991-01-01	0.207744	0.28132	-0.550799	4.41311	6.93498	UBE3A
DE_Maf	52wk	DOWN	GO_Biological_Process_2025	Regulation of Epithelial Cell Proliferation (GO:0050678)	1993-01-01	0.211798	0.28562	-0.544212	4.31674	6.70011	FGFR2
[truncated: 26,954 more rows]

## Sheet: 52W UP
Cell type	Timepoint	Direction	Gene_set	Term	Overlap	P-value	Adjusted P-value	-LOG10(Adjusted P-value)	Odds Ratio	Combined Score	Genes
MN_Chat	52wk	UP	GO_Biological_Process_2025	Cell-Cell Adhesion via Plasma-Membrane Adhesion Molecules (GO:0098742)	13/171	5.87664e-09	7.47509e-06	5.12638	9.57157	181.403	PTPRT;GRID2;NLGN1;CADM1;NRXN1;CDH8;ROBO1;CDH6;PTPRD;ALCAM;LRRC4C;CDH18;ADGRL3
MN_Chat	52wk	UP	GO_Biological_Process_2025	Neuron Projection Morphogenesis (GO:0048812)	11/157	2.07069e-07	0.000131696	3.88043	8.66747	133.394	CNTNAP2;FARP1;NLGN1;ALCAM;CTTN;DCC;NRXN1;NRCAM;CTNNA2;MAPK8IP2;NEFH
MN_Chat	52wk	UP	GO_Biological_Process_2025	Synapse Organization (GO:0050808)	10/144	8.14391e-07	0.000345302	3.4618	8.54044	119.744	CDH6;PTPRD;FARP1;NLGN1;DCTN1;NRXN1;SNCG;NRCAM;LRRC4C;ADGRL3
MN_Chat	52wk	UP	GO_Biological_Process_2025	Synapse Assembly (GO:0007416)	1987-08-01	1.27624e-06	0.000405845	3.39164	11.4879	155.908	GABRA2;PTPRD;FARP1;GRID2;NLGN1;NRXN1;NRCAM;ADGRL3
MN_Chat	52wk	UP	GO_Biological_Process_2025	Cell Junction Assembly (GO:0034329)	8/101	3.96141e-06	0.00100778	2.99663	9.75158	121.299	CDH6;FARP1;NLGN1;NRXN1;NRCAM;CDH8;CDH18;ADGRL3
MN_Chat	52wk	UP	GO_Biological_Process_2025	Regulation of Neuron Projection Development (GO:0010975)	10/176	5.00444e-06	0.00106094	2.97431	6.88288	84.0068	SNX3;KANK1;CAMK1D;DCC;SEMA3A;STMN2;ABL2;CSMD3;CTNNA2;LRRC4C
MN_Chat	52wk	UP	GO_Biological_Process_2025	Synaptic Vesicle Localization (GO:0097479)	2025-03-06	1.45288e-05	0.00217144	2.66325	110.698	1233.11	NLGN1;NRXN1;SYNDIG1
MN_Chat	52wk	UP	GO_Biological_Process_2025	Synaptic Vesicle Clustering (GO:0097091)	2025-03-06	1.45288e-05	0.00217144	2.66325	110.698	1233.11	NLGN1;NRXN1;SYNDIG1
MN_Chat	52wk	UP	GO_Biological_Process_2025	Positive Regulation of Synapse Assembly (GO:0051965)	1935-05-01	1.53639e-05	0.00217144	2.66325	18.6328	206.516	PTPRD;NLGN1;GRID2;NRXN1;SYNDIG1
MN_Chat	52wk	UP	GO_Biological_Process_2025	Positive Regulation of Cell Junction Assembly (GO:1901890)	1965-06-01	2.76679e-05	0.00347098	2.45955	11.417	119.824	PTPRD;CNTNAP2;GRID2;NLGN1;NRXN1;SYNDIG1
MN_Chat	52wk	UP	GO_Biological_Process_2025	Calcium-Dependent Cell-Cell Adhesion via Plasma Membrane Cell Adhesion Molecules (GO:0016339)	1940-05-01	3.00163e-05	0.00347098	2.45955	15.9669	166.276	CDH6;NLGN1;NRXN1;CDH8;CDH18
MN_Chat	52wk	UP	GO_Biological_Process_2025	Presynaptic Membrane Assembly (GO:0097105)	2025-03-08	4.01374e-05	0.00425456	2.37115	66.4123	672.305	PTPRD;NLGN1;NRXN1
MN_Chat	52wk	UP	GO_Biological_Process_2025	Presynaptic Membrane Organization (GO:0097090)	2025-03-09	5.98029e-05	0.00585148	2.23273	55.3408	538.159	PTPRD;NLGN1;NRXN1
MN_Chat	52wk	UP	GO_Biological_Process_2025	Regulation of Trans-Synaptic Signaling (GO:0099177)	1947-05-01	6.6463e-05	0.00603864	2.21906	13.301	127.941	PPP3CA;NLGN1;GRID2;GRIN3A;LRRC4C
MN_Chat	52wk	UP	GO_Biological_Process_2025	Positive Regulation of Nervous System Development (GO:0051962)	1951-05-01	9.88336e-05	0.00785727	2.10473	12.142	111.974	PTPRD;GRID2;NLGN1;NRXN1;SYNDIG1
MN_Chat	52wk	UP	GO_Biological_Process_2025	Modulation of Chemical Synaptic Transmission (GO:0050804)	7/117	9.83695e-05	0.00785727	2.10473	7.16655	66.1241	PPP3CA;GRID2;NLGN1;GRIN3A;MCTP1;MAPK8IP2;LRRC4C
MN_Chat	52wk	UP	GO_Biological_Process_2025	Neuron Projection Development (GO:0031175)	9/206	0.000116602	0.00845672	2.0728	5.18145	46.9271	PTPRT;CNTNAP2;NLGN1;CTTN;NRXN1;MICALL1;STMN2;NEFH;GPM6B
MN_Chat	52wk	UP	GO_Biological_Process_2025	Negative Regulation of Neuron Projection Development (GO:0010977)	1954-05-01	0.00013016	0.00845672	2.0728	11.3969	101.965	KANK1;NLGN1;DCC;SEMA3A;STMN2
MN_Chat	52wk	UP	GO_Biological_Process_2025	Cell Morphogenesis Involved in Neuron Differentiation (GO:0048667)	1985-06-01	0.000126071	0.00845672	2.0728	8.51798	76.4801	FARP1;DCC;NRCAM;CTNNA2;MAPK8IP2;NEFH
MN_Chat	52wk	UP	GO_Biological_Process_2025	Nervous System Development (GO:0007399)	14/480	0.000132967	0.00845672	2.0728	3.46066	30.8878	CHRM2;FARP1;NLGN1;SEMA6A;DCTN1;NRXN1;NRG1;ROBO1;PTPRD;ADAM23;NRCAM;MDGA2;GPM6B;ADGRL3
MN_Chat	52wk	UP	GO_Biological_Process_2025	Neuron Migration (GO:0001764)	1960-05-01	0.000215102	0.0130291	1.88509	10.1505	85.7147	AUTS2;DCC;SEMA3A;NRCAM;ADGRL3
MN_Chat	52wk	UP	GO_Biological_Process_2025	Regulation of Developmental Growth (GO:0048638)	1934-04-01	0.000248544	0.0138589	1.85827	14.8225	123.025	GHR;CTTN;NRCAM;PLCB1
MN_Chat	52wk	UP	GO_Biological_Process_2025	Neuron Cell-Cell Adhesion (GO:0007158)	2025-03-14	0.000250594	0.0138589	1.85827	30.1783	250.228	NLGN1;NRXN1;NCAM2
MN_Chat	52wk	UP	GO_Biological_Process_2025	Regulation of Synapse Assembly (GO:0051963)	1964-05-01	0.000291618	0.0154557	1.81091	9.4604	77.0083	PTPRD;GRID2;NLGN1;NRXN1;SYNDIG1
MN_Chat	52wk	UP	GO_Biological_Process_2025	Plasma Membrane Bounded Cell Projection Organization (GO:0120036)	7/141	0.000312304	0.01589	1.79888	5.87582	47.4269	PTPRT;CNTNAP2;NLGN1;CTTN;NRXN1;MICALL1;STMN2
MN_Chat	52wk	UP	GO_Biological_Process_2025	Presynapse Assembly (GO:0099054)	2025-03-16	0.000380396	0.0186101	1.73025	25.5329	201.053	PTPRD;NLGN1;NRXN1
MN_Chat	52wk	UP	GO_Biological_Process_2025	Heparan Sulfate Proteoglycan Biosynthetic Process (GO:0015012)	2025-03-17	0.000458826	0.0208438	1.68102	23.7079	182.239	CSGALNACT1;EXT1;NDST4
MN_Chat	52wk	UP	GO_Biological_Process_2025	Synaptic Membrane Adhesion (GO:0099560)	2025-03-17	0.000458826	0.0208438	1.68102	23.7079	182.239	CDH6;PTPRD;LRRC4C
MN_Chat	52wk	UP	GO_Biological_Process_2025	Axon Guidance (GO:0007411)	7/152	0.000491493	0.0213763	1.67007	5.42703	41.3435	ALCAM;SEMA6A;DCC;NFIB;NRXN1;SEMA3A;NRCAM
MN_Chat	52wk	UP	GO_Biological_Process_2025	Axonogenesis (GO:0007409)	8/200	0.000504158	0.0213763	1.67007	4.69971	35.6831	SEMA6A;AUTS2;DCC;NRXN1;SEMA3A;NRCAM;CTNNA2;NEFH
MN_Chat	52wk	UP	GO_Biological_Process_2025	Heterophilic Cell-Cell Adhesion via Plasma Membrane Cell Adhesion Molecules (GO:0007157)	1942-04-01	0.000566827	0.0232582	1.63342	11.6972	87.4421	NLGN1;GRID2;CADM1;NRXN1
MN_Chat	52wk	UP	GO_Biological_Process_2025	Neural Crest Cell Development (GO:0014032)	1943-04-01	0.000620558	0.0246672	1.60788	11.3967	84.1635	SEMA6A;SEMA3A;NRG1;TAPT1
MN_Chat	52wk	UP	GO_Biological_Process_2025	Learning (GO:0007612)	1944-04-01	0.000677803	0.0261262	1.58292	11.1112	81.0748	CNTNAP2;ATXN1;NRXN1;MAPK8IP2
MN_Chat	52wk	UP	GO_Biological_Process_2025	Regulation of Signal Transduction (GO:0009966)	8/211	0.000716525	0.0268065	1.57176	4.44256	32.169	SNX3;KCTD8;TSPAN15;PGAP1;DTX1;MAPK8IP2;PLCB1;YWHAG
MN_Chat	52wk	UP	GO_Biological_Process_2025	Postsynaptic Density Protein 95 Clustering (GO:0097119)	2025-02-05	0.000808844	0.027075	1.56743	73.3889	522.522	NLGN1;NRXN1
MN_Chat	52wk	UP	GO_Biological_Process_2025	Postsynaptic Membrane Assembly (GO:0097104)	2025-02-05	0.000808844	0.027075	1.56743	73.3889	522.522	NLGN1;NRXN1
MN_Chat	52wk	UP	GO_Biological_Process_2025	Cerebellar Granule Cell Differentiation (GO:0021707)	2025-02-05	0.000808844	0.027075	1.56743	73.3889	522.522	GRID2;NRXN1
MN_Chat	52wk	UP	GO_Biological_Process_2025	Glutamatergic Neuron Differentiation (GO:1905962)	2025-02-05	0.000808844	0.027075	1.56743	73.3889	522.522	GRID2;NRXN1
MN_Chat	52wk	UP	GO_Biological_Process_2025	Brain Development (GO:0007420)	7/170	0.000952908	0.0310795	1.50753	4.82331	33.5509	CNTNAP2;ATXN1;NFIB;NRCAM;NRG1;CTNNA2;RBBP7
MN_Chat	52wk	UP	GO_Biological_Process_2025	Diacylglycerol Metabolic Process (GO:0046339)	2025-03-22	0.00100492	0.0319565	1.49544	17.4646	120.555	DGKG;DGKB;PLCE1
MN_Chat	52wk	UP	GO_Biological_Process_2025	Phosphatidylinositol-Mediated Signaling (GO:0048015)	2025-03-23	0.00114796	0.0356149	1.44837	16.5905	112.314	PLCB4;PLCE1;PLCB1
MN_Chat	52wk	UP	GO_Biological_Process_2025	Negative Regulation of Cell Projection Organization (GO:0031345)	1951-04-01	0.00118755	0.0356753	1.44763	9.45302	63.6743	KANK1;DCC;SEMA3A;STMN2
MN_Chat	52wk	UP	GO_Biological_Process_2025	Negative Regulation of Dendritic Spine Development (GO:0061000)	2025-02-06	0.00120601	0.0356753	1.44763	55.0389	369.886	NLGN1;GRIN3A
MN_Chat	52wk	UP	GO_Biological_Process_2025	Stress Granule Assembly (GO:0034063)	2025-03-25	0.00147108	0.0406872	1.39054	15.0808	98.353	DDX6;DDX3X;G3BP2
MN_Chat	52wk	UP	GO_Biological_Process_2025	Calcium-Mediated Signaling (GO:0019722)	1991-05-01	0.00146025	0.0406872	1.39054	6.48141	42.3181	PPP3CA;MCTP1;PLCE1;CALM1;SLC8A1
MN_Chat	52wk	UP	GO_Biological_Process_2025	Plasma Membrane Bounded Cell Projection Morphogenesis (GO:0120039)	1954-04-01	0.00147139	0.0406872	1.39054	8.88449	57.9406	CNTNAP2;NLGN1;CTTN;NRXN1
MN_Chat	52wk	UP	GO_Biological_Process_2025	Heparan Sulfate Proteoglycan Biosynthetic Process, Chain Elongation (GO:0015014)	2025-02-07	0.00167831	0.041054	1.38664	44.0289	281.343	EXT1;NDST4
MN_Chat	52wk	UP	GO_Biological_Process_2025	Postsynapse Assembly (GO:0099068)	2025-02-07	0.00167831	0.041054	1.38664	44.0289	281.343	NLGN1;NRXN1
MN_Chat	52wk	UP	GO_Biological_Process_2025	Intermediate Filament Bundle Assembly (GO:0045110)	2025-02-07	0.00167831	0.041054	1.38664	44.0289	281.343	NEFL;NEFH
MN_Chat	52wk	UP	GO_Biological_Process_2025	Cell-Cell Adhesion Mediated by Cadherin (GO:0044331)	2025-03-26	0.0016519	0.041054	1.38664	14.4243	92.3998	CDH6;CDH8;CDH18
MN_Chat	52wk	UP	GO_Biological_Process_2025	Positive Regulation of Protein K63-linked Ubiquitination (GO:1902523)	2025-02-07	0.00167831	0.041054	1.38664	44.0289	281.343	DDX3X;UBE2V2
MN_Chat	52wk	UP	GO_Biological_Process_2025	Neurotransmitter-Gated Ion Channel Clustering (GO:0072578)	2025-02-07	0.00167831	0.041054	1.38664	44.0289	281.343	NLGN1;NRXN1
MN_Chat	52wk	UP	GO_Biological_Process_2025	Negative Regulation of Cell Motility (GO:2000146)	6/139	0.00172926	0.0415023	1.38193	5.04571	32.091	PTPRT;KANK1;TMEFF2;MCTP1;RBBP7;ROBO1
MN_Chat	52wk	UP	GO_Biological_Process_2025	Response to Calcium Ion (GO:0051592)	1995-05-01	0.00176711	0.0416252	1.38064	6.19209	39.248	CPNE8;PPP3CA;NLGN1;NRXN1;CALM1
MN_Chat	52wk	UP	GO_Biological_Process_2025	Regulation of Extent of Cell Growth (GO:0061387)	2025-02-08	0.00222437	0.0471566	1.32646	36.6889	224.106	CTTN;NRCAM
MN_Chat	52wk	UP	GO_Biological_Process_2025	Postsynaptic Density Organization (GO:0097106)	2025-02-08	0.00222437	0.0471566	1.32646	36.6889	224.106	NLGN1;NRXN1
MN_Chat	52wk	UP	GO_Biological_Process_2025	Neuronal Ion Channel Clustering (GO:0045161)	2025-02-08	0.00222437	0.0471566	1.32646	36.6889	224.106	CNTNAP2;NRCAM
MN_Chat	52wk	UP	GO_Biological_Process_2025	Negative Regulation of Protein Kinase Activity (GO:0006469)	1960-04-01	0.00217488	0.0471566	1.32646	7.93018	48.6182	PTPRT;REXO2;SLC8A1;YWHAG
MN_Chat	52wk	UP	GO_Biological_Process_2025	Lipid Phosphorylation (GO:0046834)	2025-02-08	0.00222437	0.0471566	1.32646	36.6889	224.106	DGKG;DGKB
MN_Chat	52wk	UP	GO_Biological_Process_2025	Positive Regulation of Synaptic Transmission, GABAergic (GO:0032230)	2025-02-08	0.00222437	0.0471566	1.32646	36.6889	224.106	NLGN1;NRXN1
MN_Chat	52wk	UP	GO_Biological_Process_2025	Chemical Synaptic Transmission (GO:0007268)	8/260	0.00268686	0.0560276	1.2516	3.56979	21.1309	CHRM2;GABRA2;GRID2;GRIN3A;CACNB4;NRXN1;SNCG;PDE7B
MN_Chat	52wk	UP	GO_Biological_Process_2025	Regulation of ER to Golgi Vesicle-Mediated Transport (GO:0060628)	2025-02-09	0.00284282	0.0573979	1.2411	31.446	184.367	PGAP1;STX18
MN_Chat	52wk	UP	GO_Biological_Process_2025	Regulation of NMDA Receptor Activity (GO:2000310)	2025-02-09	0.00284282	0.0573979	1.2411	31.446	184.367	NLGN1;MAPK8IP2
MN_Chat	52wk	UP	GO_Biological_Process_2025	Axon Development (GO:0061564)	5/107	0.00297137	0.0590559	1.22874	5.46029	31.7719	DCC;NRCAM;CTNNA2;NEFH;GPM6B
MN_Chat	52wk	UP	GO_Biological_Process_2025	Cell-Cell Junction Assembly (GO:0007043)	1967-04-01	0.00325436	0.0636853	1.19596	7.04655	40.3609	CDH6;PATJ;CDH8;CDH18
MN_Chat	52wk	UP	GO_Biological_Process_2025	Cortical Cytoskeleton Organization (GO:0030865)	1933-03-01	0.00330852	0.0637642	1.19542	11.0547	63.1365	KANK1;NLGN1;FMNL2
MN_Chat	52wk	UP	GO_Biological_Process_2025	Neuron Development (GO:0048666)	6/159	0.00338594	0.0642824	1.19191	4.38168	24.9236	PTPRT;CNTNAP2;NLGN1;NRXN1;MICALL1;STMN2
MN_Chat	52wk	UP	GO_Biological_Process_2025	Negative Regulation of Developmental Process (GO:0051093)	5/111	0.00347974	0.0650916	1.18648	5.25317	29.7371	KANK1;GRIN3A;DCC;NFIB;RBBP7
MN_Chat	52wk	UP	GO_Biological_Process_2025	Adherens Junction Organization (GO:0034332)	1935-03-01	0.00391646	0.0690989	1.16053	10.3628	57.4364	CDH6;CDH8;CDH18
MN_Chat	52wk	UP	GO_Biological_Process_2025	Cellular Response to Heat (GO:0034605)	1936-03-01	0.00424421	0.0690989	1.16053	10.0482	54.8855	YWHAE;HSP90AA1;RBBP7
MN_Chat	52wk	UP	GO_Biological_Process_2025	Dendrite Morphogenesis (GO:0048813)	1935-03-01	0.00391646	0.0690989	1.16053	10.3628	57.4364	FARP1;CTNNA2;MAPK8IP2
MN_Chat	52wk	UP	GO_Biological_Process_2025	Positive Regulation of Cell Projection Organization (GO:0031346)	5/115	0.00404781	0.0690989	1.16053	5.06112	27.8846	CHODL;SNX3;CAMK1D;STMN2;ROBO1
MN_Chat	52wk	UP	GO_Biological_Process_2025	Polysaccharide Biosynthetic Process (GO:0000271)	2025-02-11	0.00429152	0.0690989	1.16053	24.4556	133.31	EXT1;NDST4
MN_Chat	52wk	UP	GO_Biological_Process_2025	Regulation of Sequestering of Calcium Ion (GO:0051282)	2025-02-11	0.00429152	0.0690989	1.16053	24.4556	133.31	DIAPH1;ANXA6
MN_Chat	52wk	UP	GO_Biological_Process_2025	Excitatory Synapse Assembly (GO:1904861)	2025-02-11	0.00429152	0.0690989	1.16053	24.4556	133.31	GRID2;NLGN1
MN_Chat	52wk	UP	GO_Biological_Process_2025	Positive Regulation of Oxidoreductase Activity (GO:0051353)	2025-02-11	0.00429152	0.0690989	1.16053	24.4556	133.31	ABL2;SIRT3
MN_Chat	52wk	UP	GO_Biological_Process_2025	Insulin-Like Growth Factor Receptor Signaling Pathway (GO:0048009)	2025-02-11	0.00429152	0.0690989	1.16053	24.4556	133.31	GHR;PLCB1
MN_Chat	52wk	UP	GO_Biological_Process_2025	Negative Regulation of Plasma Membrane Bounded Cell Projection Assembly (GO:0120033)	1936-03-01	0.00424421	0.0690989	1.16053	10.0482	54.8855	KANK1;NRXN1;CEP97
MN_Chat	52wk	UP	GO_Biological_Process_2025	Glutamate Receptor Signaling Pathway (GO:0007215)	1936-03-01	0.00424421	0.0690989	1.16053	10.0482	54.8855	GRID2;GRIN3A;PLCB1
MN_Chat	52wk	UP	GO_Biological_Process_2025	Regulation of Cell Migration (GO:0030334)	11/479	0.00454019	0.0715552	1.14536	2.65969	14.3485	PTPRT;KANK1;HSPA8;PPP3CA;TMEFF2;MCTP1;PDGFD;SEMA3A;RBBP7;CTNNA2;ROBO1
MN_Chat	52wk	UP	GO_Biological_Process_2025	Calcium Ion Transmembrane Import Into Cytosol (GO:0097553)	1974-04-01	0.00465123	0.0715552	1.14536	6.33965	34.0479	PLCB4;PLCE1;PLCB1;SLC8A1
MN_Chat	52wk	UP	GO_Biological_Process_2025	Negative Regulation of Transport (GO:0051051)	1938-03-01	0.00494844	0.0715552	1.14536	9.4731	50.2897	SNX3;MCTP1;NRG1
MN_Chat	52wk	UP	GO_Biological_Process_2025	Positive Regulation of Bone Mineralization (GO:0030501)	1938-03-01	0.00494844	0.0715552	1.14536	9.4731	50.2897	PPP3CA;SLC8A1;GPM6B
MN_Chat	52wk	UP	GO_Biological_Process_2025	Membrane Assembly (GO:0071709)	1938-03-01	0.00494844	0.0715552	1.14536	9.4731	50.2897	PTPRD;NLGN1;NRXN1
MN_Chat	52wk	UP	GO_Biological_Process_2025	Regulation of Axonogenesis (GO:0050770)	1938-03-01	0.00494844	0.0715552	1.14536	9.4731	50.2897	CHODL;LRRC4C;ROBO1
MN_Chat	52wk	UP	GO_Biological_Process_2025	Regulation of Neuron Differentiation (GO:0045664)	1976-04-01	0.00511406	0.0715552	1.14536	6.16292	32.5141	NLGN1;DTX1;NRCAM;YWHAG
MN_Chat	52wk	UP	GO_Biological_Process_2025	Regulation of Protein K63-linked Ubiquitination (GO:1900044)	2025-02-12	0.00511912	0.0715552	1.14536	22.0089	116.092	DDX3X;UBE2V2
MN_Chat	52wk	UP	GO_Biological_Process_2025	Cell Differentiation in Hindbrain (GO:0021533)	2025-02-12	0.00511912	0.0715552	1.14536	22.0089	116.092	GRID2;NRXN1
MN_Chat	52wk	UP	GO_Biological_Process_2025	Sodium Ion Export Across Plasma Membrane (GO:0036376)	2025-02-12	0.00511912	0.0715552	1.14536	22.0089	116.092	SLC4A4;SLC8A1
MN_Chat	52wk	UP	GO_Biological_Process_2025	Glycerolipid Metabolic Process (GO:0046486)	2025-02-12	0.00511912	0.0715552	1.14536	22.0089	116.092	DGKG;DGKB
MN_Chat	52wk	UP	GO_Biological_Process_2025	Presynapse Organization (GO:0099172)	2025-02-12	0.00511912	0.0715552	1.14536	22.0089	116.092	PTPRD;NLGN1
MN_Chat	52wk	UP	GO_Biological_Process_2025	Regulation of Axon Extension (GO:0030516)	1939-03-01	0.00532535	0.0736288	1.13295	9.2095	48.2143	CTTN;SEMA3A;NRCAM
MN_Chat	52wk	UP	GO_Biological_Process_2025	Negative Regulation of Sequestering of Calcium Ion (GO:0051283)	1940-03-01	0.00571908	0.0782222	1.10667	8.96014	46.2697	PLCB4;PLCE1;PLCB1
MN_Chat	52wk	UP	GO_Biological_Process_2025	Regulation of Cell Fate Commitment (GO:0010453)	2025-02-13	0.00601384	0.0788619	1.10313	20.0071	102.31	CHD4;RBBP7
MN_Chat	52wk	UP	GO_Biological_Process_2025	Positive Regulation of Growth (GO:0045927)	1979-04-01	0.00586461	0.0788619	1.10313	5.91551	30.3987	DDX3X;NRG1;PLCB1;EIF4G2
MN_Chat	52wk	UP	GO_Biological_Process_2025	Regulation of Cell Communication by Electrical Coupling (GO:0010649)	2025-02-13	0.00601384	0.0788619	1.10313	20.0071	102.31	CALM1;SLC8A1
MN_Chat	52wk	UP	GO_Biological_Process_2025	Positive Regulation of Protein Polyubiquitination (GO:1902916)	2025-02-13	0.00601384	0.0788619	1.10313	20.0071	102.31	DDX3X;UBE2V2
MN_Chat	52wk	UP	GO_Biological_Process_2025	Negative Regulation of Cellular Component Organization (GO:0051129)	1980-04-01	0.00613023	0.0795679	1.09926	5.83737	29.7386	HSPA8;TMEFF2;DDX3X;MCTP1
MN_Chat	52wk	UP	GO_Biological_Process_2025	Positive Regulation of Ossification (GO:0045778)	1942-03-01	0.00655773	0.084257	1.07439	8.49979	42.7294	PPP3CA;SLC8A1;GPM6B
MN_Chat	52wk	UP	GO_Biological_Process_2025	Negative Regulation of Cell Migration (GO:0030336)	6/184	0.00684758	0.0848366	1.07142	3.76149	18.7467	PTPRT;KANK1;TMEFF2;MCTP1;RBBP7;ROBO1
MN_Chat	52wk	UP	GO_Biological_Process_2025	Positive Regulation of Cardiac Muscle Cell Proliferation (GO:0060045)	2025-02-14	0.00697438	0.0848366	1.07142	18.3389	91.062	NRG1;ZFPM2
MN_Chat	52wk	UP	GO_Biological_Process_2025	Regulation of AMPA Receptor Activity (GO:2000311)	2025-02-14	0.00697438	0.0848366	1.07142	18.3389	91.062	NLGN1;MAPK8IP2
MN_Chat	52wk	UP	GO_Biological_Process_2025	Regulation of Dendrite Development (GO:0050773)	1943-03-01	0.00700302	0.0848366	1.07142	8.28687	41.1146	CAMK1D;DCC;CSMD3
MN_Chat	52wk	UP	GO_Biological_Process_2025	Release of Sequestered Calcium Ion Into Cytosol (GO:0051209)	1943-03-01	0.00700302	0.0848366	1.07142	8.28687	41.1146	PLCB4;PLCE1;PLCB1
MN_Chat	52wk	UP	GO_Biological_Process_2025	Positive Regulation of Biomineral Tissue Development (GO:0070169)	1943-03-01	0.00700302	0.0848366	1.07142	8.28687	41.1146	PPP3CA;SLC8A1;GPM6B
MN_Chat	52wk	UP	GO_Biological_Process_2025	Neuron Projection Guidance (GO:0097485)	5/132	0.0072138	0.0865656	1.06265	4.37987	21.6004	SEMA6A;DCC;NRXN1;SEMA3A;NRCAM
MN_Chat	52wk	UP	GO_Biological_Process_2025	Response to Unfolded Protein (GO:0006986)	1944-03-01	0.00746585	0.0887529	1.05182	8.08434	39.5924	HSPA8;HSP90AA1;PACRG
MN_Chat	52wk	UP	GO_Biological_Process_2025	Neuromuscular Process Controlling Balance (GO:0050885)	2025-02-15	0.0079995	0.0916699	1.03777	16.9274	81.7316	NRXN1;PCDH15
MN_Chat	52wk	UP	GO_Biological_Process_2025	Regulation of Cell Fate Specification (GO:0042659)	2025-02-15	0.0079995	0.0916699	1.03777	16.9274	81.7316	CHD4;RBBP7
MN_Chat	52wk	UP	GO_Biological_Process_2025	Synaptic Vesicle Cycle (GO:0099504)	1945-03-01	0.00794636	0.0916699	1.03777	7.89146	38.1555	NLGN1;NRXN1;SYNDIG1
MN_Chat	52wk	UP	GO_Biological_Process_2025	Stem Cell Development (GO:0048864)	2025-02-15	0.0079995	0.0916699	1.03777	16.9274	81.7316	NRG1;TAPT1
MN_Chat	52wk	UP	GO_Biological_Process_2025	Generation of Neurons (GO:0048699)	6/192	0.00836181	0.0949662	1.02243	3.59824	17.2143	PTPRD;AUTS2;DCC;SEMA3A;NRCAM;ADGRL3
MN_Chat	52wk	UP	GO_Biological_Process_2025	Central Nervous System Neuron Differentiation (GO:0021953)	1946-03-01	0.00844471	0.0950591	1.02201	7.70755	36.7975	GRID2;NRXN1;MDGA2
MN_Chat	52wk	UP	GO_Biological_Process_2025	Positive Regulation of Canonical Wnt Signaling Pathway (GO:0090263)	1989-04-01	0.008887	0.0991602	1.00366	5.21692	24.6404	KANK1;DDX3X;UBE2B;RSPO2
MN_Chat	52wk	UP	GO_Biological_Process_2025	Postsynaptic Membrane Organization (GO:0001941)	2025-02-16	0.00908795	0.100521	0.997745	15.7175	73.8847	NLGN1;NRXN1
MN_Chat	52wk	UP	GO_Biological_Process_2025	Positive Regulation of Plasma Membrane Bounded Cell Projection Assembly (GO:0120034)	1990-04-01	0.00923569	0.101274	0.994502	5.156	24.1542	NLGN1;AUTS2;PLCE1;TAPT1
MN_Chat	52wk	UP	GO_Biological_Process_2025	Protein Localization to Synapse (GO:0035418)	2025-02-17	0.0102385	0.104187	0.982187	14.6689	67.207	NLGN1;NRXN1
MN_Chat	52wk	UP	GO_Biological_Process_2025	Positive Regulation of Cell Adhesion (GO:0045785)	1992-04-01	0.00995956	0.104187	0.982187	5.0383	23.2227	PPP3CA;NRG1;REXO2;YWHAG
MN_Chat	52wk	UP	GO_Biological_Process_2025	G Protein-Coupled Acetylcholine Receptor Signaling Pathway (GO:0007213)	2025-02-17	0.0102385	0.104187	0.982187	14.6689	67.207	CHRM2;PLCB1
MN_Chat	52wk	UP	GO_Biological_Process_2025	Calcineurin-Mediated Signaling (GO:0097720)	2025-02-17	0.0102385	0.104187	0.982187	14.6689	67.207	PPP3CA;CALM1
MN_Chat	52wk	UP	GO_Biological_Process_2025	Positive Regulation of Cardiac Muscle Tissue Growth (GO:0055023)	2025-02-17	0.0102385	0.104187	0.982187	14.6689	67.207	NRG1;ZFPM2
MN_Chat	52wk	UP	GO_Biological_Process_2025	Ionotropic Glutamate Receptor Signaling Pathway (GO:0035235)	2025-02-17	0.0102385	0.104187	0.982187	14.6689	67.207	GRIN3A;NRXN1
MN_Chat	52wk	UP	GO_Biological_Process_2025	Myoblast Fusion (GO:0007520)	2025-02-17	0.0102385	0.104187	0.982187	14.6689	67.207	DOCK5;ADGRB3
MN_Chat	52wk	UP	GO_Biological_Process_2025	Reg of Cardiac Muscle Contraction by Reg of the Release of Sequestered Calcium Ion (GO:0010881)	2025-02-17	0.0102385	0.104187	0.982187	14.6689	67.207	CALM1;SLC8A1
MN_Chat	52wk	UP	GO_Biological_Process_2025	Regulation of Cartilage Development (GO:0061035)	2025-02-17	0.0102385	0.104187	0.982187	14.6689	67.207	TRPS1;TAPT1
MN_Chat	52wk	UP	GO_Biological_Process_2025	Regulation of Cell Differentiation (GO:0045595)	6/201	0.0103374	0.104359	0.981471	3.43059	15.6846	PPP3CA;NLGN1;TRPS1;CHD4;RBBP7;YWHAG
MN_Chat	52wk	UP	GO_Biological_Process_2025	Negative Regulation of Macromolecule Biosynthetic Process (GO:0010558)	6/202	0.0105757	0.105924	0.975007	3.41292	15.526	TMEFF2;DDX3X;NRXN1;CHD4;RBMS3;ROBO1
MN_Chat	52wk	UP	GO_Biological_Process_2025	Neural Crest Cell Differentiation (GO:0014033)	2025-02-18	0.01145	0.112902	0.947299	13.7514	61.4655	NRG1;TAPT1
MN_Chat	52wk	UP	GO_Biological_Process_2025	Regulation of Calcium Ion Transmembrane Transporter Activity (GO:1901019)	2025-02-18	0.01145	0.112902	0.947299	13.7514	61.4655	CACNB4;CALM1
MN_Chat	52wk	UP	GO_Biological_Process_2025	Regulation of Synaptic Transmission, Glutamatergic (GO:0051966)	1952-03-01	0.0118167	0.115622	0.93696	6.76171	30.0101	NLGN1;NRXN1;MAPK8IP2
MN_Chat	52wk	UP	GO_Biological_Process_2025	Positive Regulation of Glycolytic Process (GO:0045821)	2025-02-19	0.0127211	0.122222	0.91285	12.9418	56.4845	UCHL1;SLC4A4
MN_Chat	52wk	UP	GO_Biological_Process_2025	Positive Regulation of Neuron Projection Development (GO:0010976)	1999-04-01	0.0127795	0.122222	0.91285	4.66541	20.3408	SNX3;PTPRD;CAMK1D;STMN2
MN_Chat	52wk	UP	GO_Biological_Process_2025	Positive Regulation of Purine Nucleotide Catabolic Process (GO:0033123)	2025-02-19	0.0127211	0.122222	0.91285	12.9418	56.4845	UCHL1;SLC4A4
MN_Chat	52wk	UP	GO_Biological_Process_2025	Regulation of Synaptic Transmission, GABAergic (GO:0032228)	2025-02-20	0.0140508	0.129512	0.887691	12.2222	52.1287	NLGN1;NRXN1
MN_Chat	52wk	UP	GO_Biological_Process_2025	Interleukin-1-Mediated Signaling Pathway (GO:0070498)	2025-02-20	0.0140508	0.129512	0.887691	12.2222	52.1287	PLCB1;ST18
MN_Chat	52wk	UP	GO_Biological_Process_2025	Regulation of Cardiac Conduction (GO:1903779)	2025-02-20	0.0140508	0.129512	0.887691	12.2222	52.1287	TMEM65;SLC8A1
MN_Chat	52wk	UP	GO_Biological_Process_2025	Neuromuscular Process (GO:0050905)	2025-02-20	0.0140508	0.129512	0.887691	12.2222	52.1287	DCTN1;NRXN1
MN_Chat	52wk	UP	GO_Biological_Process_2025	Regulation of Granulocyte Chemotaxis (GO:0071622)	2025-02-20	0.0140508	0.129512	0.887691	12.2222	52.1287	CAMK1D;PGAP1
MN_Chat	52wk	UP	GO_Biological_Process_2025	Regulation of Dendritic Spine Development (GO:0060998)	2025-02-21	0.0154379	0.136368	0.865288	11.5784	48.2926	NLGN1;GRIN3A
MN_Chat	52wk	UP	GO_Biological_Process_2025	Axon Extension (GO:0048675)	2025-02-21	0.0154379	0.136368	0.865288	11.5784	48.2926	AUTS2;SEMA3A
MN_Chat	52wk	UP	GO_Biological_Process_2025	Regulation of Smooth Muscle Contraction (GO:0006940)	2025-02-21	0.0154379	0.136368	0.865288	11.5784	48.2926	CHRM2;CTTN
MN_Chat	52wk	UP	GO_Biological_Process_2025	Excitatory Postsynaptic Potential (GO:0060079)	2025-02-21	0.0154379	0.136368	0.865288	11.5784	48.2926	GRID2;MAPK8IP2
MN_Chat	52wk	UP	GO_Biological_Process_2025	Regulation of Cardiac Muscle Cell Proliferation (GO:0060043)	2025-02-21	0.0154379	0.136368	0.865288	11.5784	48.2926	NRG1;ZFPM2
MN_Chat	52wk	UP	GO_Biological_Process_2025	Negative Regulation of Calcium Ion Transmembrane Transport (GO:1903170)	2025-02-21	0.0154379	0.136368	0.865288	11.5784	48.2926	YWHAE;PPP3CA
MN_Chat	52wk	UP	GO_Biological_Process_2025	ERBB Signaling Pathway (GO:0038127)	1958-03-01	0.0158592	0.139123	0.8566	6.02224	24.9562	PLCE1;ABL2;NRG1
MN_Chat	52wk	UP	GO_Biological_Process_2025	Homophilic Cell Adhesion via Plasma Membrane Adhesion Molecules (GO:0007156)	1959-03-01	0.0165993	0.139434	0.855631	5.91441	24.2396	PTPRT;CADM1;ROBO1
MN_Chat	52wk	UP	GO_Biological_Process_2025	Regulation of Cardiac Muscle Contraction by Calcium Ion Signaling (GO:0010882)	2025-02-22	0.0168812	0.139434	0.855631	10.9989	44.8926	CALM1;SLC8A1
MN_Chat	52wk	UP	GO_Biological_Process_2025	Cell Migration Involved in Sprouting Angiogenesis (GO:0002042)	2025-02-22	0.0168812	0.139434	0.855631	10.9989	44.8926	MICALL1;ROBO1
MN_Chat	52wk	UP	GO_Biological_Process_2025	Positive Regulation of Synaptic Transmission, Glutamatergic (GO:0051968)	2025-02-22	0.0168812	0.139434	0.855631	10.9989	44.8926	NLGN1;NRXN1
MN_Chat	52wk	UP	GO_Biological_Process_2025	Regulation of Bone Mineralization (GO:0030500)	1959-03-01	0.0165993	0.139434	0.855631	5.91441	24.2396	PPP3CA;SLC8A1;GPM6B
MN_Chat	52wk	UP	GO_Biological_Process_2025	Negative Regulation of Protein-Containing Complex Assembly (GO:0031333)	1959-03-01	0.0165993	0.139434	0.855631	5.91441	24.2396	HSPA8;DDX3X;THRA
MN_Chat	52wk	UP	GO_Biological_Process_2025	Cellular Response to Calcium Ion (GO:0071277)	1959-03-01	0.0165993	0.139434	0.855631	5.91441	24.2396	CPNE8;NLGN1;NRXN1
MN_Chat	52wk	UP	GO_Biological_Process_2025	Central Nervous System Development (GO:0007417)	7/288	0.0165589	0.139434	0.855631	2.78107	11.4047	CNTNAP2;ATXN1;NFIB;ADAM23;NRG1;NRCAM;RBBP7
MN_Chat	52wk	UP	GO_Biological_Process_2025	Intracellular Signaling Cassette (GO:0141124)	8/354	0.0160107	0.139434	0.855631	2.58747	10.6979	YWHAE;MAF;MCTP1;PDE1C;PLCE1;PDE7B;MAPK8IP2;RUNDC3A
MN_Chat	52wk	UP	GO_Biological_Process_2025	Postreplication Repair (GO:0006301)	2025-02-23	0.0183796	0.146118	0.835297	10.4746	41.8619	UBE2B;UBE2V2
MN_Chat	52wk	UP	GO_Biological_Process_2025	Cellular Response to Interleukin-6 (GO:0071354)	2025-02-23	0.0183796	0.146118	0.835297	10.4746	41.8619	PTPRT;ST18
MN_Chat	52wk	UP	GO_Biological_Process_2025	Positive Regulation of Dendritic Spine Development (GO:0060999)	2025-02-23	0.0183796	0.146118	0.835297	10.4746	41.8619	PTPRD;NLGN1
MN_Chat	52wk	UP	GO_Biological_Process_2025	Regulation of Neurotransmitter Receptor Activity (GO:0099601)	2025-02-23	0.0183796	0.146118	0.835297	10.4746	41.8619	NLGN1;MAPK8IP2
MN_Chat	52wk	UP	GO_Biological_Process_2025	Positive Regulation of Lamellipodium Assembly (GO:0010592)	2025-02-23	0.0183796	0.146118	0.835297	10.4746	41.8619	AUTS2;PLCE1
MN_Chat	52wk	UP	GO_Biological_Process_2025	Positive Regulation of Excitatory Postsynaptic Potential (GO:2000463)	2025-02-23	0.0183796	0.146118	0.835297	10.4746	41.8619	NLGN1;NRXN1
MN_Chat	52wk	UP	GO_Biological_Process_2025	cAMP-mediated Signaling (GO:0019933)	2025-02-24	0.019932	0.153657	0.813447	9.99798	39.1464	PDE1C;PDE7B
MN_Chat	52wk	UP	GO_Biological_Process_2025	Regulation of Release of Sequestered Calcium Ion Into Cytosol by Sarcoplasmic Reticulum (GO:0010880)	2025-02-24	0.019932	0.153657	0.813447	9.99798	39.1464	CALM1;SLC8A1
MN_Chat	52wk	UP	GO_Biological_Process_2025	Regulation of Ruffle Assembly (GO:1900027)	2025-02-24	0.019932	0.153657	0.813447	9.99798	39.1464	KANK1;NLGN1
MN_Chat	52wk	UP	GO_Biological_Process_2025	Outflow Tract Septum Morphogenesis (GO:0003148)	2025-02-24	0.019932	0.153657	0.813447	9.99798	39.1464	ZFPM2;ROBO1
MN_Chat	52wk	UP	GO_Biological_Process_2025	Myotube Differentiation (GO:0014902)	2025-02-24	0.019932	0.153657	0.813447	9.99798	39.1464	DOCK5;ADGRB3
MN_Chat	52wk	UP	GO_Biological_Process_2025	Positive Regulation of Wnt Signaling Pathway (GO:0030177)	4/114	0.0204142	0.156427	0.805688	4.02615	15.6679	KANK1;DDX3X;UBE2B;RSPO2
MN_Chat	52wk	UP	GO_Biological_Process_2025	Negative Chemotaxis (GO:0050919)	2025-02-25	0.0215373	0.158355	0.800368	9.5628	36.7018	SEMA3A;ROBO1
MN_Chat	52wk	UP	GO_Biological_Process_2025	Glycerophospholipid Metabolic Process (GO:0006650)	1965-03-01	0.0214418	0.158355	0.800368	5.34042	20.5201	PLCB4;PLCE1;PLCB1
MN_Chat	52wk	UP	GO_Biological_Process_2025	Regulation of Protein Transport (GO:0051223)	2025-02-25	0.0215373	0.158355	0.800368	9.5628	36.7018	SNX3;HSPA8
MN_Chat	52wk	UP	GO_Biological_Process_2025	Positive Regulation of Organelle Assembly (GO:1902117)	1965-03-01	0.0214418	0.158355	0.800368	5.34042	20.5201	STX18;G3BP2;TAPT1
MN_Chat	52wk	UP	GO_Biological_Process_2025	Glycosaminoglycan Biosynthetic Process (GO:0006024)	2025-02-25	0.0215373	0.158355	0.800368	9.5628	36.7018	CSGALNACT1;EXT1
MN_Chat	52wk	UP	GO_Biological_Process_2025	Receptor Clustering (GO:0043113)	2025-02-25	0.0215373	0.158355	0.800368	9.5628	36.7018	NLGN1;NRXN1
MN_Chat	52wk	UP	GO_Biological_Process_2025	Regulation of Vascular Endothelial Growth Factor Signaling Pathway (GO:1900746)	2025-02-25	0.0215373	0.158355	0.800368	9.5628	36.7018	SEMA6A;ROBO1
MN_Chat	52wk	UP	GO_Biological_Process_2025	Cell-Cell Junction Organization (GO:0045216)	1966-03-01	0.0223161	0.163138	0.787444	5.25539	19.9833	CDH6;CDH8;CDH18
MN_Chat	52wk	UP	GO_Biological_Process_2025	Regulation of Neutrophil Chemotaxis (GO:0090022)	2025-02-26	0.0231944	0.164015	0.785117	9.16389	34.4915	PGAP1;CAMK1D
MN_Chat	52wk	UP	GO_Biological_Process_2025	Regulation of Postsynaptic Membrane Potential (GO:0060078)	2025-02-26	0.0231944	0.164015	0.785117	9.16389	34.4915	GRID2;MAPK8IP2
MN_Chat	52wk	UP	GO_Biological_Process_2025	Blood Vessel Endothelial Cell Migration (GO:0043534)	2025-02-26	0.0231944	0.164015	0.785117	9.16389	34.4915	MICALL1;ROBO1
MN_Chat	52wk	UP	GO_Biological_Process_2025	Chemical Synaptic Transmission, Postsynaptic (GO:0099565)	2025-02-26	0.0231944	0.164015	0.785117	9.16389	34.4915	GRID2;MAPK8IP2
MN_Chat	52wk	UP	GO_Biological_Process_2025	Synaptic Transmission, Glutamatergic (GO:0035249)	2025-02-26	0.0231944	0.164015	0.785117	9.16389	34.4915	GRID2;GRIN3A
MN_Chat	52wk	UP	GO_Biological_Process_2025	Regulation of Cellular Localization (GO:0060341)	1967-03-01	0.0232096	0.164015	0.785117	5.17301	19.467	HSP90AA1;REXO2;YWHAG
MN_Chat	52wk	UP	GO_Biological_Process_2025	Positive Regulation of Type I Interferon Production (GO:0032481)	1968-03-01	0.0241224	0.169523	0.770771	5.09317	18.9701	HSP90AA1;DDX3X;USP22
MN_Chat	52wk	UP	GO_Biological_Process_2025	Positive Regulation of Developmental Process (GO:0051094)	6/245	0.0248889	0.17215	0.764092	2.79274	10.3145	PPP3CA;NLGN1;NRXN1;RBBP7;PLCB1;TAPT1
MN_Chat	52wk	UP	GO_Biological_Process_2025	Cardiac Muscle Cell Differentiation (GO:0055007)	2025-02-27	0.0249023	0.17215	0.764092	8.79689	32.4851	NRG1;SLC8A1
MN_Chat	52wk	UP	GO_Biological_Process_2025	Regulation of Cation Channel Activity (GO:2001257)	2025-02-27	0.0249023	0.17215	0.764092	8.79689	32.4851	CACNB4;CALM1
MN_Chat	52wk	UP	GO_Biological_Process_2025	Phosphatidylinositol Metabolic Process (GO:0046488)	1969-03-01	0.0250543	0.172265	0.763802	5.01574	18.4916	PLCB4;PLCE1;PLCB1
MN_Chat	52wk	UP	GO_Biological_Process_2025	Regulation of Heart Contraction (GO:0008016)	1970-03-01	0.0260055	0.177546	0.750689	4.94063	18.0306	TMEM65;CALM1;SLC8A1
MN_Chat	52wk	UP	GO_Biological_Process_2025	Negative Regulation of Protein Polymerization (GO:0032272)	2025-02-28	0.0266598	0.177546	0.750689	8.45812	30.6573	KANK1;STMN2
MN_Chat	52wk	UP	GO_Biological_Process_2025	Positive Regulation of ATP Metabolic Process (GO:1903580)	2025-02-28	0.0266598	0.177546	0.750689	8.45812	30.6573	UCHL1;SLC4A4
MN_Chat	52wk	UP	GO_Biological_Process_2025	Positive Regulation of Microtubule Polymerization or Depolymerization (GO:0031112)	2025-02-28	0.0266598	0.177546	0.750689	8.45812	30.6573	DCTN1;STMN2
MN_Chat	52wk	UP	GO_Biological_Process_2025	Positive Regulation of Mitotic Cell Cycle (GO:0045931)	2025-02-28	0.0266598	0.177546	0.750689	8.45812	30.6573	USP22;ASNS
MN_Chat	52wk	UP	GO_Biological_Process_2025	Ventricular Septum Morphogenesis (GO:0060412)	2025-02-28	0.0266598	0.177546	0.750689	8.45812	30.6573	ZFPM2;ROBO1
MN_Chat	52wk	UP	GO_Biological_Process_2025	Positive Regulation of Protein Polymerization (GO:0032273)	1971-03-01	0.0269758	0.178715	0.747839	4.86773	17.5862	HSP90AA1;CTTN;DCTN1
MN_Chat	52wk	UP	GO_Biological_Process_2025	Cytoplasmic Pattern Recognition Receptor Signaling Pathway (GO:0002753)	2029-02-01	0.0284661	0.182037	0.739841	8.14444	28.9864	YWHAE;DDX3X
MN_Chat	52wk	UP	GO_Biological_Process_2025	Regulation of G Protein-Coupled Receptor Signaling Pathway (GO:0008277)	1972-03-01	0.0279653	0.182037	0.739841	4.79694	17.1576	KCTD8;SYP;PLCB1
MN_Chat	52wk	UP	GO_Biological_Process_2025	Calcium Ion Transport (GO:0006816)	4/126	0.0281847	0.182037	0.739841	3.62792	12.948	CACNB4;GRIN3A;ANXA6;SLC8A1
MN_Chat	52wk	UP	GO_Biological_Process_2025	Negative Regulation of RNA Biosynthetic Process (GO:1902679)	9/470	0.028479	0.182037	0.739841	2.18441	7.7734	HSPA8;ATXN1;THRA;NACC2;NRG1;CHD4;RBBP7;ZFPM2;PLCB1
MN_Chat	52wk	UP	GO_Biological_Process_2025	Regulation of Protein-Containing Complex Assembly (GO:0043254)	4/126	0.0281847	0.182037	0.739841	3.62792	12.948	HSPA8;HSP90AA1;DDX3X;NRG1
MN_Chat	52wk	UP	GO_Biological_Process_2025	Protein Localization to Cell Junction (GO:1902414)	2029-02-01	0.0284661	0.182037	0.739841	8.14444	28.9864	NLGN1;NRXN1
MN_Chat	52wk	UP	GO_Biological_Process_2025	Regulation of Plasma Membrane Bounded Cell Projection Organization (GO:0120035)	2029-02-01	0.0284661	0.182037	0.739841	8.14444	28.9864	CAMK1D;CTNNA2
MN_Chat	52wk	UP	GO_Biological_Process_2025	Regulation of Anatomical Structure Morphogenesis (GO:0022603)	4/127	0.0289014	0.183358	0.736701	3.59825	12.7517	FMNL2;ADGRB3;LRRC4C;HTATIP2
MN_Chat	52wk	UP	GO_Biological_Process_2025	Regulation of MAP Kinase Activity (GO:0043405)	1973-03-01	0.0289739	0.183358	0.736701	4.72817	16.7442	GHR;UCHL1;ROBO1
MN_Chat	52wk	UP	GO_Biological_Process_2025	Anterograde Trans-Synaptic Signaling (GO:0098916)	5/189	0.0295207	0.185893	0.730738	3.01431	10.6184	CHRM2;CACNB4;NRXN1;SNCG;PDE7B
MN_Chat	52wk	UP	GO_Biological_Process_2025	Nucleoside Phosphate Metabolic Process (GO:0006753)	1931-02-01	0.0322205	0.193323	0.713716	7.58199	26.0453	ACOT7;REXO2
MN_Chat	52wk	UP	GO_Biological_Process_2025	Modulation of Excitatory Postsynaptic Potential (GO:0098815)	1931-02-01	0.0322205	0.193323	0.713716	7.58199	26.0453	NLGN1;NRXN1
MN_Chat	52wk	UP	GO_Biological_Process_2025	Mesenchymal Cell Migration (GO:0090497)	1931-02-01	0.0322205	0.193323	0.713716	7.58199	26.0453	SEMA6A;SEMA3A
MN_Chat	52wk	UP	GO_Biological_Process_2025	Positive Regulation of Lamellipodium Organization (GO:1902745)	1931-02-01	0.0322205	0.193323	0.713716	7.58199	26.0453	AUTS2;PLCE1
MN_Chat	52wk	UP	GO_Biological_Process_2025	Phosphatidic Acid Biosynthetic Process (GO:0006654)	1931-02-01	0.0322205	0.193323	0.713716	7.58199	26.0453	DGKG;DGKB
MN_Chat	52wk	UP	GO_Biological_Process_2025	Regulation of Rho Protein Signal Transduction (GO:0035023)	1976-03-01	0.0321142	0.193323	0.713716	4.53318	15.5871	KANK1;ABL2;ROBO1
MN_Chat	52wk	UP	GO_Biological_Process_2025	Regulation of Neuron Migration (GO:2001222)	1931-02-01	0.0322205	0.193323	0.713716	7.58199	26.0453	SEMA6A;CTNNA2
MN_Chat	52wk	UP	GO_Biological_Process_2025	Regulation of Notch Signaling Pathway (GO:0008593)	1976-03-01	0.0321142	0.193323	0.713716	4.53318	15.5871	TSPAN15;DTX1;ROBO1
MN_Chat	52wk	UP	GO_Biological_Process_2025	Negative Regulation of Supramolecular Fiber Organization (GO:1902904)	1976-03-01	0.0321142	0.193323	0.713716	4.53318	15.5871	KANK1;HSPA8;STMN2
MN_Chat	52wk	UP	GO_Biological_Process_2025	Regulation of Dendritic Spine Morphogenesis (GO:0061001)	1931-02-01	0.0322205	0.193323	0.713716	7.58199	26.0453	PTPRD;NLGN1
MN_Chat	52wk	UP	GO_Biological_Process_2025	Response to Alcohol (GO:0097305)	1932-02-01	0.0341667	0.20214	0.694348	7.32889	24.746	GHR;GRIN3A
MN_Chat	52wk	UP	GO_Biological_Process_2025	Nuclear Receptor-Mediated Signaling Pathway (GO:0141193)	1932-02-01	0.0341667	0.20214	0.694348	7.32889	24.746	THRA;NR3C2
MN_Chat	52wk	UP	GO_Biological_Process_2025	Regulation of Lamellipodium Assembly (GO:0010591)	1932-02-01	0.0341667	0.20214	0.694348	7.32889	24.746	AUTS2;PLCE1
MN_Chat	52wk	UP	GO_Biological_Process_2025	Receptor-Mediated Endocytosis (GO:0006898)	4/136	0.0358381	0.202991	0.692523	3.35138	11.1559	GHR;CTTN;MICALL1;LRP1B
MN_Chat	52wk	UP	GO_Biological_Process_2025	Neural Crest Cell Migration (GO:0001755)	1935-02-01	0.0402694	0.202991	0.692523	6.66162	21.3982	SEMA6A;SEMA3A
MN_Chat	52wk	UP	GO_Biological_Process_2025	Regulation of Neuronal Synaptic Plasticity (GO:0048168)	1935-02-01	0.0402694	0.202991	0.692523	6.66162	21.3982	MCTP1;SYP
MN_Chat	52wk	UP	GO_Biological_Process_2025	Cellular Response to Starvation (GO:0009267)	4/141	0.0400728	0.202991	0.692523	3.22825	10.3854	HSPA8;SESN1;ASNS;YWHAG
MN_Chat	52wk	UP	GO_Biological_Process_2025	Inorganic Anion Transmembrane Transport (GO:0098661)	1982-03-01	0.0389055	0.202991	0.692523	4.18761	13.5956	GABRA2;SLC20A1;ANO4
MN_Chat	52wk	UP	GO_Biological_Process_2025	Membraneless Organelle Assembly (GO:0140694)	4/139	0.0383462	0.202991	0.692523	3.2764	10.6847	DDX6;DDX3X;FUS;G3BP2
MN_Chat	52wk	UP	GO_Biological_Process_2025	Regulation of Cytoskeleton Organization (GO:0051493)	4/139	0.0383462	0.202991	0.692523	3.2764	10.6847	DIAPH1;PGAP1;ABL2;GPM6B
MN_Chat	52wk	UP	GO_Biological_Process_2025	Negative Regulation of Endocytosis (GO:0045806)	1934-02-01	0.0381921	0.202991	0.692523	6.87014	22.4319	SNX3;MCTP1
MN_Chat	52wk	UP	GO_Biological_Process_2025	Regulation of Cardiac Muscle Contraction (GO:0055117)	1934-02-01	0.0381921	0.202991	0.692523	6.87014	22.4319	CALM1;SLC8A1
MN_Chat	52wk	UP	GO_Biological_Process_2025	Regulation of Phospholipase C-activating G Protein-Coupled Receptor Signaling Pathway (GO:1900736)	2025-01-05	0.0446836	0.202991	0.692523	27.3674	85.062	NRXN1
MN_Chat	52wk	UP	GO_Biological_Process_2025	Adenylate Cyclase-Modulating G Protein-Coupled Receptor Signaling Pathway (GO:0007188)	5/202	0.0376634	0.202991	0.692523	2.81353	9.22575	CHRM2;PRKAR2B;ADGRB3;ADCY2;ADGRL3
MN_Chat	52wk	UP	GO_Biological_Process_2025	Ventricular Cardiac Muscle Tissue Morphogenesis (GO:0055010)	1933-02-01	0.0361575	0.202991	0.692523	7.09211	23.5449	NRG1;ZFPM2
MN_Chat	52wk	UP	GO_Biological_Process_2025	Positive Regulation of Carbohydrate Metabolic Process (GO:0045913)	1934-02-01	0.0381921	0.202991	0.692523	6.87014	22.4319	UCHL1;SLC4A4
MN_Chat	52wk	UP	GO_Biological_Process_2025	Positive Regulation of G1/S Transition of Mitotic Cell Cycle (GO:1900087)	1933-02-01	0.0361575	0.202991	0.692523	7.09211	23.5449	DDX3X;PLCB1
MN_Chat	52wk	UP	GO_Biological_Process_2025	Positive Regulation of Axonogenesis (GO:0050772)	1935-02-01	0.0402694	0.202991	0.692523	6.66162	21.3982	CHODL;ROBO1
MN_Chat	52wk	UP	GO_Biological_Process_2025	Activation of Transmembrane Receptor Protein Tyrosine Kinase Activity (GO:0007171)	2025-01-05	0.0446836	0.202991	0.692523	27.3674	85.062	NRG1
MN_Chat	52wk	UP	GO_Biological_Process_2025	Regulation of Cell Adhesion (GO:0030155)	4/142	0.0409526	0.202991	0.692523	3.20469	10.2401	PPP3CA;ABL2;NRG1;REXO2
MN_Chat	52wk	UP	GO_Biological_Process_2025	Regulation of Establishment of T Cell Polarity (GO:1903903)	2025-01-05	0.0446836	0.202991	0.692523	27.3674	85.062	ABL2
MN_Chat	52wk	UP	GO_Biological_Process_2025	Positive Regulation of Synaptic Transmission (GO:0050806)	1984-03-01	0.0413189	0.202991	0.692523	4.0838	13.0128	NLGN1;NRXN1;CALM1
MN_Chat	52wk	UP	GO_Biological_Process_2025	Aminophospholipid Transport (GO:0015917)	2025-01-05	0.0446836	0.202991	0.692523	27.3674	85.062	ATP8A1
MN_Chat	52wk	UP	GO_Biological_Process_2025	Negative Regulation of Response to Oxidative Stress (GO:1902883)	2025-01-05	0.0446836	0.202991	0.692523	27.3674	85.062	MCTP1
MN_Chat	52wk	UP	GO_Biological_Process_2025	Adenosine to Inosine Editing (GO:0006382)	2025-01-05	0.0446836	0.202991	0.692523	27.3674	85.062	ADARB2
MN_Chat	52wk	UP	GO_Biological_Process_2025	Negative Regulation of Lamellipodium Organization (GO:1902744)	2025-01-05	0.0446836	0.202991	0.692523	27.3674	85.062	KANK1
MN_Chat	52wk	UP	GO_Biological_Process_2025	ERBB4 Signaling Pathway (GO:0038130)	2025-01-05	0.0446836	0.202991	0.692523	27.3674	85.062	NRG1
MN_Chat	52wk	UP	GO_Biological_Process_2025	Negative Regulation of Collateral Sprouting (GO:0048671)	2025-01-05	0.0446836	0.202991	0.692523	27.3674	85.062	DCC
MN_Chat	52wk	UP	GO_Biological_Process_2025	Regulation of Cellular Component Biogenesis (GO:0044087)	1937-02-01	0.0445486	0.202991	0.692523	6.28032	19.5392	HSPA8;HSP90AA1
MN_Chat	52wk	UP	GO_Biological_Process_2025	Positive Regulation of Interferon-Beta Production (GO:0032728)	1937-02-01	0.0445486	0.202991	0.692523	6.28032	19.5392	HSP90AA1;DDX3X
MN_Chat	52wk	UP	GO_Biological_Process_2025	Cardiac Muscle Cell Action Potential (GO:0086001)	1937-02-01	0.0445486	0.202991	0.692523	6.28032	19.5392	YWHAE;SLC8A1
MN_Chat	52wk	UP	GO_Biological_Process_2025	Phosphatidic Acid Metabolic Process (GO:0046473)	1936-02-01	0.0423886	0.202991	0.692523	6.46536	20.4362	DGKG;DGKB
MN_Chat	52wk	UP	GO_Biological_Process_2025	Negative Regulation of Signal Transduction (GO:0009968)	6/277	0.0414788	0.202991	0.692523	2.45895	7.82578	PTPRT;YWHAE;KANK1;TSPAN15;SEMA6A;MAPK8IP2
MN_Chat	52wk	UP	GO_Biological_Process_2025	Attachment of GPI Anchor to Protein (GO:0016255)	2025-01-05	0.0446836	0.202991	0.692523	27.3674	85.062	PGAP1
MN_Chat	52wk	UP	GO_Biological_Process_2025	Intracellular Receptor Signaling Pathway (GO:0030522)	1935-02-01	0.0402694	0.202991	0.692523	6.66162	21.3982	YWHAE;DDX3X
MN_Chat	52wk	UP	GO_Biological_Process_2025	Sympathetic Neuron Projection Extension (GO:0097490)	2025-01-05	0.0446836	0.202991	0.692523	27.3674	85.062	SEMA3A
MN_Chat	52wk	UP	GO_Biological_Process_2025	Acetylcholine Receptor Signaling Pathway (GO:0095500)	1935-02-01	0.0402694	0.202991	0.692523	6.66162	21.3982	CHRM2;PLCB1
MN_Chat	52wk	UP	GO_Biological_Process_2025	fatty-acyl-CoA Catabolic Process (GO:0036115)	2025-01-05	0.0446836	0.202991	0.692523	27.3674	85.062	ACOT7
MN_Chat	52wk	UP	GO_Biological_Process_2025	Cellular Response to Histamine (GO:0071420)	2025-01-05	0.0446836	0.202991	0.692523	27.3674	85.062	DIAPH1
MN_Chat	52wk	UP	GO_Biological_Process_2025	Trigeminal Nerve Structural Organization (GO:0021637)	2025-01-05	0.0446836	0.202991	0.692523	27.3674	85.062	SEMA3A
MN_Chat	52wk	UP	GO_Biological_Process_2025	Regulation of Stress Granule Assembly (GO:0062028)	2025-01-05	0.0446836	0.202991	0.692523	27.3674	85.062	G3BP2
MN_Chat	52wk	UP	GO_Biological_Process_2025	Peptidyl-Serine Dephosphorylation (GO:0070262)	2025-01-05	0.0446836	0.202991	0.692523	27.3674	85.062	PPP3CA
MN_Chat	52wk	UP	GO_Biological_Process_2025	Cell Surface Receptor Protein Tyrosine Phosphatase Signaling Pathway (GO:0007185)	2025-01-05	0.0446836	0.202991	0.692523	27.3674	85.062	PTPRD
MN_Chat	52wk	UP	GO_Biological_Process_2025	Behavioral Fear Response (GO:0001662)	2025-01-05	0.0446836	0.202991	0.692523	27.3674	85.062	MAPK8IP2
MN_Chat	52wk	UP	GO_Biological_Process_2025	Dermatan Sulfate Proteoglycan Metabolic Process (GO:0050655)	2025-01-05	0.0446836	0.202991	0.692523	27.3674	85.062	CSGALNACT1
MN_Chat	52wk	UP	GO_Biological_Process_2025	Signal Complex Assembly (GO:0007172)	2025-01-05	0.0446836	0.202991	0.692523	27.3674	85.062	MAPK8IP2
MN_Chat	52wk	UP	GO_Biological_Process_2025	Positive Regulation of Gap Junction Assembly (GO:1903598)	2025-01-05	0.0446836	0.202991	0.692523	27.3674	85.062	CNTNAP2
MN_Chat	52wk	UP	GO_Biological_Process_2025	Podocyte Cell Migration (GO:0090521)	2025-01-05	0.0446836	0.202991	0.692523	27.3674	85.062	KANK1
MN_Chat	52wk	UP	GO_Biological_Process_2025	Equilibrioception (GO:0050957)	2025-01-05	0.0446836	0.202991	0.692523	27.3674	85.062	PCDH15
MN_Chat	52wk	UP	GO_Biological_Process_2025	Positive Regulation of Kidney Development (GO:0090184)	2025-01-05	0.0446836	0.202991	0.692523	27.3674	85.062	PPP3CA
MN_Chat	52wk	UP	GO_Biological_Process_2025	Trigeminal Nerve Morphogenesis (GO:0021636)	2025-01-05	0.0446836	0.202991	0.692523	27.3674	85.062	SEMA3A
MN_Chat	52wk	UP	GO_Biological_Process_2025	Protein Targeting to Vacuole Involved in Autophagy (GO:0071211)	2025-01-05	0.0446836	0.202991	0.692523	27.3674	85.062	HSPA8
MN_Chat	52wk	UP	GO_Biological_Process_2025	Cellular Heat Acclimation (GO:0070370)	2025-01-05	0.0446836	0.202991	0.692523	27.3674	85.062	RBBP7
MN_Chat	52wk	UP	GO_Biological_Process_2025	Ventricular Cardiac Muscle Cell Differentiation (GO:0055012)	2025-01-05	0.0446836	0.202991	0.692523	27.3674	85.062	NRG1
MN_Chat	52wk	UP	GO_Biological_Process_2025	Negative Regulation of Arp2/3 Complex-Mediated Actin Nucleation (GO:0034316)	2025-01-05	0.0446836	0.202991	0.692523	27.3674	85.062	CTNNA2
MN_Chat	52wk	UP	GO_Biological_Process_2025	Vocal Learning (GO:0042297)	2025-01-05	0.0446836	0.202991	0.692523	27.3674	85.062	NRXN1
MN_Chat	52wk	UP	GO_Biological_Process_2025	Axo-Dendritic Transport (GO:0008088)	2025-01-05	0.0446836	0.202991	0.692523	27.3674	85.062	DCTN1
MN_Chat	52wk	UP	GO_Biological_Process_2025	Negative Regulation of Chemokine-Mediated Signaling Pathway (GO:0070100)	2025-01-05	0.0446836	0.202991	0.692523	27.3674	85.062	ROBO1
MN_Chat	52wk	UP	GO_Biological_Process_2025	Negative Regulation of Cellular Extravasation (GO:0002692)	2025-01-05	0.0446836	0.202991	0.692523	27.3674	85.062	PLCB1
MN_Chat	52wk	UP	GO_Biological_Process_2025	Regulation of cGMP-mediated Signaling (GO:0010752)	2025-01-05	0.0446836	0.202991	0.692523	27.3674	85.062	RUNDC3A
MN_Chat	52wk	UP	GO_Biological_Process_2025	Regulation of Axon Extension Involved in Axon Guidance (GO:0048841)	2025-01-05	0.0446836	0.202991	0.692523	27.3674	85.062	SEMA3A
MN_Chat	52wk	UP	GO_Biological_Process_2025	Branchiomotor Neuron Axon Guidance (GO:0021785)	2025-01-05	0.0446836	0.202991	0.692523	27.3674	85.062	SEMA3A
MN_Chat	52wk	UP	GO_Biological_Process_2025	Medium-Chain Fatty Acid Biosynthetic Process (GO:0051792)	2025-01-05	0.0446836	0.202991	0.692523	27.3674	85.062	ACOT7
MN_Chat	52wk	UP	GO_Biological_Process_2025	Kidney Morphogenesis (GO:0060993)	2025-01-05	0.0446836	0.202991	0.692523	27.3674	85.062	PPP3CA
MN_Chat	52wk	UP	GO_Biological_Process_2025	Imitative Learning (GO:0098596)	2025-01-05	0.0446836	0.202991	0.692523	27.3674	85.062	NRXN1
MN_Chat	52wk	UP	GO_Biological_Process_2025	Heat Acclimation (GO:0010286)	2025-01-05	0.0446836	0.202991	0.692523	27.3674	85.062	RBBP7
MN_Chat	52wk	UP	GO_Biological_Process_2025	Positive Regulation of Osteoblast Proliferation (GO:0033690)	2025-01-05	0.0446836	0.202991	0.692523	27.3674	85.062	PPP3CA
MN_Chat	52wk	UP	GO_Biological_Process_2025	Prepulse Inhibition (GO:0060134)	2025-01-05	0.0446836	0.202991	0.692523	27.3674	85.062	GRID2
MN_Chat	52wk	UP	GO_Biological_Process_2025	Negative Regulation of Kinase Activity (GO:0033673)	1941-02-01	0.0535796	0.209702	0.678397	5.63504	16.4914	REXO2;YWHAG
MN_Chat	52wk	UP	GO_Biological_Process_2025	Regulation of Mitotic Spindle Organization (GO:0060236)	1941-02-01	0.0535796	0.209702	0.678397	5.63504	16.4914	DCTN1;CEP97
MN_Chat	52wk	UP	GO_Biological_Process_2025	Regulation of ERK1 and ERK2 Cascade (GO:0070372)	5/223	0.0534764	0.209702	0.678397	2.53978	7.43779	PPP3CA;SEMA6A;PDGFD;NRXN1;NRG1
MN_Chat	52wk	UP	GO_Biological_Process_2025	Negative Regulation of Cardiac Muscle Cell Apoptotic Process (GO:0010667)	2025-01-06	0.0533791	0.209702	0.678397	21.8928	64.1533	NRG1
MN_Chat	52wk	UP	GO_Biological_Process_2025	Membrane Invagination (GO:0010324)	2025-01-06	0.0533791	0.209702	0.678397	21.8928	64.1533	SNX3
MN_Chat	52wk	UP	GO_Biological_Process_2025	Postsynaptic Density Assembly (GO:0097107)	2025-01-06	0.0533791	0.209702	0.678397	21.8928	64.1533	NRXN1
MN_Chat	52wk	UP	GO_Biological_Process_2025	Inclusion Body Assembly (GO:0070841)	2025-01-06	0.0533791	0.209702	0.678397	21.8928	64.1533	HSP90AA1
MN_Chat	52wk	UP	GO_Biological_Process_2025	Hexose Mediated Signaling (GO:0009757)	2025-01-06	0.0533791	0.209702	0.678397	21.8928	64.1533	USF2
MN_Chat	52wk	UP	GO_Biological_Process_2025	Glucose Mediated Signaling Pathway (GO:0010255)	2025-01-06	0.0533791	0.209702	0.678397	21.8928	64.1533	USF2
MN_Chat	52wk	UP	GO_Biological_Process_2025	Facial Nerve Morphogenesis (GO:0021610)	2025-01-06	0.0533791	0.209702	0.678397	21.8928	64.1533	SEMA3A
MN_Chat	52wk	UP	GO_Biological_Process_2025	Vascular Associated Smooth Muscle Contraction (GO:0014829)	2025-01-06	0.0533791	0.209702	0.678397	21.8928	64.1533	SLC8A1
MN_Chat	52wk	UP	GO_Biological_Process_2025	Facial Nerve Structural Organization (GO:0021612)	2025-01-06	0.0533791	0.209702	0.678397	21.8928	64.1533	SEMA3A
MN_Chat	52wk	UP	GO_Biological_Process_2025	Engulfment of Apoptotic Cell (GO:0043652)	2025-01-06	0.0533791	0.209702	0.678397	21.8928	64.1533	XKR4
MN_Chat	52wk	UP	GO_Biological_Process_2025	Endothelin Receptor Signaling Pathway (GO:0086100)	2025-01-06	0.0533791	0.209702	0.678397	21.8928	64.1533	PLCB4
MN_Chat	52wk	UP	GO_Biological_Process_2025	Positive Regulation of Fibroblast Growth Factor Receptor Signaling Pathway (GO:0045743)	2025-01-06	0.0533791	0.209702	0.678397	21.8928	64.1533	NRXN1
MN_Chat	52wk	UP	GO_Biological_Process_2025	Dendrite Arborization (GO:0140059)	2025-01-06	0.0533791	0.209702	0.678397	21.8928	64.1533	SEMA3A
MN_Chat	52wk	UP	GO_Biological_Process_2025	Positive Regulation of Calcium Ion Import Across Plasma Membrane (GO:1905665)	2025-01-06	0.0533791	0.209702	0.678397	21.8928	64.1533	PPP3CA
MN_Chat	52wk	UP	GO_Biological_Process_2025	Positive Regulation of Multicellular Organism Growth (GO:0040018)	2025-01-06	0.0533791	0.209702	0.678397	21.8928	64.1533	GHR
MN_Chat	52wk	UP	GO_Biological_Process_2025	Diacylglycerol Biosynthetic Process (GO:0006651)	2025-01-06	0.0533791	0.209702	0.678397	21.8928	64.1533	PLCE1
MN_Chat	52wk	UP	GO_Biological_Process_2025	Regulation of Monoatomic Ion Transmembrane Transporter Activity (GO:0032412)	1941-02-01	0.0535796	0.209702	0.678397	5.63504	16.4914	NLGN1;MAPK8IP2
MN_Chat	52wk	UP	GO_Biological_Process_2025	Response to Increased Oxygen Levels (GO:0036296)	2025-01-06	0.0533791	0.209702	0.678397	21.8928	64.1533	ATP6V1A
MN_Chat	52wk	UP	GO_Biological_Process_2025	Regulation of Filopodium Assembly (GO:0051489)	1940-02-01	0.051265	0.209702	0.678397	5.78363	17.1817	NLGN1;NRXN1
MN_Chat	52wk	UP	GO_Biological_Process_2025	Cortical Microtubule Organization (GO:0043622)	2025-01-06	0.0533791	0.209702	0.678397	21.8928	64.1533	KANK1
MN_Chat	52wk	UP	GO_Biological_Process_2025	Autophagosome Membrane Docking (GO:0016240)	2025-01-06	0.0533791	0.209702	0.678397	21.8928	64.1533	CALM1
MN_Chat	52wk	UP	GO_Biological_Process_2025	Axon Extension Involved in Axon Guidance (GO:0048846)	2025-01-06	0.0533791	0.209702	0.678397	21.8928	64.1533	SEMA3A
MN_Chat	52wk	UP	GO_Biological_Process_2025	Neuron Projection Extension Involved in Neuron Projection Guidance (GO:1902284)	2025-01-06	0.0533791	0.209702	0.678397	21.8928	64.1533	SEMA3A
MN_Chat	52wk	UP	GO_Biological_Process_2025	Regulation of Saliva Secretion (GO:0046877)	2025-01-06	0.0533791	0.209702	0.678397	21.8928	64.1533	PPP3CA
MN_Chat	52wk	UP	GO_Biological_Process_2025	Regulation of Striated Muscle Cell Differentiation (GO:0051153)	2025-01-06	0.0533791	0.209702	0.678397	21.8928	64.1533	NRG1
MN_Chat	52wk	UP	GO_Biological_Process_2025	Regulation of Superoxide Metabolic Process (GO:0090322)	2025-01-06	0.0533791	0.209702	0.678397	21.8928	64.1533	PGAP1
MN_Chat	52wk	UP	GO_Biological_Process_2025	Negative Regulation of Ruffle Assembly (GO:1900028)	2025-01-06	0.0533791	0.209702	0.678397	21.8928	64.1533	KANK1
MN_Chat	52wk	UP	GO_Biological_Process_2025	Cardiac Muscle Cell Myoblast Differentiation (GO:0060379)	2025-01-06	0.0533791	0.209702	0.678397	21.8928	64.1533	NRG1
MN_Chat	52wk	UP	GO_Biological_Process_2025	Regulation of High Voltage-Gated Calcium Channel Activity (GO:1901841)	2025-01-06	0.0533791	0.209702	0.678397	21.8928	64.1533	CALM1
MN_Chat	52wk	UP	GO_Biological_Process_2025	Positive Regulation of MAPK Cascade (GO:0043410)	7/362	0.048156	0.209702	0.678397	2.19301	6.65209	GHR;PDGFD;NRXN1;SEMA3A;NRG1;PLCB1;ROBO1
MN_Chat	52wk	UP	GO_Biological_Process_2025	Cellular Response to Caffeine (GO:0071313)	2025-01-06	0.0533791	0.209702	0.678397	21.8928	64.1533	SLC8A1
MN_Chat	52wk	UP	GO_Biological_Process_2025	G2/M Transition of Mitotic Cell Cycle (GO:0000086)	1940-02-01	0.051265	0.209702	0.678397	5.78363	17.1817	USP22;PLCB1
MN_Chat	52wk	UP	GO_Biological_Process_2025	Negative Regulation of G Protein-Coupled Receptor Signaling Pathway (GO:0045744)	1939-02-01	0.0489877	0.209702	0.678397	5.94024	17.9169	PPP3CA;ROBO1
MN_Chat	52wk	UP	GO_Biological_Process_2025	Neuron Projection Extension (GO:1990138)	1938-02-01	0.0467486	0.209702	0.678397	6.10556	18.7011	AUTS2;SEMA3A
MN_Chat	52wk	UP	GO_Biological_Process_2025	Semaphorin-Plexin Signaling Pathway (GO:0071526)	1939-02-01	0.0489877	0.209702	0.678397	5.94024	17.9169	SEMA6A;SEMA3A
MN_Chat	52wk	UP	GO_Biological_Process_2025	Axonal Transport (GO:0098930)	1939-02-01	0.0489877	0.209702	0.678397	5.94024	17.9169	DCTN1;NEFL
MN_Chat	52wk	UP	GO_Biological_Process_2025	Mitochondrion-Endoplasmic Reticulum Membrane Tethering (GO:1990456)	2025-01-06	0.0533791	0.209702	0.678397	21.8928	64.1533	CALM1
MN_Chat	52wk	UP	GO_Biological_Process_2025	Regulation of Canonical Wnt Signaling Pathway (GO:0060828)	5/216	0.0478358	0.209702	0.678397	2.62498	7.97988	KANK1;DDX3X;UBE2B;RSPO2;RBMS3
MN_Chat	52wk	UP	GO_Biological_Process_2025	Ventricular Septum Development (GO:0003281)	1938-02-01	0.0467486	0.209702	0.678397	6.10556	18.7011	ZFPM2;ROBO1
MN_Chat	52wk	UP	GO_Biological_Process_2025	Adenylate Cyclase-Activating G Protein-Coupled Receptor Signaling Pathway (GO:0007189)	4/153	0.0513501	0.209702	0.678397	2.96644	8.80763	ADGRB3;PRKAR2B;ADCY2;ADGRL3
MN_Chat	52wk	UP	GO_Biological_Process_2025	Response to Caffeine (GO:0031000)	2025-01-06	0.0533791	0.209702	0.678397	21.8928	64.1533	SLC8A1
MN_Chat	52wk	UP	GO_Biological_Process_2025	Protein Localization to Organelle (GO:0033365)	4/151	0.0493616	0.209702	0.678397	3.00711	9.04713	YWHAE;DDX3X;MICALL1;DCP1A
MN_Chat	52wk	UP	GO_Biological_Process_2025	Acylglycerol Metabolic Process (GO:0006639)	1942-02-01	0.0559307	0.216902	0.663736	5.49389	15.8424	DGKG;DGKB
MN_Chat	52wk	UP	GO_Biological_Process_2025	Regulation of NLRP3 Inflammasome Complex Assembly (GO:1900225)	1942-02-01	0.0559307	0.216902	0.663736	5.49389	15.8424	HSPA8;DDX3X
MN_Chat	52wk	UP	GO_Biological_Process_2025	Regulation of Glycolytic Process (GO:0006110)	1942-02-01	0.0559307	0.216902	0.663736	5.49389	15.8424	UCHL1;SLC4A4
MN_Chat	52wk	UP	GO_Biological_Process_2025	Regulation of Actin Filament-Based Process (GO:0032970)	1996-03-01	0.0573253	0.221634	0.654363	3.55469	10.1629	PGAP1;ABL2;GPM6B
MN_Chat	52wk	UP	GO_Biological_Process_2025	Neuron Projection Arborization (GO:0140058)	2025-01-07	0.0619959	0.222137	0.653378	18.2431	50.7283	NLGN1
MN_Chat	52wk	UP	GO_Biological_Process_2025	Negative Regulation of Voltage-Gated Calcium Channel Activity (GO:1901386)	2025-01-07	0.0619959	0.222137	0.653378	18.2431	50.7283	CALM1
MN_Chat	52wk	UP	GO_Biological_Process_2025	Cell Cycle G2/M Phase Transition (GO:0044839)	1943-02-01	0.0583174	0.222137	0.653378	5.35962	15.2313	USP22;PLCB1
MN_Chat	52wk	UP	GO_Biological_Process_2025	Regulation of Protein Localization (GO:0032880)	1997-03-01	0.0587741	0.222137	0.653378	3.5167	9.96652	HSP90AA1;REXO2;YWHAG
MN_Chat	52wk	UP	GO_Biological_Process_2025	Monoatomic Cation Transmembrane Transport (GO:0098655)	6/304	0.0599041	0.222137	0.653378	2.23307	6.28611	ATP6V1A;GRIN3A;KCNT2;KCNQ5;SLC4A4;SLC8A1
MN_Chat	52wk	UP	GO_Biological_Process_2025	Positive Regulation of Supramolecular Fiber Organization (GO:1902905)	1998-03-01	0.0602402	0.222137	0.653378	3.47951	9.77538	CTTN;DCTN1;STMN2
MN_Chat	52wk	UP	GO_Biological_Process_2025	Positive Regulation of Cell Cycle G1/S Phase Transition (GO:1902808)	1944-02-01	0.0607389	0.222137	0.653378	5.23175	14.655	DDX3X;PLCB1
MN_Chat	52wk	UP	GO_Biological_Process_2025	Substantia Nigra Development (GO:0021762)	1944-02-01	0.0607389	0.222137	0.653378	5.23175	14.655	YWHAE;CALM1
MN_Chat	52wk	UP	GO_Biological_Process_2025	Regulation of Collateral Sprouting (GO:0048670)	2025-01-07	0.0619959	0.222137	0.653378	18.2431	50.7283	DCC
MN_Chat	52wk	UP	GO_Biological_Process_2025	Regulation of Mammary Gland Epithelial Cell Proliferation (GO:0033599)	2025-01-07	0.0619959	0.222137	0.653378	18.2431	50.7283	ROBO1
MN_Chat	52wk	UP	GO_Biological_Process_2025	Adenylate Cyclase-Inhibiting G Protein-Coupled Acetylcholine Receptor Signaling Pathway (GO:0007197)	2025-01-07	0.0619959	0.222137	0.653378	18.2431	50.7283	CHRM2
MN_Chat	52wk	UP	GO_Biological_Process_2025	Negative Regulation of Vasoconstriction (GO:0045906)	2025-01-07	0.0619959	0.222137	0.653378	18.2431	50.7283	DOCK5
MN_Chat	52wk	UP	GO_Biological_Process_2025	Cellular Response to Glucose Starvation (GO:0042149)	1943-02-01	0.0583174	0.222137	0.653378	5.35962	15.2313	SESN1;YWHAG
MN_Chat	52wk	UP	GO_Biological_Process_2025	Polysaccharide Metabolic Process (GO:0005976)	2025-01-07	0.0619959	0.222137	0.653378	18.2431	50.7283	EXT1
MN_Chat	52wk	UP	GO_Biological_Process_2025	Positive Regulation of Rac Protein Signal Transduction (GO:0035022)	2025-01-07	0.0619959	0.222137	0.653378	18.2431	50.7283	AUTS2
MN_Chat	52wk	UP	GO_Biological_Process_2025	Deadenylation-Dependent Decapping of Nuclear-Transcribed mRNA (GO:0000290)	2025-01-07	0.0619959	0.222137	0.653378	18.2431	50.7283	DCP1A
MN_Chat	52wk	UP	GO_Biological_Process_2025	Tight Junction Organization (GO:0120193)	2025-01-07	0.0619959	0.222137	0.653378	18.2431	50.7283	PATJ
MN_Chat	52wk	UP	GO_Biological_Process_2025	Positive Regulation of Microtubule Nucleation (GO:0090063)	2025-01-07	0.0619959	0.222137	0.653378	18.2431	50.7283	DCTN1
MN_Chat	52wk	UP	GO_Biological_Process_2025	Heart Induction (GO:0003129)	2025-01-07	0.0619959	0.222137	0.653378	18.2431	50.7283	ROBO1
MN_Chat	52wk	UP	GO_Biological_Process_2025	Positive Regulation of Ryanodine-Sensitive Calcium-Release Channel Activity (GO:0060316)	2025-01-07	0.0619959	0.222137	0.653378	18.2431	50.7283	CALM1
MN_Chat	52wk	UP	GO_Biological_Process_2025	Positive Regulation of Synapse Maturation (GO:0090129)	2025-01-07	0.0619959	0.222137	0.653378	18.2431	50.7283	NRXN1
MN_Chat	52wk	UP	GO_Biological_Process_2025	Protein Localization to Cytoplasmic Stress Granule (GO:1903608)	2025-01-07	0.0619959	0.222137	0.653378	18.2431	50.7283	DDX3X
MN_Chat	52wk	UP	GO_Biological_Process_2025	Regulation of Chemokine-Mediated Signaling Pathway (GO:0070099)	2025-01-07	0.0619959	0.222137	0.653378	18.2431	50.7283	ROBO1
MN_Chat	52wk	UP	GO_Biological_Process_2025	Axon Ensheathment in Central Nervous System (GO:0032291)	2025-01-07	0.0619959	0.222137	0.653378	18.2431	50.7283	GPM6B
MN_Chat	52wk	UP	GO_Biological_Process_2025	Regulation of Cellular Extravasation (GO:0002691)	2025-01-07	0.0619959	0.222137	0.653378	18.2431	50.7283	PGAP1
MN_Chat	52wk	UP	GO_Biological_Process_2025	Negative Regulation of Actin Nucleation (GO:0051126)	2025-01-07	0.0619959	0.222137	0.653378	18.2431	50.7283	CTNNA2
MN_Chat	52wk	UP	GO_Biological_Process_2025	Negative Regulation of Protein Serine/Threonine Kinase Activity (GO:0071901)	1946-02-01	0.065683	0.23403	0.630728	4.99343	13.5967	UCHL1;SLC8A1
MN_Chat	52wk	UP	GO_Biological_Process_2025	Regulation of Cell-Cell Adhesion (GO:0022407)	1946-02-01	0.065683	0.23403	0.630728	4.99343	13.5967	REXO2;YWHAG
MN_Chat	52wk	UP	GO_Biological_Process_2025	Regulation of Chemokine (C-C Motif) Ligand 5 Production (GO:0071649)	2025-01-08	0.0705347	0.234256	0.630309	15.6361	41.4616	DDX3X
MN_Chat	52wk	UP	GO_Biological_Process_2025	Phospholipase C-activating G Protein-Coupled Receptor Signaling Pathway (GO:0007200)	3/102	0.0662741	0.234256	0.630309	3.33824	9.05984	CHRM2;PLCB4;PLCE1
MN_Chat	52wk	UP	GO_Biological_Process_2025	Cardiac Conduction (GO:0061337)	1947-02-01	0.068204	0.234256	0.630309	4.88222	13.11	YWHAE;TMEM65
MN_Chat	52wk	UP	GO_Biological_Process_2025	Regulation of Actin Cytoskeleton Organization (GO:0032956)	3/104	0.0693911	0.234256	0.630309	3.27181	8.72917	PGAP1;ABL2;GPM6B
MN_Chat	52wk	UP	GO_Biological_Process_2025	Regulation of Fertilization (GO:0080154)	2025-01-08	0.0705347	0.234256	0.630309	15.6361	41.4616	PLCB1
MN_Chat	52wk	UP	GO_Biological_Process_2025	Regulation of Gap Junction Assembly (GO:1903596)	2025-01-08	0.0705347	0.234256	0.630309	15.6361	41.4616	CNTNAP2
MN_Chat	52wk	UP	GO_Biological_Process_2025	Amino Sugar Metabolic Process (GO:0006040)	2025-01-08	0.0705347	0.234256	0.630309	15.6361	41.4616	CSGALNACT1
MN_Chat	52wk	UP	GO_Biological_Process_2025	Auditory Behavior (GO:0031223)	2025-01-08	0.0705347	0.234256	0.630309	15.6361	41.4616	NRXN1
MN_Chat	52wk	UP	GO_Biological_Process_2025	cAMP Biosynthetic Process (GO:0006171)	2025-01-08	0.0705347	0.234256	0.630309	15.6361	41.4616	ADCY2
MN_Chat	52wk	UP	GO_Biological_Process_2025	Positive Regulation of T Cell Mediated Immune Response to Tumor Cell (GO:0002842)	2025-01-08	0.0705347	0.234256	0.630309	15.6361	41.4616	YWHAG
MN_Chat	52wk	UP	GO_Biological_Process_2025	Cardioblast Differentiation (GO:0010002)	2025-01-08	0.0705347	0.234256	0.630309	15.6361	41.4616	NRG1
MN_Chat	52wk	UP	GO_Biological_Process_2025	Cellular Response to Purine-Containing Compound (GO:0071415)	2025-01-08	0.0705347	0.234256	0.630309	15.6361	41.4616	SLC8A1
MN_Chat	52wk	UP	GO_Biological_Process_2025	Calcium Ion Transport Into Cytosol (GO:0060402)	2025-01-08	0.0705347	0.234256	0.630309	15.6361	41.4616	SLC8A1
MN_Chat	52wk	UP	GO_Biological_Process_2025	Regulation of Heart Morphogenesis (GO:2000826)	2025-01-08	0.0705347	0.234256	0.630309	15.6361	41.4616	ROBO1
MN_Chat	52wk	UP	GO_Biological_Process_2025	Chondroitin Sulfate Proteoglycan Biosynthetic Process (GO:0050650)	2025-01-08	0.0705347	0.234256	0.630309	15.6361	41.4616	CSGALNACT1
MN_Chat	52wk	UP	GO_Biological_Process_2025	Multi-Ciliated Epithelial Cell Differentiation (GO:1903251)	2025-01-08	0.0705347	0.234256	0.630309	15.6361	41.4616	NFIB
MN_Chat	52wk	UP	GO_Biological_Process_2025	Maintenance of Synapse Structure (GO:0099558)	2025-01-08	0.0705347	0.234256	0.630309	15.6361	41.4616	DCTN1
MN_Chat	52wk	UP	GO_Biological_Process_2025	Learned Vocalization Behavior or Vocal Learning (GO:0098598)	2025-01-08	0.0705347	0.234256	0.630309	15.6361	41.4616	NRXN1
MN_Chat	52wk	UP	GO_Biological_Process_2025	Positive Regulation of Vascular Associated Smooth Muscle Cell Migration (GO:1904754)	2025-01-08	0.0705347	0.234256	0.630309	15.6361	41.4616	DOCK5
MN_Chat	52wk	UP	GO_Biological_Process_2025	Chondroitin Sulfate Proteoglycan Metabolic Process (GO:0050654)	2025-01-08	0.0705347	0.234256	0.630309	15.6361	41.4616	CSGALNACT1
MN_Chat	52wk	UP	GO_Biological_Process_2025	Interleukin-12-Mediated Signaling Pathway (GO:0035722)	2025-01-08	0.0705347	0.234256	0.630309	15.6361	41.4616	PLCB1
MN_Chat	52wk	UP	GO_Biological_Process_2025	Ventricular Trabecula Myocardium Morphogenesis (GO:0003222)	2025-01-08	0.0705347	0.234256	0.630309	15.6361	41.4616	NRG1
MN_Chat	52wk	UP	GO_Biological_Process_2025	Taurine Metabolic Process (GO:0019530)	2025-01-08	0.0705347	0.234256	0.630309	15.6361	41.4616	GHR
MN_Chat	52wk	UP	GO_Biological_Process_2025	Positive Regulation of Immune Response to Tumor Cell (GO:0002839)	2025-01-08	0.0705347	0.234256	0.630309	15.6361	41.4616	YWHAG
MN_Chat	52wk	UP	GO_Biological_Process_2025	Sympathetic Ganglion Development (GO:0061549)	2025-01-08	0.0705347	0.234256	0.630309	15.6361	41.4616	SEMA3A
MN_Chat	52wk	UP	GO_Biological_Process_2025	Dicarboxylic Acid Biosynthetic Process (GO:0043650)	2025-01-08	0.0705347	0.234256	0.630309	15.6361	41.4616	GRID2
MN_Chat	52wk	UP	GO_Biological_Process_2025	Positive Regulation of Protein-Containing Complex Assembly (GO:0031334)	3/105	0.0709742	0.235102	0.628743	3.23957	8.57007	HSP90AA1;DDX3X;NRG1
MN_Chat	52wk	UP	GO_Biological_Process_2025	Regulation of Stem Cell Differentiation (GO:2000736)	1949-02-01	0.0733399	0.238589	0.622349	4.674	12.2115	CHD4;RBBP7
MN_Chat	52wk	UP	GO_Biological_Process_2025	Epidermal Growth Factor Receptor Signaling Pathway (GO:0007173)	1949-02-01	0.0733399	0.238589	0.622349	4.674	12.2115	PLCE1;ABL2
MN_Chat	52wk	UP	GO_Biological_Process_2025	Negative Regulation of Small GTPase Mediated Signal Transduction (GO:0051058)	1949-02-01	0.0733399	0.238589	0.622349	4.674	12.2115	KANK1;LZTR1
MN_Chat	52wk	UP	GO_Biological_Process_2025	Proteoglycan Biosynthetic Process (GO:0030166)	1949-02-01	0.0733399	0.238589	0.622349	4.674	12.2115	CSGALNACT1;EXT1
MN_Chat	52wk	UP	GO_Biological_Process_2025	Negative Regulation of TORC1 Signaling (GO:1904262)	1949-02-01	0.0733399	0.238589	0.622349	4.674	12.2115	SESN1;YWHAG
MN_Chat	52wk	UP	GO_Biological_Process_2025	Regulation of Macroautophagy (GO:0016241)	3/106	0.0725736	0.238589	0.622349	3.20795	8.41495	ATP6V1A;UCHL1;SESN1
MN_Chat	52wk	UP	GO_Biological_Process_2025	Positive Regulation of Intracellular Transport (GO:0032388)	1949-02-01	0.0733399	0.238589	0.622349	4.674	12.2115	PGAP1;STX18
MN_Chat	52wk	UP	GO_Biological_Process_2025	Membrane Organization (GO:0061024)	4/173	0.0735948	0.238807	0.621952	2.61273	6.81707	SNX3;HSPA8;STX18;SYP
MN_Chat	52wk	UP	GO_Biological_Process_2025	Positive Regulation of Cell Growth (GO:0030307)	3/107	0.074189	0.239514	0.62067	3.17694	8.26368	DDX3X;NRG1;EIF4G2
MN_Chat	52wk	UP	GO_Biological_Process_2025	Protein Catabolic Process (GO:0030163)	3/107	0.074189	0.239514	0.62067	3.17694	8.26368	HSPA8;UCHL1;HSP90AA1
MN_Chat	52wk	UP	GO_Biological_Process_2025	Regulation of Interferon-Beta Production (GO:0032648)	1951-02-01	0.0785959	0.239817	0.620121	4.48277	11.4016	HSP90AA1;DDX3X
MN_Chat	52wk	UP	GO_Biological_Process_2025	Axonal Transport of Mitochondrion (GO:0019896)	2025-01-09	0.0789962	0.239817	0.620121	13.6809	34.7271	NEFL
MN_Chat	52wk	UP	GO_Biological_Process_2025	Negative Regulation of Striated Muscle Cell Apoptotic Process (GO:0010664)	2025-01-09	0.0789962	0.239817	0.620121	13.6809	34.7271	NRG1
MN_Chat	52wk	UP	GO_Biological_Process_2025	Negative Regulation of Protein Localization to Cell Surface (GO:2000009)	2025-01-09	0.0789962	0.239817	0.620121	13.6809	34.7271	GPM6B
MN_Chat	52wk	UP	GO_Biological_Process_2025	Golgi Lumen Acidification (GO:0061795)	2025-01-09	0.0789962	0.239817	0.620121	13.6809	34.7271	ATP6V1A
MN_Chat	52wk	UP	GO_Biological_Process_2025	Positive Regulation of Developmental Growth (GO:0048639)	1950-02-01	0.0759533	0.239817	0.620121	4.57639	11.7963	GHR;PLCB1
MN_Chat	52wk	UP	GO_Biological_Process_2025	Lipid Modification (GO:0030258)	1950-02-01	0.0759533	0.239817	0.620121	4.57639	11.7963	DGKG;DGKB
MN_Chat	52wk	UP	GO_Biological_Process_2025	Cellular Response to Interleukin-15 (GO:0071350)	2025-01-09	0.0789962	0.239817	0.620121	13.6809	34.7271	PLCB1
MN_Chat	52wk	UP	GO_Biological_Process_2025	Nucleocytoplasmic Transport (GO:0006913)	1950-02-01	0.0759533	0.239817	0.620121	4.57639	11.7963	ATXN1;HTATIP2
MN_Chat	52wk	UP	GO_Biological_Process_2025	Brain Morphogenesis (GO:0048854)	2025-01-09	0.0789962	0.239817	0.620121	13.6809	34.7271	CTNNA2
MN_Chat	52wk	UP	GO_Biological_Process_2025	Cell Differentiation in Spinal Cord (GO:0021515)	2025-01-09	0.0789962	0.239817	0.620121	13.6809	34.7271	MDGA2
MN_Chat	52wk	UP	GO_Biological_Process_2025	Positive Regulation of Non-Canonical NF-kappaB Signal Transduction (GO:1901224)	1950-02-01	0.0759533	0.239817	0.620121	4.57639	11.7963	DDX3X;NR3C2
MN_Chat	52wk	UP	GO_Biological_Process_2025	Response to Forskolin (GO:1904321)	2025-01-09	0.0789962	0.239817	0.620121	13.6809	34.7271	ADCY2
MN_Chat	52wk	UP	GO_Biological_Process_2025	Positive Regulation of Epidermis Development (GO:0045684)	2025-01-09	0.0789962	0.239817	0.620121	13.6809	34.7271	REXO2
MN_Chat	52wk	UP	GO_Biological_Process_2025	Regulation of Calcium Ion Import Across Plasma Membrane (GO:1905664)	2025-01-09	0.0789962	0.239817	0.620121	13.6809	34.7271	PPP3CA
MN_Chat	52wk	UP	GO_Biological_Process_2025	Vasoconstriction (GO:0042310)	2025-01-09	0.0789962	0.239817	0.620121	13.6809	34.7271	SLC8A1
MN_Chat	52wk	UP	GO_Biological_Process_2025	Response to Histamine (GO:0034776)	2025-01-09	0.0789962	0.239817	0.620121	13.6809	34.7271	DIAPH1
MN_Chat	52wk	UP	GO_Biological_Process_2025	Positive Regulation of Acrosome Reaction (GO:2000344)	2025-01-09	0.0789962	0.239817	0.620121	13.6809	34.7271	PLCB1
MN_Chat	52wk	UP	GO_Biological_Process_2025	Commissural Neuron Axon Guidance (GO:0071679)	2025-01-09	0.0789962	0.239817	0.620121	13.6809	34.7271	NFIB
MN_Chat	52wk	UP	GO_Biological_Process_2025	Cellular Response to Forskolin (GO:1904322)	2025-01-09	0.0789962	0.239817	0.620121	13.6809	34.7271	ADCY2
MN_Chat	52wk	UP	GO_Biological_Process_2025	Interleukin-15-Mediated Signaling Pathway (GO:0035723)	2025-01-09	0.0789962	0.239817	0.620121	13.6809	34.7271	PLCB1
MN_Chat	52wk	UP	GO_Biological_Process_2025	Protein Localization to Microtubule (GO:0035372)	2025-01-09	0.0789962	0.239817	0.620121	13.6809	34.7271	DIAPH1
MN_Chat	52wk	UP	GO_Biological_Process_2025	Positive Regulation of Neurotransmitter Secretion (GO:0001956)	2025-01-09	0.0789962	0.239817	0.620121	13.6809	34.7271	NLGN1
MN_Chat	52wk	UP	GO_Biological_Process_2025	Protein Localization to Microtubule Cytoskeleton (GO:0072698)	2025-01-09	0.0789962	0.239817	0.620121	13.6809	34.7271	DIAPH1
MN_Chat	52wk	UP	GO_Biological_Process_2025	Positive Regulation of Protein Autophosphorylation (GO:0031954)	2025-01-09	0.0789962	0.239817	0.620121	13.6809	34.7271	NRG1
MN_Chat	52wk	UP	GO_Biological_Process_2025	Positive Regulation of Cellular Component Organization (GO:0051130)	3/111	0.0808089	0.244736	0.611303	3.05866	7.69457	DCTN1;NRXN1;NRG1
MN_Chat	52wk	UP	GO_Biological_Process_2025	Endosome Organization (GO:0007032)	1952-02-01	0.0812671	0.244957	0.610911	4.39289	11.0262	ATP6V1A;SNX3
MN_Chat	52wk	UP	GO_Biological_Process_2025	Regulation of Substrate Adhesion-Dependent Cell Spreading (GO:1900024)	1952-02-01	0.0812671	0.244957	0.610911	4.39289	11.0262	DOCK5;KANK1
MN_Chat	52wk	UP	GO_Biological_Process_2025	Cellular Response to Metal Ion (GO:0071248)	3/112	0.0825027	0.246926	0.607433	3.03044	7.56073	CPNE8;NLGN1;NRXN1
MN_Chat	52wk	UP	GO_Biological_Process_2025	Regulation of Wnt Signaling Pathway (GO:0030111)	3/112	0.0825027	0.246926	0.607433	3.03044	7.56073	SNX3;KANK1;RSPO2
MN_Chat	52wk	UP	GO_Biological_Process_2025	Metal Ion Transport (GO:0030001)	4/180	0.0823682	0.246926	0.607433	2.50792	6.26115	CACNB4;GRIN3A;ANXA6;SLC4A4
MN_Chat	52wk	UP	GO_Biological_Process_2025	Regulation of Release of Sequestered Calcium Ion Into Cytosol (GO:0051279)	1953-02-01	0.0839661	0.248655	0.604403	4.30654	10.6688	DIAPH1;CALM1
MN_Chat	52wk	UP	GO_Biological_Process_2025	Regulation of Lamellipodium Morphogenesis (GO:2000392)	2025-01-10	0.0873811	0.248655	0.604403	12.1602	29.6402	KANK1
MN_Chat	52wk	UP	GO_Biological_Process_2025	Positive Regulation of Small GTPase Mediated Signal Transduction (GO:0051057)	1953-02-01	0.0839661	0.248655	0.604403	4.30654	10.6688	AUTS2;ROBO1
MN_Chat	52wk	UP	GO_Biological_Process_2025	Positive Regulation of Signal Transduction (GO:0009967)	5/256	0.0850452	0.248655	0.604403	2.20215	5.42736	KANK1;NLGN1;NRXN1;RSPO2;ROBO1
MN_Chat	52wk	UP	GO_Biological_Process_2025	Neuron Projection Fasciculation (GO:0106030)	2025-01-10	0.0873811	0.248655	0.604403	12.1602	29.6402	NRCAM
MN_Chat	52wk	UP	GO_Biological_Process_2025	Regulation of Long-Term Synaptic Depression (GO:1900452)	2025-01-10	0.0873811	0.248655	0.604403	12.1602	29.6402	GRID2
MN_Chat	52wk	UP	GO_Biological_Process_2025	Regulation of Neutrophil Migration (GO:1902622)	2025-01-10	0.0873811	0.248655	0.604403	12.1602	29.6402	PGAP1
MN_Chat	52wk	UP	GO_Biological_Process_2025	Negative Regulation of Vascular Endothelial Growth Factor Signaling Pathway (GO:1900747)	2025-01-10	0.0873811	0.248655	0.604403	12.1602	29.6402	SEMA6A
MN_Chat	52wk	UP	GO_Biological_Process_2025	Regulation of DNA-templated Transcription Initiation (GO:2000142)	2025-01-10	0.0873811	0.248655	0.604403	12.1602	29.6402	THRA
MN_Chat	52wk	UP	GO_Biological_Process_2025	Cellular Response to Increased Oxygen Levels (GO:0036295)	2025-01-10	0.0873811	0.248655	0.604403	12.1602	29.6402	ATP6V1A
MN_Chat	52wk	UP	GO_Biological_Process_2025	Nuclear Membrane Disassembly (GO:0051081)	2025-01-10	0.0873811	0.248655	0.604403	12.1602	29.6402	DCTN1
MN_Chat	52wk	UP	GO_Biological_Process_2025	Cellular Response to Oxygen Levels (GO:0071453)	2025-01-10	0.0873811	0.248655	0.604403	12.1602	29.6402	ATP6V1A
MN_Chat	52wk	UP	GO_Biological_Process_2025	Lens Fiber Cell Differentiation (GO:0070306)	2025-01-10	0.0873811	0.248655	0.604403	12.1602	29.6402	MAF
MN_Chat	52wk	UP	GO_Biological_Process_2025	Cellular Response to Interleukin-12 (GO:0071349)	2025-01-10	0.0873811	0.248655	0.604403	12.1602	29.6402	PLCB1
MN_Chat	52wk	UP	GO_Biological_Process_2025	Positive Regulation of CREB Transcription Factor Activity (GO:0032793)	2025-01-10	0.0873811	0.248655	0.604403	12.1602	29.6402	CAMK1D
MN_Chat	52wk	UP	GO_Biological_Process_2025	Regulation of Microtubule Polymerization (GO:0031113)	1953-02-01	0.0839661	0.248655	0.604403	4.30654	10.6688	DCTN1;STMN2
MN_Chat	52wk	UP	GO_Biological_Process_2025	Microtubule Anchoring at Centrosome (GO:0034454)	2025-01-10	0.0873811	0.248655	0.604403	12.1602	29.6402	DCTN1
MN_Chat	52wk	UP	GO_Biological_Process_2025	Negative Regulation of Calcium Ion Import (GO:0090281)	2025-01-10	0.0873811	0.248655	0.604403	12.1602	29.6402	PPP3CA
MN_Chat	52wk	UP	GO_Biological_Process_2025	Glutamine Family Amino Acid Biosynthetic Process (GO:0009084)	2025-01-10	0.0873811	0.248655	0.604403	12.1602	29.6402	GRID2
MN_Chat	52wk	UP	GO_Biological_Process_2025	Synaptic Signaling (GO:0099536)	2025-01-10	0.0873811	0.248655	0.604403	12.1602	29.6402	GRID2
MN_Chat	52wk	UP	GO_Biological_Process_2025	Positive Regulation of Dendritic Spine Morphogenesis (GO:0061003)	2025-01-10	0.0873811	0.248655	0.604403	12.1602	29.6402	PTPRD
MN_Chat	52wk	UP	GO_Biological_Process_2025	Regulation of Ceramide Biosynthetic Process (GO:2000303)	2025-01-10	0.0873811	0.248655	0.604403	12.1602	29.6402	SIRT3
MN_Chat	52wk	UP	GO_Biological_Process_2025	Regulation of JNK Cascade (GO:0046328)	3/115	0.0876754	0.248935	0.603913	2.94882	7.17777	SEMA3A;MAPK8IP2;PLCB1
[truncated: 54,410 more rows]
