# Supplementary material for: Peripherally administered androgen receptor–targeted antisense oligonucleotide rescues spinal pathology in a murine SBMA model
Source: J Clin Invest. 2025 Aug 28;135(21):e182955. doi: 10.1172/JCI182955 (PMC12578385; doi:10.1172/JCI182955)
Supplement: Supplemental table 6 [file jci-135-182955-s015.xlsx]

## Sheet: Index Table S6
Supplemental Table 6. Gene ontology of differentially expressed genes between AR113Q ASO and WT at 26 and 52 weeks.
The table contains the results of GO analyses (Biological Process 2025) for up- and down-regulated DEGs between AR113Q ASO and WT at 26 and 52 weeks. Significance was determined based on P-values (adjusted P-value<0.01). The data is organized by sheet. Please use the dropdown buttons to filter or sort by direction, cell type, timepoint, etc.
Sheet name	Sheet description
vs 26W WT; DOWN	List of GO analyses for downregulated DEGs across all cell types between AR113Q ASO and WT at 26 weeks.
vs 26W WT; UP	List of GO analyses for upregulated DEGs across all cell types between AR113Q ASO and WT at 26 weeks.
vs 52W WT; DOWN	List of GO analyses for downregulated DEGs across all cell types between AR113Q ASO and WT at 52 weeks.
vs 52W WT; UP	List of GO analyses for upregulated DEGs across all cell types between AR113Q ASO and WT at 52 weeks.
Abbreviations
MN_Chat	Chat+ motor neuron
DE_Cpne4	Cpne4+ dorsal excitatory neuron
DE_Prkcg	Prkcg+ dorsal excitatory neuron
DE_Maf	Maf+ dorsal excitatory neuron
DE_Reln	Reln+ dorsal excitatory neuron
DE_Rreb1	Rreb1+ dorsal excitatory neuron
DE_Sox5	Sox5+ dorsal excitatory neuron
DE_Megfr11	Megfr11+ dorsal excitatory neuron
ME_Lmx1b	Lmx1b+ medial excitatory neuron
VE_Lhx2+Lhx9	Lhx2+ Lhx9+ ventral excitatory neuron
DI_Rorb	Rorb+ dorsal inhibitory neuron
DI_Adamts5	Adamts5+ dorsal inhibitory neuron
DI_Cdh3	Cdh3+ dorsal inhibitory neuron
DI_Pdyn	Pdyn+ dorsal inhibitory neuron
DI_Npy	Npy+ dorsal inhibitory neuron
MI_Gad2	Gad2+ medial inhibitory neuron
VI_Slc6a5	Slc6a5+ ventral inhibitory neuron
AS1	astrocyte 1
AS2	astrocyte 2
OPC	oligodendrocyte progenitor cell
OL	oligodendrocyte
MG	microglia
MP	macrophage
T	T cell
MEN	meningothelial cell
EP	ependymal cell
PER	pericyte
END	endothelial cell

## Sheet: vs 26W WT; DOWN
Cell type	Timepoint	Direction	Gene_set	Term	Overlap	P-value	Adjusted P-value	-LOG10(Adjusted P-value)	Odds Ratio	Combined Score	Genes
MN_Chat	26wk	DOWN	GO_Biological_Process_2025	Cell-Cell Adhesion via Plasma-Membrane Adhesion Molecules (GO:0098742)	23/171	7.54782e-12	1.36993e-08	-7.8633	6.99432	179.123	GRID2;NLGN1;TENM3;DSCAM;CADM1;CADM2;CNTN6;LRRC4;UNC5D;CDH8;ROBO1;CDH6;IGSF11;PTPRD;CDH4;LRFN5;ALCAM;CDH2;FLRT3;CDH11;IL1RAPL1;CDH18;ADGRL3
MN_Chat	26wk	DOWN	GO_Biological_Process_2025	Neuron Projection Guidance (GO:0097485)	18/132	1.16675e-09	1.05882e-06	-5.97518	7.03718	144.748	SEMA5A;SEMA7A;NRP2;TRIO;EPHA6;DSCAM;EPHA10;CNTN5;CNTN6;DCC;SEMA3D;SEMA6D;PTPRJ;UNC5D;EFNA5;NFASC;CNTN1;EPHB1
MN_Chat	26wk	DOWN	GO_Biological_Process_2025	Axon Guidance (GO:0007411)	19/152	1.80379e-09	1.09129e-06	-5.96206	6.37537	128.358	SEMA5A;SEMA7A;NRP2;TRIO;EPHA6;DSCAM;EPHA10;CNTN5;CNTN6;DCC;SEMA3D;SEMA6D;PTPRJ;UNC5D;EFNA5;NFASC;ALCAM;CNTN1;EPHB1
MN_Chat	26wk	DOWN	GO_Biological_Process_2025	Cell-Cell Junction Assembly (GO:0007043)	1967-12-01	3.13652e-08	1.4232e-05	-4.84674	9.62123	166.231	CDH6;PATJ;CDH4;CDH2;CDH11;EPB41L3;PRKCA;PKP4;TLN2;CDH8;CDH18;JAM3
MN_Chat	26wk	DOWN	GO_Biological_Process_2025	Axonogenesis (GO:0007409)	19/200	1.63119e-07	5.9212e-05	-4.22759	4.67308	73.0346	SEMA5A;NRP2;SEMA7A;TRIO;EPHA6;EPHA10;DSCAM;CNTN5;CNTN6;DCC;SEMA3D;SEMA6D;PTPRJ;UNC5D;EFNA5;DCLK1;NFASC;CNTN1;EPHB1
MN_Chat	26wk	DOWN	GO_Biological_Process_2025	Cell Junction Assembly (GO:0034329)	13/101	4.76073e-07	0.000123439	-3.90855	6.51809	94.8883	NLGN1;DSCAM;MYO9A;CDH8;CDH6;CDH4;CDH2;FLRT3;CDH11;PKP4;TLN2;CDH18;ADGRL3
MN_Chat	26wk	DOWN	GO_Biological_Process_2025	Modulation of Chemical Synaptic Transmission (GO:0050804)	14/117	4.31427e-07	0.000123439	-3.90855	6.00622	88.0282	GRID2;NLGN1;TRIO;MCTP1;GRID1;LRRC4;CASK;CACNA1A;GRIK4;GRIK1;SYN3;PPP3CA;NRG3;CNTNAP4
MN_Chat	26wk	DOWN	GO_Biological_Process_2025	Regulation of Trans-Synaptic Signaling (GO:0099177)	1947-09-01	9.37083e-07	0.000212601	-3.67244	10.3827	144.117	PPP3CA;NLGN1;GRID2;NRG3;GRID1;LRRC4;CACNA1A;GRIK4;GRIK1
MN_Chat	26wk	DOWN	GO_Biological_Process_2025	Cell-Cell Adhesion Mediated by Cadherin (GO:0044331)	2025-07-26	1.34244e-06	0.000270724	-3.56747	16.0943	217.612	CDH6;CDH4;FER;CDH2;CDH11;CDH8;CDH18
MN_Chat	26wk	DOWN	GO_Biological_Process_2025	Synapse Assembly (GO:0007416)	1987-11-01	4.33556e-06	0.000786904	-3.10408	6.36123	78.5527	GABRB3;PTPRD;GRID2;NLGN1;CDH2;DSCAM;FLRT3;GABRA5;LRRC4;FGF13;ADGRL3
MN_Chat	26wk	DOWN	GO_Biological_Process_2025	Nervous System Development (GO:0007399)	28/480	5.61734e-06	0.000926861	-3.03299	2.77656	33.5676	SEMA5A;NLGN1;GRIK1;LDB2;EFNA5;ROBO1;CDH2;FLRT3;ADAM23;EPHB1;MBD5;RBFOX3;DSCAM;CNTN6;CRIM1;VPS13B;NAV2;DCLK1;PTPRD;ZEB2;NFASC;FGF14;WDPCP;APBA1;MDGA2;FGF13;FGF12;ADGRL3
MN_Chat	26wk	DOWN	GO_Biological_Process_2025	Adherens Junction Organization (GO:0034332)	1935-07-01	1.15017e-05	0.00173963	-2.75954	10.9161	124.149	CDH6;CDH4;CDH2;CDH11;CDH8;CDH18;JAM3
MN_Chat	26wk	DOWN	GO_Biological_Process_2025	Synaptic Membrane Adhesion (GO:0099560)	2025-05-17	2.91143e-05	0.00352283	-2.45311	18.1273	189.327	CDH6;PTPRD;LRFN5;IL1RAPL1;LRRC4
MN_Chat	26wk	DOWN	GO_Biological_Process_2025	Calcium-Dependent Cell-Cell Adhesion via Plasma Membrane Cell Adhesion Molecules (GO:0016339)	1940-07-01	2.89139e-05	0.00352283	-2.45311	9.25978	96.7757	CDH6;NLGN1;CDH4;CDH2;CDH11;CDH8;CDH18
MN_Chat	26wk	DOWN	GO_Biological_Process_2025	Synapse Organization (GO:0050808)	13/144	2.5396e-05	0.00352283	-2.45311	4.36889	46.2268	NLGN1;DSCAM;CNTN6;LRRC4;SYN3;CDH6;PTPRD;LRFN5;CDH2;FLRT3;IL1RAPL1;PDZRN3;ADGRL3
MN_Chat	26wk	DOWN	GO_Biological_Process_2025	- Reg of Adenylate Cyclase-Activating GPCR Sgnlng Pway (GO:0106072)	2025-04-10	4.93655e-05	0.00544275	-2.26418	28.9481	287.057	PDE4D;PDE3B;PDE3A;PDE4B
MN_Chat	26wk	DOWN	GO_Biological_Process_2025	Cell Surface Receptor Protein Tyrosine Kinase Signaling Pathway (GO:0007169)	19/296	5.09789e-05	0.00544275	-2.26418	3.03839	30.0318	EPHA6;DOCK3;EPHA10;IRS1;NTRK3;PTPRJ;IDE;SORBS1;EFNA5;SOCS2;FER;FGF14;UBASH3B;FLRT3;PHIP;FGF13;EPHB1;FGF12;MPZL1
MN_Chat	26wk	DOWN	GO_Biological_Process_2025	Regulation of Synapse Assembly (GO:0051963)	1964-08-01	9.63388e-05	0.00971416	-2.01259	6.24279	57.7311	PTPRD;GRID2;NLGN1;LRFN5;LRRTM3;IL1RAPL1;LHFPL3;EPHB1
MN_Chat	26wk	DOWN	GO_Biological_Process_2025	Regulation of Adenylate Cyclase-Activating G Protein-Coupled Receptor Signaling Pathway (GO:0106070)	2025-04-12	0.00011223	0.0107209	-1.96977	21.7089	197.442	PDE4D;PDE3B;PDE3A;PRKCA
MN_Chat	26wk	DOWN	GO_Biological_Process_2025	Cell-Cell Junction Organization (GO:0045216)	1966-08-01	0.000120169	0.0109053	-1.96236	6.02691	54.4026	CDH6;CDH4;CDH2;CDH11;PKP4;TLN2;CDH8;CDH18
MN_Chat	26wk	DOWN	GO_Biological_Process_2025	Calcium Ion Transmembrane Import Into Cytosol (GO:0097553)	1974-08-01	0.000269278	0.0222154	-1.65335	5.2942	43.5171	TRPM2;GRIN2A;PLCB4;CACNA1A;FGF13;CACNA1E;RYR3;SLC8A1
MN_Chat	26wk	DOWN	GO_Biological_Process_2025	Synaptic Transmission, Glutamatergic (GO:0035249)	2025-05-26	0.000261482	0.0222154	-1.65335	10.3537	85.4091	GRIN2A;GRID2;GRID1;GRIK4;GRIK1
MN_Chat	26wk	DOWN	GO_Biological_Process_2025	Chemical Synaptic Transmission (GO:0007268)	16/260	0.000316198	0.0249521	-1.60289	2.88974	23.2888	GABRB3;GABBR2;GRID2;GABRA5;GRID1;GRIK4;CACNA1A;GRIK1;CACNA1E;GRIN2A;CACNB4;RPS6KA2;RIMBP2;KIF1B;APBA1;SCN2B
MN_Chat	26wk	DOWN	GO_Biological_Process_2025	Homophilic Cell Adhesion via Plasma Membrane Adhesion Molecules (GO:0007156)	1959-07-01	0.000365228	0.0276204	-1.55877	5.87068	46.4663	IGSF11;TENM3;DSCAM;CADM1;CADM2;CNTN6;ROBO1
MN_Chat	26wk	DOWN	GO_Biological_Process_2025	Regulation of Monoatomic Cation Transmembrane Transport (GO:1904062)	1944-06-01	0.000449843	0.0326586	-1.486	6.87547	52.9866	DPP10;GRIN2A;KCNS3;KCNIP4;KCNN2;FGF12
MN_Chat	26wk	DOWN	GO_Biological_Process_2025	Heparan Sulfate Proteoglycan Biosynthetic Process (GO:0015012)	2025-04-17	0.000493092	0.0344216	-1.46317	13.3559	101.703	CSGALNACT1;HS3ST3B1;EXT1;NDST4
MN_Chat	26wk	DOWN	GO_Biological_Process_2025	Cellular Response to Epinephrine Stimulus (GO:0071872)	2025-03-08	0.000597698	0.0374077	-1.42704	25.9969	192.96	PDE4D;PDE4B;PRKCA
MN_Chat	26wk	DOWN	GO_Biological_Process_2025	Lipid Phosphorylation (GO:0046834)	2025-03-08	0.000597698	0.0374077	-1.42704	25.9969	192.96	DGKG;DGKB;DGKI
MN_Chat	26wk	DOWN	GO_Biological_Process_2025	Presynaptic Membrane Assembly (GO:0097105)	2025-03-08	0.000597698	0.0374077	-1.42704	25.9969	192.96	PTPRD;NLGN1;IL1RAPL1
MN_Chat	26wk	DOWN	GO_Biological_Process_2025	Positive Regulation of Signal Transduction (GO:0009967)	15/256	0.00080004	0.0484024	-1.31513	2.73703	19.5173	MBD5;NLGN1;PRKCB;IRS1;PRKCA;PTPRJ;SORBS1;CDC73;ROBO1;RIMS2;GRIN2A;ADAMTS3;NETO1;RSPO2;PHIP
MN_Chat	26wk	DOWN	GO_Biological_Process_2025	Presynaptic Membrane Organization (GO:0097090)	2025-03-09	0.000881469	0.0499958	-1.30107	21.663	152.376	PTPRD;NLGN1;IL1RAPL1
MN_Chat	26wk	DOWN	GO_Biological_Process_2025	Negative Regulation of Cell Adhesion Mediated by Integrin (GO:0033629)	2025-03-09	0.000881469	0.0499958	-1.30107	21.663	152.376	NEXMIF;PDE3B;JAM3
MN_Chat	26wk	DOWN	GO_Biological_Process_2025	Positive Regulation of Synapse Assembly (GO:0051965)	1935-05-01	0.00109118	0.0600146	-1.22174	7.24425	49.4094	PTPRD;NLGN1;GRID2;IL1RAPL1;EPHB1
MN_Chat	26wk	DOWN	GO_Biological_Process_2025	Glutamine Family Amino Acid Biosynthetic Process (GO:0009084)	2025-03-10	0.00123809	0.066092	-1.17985	18.5673	124.293	GRID2;GLS2;GRID1
MN_Chat	26wk	DOWN	GO_Biological_Process_2025	Regulation of Intracellular Signal Transduction (GO:1902531)	16/302	0.00156628	0.0812226	-1.09032	2.46001	15.8893	NLGN1;TRIO;PHLPP1;DOCK3;MCF2;FAM13A;PDE3B;ARHGAP5;ARHGAP26;PTPN13;MYO9A;AKAP13;ARHGEF4;GPAT3;RICTOR;MAP2K6
MN_Chat	26wk	DOWN	GO_Biological_Process_2025	Excitatory Synapse Assembly (GO:1904861)	2025-03-11	0.0016738	0.0821069	-1.08562	16.2456	103.852	GRID2;NLGN1;LRRC4
MN_Chat	26wk	DOWN	GO_Biological_Process_2025	Positive Regulation of Excitatory Postsynaptic Potential (GO:2000463)	2025-04-23	0.00164723	0.0821069	-1.08562	9.13544	58.5459	RIMS2;NLGN1;GRIN2A;NETO1
MN_Chat	26wk	DOWN	GO_Biological_Process_2025	Semaphorin-Plexin Signaling Pathway (GO:0071526)	1939-05-01	0.00179675	0.083618	-1.0777	6.39067	40.4004	SEMA5A;NRP2;SEMA7A;SEMA3D;SEMA6D
MN_Chat	26wk	DOWN	GO_Biological_Process_2025	Negative Regulation of G Protein-Coupled Receptor Signaling Pathway (GO:0045744)	1939-05-01	0.00179675	0.083618	-1.0777	6.39067	40.4004	PPP3CA;PDE4D;PDE3B;PDE3A;ROBO1
MN_Chat	26wk	DOWN	GO_Biological_Process_2025	cAMP-mediated Signaling (GO:0019933)	2025-04-24	0.0019416	0.0881001	-1.05502	8.67822	54.1889	PDE4D;PDE3B;PDE3A;PDE4B
MN_Chat	26wk	DOWN	GO_Biological_Process_2025	Regulation of Potassium Ion Transmembrane Transport (GO:1901379)	1940-05-01	0.00201571	0.089232	-1.04948	6.20776	38.5302	DPP10;KCNS3;KCNIP4;STK39;KCNN2
MN_Chat	26wk	DOWN	GO_Biological_Process_2025	Negative Regulation of Axonogenesis (GO:0050771)	2025-04-25	0.00227044	0.0981155	-1.00826	8.26455	50.3128	DCC;MCF2;SEMA6D;FGF13
MN_Chat	26wk	DOWN	GO_Biological_Process_2025	post-Golgi Vesicle-Mediated Transport (GO:0006892)	1961-06-01	0.0025604	0.108073	-0.966284	4.74619	28.3233	VTI1A;SORCS1;STXBP5;SCAMP1;CCDC93;STXBP5L
MN_Chat	26wk	DOWN	GO_Biological_Process_2025	Calcium Ion Import Across Plasma Membrane (GO:0098703)	2025-04-26	0.00263571	0.108723	-0.963679	7.88848	46.8466	TRPM2;CACNA1A;CACNA1E;SLC8A1
MN_Chat	26wk	DOWN	GO_Biological_Process_2025	Neural Crest Cell Development (GO:0014032)	1943-05-01	0.00278943	0.112507	-0.948821	5.7168	33.6257	SEMA5A;SEMA7A;CDH2;SEMA3D;SEMA6D
MN_Chat	26wk	DOWN	GO_Biological_Process_2025	Calcium Ion Import Into Cytosol (GO:1902656)	2025-04-27	0.00303932	0.119921	-0.921105	7.54512	43.7324	TRPM2;CACNA1A;CACNA1E;SLC8A1
MN_Chat	26wk	DOWN	GO_Biological_Process_2025	Regulation of Small GTPase Mediated Signal Transduction (GO:0051056)	10/157	0.00318181	0.122872	-0.910547	2.97221	17.0911	AKAP13;TRIO;DOCK3;MCF2;FAM13A;RDX;ARHGEF4;ARHGAP26;ARHGAP5;MYO9A
MN_Chat	26wk	DOWN	GO_Biological_Process_2025	Regulation of Cell Migration (GO:0030334)	21/479	0.00328927	0.124375	-0.905266	2.02128	11.5558	SEMA5A;SEMA7A;MCTP1;LIMCH1;SEMA3D;SEMA6D;NTRK3;RDX;PRKCA;PRR5L;PTPRJ;LDB2;ROBO1;PPP3CA;FER;CDH11;ENPP2;RICTOR;PHACTR1;SINHCAF;FGF13
MN_Chat	26wk	DOWN	GO_Biological_Process_2025	Establishment of Apical/Basal Cell Polarity (GO:0035089)	2025-03-14	0.00351014	0.12566	-0.900802	11.8131	66.7691	PATJ;SCRIB;MYO9A
MN_Chat	26wk	DOWN	GO_Biological_Process_2025	Glutamine Family Amino Acid Catabolic Process (GO:0009065)	2025-03-14	0.00351014	0.12566	-0.900802	11.8131	66.7691	GRID2;GLS2;GRID1
MN_Chat	26wk	DOWN	GO_Biological_Process_2025	Positive Regulation of Cell Junction Assembly (GO:1901890)	1965-06-01	0.00353095	0.12566	-0.900802	4.4235	24.9759	PTPRD;GRID2;NLGN1;IL1RAPL1;PTPRJ;EPHB1
MN_Chat	26wk	DOWN	GO_Biological_Process_2025	Calcium Ion Transmembrane Transport (GO:0070588)	1987-07-01	0.0036393	0.127026	-0.896109	3.81046	21.3994	TRPM2;GRIN2A;CACNA1A;MICU2;RYR3;SLC8A1;MCU
MN_Chat	26wk	DOWN	GO_Biological_Process_2025	Presynapse Assembly (GO:0099054)	2025-03-16	0.00522141	0.1344	-0.8716	9.99471	52.5221	PTPRD;NLGN1;IL1RAPL1
MN_Chat	26wk	DOWN	GO_Biological_Process_2025	Neurotransmitter Receptor Transport, Endosome to Plasma Membrane (GO:0099639)	2025-02-05	0.00491321	0.1344	-0.8716	28.8245	153.226	LRRC7;SCRIB
MN_Chat	26wk	DOWN	GO_Biological_Process_2025	Synaptic Transmission, GABAergic (GO:0051932)	2025-03-16	0.00522141	0.1344	-0.8716	9.99471	52.5221	GABRB3;GABBR2;GABRA5
MN_Chat	26wk	DOWN	GO_Biological_Process_2025	Regulation of Presynapse Organization (GO:0099174)	2025-03-16	0.00522141	0.1344	-0.8716	9.99471	52.5221	LRFN5;LRRTM3;IL1RAPL1
MN_Chat	26wk	DOWN	GO_Biological_Process_2025	Regulation of Presynapse Assembly (GO:1905606)	2025-03-16	0.00522141	0.1344	-0.8716	9.99471	52.5221	LRFN5;LRRTM3;IL1RAPL1
MN_Chat	26wk	DOWN	GO_Biological_Process_2025	Regulation of Cell Adhesion (GO:0030155)	9/142	0.00518825	0.1344	-0.8716	2.95205	15.5318	SEMA5A;PPP3CA;DSCAM;PDE3B;ABL2;PRKCA;PKP4;PTPRJ;EFNA5
MN_Chat	26wk	DOWN	GO_Biological_Process_2025	Phosphatidic Acid Biosynthetic Process (GO:0006654)	1931-04-01	0.00507412	0.1344	-0.8716	6.42601	33.9525	DGKG;DGKB;GPAT3;DGKI
MN_Chat	26wk	DOWN	GO_Biological_Process_2025	Modulation of Excitatory Postsynaptic Potential (GO:0098815)	1931-04-01	0.00507412	0.1344	-0.8716	6.42601	33.9525	RIMS2;NLGN1;GRIN2A;NETO1
MN_Chat	26wk	DOWN	GO_Biological_Process_2025	Mesenchymal Cell Migration (GO:0090497)	1931-04-01	0.00507412	0.1344	-0.8716	6.42601	33.9525	SEMA5A;SEMA7A;SEMA3D;SEMA6D
MN_Chat	26wk	DOWN	GO_Biological_Process_2025	Negative Regulation of Collateral Sprouting (GO:0048671)	2025-02-05	0.00491321	0.1344	-0.8716	28.8245	153.226	DCC;FGF13
MN_Chat	26wk	DOWN	GO_Biological_Process_2025	Negative Regulation of Relaxation of Muscle (GO:1901078)	2025-02-05	0.00491321	0.1344	-0.8716	28.8245	153.226	PDE4D;PDE4B
MN_Chat	26wk	DOWN	GO_Biological_Process_2025	Regulation of Insulin Secretion (GO:0050796)	1993-07-01	0.00525753	0.1344	-0.8716	3.54352	18.5967	IRS1;GRID1;PRKCA;MYRIP;EFNA5;MCU;RAPGEF4
MN_Chat	26wk	DOWN	GO_Biological_Process_2025	Establishment of Lymphocyte Polarity (GO:0001767)	2025-02-05	0.00491321	0.1344	-0.8716	28.8245	153.226	SNX27;SCRIB
MN_Chat	26wk	DOWN	GO_Biological_Process_2025	Cell Surface Receptor Protein Tyrosine Phosphatase Signaling Pathway (GO:0007185)	2025-02-05	0.00491321	0.1344	-0.8716	28.8245	153.226	PTPRD;TRIO
MN_Chat	26wk	DOWN	GO_Biological_Process_2025	Regulation of Relaxation of Cardiac Muscle (GO:1901897)	2025-02-05	0.00491321	0.1344	-0.8716	28.8245	153.226	PDE4D;PDE4B
MN_Chat	26wk	DOWN	GO_Biological_Process_2025	Aminophospholipid Transport (GO:0015917)	2025-02-05	0.00491321	0.1344	-0.8716	28.8245	153.226	ATP8A2;ATP8A1
MN_Chat	26wk	DOWN	GO_Biological_Process_2025	Regulation of Cell Morphogenesis (GO:0022604)	2025-04-30	0.00449878	0.1344	-0.8716	6.6735	36.0633	FMNL2;PHIP;EFNA5;MYO9A
MN_Chat	26wk	DOWN	GO_Biological_Process_2025	Positive Regulation of Transcription of Notch Receptor Target (GO:0007221)	2025-02-05	0.00491321	0.1344	-0.8716	28.8245	153.226	MAML2;MAML3
MN_Chat	26wk	DOWN	GO_Biological_Process_2025	Postsynaptic Membrane Organization (GO:0001941)	2025-03-16	0.00522141	0.1344	-0.8716	9.99471	52.5221	NLGN1;LRRC4;LHFPL3
MN_Chat	26wk	DOWN	GO_Biological_Process_2025	TOR Signaling (GO:0031929)	1932-04-01	0.00569674	0.143605	-0.842829	6.19619	32.021	RPS6KB1;RPS6KA2;PRR5L;RICTOR
MN_Chat	26wk	DOWN	GO_Biological_Process_2025	Insulin Receptor Signaling Pathway (GO:0008286)	1951-05-01	0.00587276	0.144041	-0.841513	4.72064	24.2519	FER;IRS1;PHIP;IDE;SORBS1
MN_Chat	26wk	DOWN	GO_Biological_Process_2025	Positive Regulation of Nervous System Development (GO:0051962)	1951-05-01	0.00587276	0.144041	-0.841513	4.72064	24.2519	PTPRD;GRID2;NLGN1;IL1RAPL1;EPHB1
MN_Chat	26wk	DOWN	GO_Biological_Process_2025	Positive Chemotaxis (GO:0050918)	2025-03-17	0.00623463	0.150363	-0.822859	9.28033	47.1221	SEMA5A;PTPRJ;SCRIB
MN_Chat	26wk	DOWN	GO_Biological_Process_2025	Central Nervous System Development (GO:0007417)	14/288	0.0063767	0.150363	-0.822859	2.23796	11.3131	DSCAM;CNTN5;CNTN6;VPS13B;GRIK1;DCLK1;AFF2;GRIN2A;ZEB2;NFASC;ATXN1;BRINP1;ADAM23;CNTN1
MN_Chat	26wk	DOWN	GO_Biological_Process_2025	Regulation of Hydrolase Activity (GO:0051336)	1952-05-01	0.00637903	0.150363	-0.822859	4.61996	23.3527	RDX;PDE3A;EFNA5;RAPGEF6;PRKG1
MN_Chat	26wk	DOWN	GO_Biological_Process_2025	Regulation of Skeletal Muscle Satellite Cell Proliferation (GO:0014842)	2025-02-06	0.00725941	0.151446	-0.819741	21.6173	106.475	FGF13;EPHB1
MN_Chat	26wk	DOWN	GO_Biological_Process_2025	Calcium Ion Import (GO:0070509)	1934-04-01	0.00709036	0.151446	-0.819741	5.78252	28.6178	TRPM2;CACNA1A;CACNA1E;SLC8A1
MN_Chat	26wk	DOWN	GO_Biological_Process_2025	Regulation of Cardiac Muscle Contraction (GO:0055117)	1934-04-01	0.00709036	0.151446	-0.819741	5.78252	28.6178	PDE4D;PDE4B;PRKCA;SLC8A1
MN_Chat	26wk	DOWN	GO_Biological_Process_2025	Peptidyl-Serine Modification (GO:0018209)	1975-06-01	0.00712726	0.151446	-0.819741	3.78047	18.69	RPS6KB1;GALNT2;PRKCE;GALNT1;STK39;PRKCA
MN_Chat	26wk	DOWN	GO_Biological_Process_2025	Regulation of Glial Cell Apoptotic Process (GO:0034350)	2025-02-06	0.00725941	0.151446	-0.819741	21.6173	106.475	PRKCH;PRKCA
MN_Chat	26wk	DOWN	GO_Biological_Process_2025	Response to Caffeine (GO:0031000)	2025-02-06	0.00725941	0.151446	-0.819741	21.6173	106.475	RYR3;SLC8A1
MN_Chat	26wk	DOWN	GO_Biological_Process_2025	Cellular Response to Caffeine (GO:0071313)	2025-02-06	0.00725941	0.151446	-0.819741	21.6173	106.475	RYR3;SLC8A1
MN_Chat	26wk	DOWN	GO_Biological_Process_2025	Synaptic Vesicle Clustering (GO:0097091)	2025-02-06	0.00725941	0.151446	-0.819741	21.6173	106.475	NLGN1;SYN3
MN_Chat	26wk	DOWN	GO_Biological_Process_2025	Synaptic Vesicle Localization (GO:0097479)	2025-02-06	0.00725941	0.151446	-0.819741	21.6173	106.475	NLGN1;SYN3
MN_Chat	26wk	DOWN	GO_Biological_Process_2025	Neurotransmitter Receptor Transport to Postsynaptic Membrane (GO:0098969)	2025-02-06	0.00725941	0.151446	-0.819741	21.6173	106.475	LRRC7;SCRIB
MN_Chat	26wk	DOWN	GO_Biological_Process_2025	Neural Crest Cell Migration (GO:0001755)	1935-04-01	0.00786445	0.162204	-0.789938	5.5957	27.1134	SEMA5A;SEMA7A;SEMA3D;SEMA6D
MN_Chat	26wk	DOWN	GO_Biological_Process_2025	Positive Regulation of Protein Localization to Plasma Membrane (GO:1903078)	1955-05-01	0.00808038	0.164785	-0.783082	4.34209	20.9216	DPP10;PRKCH;PRKCE;SORBS1;PLS1
MN_Chat	26wk	DOWN	GO_Biological_Process_2025	Maintenance of Lens Transparency (GO:0036438)	2025-02-07	0.0100112	0.168244	-0.774061	17.2929	79.6175	STK39;VPS13B
MN_Chat	26wk	DOWN	GO_Biological_Process_2025	Neurotransmitter-Gated Ion Channel Clustering (GO:0072578)	2025-02-07	0.0100112	0.168244	-0.774061	17.2929	79.6175	NLGN1;LHFPL3
MN_Chat	26wk	DOWN	GO_Biological_Process_2025	Regulation of Collateral Sprouting (GO:0048670)	2025-02-07	0.0100112	0.168244	-0.774061	17.2929	79.6175	DCC;FGF13
MN_Chat	26wk	DOWN	GO_Biological_Process_2025	Negative Regulation of Glial Cell Apoptotic Process (GO:0034351)	2025-02-07	0.0100112	0.168244	-0.774061	17.2929	79.6175	PRKCH;PRKCA
MN_Chat	26wk	DOWN	GO_Biological_Process_2025	Heparan Sulfate Proteoglycan Biosynthetic Process, Chain Elongation (GO:0015014)	2025-02-07	0.0100112	0.168244	-0.774061	17.2929	79.6175	EXT1;NDST4
MN_Chat	26wk	DOWN	GO_Biological_Process_2025	Neuron Projection Arborization (GO:0140058)	2025-02-07	0.0100112	0.168244	-0.774061	17.2929	79.6175	NLGN1;PHACTR1
MN_Chat	26wk	DOWN	GO_Biological_Process_2025	TORC2 Signaling (GO:0038203)	2025-02-07	0.0100112	0.168244	-0.774061	17.2929	79.6175	PRR5L;RICTOR
MN_Chat	26wk	DOWN	GO_Biological_Process_2025	Mitotic Nuclear Membrane Disassembly (GO:0007077)	2025-02-07	0.0100112	0.168244	-0.774061	17.2929	79.6175	PRKCB;PRKCA
MN_Chat	26wk	DOWN	GO_Biological_Process_2025	snRNA Processing (GO:0016180)	2025-03-20	0.00993948	0.168244	-0.774061	7.64145	35.2366	INTS1;INTS6;INTS6L
MN_Chat	26wk	DOWN	GO_Biological_Process_2025	Regulation of Growth Hormone Receptor Signaling Pathway (GO:0060398)	2025-02-07	0.0100112	0.168244	-0.774061	17.2929	79.6175	SOCS2;MBD5
MN_Chat	26wk	DOWN	GO_Biological_Process_2025	Phosphatidic Acid Metabolic Process (GO:0046473)	1936-04-01	0.00869203	0.168244	-0.774061	5.42056	25.7224	DGKG;DGKB;GPAT3;DGKI
MN_Chat	26wk	DOWN	GO_Biological_Process_2025	Establishment or Maintenance of Epithelial Cell Apical/Basal Polarity (GO:0045197)	1936-04-01	0.00869203	0.168244	-0.774061	5.42056	25.7224	PATJ;LRRC7;SCRIB;MYO9A
MN_Chat	26wk	DOWN	GO_Biological_Process_2025	Positive Regulation of Protein Localization to Cell Periphery (GO:1904377)	1957-05-01	0.00937521	0.168244	-0.774061	4.17466	19.4944	DPP10;PRKCH;PRKCE;SORBS1;PLS1
MN_Chat	26wk	DOWN	GO_Biological_Process_2025	Glutamate Metabolic Process (GO:0006536)	2025-03-20	0.00993948	0.168244	-0.774061	7.64145	35.2366	GRID2;GLS2;GRID1
MN_Chat	26wk	DOWN	GO_Biological_Process_2025	Regulation of Fibroblast Migration (GO:0010762)	2025-03-20	0.00993948	0.168244	-0.774061	7.64145	35.2366	PRKCE;PRR5L;FGF13
MN_Chat	26wk	DOWN	GO_Biological_Process_2025	Regulation of Synaptic Transmission, GABAergic (GO:0032228)	2025-03-20	0.00993948	0.168244	-0.774061	7.64145	35.2366	NLGN1;SYN3;CNTNAP4
MN_Chat	26wk	DOWN	GO_Biological_Process_2025	Positive Regulation of Axon Extension (GO:0045773)	2025-03-19	0.00859122	0.168244	-0.774061	8.11946	38.6244	SEMA5A;SEMA7A;DSCAM
MN_Chat	26wk	DOWN	GO_Biological_Process_2025	Regulation of Sodium Ion Transport (GO:0002028)	1937-04-01	0.00957449	0.168244	-0.774061	5.25603	24.4334	NKAIN2;NKAIN3;FGF12;SCN2B
MN_Chat	26wk	DOWN	GO_Biological_Process_2025	Glutamate Receptor Signaling Pathway (GO:0007215)	1936-04-01	0.00869203	0.168244	-0.774061	5.42056	25.7224	GRIN2A;GRID2;GRIK4;GRIK1
MN_Chat	26wk	DOWN	GO_Biological_Process_2025	Neuron Projection Extension (GO:1990138)	1938-04-01	0.0105132	0.173467	-0.760782	5.10118	23.2365	SEMA5A;NRP2;FLRT3;DCLK1
MN_Chat	26wk	DOWN	GO_Biological_Process_2025	Regulation of Potassium Ion Transport (GO:0043266)	1938-04-01	0.0105132	0.173467	-0.760782	5.10118	23.2365	DPP10;KCNS3;KCNIP4;KCNN2
MN_Chat	26wk	DOWN	GO_Biological_Process_2025	snRNA 3'-End Processing (GO:0034472)	2025-03-21	0.0114037	0.179981	-0.744774	7.21656	32.2855	INTS1;INTS6;INTS6L
MN_Chat	26wk	DOWN	GO_Biological_Process_2025	Regulation of Cell-Substrate Junction Assembly (GO:0090109)	2025-03-21	0.0114037	0.179981	-0.744774	7.21656	32.2855	LIMCH1;LDB2;EFNA5
MN_Chat	26wk	DOWN	GO_Biological_Process_2025	Inhibitory Synapse Assembly (GO:1904862)	2025-03-21	0.0114037	0.179981	-0.744774	7.21656	32.2855	GABRB3;GABRA5;FGF13
MN_Chat	26wk	DOWN	GO_Biological_Process_2025	Axon Extension (GO:0048675)	2025-03-21	0.0114037	0.179981	-0.744774	7.21656	32.2855	SEMA5A;NRP2;DCLK1
MN_Chat	26wk	DOWN	GO_Biological_Process_2025	Anterograde Trans-Synaptic Signaling (GO:0098916)	10/189	0.01135	0.179981	-0.744774	2.43684	10.9135	GABBR2;GRIN2A;CACNB4;RPS6KA2;CACNA1A;GRIK4;GRIK1;APBA1;CACNA1E;SCN2B
MN_Chat	26wk	DOWN	GO_Biological_Process_2025	Cellular Response to Insulin Stimulus (GO:0032869)	7/108	0.0116122	0.181692	-0.740665	3.01493	13.4336	FER;RPS6KB1;IRS1;PDE3B;PHIP;IDE;SORBS1
MN_Chat	26wk	DOWN	GO_Biological_Process_2025	Regulation of Phosphatidylinositol 3-Kinase/Protein Kinase B Signal Transduction (GO:0051896)	11/219	0.0117287	0.181946	-0.740058	2.30854	10.2631	SEMA5A;PHLPP1;IRS1;NTRK3;PDE3B;PRKCA;PTPRJ;RICTOR;EFNA5;FGF13;PTPN13
MN_Chat	26wk	DOWN	GO_Biological_Process_2025	Positive Regulation of Cell Fate Commitment (GO:0010455)	2025-02-08	0.013149	0.190924	-0.719139	14.41	62.4157	FGF13;BRD4
MN_Chat	26wk	DOWN	GO_Biological_Process_2025	Negative Regulation of Sodium Ion Transmembrane Transport (GO:1902306)	2025-02-08	0.013149	0.190924	-0.719139	14.41	62.4157	PRKCE;STK39
MN_Chat	26wk	DOWN	GO_Biological_Process_2025	Dicarboxylic Acid Biosynthetic Process (GO:0043650)	2025-02-08	0.013149	0.190924	-0.719139	14.41	62.4157	GRID2;GRID1
MN_Chat	26wk	DOWN	GO_Biological_Process_2025	Cellular Response to Purine-Containing Compound (GO:0071415)	2025-02-08	0.013149	0.190924	-0.719139	14.41	62.4157	RYR3;SLC8A1
MN_Chat	26wk	DOWN	GO_Biological_Process_2025	Diacylglycerol Metabolic Process (GO:0046339)	2025-03-22	0.0129856	0.190924	-0.719139	6.83639	29.6967	DGKG;DGKB;DGKI
MN_Chat	26wk	DOWN	GO_Biological_Process_2025	Glycerophospholipid Biosynthetic Process (GO:0046474)	7/110	0.0127565	0.190924	-0.719139	2.95608	12.8936	DGKG;FIG4;INPP4B;DGKB;PITPNM2;GPAT3;DGKI
MN_Chat	26wk	DOWN	GO_Biological_Process_2025	Negative Regulation of Sequestering of Calcium Ion (GO:0051283)	1940-04-01	0.0125642	0.190924	-0.719139	4.81728	21.0848	TRPM2;PLCB4;FGF13;RYR3
MN_Chat	26wk	DOWN	GO_Biological_Process_2025	Fibroblast Growth Factor Receptor Signaling Pathway (GO:0008543)	1940-04-01	0.0125642	0.190924	-0.719139	4.81728	21.0848	FGF14;FLRT3;FGF13;FGF12
MN_Chat	26wk	DOWN	GO_Biological_Process_2025	Positive Regulation of Insulin Secretion (GO:0032024)	1941-04-01	0.0136789	0.197041	-0.705444	4.68685	20.1155	GRID1;PRKCA;MYRIP;MCU
MN_Chat	26wk	DOWN	GO_Biological_Process_2025	Gamma-Aminobutyric Acid Signaling Pathway (GO:0007214)	2025-03-23	0.0146863	0.208248	-0.68142	6.49424	27.4111	GABRB3;GABBR2;GABRA5
MN_Chat	26wk	DOWN	GO_Biological_Process_2025	Positive Regulation of Dendritic Spine Development (GO:0060999)	2025-03-23	0.0146863	0.208248	-0.68142	6.49424	27.4111	PTPRD;NLGN1;IL1RAPL1
MN_Chat	26wk	DOWN	GO_Biological_Process_2025	Acylglycerol Metabolic Process (GO:0006639)	1942-04-01	0.0148544	0.208998	-0.679858	4.56327	19.2089	DGKG;GK5;DGKB;DGKI
MN_Chat	26wk	DOWN	GO_Biological_Process_2025	Ephrin Receptor Signaling Pathway (GO:0048013)	1943-04-01	0.0160919	0.217961	-0.661622	4.44604	18.3597	EPHA6;EPHA10;EFNA5;EPHB1
MN_Chat	26wk	DOWN	GO_Biological_Process_2025	Release of Sequestered Calcium Ion Into Cytosol (GO:0051209)	1943-04-01	0.0160919	0.217961	-0.661622	4.44604	18.3597	TRPM2;PLCB4;FGF13;RYR3
MN_Chat	26wk	DOWN	GO_Biological_Process_2025	Regulation of Dendrite Development (GO:0050773)	1943-04-01	0.0160919	0.217961	-0.661622	4.44604	18.3597	DCC;HECW1;SEZ6;CSMD3
MN_Chat	26wk	DOWN	GO_Biological_Process_2025	Regulation of Cell-Matrix Adhesion (GO:0001952)	1965-05-01	0.0159768	0.217961	-0.661622	3.61656	14.9603	LIMCH1;NEXMIF;CASK;LDB2;EFNA5
MN_Chat	26wk	DOWN	GO_Biological_Process_2025	Protein Localization to Membrane (GO:0072657)	10/199	0.0158036	0.217961	-0.661622	2.30671	9.56713	DPP10;NLGN1;LRRC7;EPB41L3;RDX;KCNIP4;LRRC4;SCRIB;FGF13;RAPGEF6
MN_Chat	26wk	DOWN	GO_Biological_Process_2025	Regulation of Actin Filament-Based Movement (GO:1903115)	2025-02-09	0.0166541	0.219037	-0.659482	12.3508	50.5779	PDE4D;PDE4B
MN_Chat	26wk	DOWN	GO_Biological_Process_2025	Protein O-linked Glycosylation via Threonine (GO:0018243)	2025-02-09	0.0166541	0.219037	-0.659482	12.3508	50.5779	GALNT2;GALNT1
MN_Chat	26wk	DOWN	GO_Biological_Process_2025	Regulation of Ruffle Assembly (GO:1900027)	2025-03-24	0.016507	0.219037	-0.659482	6.18467	25.3817	NLGN1;RDX;ARHGAP24
MN_Chat	26wk	DOWN	GO_Biological_Process_2025	Regulation of Release of Sequestered Calcium Ion Into Cytosol by Sarcoplasmic Reticulum (GO:0010880)	2025-03-24	0.016507	0.219037	-0.659482	6.18467	25.3817	PDE4D;PRKCA;SLC8A1
MN_Chat	26wk	DOWN	GO_Biological_Process_2025	Peptidyl-Threonine Modification (GO:0018210)	1944-04-01	0.0173921	0.225592	-0.646677	4.33467	17.5629	GALNT2;GALNT1;STK39;PRKCA
MN_Chat	26wk	DOWN	GO_Biological_Process_2025	Cytoskeleton Organization (GO:0007010)	7/117	0.017401	0.225592	-0.646677	2.76697	11.2096	STRIP2;FMNL2;DPYSL2;EPB41L3;PHIP;WDPCP;RICTOR
MN_Chat	26wk	DOWN	GO_Biological_Process_2025	Neurogenesis (GO:0022008)	1967-05-01	0.0180115	0.230218	-0.637861	3.49953	14.0567	FGF14;THOC2;FGF13;EPHB1;FGF12
MN_Chat	26wk	DOWN	GO_Biological_Process_2025	Negative Regulation of Cell Adhesion (GO:0007162)	1967-05-01	0.0180115	0.230218	-0.637861	3.49953	14.0567	SEMA5A;DSCAM;NEXMIF;PDE3B;JAM3
MN_Chat	26wk	DOWN	GO_Biological_Process_2025	Glycosaminoglycan Biosynthetic Process (GO:0006024)	2025-03-25	0.0184484	0.230923	-0.636533	5.90325	23.5704	CSGALNACT1;HS3ST3B1;EXT1
MN_Chat	26wk	DOWN	GO_Biological_Process_2025	Receptor Clustering (GO:0043113)	2025-03-25	0.0184484	0.230923	-0.636533	5.90325	23.5704	NLGN1;LRRC7;SCRIB
MN_Chat	26wk	DOWN	GO_Biological_Process_2025	Negative Chemotaxis (GO:0050919)	2025-03-25	0.0184484	0.230923	-0.636533	5.90325	23.5704	SEMA7A;SEMA3D;ROBO1
MN_Chat	26wk	DOWN	GO_Biological_Process_2025	Regulation of Cell Size (GO:0008361)	2025-03-26	0.0205109	0.234134	-0.630536	5.64629	21.946	RDX;PRR16;ARHGAP5
MN_Chat	26wk	DOWN	GO_Biological_Process_2025	Synaptic Signaling (GO:0099536)	2025-02-10	0.0205081	0.234134	-0.630536	10.8064	42.0038	GRID2;GRID1
MN_Chat	26wk	DOWN	GO_Biological_Process_2025	Regulation of Cardiac Muscle Cell Contraction (GO:0086004)	2025-03-26	0.0205109	0.234134	-0.630536	5.64629	21.946	PDE4D;PDE4B;FGF13
MN_Chat	26wk	DOWN	GO_Biological_Process_2025	Establishment or Maintenance of Apical/Basal Cell Polarity (GO:0035088)	2025-03-26	0.0205109	0.234134	-0.630536	5.64629	21.946	PATJ;LRRC7;SCRIB
MN_Chat	26wk	DOWN	GO_Biological_Process_2025	Regulation of Nucleotide-Excision Repair (GO:2000819)	2025-03-26	0.0205109	0.234134	-0.630536	5.64629	21.946	DPF3;ARID1B;SMARCA2
MN_Chat	26wk	DOWN	GO_Biological_Process_2025	Positive Regulation of Dendritic Spine Morphogenesis (GO:0061003)	2025-02-10	0.0205081	0.234134	-0.630536	10.8064	42.0038	PTPRD;IL1RAPL1
MN_Chat	26wk	DOWN	GO_Biological_Process_2025	Positive Regulation of Chemotaxis (GO:0050921)	1946-04-01	0.0201844	0.234134	-0.630536	4.12783	16.1103	SEMA5A;DSCAM;NTRK3;FGF13
MN_Chat	26wk	DOWN	GO_Biological_Process_2025	Regulation of Glycogen Biosynthetic Process (GO:0005979)	2025-03-26	0.0205109	0.234134	-0.630536	5.64629	21.946	IRS1;STK39;SORBS1
MN_Chat	26wk	DOWN	GO_Biological_Process_2025	snRNA Transcription by RNA Polymerase II (GO:0042795)	2025-02-10	0.0205081	0.234134	-0.630536	10.8064	42.0038	SNAPC4;ELL2
MN_Chat	26wk	DOWN	GO_Biological_Process_2025	Negative Regulation of Protein Serine/Threonine Kinase Activity (GO:0071901)	1946-04-01	0.0201844	0.234134	-0.630536	4.12783	16.1103	LATS1;PRKCH;PTPRJ;SLC8A1
MN_Chat	26wk	DOWN	GO_Biological_Process_2025	Phosphorylation (GO:0016310)	13/298	0.0191671	0.234134	-0.630536	1.99223	7.87838	DGKG;PRKCH;PRKCB;DGKB;PRKCE;STK39;PRKCA;DCLK1;LATS1;FER;CREB1;DGKI;PRKG1
MN_Chat	26wk	DOWN	GO_Biological_Process_2025	Phosphatidylinositol Metabolic Process (GO:0046488)	1969-05-01	0.0202104	0.234134	-0.630536	3.38982	13.2256	FIG4;INPP4B;LPGAT1;PLCB4;PITPNM2
MN_Chat	26wk	DOWN	GO_Biological_Process_2025	Ras Protein Signal Transduction (GO:0007265)	1968-05-01	0.0190902	0.234134	-0.630536	3.44381	13.6326	RASGEF1A;KSR2;FGF13;RAPGEF6;RAPGEF4
MN_Chat	26wk	DOWN	GO_Biological_Process_2025	Nuclear Membrane Disassembly (GO:0051081)	2025-02-10	0.0205081	0.234134	-0.630536	10.8064	42.0038	PRKCB;PRKCA
MN_Chat	26wk	DOWN	GO_Biological_Process_2025	Response to Calcium Ion (GO:0051592)	1995-06-01	0.0211514	0.239937	-0.619903	2.92792	11.2902	PPP3CA;TRPM2;NLGN1;KCNMA1;MICU2;RYR3
MN_Chat	26wk	DOWN	GO_Biological_Process_2025	Positive Regulation of Peptide Hormone Secretion (GO:0090277)	1948-04-01	0.0232375	0.260346	-0.58445	3.9398	14.8215	GRID1;PRKCA;MYRIP;MCU
MN_Chat	26wk	DOWN	GO_Biological_Process_2025	Regulation of Exocytosis (GO:0017157)	1948-04-01	0.0232375	0.260346	-0.58445	3.9398	14.8215	RIMS2;CADPS;IL1RAPL1;STXBP5
MN_Chat	26wk	DOWN	GO_Biological_Process_2025	Regulation of Calcium Ion Transmembrane Transport (GO:1903169)	2025-03-28	0.0250003	0.263811	-0.578707	5.19406	19.1602	UBASH3B;PDE4D;PDE4B
MN_Chat	26wk	DOWN	GO_Biological_Process_2025	Negative Regulation of Signaling (GO:0023057)	2025-03-28	0.0250003	0.263811	-0.578707	5.19406	19.1602	SOCS2;PPP3CA;UBASH3B
MN_Chat	26wk	DOWN	GO_Biological_Process_2025	Establishment of Endothelial Barrier (GO:0061028)	2025-03-28	0.0250003	0.263811	-0.578707	5.19406	19.1602	PDE4D;RDX;RAPGEF6
MN_Chat	26wk	DOWN	GO_Biological_Process_2025	Regulation of Transmembrane Receptor Protein Serine/Threonine Kinase Signaling Pathway (GO:0090092)	2025-03-28	0.0250003	0.263811	-0.578707	5.19406	19.1602	LATS1;FSTL5;FSTL1
MN_Chat	26wk	DOWN	GO_Biological_Process_2025	Calcium Ion Transport (GO:0006816)	7/126	0.024975	0.263811	-0.578707	2.55652	9.43325	TRPM2;GRIN2A;CACNB4;STIM2;CACNA1A;SLC8A1;RYR3
MN_Chat	26wk	DOWN	GO_Biological_Process_2025	Regulation of Insulin Receptor Signaling Pathway (GO:0046626)	1949-04-01	0.0248633	0.263811	-0.578707	3.85205	14.2309	RPS6KB1;IRS1;PRKCB;SORBS1
MN_Chat	26wk	DOWN	GO_Biological_Process_2025	Positive Regulation of Vascular Endothelial Growth Factor Receptor Signaling Pathway (GO:0030949)	2025-02-11	0.0246935	0.263811	-0.578707	9.60521	35.551	PRKCB;ROBO1
MN_Chat	26wk	DOWN	GO_Biological_Process_2025	Polysaccharide Biosynthetic Process (GO:0000271)	2025-02-11	0.0246935	0.263811	-0.578707	9.60521	35.551	EXT1;NDST4
MN_Chat	26wk	DOWN	GO_Biological_Process_2025	Negative Regulation of Homotypic Cell-Cell Adhesion (GO:0034111)	2025-02-11	0.0246935	0.263811	-0.578707	9.60521	35.551	RDX;PRKG1
MN_Chat	26wk	DOWN	GO_Biological_Process_2025	Negative Regulation of Cell Migration (GO:0030336)	9/184	0.0249752	0.263811	-0.578707	2.2387	8.26053	MCTP1;LIMCH1;NEXMIF;CDH11;PTPRJ;SINHCAF;MCC;FGF13;ROBO1
MN_Chat	26wk	DOWN	GO_Biological_Process_2025	Regulation of Anatomical Structure Morphogenesis (GO:0022603)	7/127	0.0259364	0.272108	-0.565259	2.53509	9.2584	FMNL2;ADGRB3;HECW1;PDE3B;PHIP;EFNA5;FGF13
MN_Chat	26wk	DOWN	GO_Biological_Process_2025	Positive Regulation of Cell Migration (GO:0030335)	14/344	0.0261764	0.273047	-0.563763	1.85278	6.7495	SEMA5A;NRP2;SEMA7A;SEMA3D;PRKCE;SEMA6D;NTRK3;RDX;PRKCA;PPP3CA;FER;ENPP2;RICTOR;FGF13
MN_Chat	26wk	DOWN	GO_Biological_Process_2025	Glycerolipid Metabolic Process (GO:0046486)	2025-02-12	0.0291933	0.283991	-0.546696	8.64425	30.5472	DGKG;DGKB
MN_Chat	26wk	DOWN	GO_Biological_Process_2025	Negative Regulation of Vascular Permeability (GO:0043116)	2025-02-12	0.0291933	0.283991	-0.546696	8.64425	30.5472	PDE3A;PTPRJ
MN_Chat	26wk	DOWN	GO_Biological_Process_2025	Presynapse Organization (GO:0099172)	2025-02-12	0.0291933	0.283991	-0.546696	8.64425	30.5472	PTPRD;NLGN1
MN_Chat	26wk	DOWN	GO_Biological_Process_2025	Positive Regulation of Insulin Receptor Signaling Pathway (GO:0046628)	2025-02-12	0.0291933	0.283991	-0.546696	8.64425	30.5472	IRS1;SORBS1
MN_Chat	26wk	DOWN	GO_Biological_Process_2025	p38MAPK Cascade (GO:0038066)	2025-02-12	0.0291933	0.283991	-0.546696	8.64425	30.5472	MAP2K6;MAP3K5
MN_Chat	26wk	DOWN	GO_Biological_Process_2025	Negative Regulation of Chemotaxis (GO:0050922)	2025-02-12	0.0291933	0.283991	-0.546696	8.64425	30.5472	SEMA5A;ROBO1
MN_Chat	26wk	DOWN	GO_Biological_Process_2025	Regulation of Secretion by Cell (GO:1903530)	1951-04-01	0.0283165	0.283991	-0.546696	3.68775	13.1443	RIMS2;MCTP1;CASK;STXBP5
MN_Chat	26wk	DOWN	GO_Biological_Process_2025	Positive Regulation of Protein Localization to Membrane (GO:1905477)	1976-05-01	0.0292596	0.283991	-0.546696	3.05452	10.7872	DPP10;PRKCH;PRKCE;SORBS1;PLS1
MN_Chat	26wk	DOWN	GO_Biological_Process_2025	Glutamine Metabolic Process (GO:0006541)	2025-02-12	0.0291933	0.283991	-0.546696	8.64425	30.5472	GLS2;GRID1
MN_Chat	26wk	DOWN	GO_Biological_Process_2025	Calcium Import Into the Mitochondrion (GO:0036444)	2025-02-12	0.0291933	0.283991	-0.546696	8.64425	30.5472	MICU2;MCU
MN_Chat	26wk	DOWN	GO_Biological_Process_2025	Regulation of Interleukin-5 Production (GO:0032674)	2025-02-12	0.0291933	0.283991	-0.546696	8.64425	30.5472	PDE4D;TNFRSF21
MN_Chat	26wk	DOWN	GO_Biological_Process_2025	Protein Localization to Cell Junction (GO:1902414)	2025-03-29	0.027427	0.283991	-0.546696	4.99403	17.9597	NLGN1;STAU1;JAM3
MN_Chat	26wk	DOWN	GO_Biological_Process_2025	Morphogenesis of a Polarized Epithelium (GO:0001738)	2025-02-12	0.0291933	0.283991	-0.546696	8.64425	30.5472	SCRIB;WDPCP
MN_Chat	26wk	DOWN	GO_Biological_Process_2025	Cellular Response to Oxygen-Containing Compound (GO:1901701)	15/384	0.0299954	0.289583	-0.538227	1.77575	6.22703	IRS1;PDE4D;CACNA1A;RYR3;SLC8A1;CDC73;GRIN2A;FER;BRINP1;CREB1;GNG2;NRIP1;PDE3A;PDE4B;ABL2
MN_Chat	26wk	DOWN	GO_Biological_Process_2025	Regulation of BMP Signaling Pathway (GO:0030510)	1977-05-01	0.0307303	0.295109	-0.530018	3.01194	10.4891	PPP3CA;FSTL5;VWC2L;CRIM1;FSTL1
MN_Chat	26wk	DOWN	GO_Biological_Process_2025	Circulatory System Development (GO:0072359)	7/132	0.031123	0.297307	-0.526795	2.43306	8.44224	AKAP13;FLRT3;NTRK3;UTY;DZIP1;FGF12;PDLIM7
MN_Chat	26wk	DOWN	GO_Biological_Process_2025	+ Reg of Phosphatidylinositol 3-Kinase/Prot Kinase B Signal Transduction (GO:0051897)	8/162	0.0318732	0.302879	-0.518731	2.25869	7.78343	SEMA5A;IRS1;NTRK3;PRKCA;PTPRJ;RICTOR;EFNA5;FGF13
MN_Chat	26wk	DOWN	GO_Biological_Process_2025	Regulation of Focal Adhesion Assembly (GO:0051893)	1953-04-01	0.0320409	0.302887	-0.51872	3.53687	12.1695	LIMCH1;PTPRJ;LDB2;EFNA5
MN_Chat	26wk	DOWN	GO_Biological_Process_2025	snRNA Transcription (GO:0009301)	2025-02-13	0.0339912	0.303912	-0.517252	7.858	26.573	SNAPC4;ELL2
MN_Chat	26wk	DOWN	GO_Biological_Process_2025	Positive Regulation of Glycogen Biosynthetic Process (GO:0045725)	2025-02-13	0.0339912	0.303912	-0.517252	7.858	26.573	IRS1;SORBS1
MN_Chat	26wk	DOWN	GO_Biological_Process_2025	Regulation of Cell Communication by Electrical Coupling (GO:0010649)	2025-02-13	0.0339912	0.303912	-0.517252	7.858	26.573	PDE4D;SLC8A1
MN_Chat	26wk	DOWN	GO_Biological_Process_2025	Positive Regulation of Cellular Response to Insulin Stimulus (GO:1900078)	2025-02-13	0.0339912	0.303912	-0.517252	7.858	26.573	IRS1;SORBS1
MN_Chat	26wk	DOWN	GO_Biological_Process_2025	Adipose Tissue Development (GO:0060612)	2025-02-13	0.0339912	0.303912	-0.517252	7.858	26.573	ARID5B;VPS13B
MN_Chat	26wk	DOWN	GO_Biological_Process_2025	Negative Regulation of Insulin Receptor Signaling Pathway (GO:0046627)	2025-03-31	0.0326424	0.303912	-0.517252	4.63684	15.8679	RPS6KB1;IRS1;PRKCB
MN_Chat	26wk	DOWN	GO_Biological_Process_2025	Reg of Calcium Ion Transmembrane Transport via High Voltage-Gated Calcium Channel (GO:1902514)	2025-02-13	0.0339912	0.303912	-0.517252	7.858	26.573	PDE4D;PDE4B
MN_Chat	26wk	DOWN	GO_Biological_Process_2025	Regulation of Homotypic Cell-Cell Adhesion (GO:0034110)	2025-02-13	0.0339912	0.303912	-0.517252	7.858	26.573	RDX;PRKCA
MN_Chat	26wk	DOWN	GO_Biological_Process_2025	Regulation of Dendritic Spine Morphogenesis (GO:0061001)	2025-03-31	0.0326424	0.303912	-0.517252	4.63684	15.8679	PTPRD;NLGN1;IL1RAPL1
MN_Chat	26wk	DOWN	GO_Biological_Process_2025	Regulation of Vascular Associated Smooth Muscle Cell Migration (GO:1904752)	2025-02-13	0.0339912	0.303912	-0.517252	7.858	26.573	DOCK4;PRKG1
MN_Chat	26wk	DOWN	GO_Biological_Process_2025	Regulation of Transcription Elongation by RNA Polymerase II (GO:0034243)	1979-05-01	0.0338088	0.303912	-0.517252	2.93024	9.9248	INTS1;LDB2;INTS6;ELL2;CDC73
MN_Chat	26wk	DOWN	GO_Biological_Process_2025	Negative Regulation of Cellular Response to Insulin Stimulus (GO:1900077)	1932-03-01	0.0354299	0.313685	-0.503507	4.47672	14.9531	RPS6KB1;IRS1;PRKCB
MN_Chat	26wk	DOWN	GO_Biological_Process_2025	Regulation of Metaphase/Anaphase Transition of Cell Cycle (GO:1902099)	1932-03-01	0.0354299	0.313685	-0.503507	4.47672	14.9531	DPF3;ARID1B;SMARCA2
MN_Chat	26wk	DOWN	GO_Biological_Process_2025	Endoplasmic Reticulum Organization (GO:0007029)	1955-04-01	0.036039	0.317528	-0.498218	3.39782	11.2915	SEC61A1;JAGN1;STX18;LNPK
MN_Chat	26wk	DOWN	GO_Biological_Process_2025	Neuron Cell-Cell Adhesion (GO:0007158)	2025-02-14	0.0390714	0.325297	-0.48772	7.2028	23.3541	NLGN1;NCAM2
MN_Chat	26wk	DOWN	GO_Biological_Process_2025	Cotranslational Protein Targeting to Membrane (GO:0006613)	2025-02-14	0.0390714	0.325297	-0.48772	7.2028	23.3541	SEC61A1;SIL1
MN_Chat	26wk	DOWN	GO_Biological_Process_2025	Intracellular Potassium Ion Homeostasis (GO:0030007)	2025-02-14	0.0390714	0.325297	-0.48772	7.2028	23.3541	KCNMA1;PRKCA
MN_Chat	26wk	DOWN	GO_Biological_Process_2025	Negative Regulation of Developmental Growth (GO:0048640)	1933-03-01	0.0383361	0.325297	-0.48772	4.32727	14.1128	DCC;SEMA6D;FGF13
MN_Chat	26wk	DOWN	GO_Biological_Process_2025	Polarized Epithelial Cell Differentiation (GO:0030859)	2025-02-14	0.0390714	0.325297	-0.48772	7.2028	23.3541	SCRIB;MYO9A
MN_Chat	26wk	DOWN	GO_Biological_Process_2025	Dendrite Self-Avoidance (GO:0070593)	2025-02-14	0.0390714	0.325297	-0.48772	7.2028	23.3541	DSCAM;CNTN6
MN_Chat	26wk	DOWN	GO_Biological_Process_2025	Response to Muscle Stretch (GO:0035994)	2025-02-14	0.0390714	0.325297	-0.48772	7.2028	23.3541	CDH2;SLC8A1
MN_Chat	26wk	DOWN	GO_Biological_Process_2025	Cellular Response to Fibroblast Growth Factor Stimulus (GO:0044344)	1956-04-01	0.0381411	0.325297	-0.48772	3.33231	10.8849	FGF14;FLRT3;FGF13;FGF12
MN_Chat	26wk	DOWN	GO_Biological_Process_2025	Regulation of Cell Adhesion Mediated by Integrin (GO:0033628)	1933-03-01	0.0383361	0.325297	-0.48772	4.32727	14.1128	NEXMIF;PDE3B;JAM3
MN_Chat	26wk	DOWN	GO_Biological_Process_2025	Regulation of G0 to G1 Transition (GO:0070316)	1933-03-01	0.0383361	0.325297	-0.48772	4.32727	14.1128	DPF3;ARID1B;SMARCA2
MN_Chat	26wk	DOWN	GO_Biological_Process_2025	Cortical Cytoskeleton Organization (GO:0030865)	1933-03-01	0.0383361	0.325297	-0.48772	4.32727	14.1128	NLGN1;FMNL2;EPB41L3
MN_Chat	26wk	DOWN	GO_Biological_Process_2025	Cell Communication by Electrical Coupling Involved in Cardiac Conduction (GO:0086064)	2025-02-14	0.0390714	0.325297	-0.48772	7.2028	23.3541	PRKCA;SLC8A1
MN_Chat	26wk	DOWN	GO_Biological_Process_2025	Negative Regulation of Response to Stimulus (GO:0048585)	1957-04-01	0.0403121	0.334094	-0.476132	3.26927	10.4979	SOCS2;MCTP1;UBASH3B;CASK
MN_Chat	26wk	DOWN	GO_Biological_Process_2025	JNK Cascade (GO:0007254)	1934-03-01	0.0413599	0.341219	-0.466967	4.18747	13.3389	FGF14;FGF12;MAP3K5
MN_Chat	26wk	DOWN	GO_Biological_Process_2025	Positive Regulation of Glycogen Metabolic Process (GO:0070875)	2025-02-15	0.0444187	0.357379	-0.446871	6.6484	20.7037	IRS1;SORBS1
MN_Chat	26wk	DOWN	GO_Biological_Process_2025	Negative Regulation of Axon Extension (GO:0030517)	2025-02-15	0.0444187	0.357379	-0.446871	6.6484	20.7037	SEMA5A;SEMA6D
MN_Chat	26wk	DOWN	GO_Biological_Process_2025	Dicarboxylic Acid Catabolic Process (GO:0043649)	2025-02-15	0.0444187	0.357379	-0.446871	6.6484	20.7037	GRID2;GRID1
MN_Chat	26wk	DOWN	GO_Biological_Process_2025	Mammary Gland Epithelium Development (GO:0061180)	2025-02-15	0.0444187	0.357379	-0.446871	6.6484	20.7037	LATS1;SCRIB
MN_Chat	26wk	DOWN	GO_Biological_Process_2025	Stress-Activated MAPK Cascade (GO:0051403)	2025-02-15	0.0444187	0.357379	-0.446871	6.6484	20.7037	MAP2K6;MAP3K5
MN_Chat	26wk	DOWN	GO_Biological_Process_2025	Regulation of Neuronal Synaptic Plasticity (GO:0048168)	1935-03-01	0.0445001	0.357379	-0.446871	4.0564	12.6246	GRIN2A;MCTP1;NETO1
MN_Chat	26wk	DOWN	GO_Biological_Process_2025	Cellular Response to Calcium Ion (GO:0071277)	1959-04-01	0.0448609	0.358689	-0.445282	3.15006	9.77839	TRPM2;NLGN1;MICU2;RYR3
MN_Chat	26wk	DOWN	GO_Biological_Process_2025	Protein Phosphorylation (GO:0006468)	14/373	0.0464961	0.370133	-0.431642	1.70054	5.21793	PRKCH;PRKCB;PRKCE;STK39;PRKCA;DCLK1;LATS1;FER;CREB1;RPS6KB1;ABL2;ERC1;EPHB1;PRKG1
MN_Chat	26wk	DOWN	GO_Biological_Process_2025	Regulation of Neuron Projection Development (GO:0010975)	8/176	0.048035	0.380714	-0.419401	2.06897	6.28104	TENM3;DCC;LRRC7;NTRK3;IL1RAPL1;SEZ6;ABL2;CSMD3
MN_Chat	26wk	DOWN	GO_Biological_Process_2025	Cellular Response to Alkaloid (GO:0071312)	2025-02-16	0.0500183	0.391307	-0.407482	6.1732	18.491	RYR3;SLC8A1
MN_Chat	26wk	DOWN	GO_Biological_Process_2025	Mitochondrion Transport Along Microtubule (GO:0047497)	2025-02-16	0.0500183	0.391307	-0.407482	6.1732	18.491	KIF1B;SYBU
MN_Chat	26wk	DOWN	GO_Biological_Process_2025	Membrane Depolarization During Cardiac Muscle Cell Action Potential (GO:0086012)	2025-02-16	0.0500183	0.391307	-0.407482	6.1732	18.491	SLC8A1;SCN2B
MN_Chat	26wk	DOWN	GO_Biological_Process_2025	Cardiac Muscle Cell Action Potential (GO:0086001)	1937-03-01	0.0511243	0.398243	-0.399852	3.8174	11.351	FGF12;SLC8A1;SCN2B
MN_Chat	26wk	DOWN	GO_Biological_Process_2025	Reg of Cardiac Muscle Contraction by Reg of the Release of Sequestered Calcium Ion (GO:0010881)	2025-02-17	0.0558561	0.4039	-0.393726	5.76136	16.6214	PRKCA;SLC8A1
MN_Chat	26wk	DOWN	GO_Biological_Process_2025	Regulation of Sodium Ion Transmembrane Transporter Activity (GO:2000649)	2025-02-17	0.0558561	0.4039	-0.393726	5.76136	16.6214	STK39;FGF12
MN_Chat	26wk	DOWN	GO_Biological_Process_2025	Protein Localization to Synapse (GO:0035418)	2025-02-17	0.0558561	0.4039	-0.393726	5.76136	16.6214	NLGN1;STAU1
MN_Chat	26wk	DOWN	GO_Biological_Process_2025	Positive Regulation of Dendrite Morphogenesis (GO:0050775)	2025-02-17	0.0558561	0.4039	-0.393726	5.76136	16.6214	PTPRD;IL1RAPL1
MN_Chat	26wk	DOWN	GO_Biological_Process_2025	Platelet-Derived Growth Factor Receptor Signaling Pathway (GO:0048008)	2025-02-17	0.0558561	0.4039	-0.393726	5.76136	16.6214	FER;PTPRJ
MN_Chat	26wk	DOWN	GO_Biological_Process_2025	Negative Regulation of Cation Transmembrane Transport (GO:1904063)	2025-02-17	0.0558561	0.4039	-0.393726	5.76136	16.6214	PRKCE;STK39
MN_Chat	26wk	DOWN	GO_Biological_Process_2025	Membrane Depolarization During Action Potential (GO:0086010)	2025-02-17	0.0558561	0.4039	-0.393726	5.76136	16.6214	SLC8A1;SCN2B
MN_Chat	26wk	DOWN	GO_Biological_Process_2025	Stress-Activated Protein Kinase Signaling Cascade (GO:0031098)	2025-02-17	0.0558561	0.4039	-0.393726	5.76136	16.6214	MAP2K6;MAP3K5
MN_Chat	26wk	DOWN	GO_Biological_Process_2025	Stress Fiber Assembly (GO:0043149)	2025-02-17	0.0558561	0.4039	-0.393726	5.76136	16.6214	PHACTR1;SORBS1
MN_Chat	26wk	DOWN	GO_Biological_Process_2025	Negative Regulation of Vascular Associated Smooth Muscle Cell Proliferation (GO:1904706)	2025-02-17	0.0558561	0.4039	-0.393726	5.76136	16.6214	TAFA5;PRKG1
MN_Chat	26wk	DOWN	GO_Biological_Process_2025	Neuron Differentiation (GO:0030182)	8/181	0.0549018	0.4039	-0.393726	2.00866	5.82954	PTPRD;TENM2;ATP8A2;BRINP1;TENM3;IL1RAPL1;THOC2;LDB2
MN_Chat	26wk	DOWN	GO_Biological_Process_2025	TORC1 Signaling (GO:0038202)	2025-02-17	0.0558561	0.4039	-0.393726	5.76136	16.6214	RPS6KB1;RPS6KA2
MN_Chat	26wk	DOWN	GO_Biological_Process_2025	Regulation of Endothelial Cell Chemotaxis (GO:2001026)	2025-02-17	0.0558561	0.4039	-0.393726	5.76136	16.6214	SEMA5A;FGF13
MN_Chat	26wk	DOWN	GO_Biological_Process_2025	Metal Ion Transport (GO:0030001)	8/180	0.053481	0.4039	-0.393726	2.02044	5.91672	TRPM2;KCNJ6;CACNB4;KCNS3;KCNMA1;KCNN2;FGF13;RYR3
MN_Chat	26wk	DOWN	GO_Biological_Process_2025	Membrane Assembly (GO:0071709)	1938-03-01	0.0546052	0.4039	-0.393726	3.70814	10.7819	PTPRD;NLGN1;IL1RAPL1
MN_Chat	26wk	DOWN	GO_Biological_Process_2025	Regulation of Vascular Associated Smooth Muscle Cell Proliferation (GO:1904705)	1938-03-01	0.0546052	0.4039	-0.393726	3.70814	10.7819	TAFA5;FGF13;PRKG1
MN_Chat	26wk	DOWN	GO_Biological_Process_2025	Regulation of Protein Localization to Plasma Membrane (GO:1903076)	1990-05-01	0.0540892	0.4039	-0.393726	2.54959	7.43745	DPP10;PRKCH;PRKCE;SORBS1;PLS1
MN_Chat	26wk	DOWN	GO_Biological_Process_2025	Contractile Actin Filament Bundle Assembly (GO:0030038)	2025-02-17	0.0558561	0.4039	-0.393726	5.76136	16.6214	PHACTR1;SORBS1
MN_Chat	26wk	DOWN	GO_Biological_Process_2025	Calcium-Mediated Signaling (GO:0019722)	1991-05-01	0.0562177	0.404902	-0.39265	2.51981	7.25333	PPP3CA;MCTP1;KSR2;SLC8A1;MCU
MN_Chat	26wk	DOWN	GO_Biological_Process_2025	Endocytic Recycling (GO:0032456)	1964-04-01	0.0574332	0.412021	-0.385081	2.88681	8.24801	SNX27;VTI1A;VPS13B;CCDC93
MN_Chat	26wk	DOWN	GO_Biological_Process_2025	Negative Regulation of Cell Growth (GO:0030308)	6/121	0.0578322	0.41325	-0.383787	2.26293	6.44982	DCC;SEMA6D;PTPRJ;FGF13;SMARCA2;VGLL4
MN_Chat	26wk	DOWN	GO_Biological_Process_2025	Negative Regulation of Cell-Substrate Adhesion (GO:0010812)	1939-03-01	0.0581966	0.414223	-0.382766	3.60495	10.2522	NEXMIF;CASK;EFNA5
MN_Chat	26wk	DOWN	GO_Biological_Process_2025	Regulation of Canonical Wnt Signaling Pathway (GO:0060828)	9/216	0.058755	0.414943	-0.382012	1.8895	5.35555	SEMA5A;LATS1;ZEB2;HECW1;RSPO2;MCC;MLLT3;CDK14;UBAC2
MN_Chat	26wk	DOWN	GO_Biological_Process_2025	Positive Regulation of Cell Motility (GO:2000147)	10/249	0.0587012	0.414943	-0.382012	1.81942	5.15861	SEMA5A;PPP3CA;SEMA7A;FER;SEMA3D;SEMA6D;NTRK3;RDX;PRKCA;RICTOR
MN_Chat	26wk	DOWN	GO_Biological_Process_2025	Regulation of Filopodium Assembly (GO:0051489)	1940-03-01	0.0618965	0.420907	-0.375814	3.50734	9.75845	TRPM2;NLGN1;TENM2
MN_Chat	26wk	DOWN	GO_Biological_Process_2025	Mitochondrial Calcium Ion Transmembrane Transport (GO:0006851)	2025-02-18	0.0619185	0.420907	-0.375814	5.401	15.0252	MICU2;MCU
MN_Chat	26wk	DOWN	GO_Biological_Process_2025	Regulation of Neurotransmitter Transport (GO:0051588)	2025-02-18	0.0619185	0.420907	-0.375814	5.401	15.0252	MCTP1;CASK
MN_Chat	26wk	DOWN	GO_Biological_Process_2025	Triglyceride Biosynthetic Process (GO:0019432)	2025-02-18	0.0619185	0.420907	-0.375814	5.401	15.0252	LPGAT1;GPAT3
MN_Chat	26wk	DOWN	GO_Biological_Process_2025	Positive Regulation of Lipid Biosynthetic Process (GO:0046889)	1940-03-01	0.0618965	0.420907	-0.375814	3.50734	9.75845	LPGAT1;CREB1;SORBS1
MN_Chat	26wk	DOWN	GO_Biological_Process_2025	Regulation of Bicellular Tight Junction Assembly (GO:2000810)	2025-02-18	0.0619185	0.420907	-0.375814	5.401	15.0252	PRKCH;PRKCA
MN_Chat	26wk	DOWN	GO_Biological_Process_2025	Regulation of Phosphorylation (GO:0042325)	1965-04-01	0.0601517	0.420907	-0.375814	2.83934	7.98107	FER;DSCAM;PHIP;LDB2
MN_Chat	26wk	DOWN	GO_Biological_Process_2025	Intracellular Signaling Cassette (GO:0141124)	13/354	0.061603	0.420907	-0.375814	1.66022	4.6271	MCTP1;IRS1;PDE4D;PDE3B;PRKCA;KSR2;CREB1;PDE3A;PDE4B;FGF13;MCU;MAP3K5;MAP2K6
MN_Chat	26wk	DOWN	GO_Biological_Process_2025	Positive Regulation of Cytokinesis (GO:0032467)	1940-03-01	0.0618965	0.420907	-0.375814	3.50734	9.75845	CSPP1;PRKCE;PKP4
MN_Chat	26wk	DOWN	GO_Biological_Process_2025	Chloride Transmembrane Transport (GO:1902476)	1965-04-01	0.0601517	0.420907	-0.375814	2.83934	7.98107	GABRB3;GABRA5;ANO4;ANO3
MN_Chat	26wk	DOWN	GO_Biological_Process_2025	Positive Regulation of Myoblast Differentiation (GO:0045663)	1941-03-01	0.0657031	0.441671	-0.354901	3.41487	9.29735	DPF3;ARID1B;SMARCA2
MN_Chat	26wk	DOWN	GO_Biological_Process_2025	Regulation of Neurotransmitter Secretion (GO:0046928)	1941-03-01	0.0657031	0.441671	-0.354901	3.41487	9.29735	RIMS2;MCTP1;CASK
MN_Chat	26wk	DOWN	GO_Biological_Process_2025	Regulation of Monoatomic Ion Transmembrane Transporter Activity (GO:0032412)	1941-03-01	0.0657031	0.441671	-0.354901	3.41487	9.29735	NLGN1;STK39;FGF12
MN_Chat	26wk	DOWN	GO_Biological_Process_2025	Neuron Projection Morphogenesis (GO:0048812)	7/157	0.0673032	0.450758	-0.346057	2.02494	5.46439	NLGN1;TRIO;ALCAM;FLRT3;DCC;EPB41L3;EPHB1
MN_Chat	26wk	DOWN	GO_Biological_Process_2025	Adrenergic Receptor Signaling Pathway (GO:0071875)	2025-02-19	0.0681924	0.451712	-0.345138	5.08303	13.6501	AKAP13;PDE4D
MN_Chat	26wk	DOWN	GO_Biological_Process_2025	Regulation of Behavior (GO:0050795)	2025-02-19	0.0681924	0.451712	-0.345138	5.08303	13.6501	MBD5;CNTNAP4
MN_Chat	26wk	DOWN	GO_Biological_Process_2025	Mitochondrial Calcium Ion Homeostasis (GO:0051560)	2025-02-19	0.0681924	0.451712	-0.345138	5.08303	13.6501	MICU2;MCU
MN_Chat	26wk	DOWN	GO_Biological_Process_2025	Potassium Ion Transport (GO:0006813)	6/127	0.069691	0.45664	-0.340426	2.15005	5.72706	KCNJ6;KCNT2;KCNS3;KCNMA1;KCNQ5;KCNN2
MN_Chat	26wk	DOWN	GO_Biological_Process_2025	Heterophilic Cell-Cell Adhesion via Plasma Membrane Cell Adhesion Molecules (GO:0007157)	1942-03-01	0.0696146	0.45664	-0.340426	3.32714	8.86609	NLGN1;GRID2;CADM1
MN_Chat	26wk	DOWN	GO_Biological_Process_2025	Notch Signaling Pathway (GO:0007219)	1942-03-01	0.0696146	0.45664	-0.340426	3.32714	8.86609	MAML2;SORBS2;MAML3
MN_Chat	26wk	DOWN	GO_Biological_Process_2025	Inorganic Cation Import Across Plasma Membrane (GO:0098659)	1997-05-01	0.0699871	0.45693	-0.34015	2.35475	6.26233	TRPM2;KCNJ6;CACNA1A;CACNA1E;SLC8A1
MN_Chat	26wk	DOWN	GO_Biological_Process_2025	Neuron Development (GO:0048666)	7/159	0.0709722	0.461701	-0.335639	1.99809	5.28587	TENM2;NLGN1;ATP8A2;TENM3;FLRT3;VPS13B;THOC2
MN_Chat	26wk	DOWN	GO_Biological_Process_2025	Regulation of Sodium Ion Transmembrane Transport (GO:1902305)	2025-02-20	0.0746649	0.475673	-0.322692	4.80039	12.4558	PRKCE;FGF12
MN_Chat	26wk	DOWN	GO_Biological_Process_2025	Peptidyl-Serine Phosphorylation (GO:0018105)	1970-04-01	0.0747427	0.475673	-0.322692	2.62357	6.80476	RPS6KB1;PRKCE;STK39;PRKCA
MN_Chat	26wk	DOWN	GO_Biological_Process_2025	Positive Regulation of Neuron Projection Development (GO:0010976)	1999-05-01	0.0749545	0.475673	-0.322692	2.30441	5.97044	PTPRD;TENM3;LRRC7;NTRK3;IL1RAPL1
MN_Chat	26wk	DOWN	GO_Biological_Process_2025	Regulation of Cardiac Conduction (GO:1903779)	2025-02-20	0.0746649	0.475673	-0.322692	4.80039	12.4558	PRKCA;SLC8A1
MN_Chat	26wk	DOWN	GO_Biological_Process_2025	Positive Regulation of Endothelial Cell Proliferation (GO:0001938)	1970-04-01	0.0747427	0.475673	-0.322692	2.62357	6.80476	SEMA5A;NRP2;PRKCA;FGF13
MN_Chat	26wk	DOWN	GO_Biological_Process_2025	Regulation of Epithelial Cell Migration (GO:0010632)	1943-03-01	0.0736288	0.475673	-0.322692	3.24379	8.46214	PRKCE;ENPP2;MCC
MN_Chat	26wk	DOWN	GO_Biological_Process_2025	Regulation of Heart Contraction (GO:0008016)	1970-04-01	0.0747427	0.475673	-0.322692	2.62357	6.80476	PDE4D;PRKCA;SLC8A1;SCN2B
MN_Chat	26wk	DOWN	GO_Biological_Process_2025	Golgi to Plasma Membrane Transport (GO:0006893)	1955-03-01	0.129004	0.484767	-0.314467	2.49369	5.10685	STXBP5;CCDC93;STXBP5L
MN_Chat	26wk	DOWN	GO_Biological_Process_2025	Positive Regulation of Translation in Response to Stress (GO:0032056)	2025-01-06	0.128715	0.484767	-0.314467	8.62737	17.6874	PRKCH
MN_Chat	26wk	DOWN	GO_Biological_Process_2025	Pronephros Development (GO:0048793)	2025-01-06	0.128715	0.484767	-0.314467	8.62737	17.6874	SEC61A1
MN_Chat	26wk	DOWN	GO_Biological_Process_2025	Protein Deubiquitination Involved in Ubiquitin-Dependent Protein Catabolic Process (GO:0071947)	2025-01-06	0.128715	0.484767	-0.314467	8.62737	17.6874	USP28
MN_Chat	26wk	DOWN	GO_Biological_Process_2025	Regulation of Atrial Cardiac Muscle Cell Membrane Depolarization (GO:0060371)	2025-01-06	0.128715	0.484767	-0.314467	8.62737	17.6874	SCN2B
MN_Chat	26wk	DOWN	GO_Biological_Process_2025	- Reg of Nuclear-Transcribed mRNA Cat Proc, Nonsense-Mediated Decay (GO:2000623)	2025-01-06	0.128715	0.484767	-0.314467	8.62737	17.6874	NBAS
MN_Chat	26wk	DOWN	GO_Biological_Process_2025	Striated Muscle Contraction (GO:0006941)	1955-03-01	0.129004	0.484767	-0.314467	2.49369	5.10685	RYR3;SLC8A1;SCN2B
MN_Chat	26wk	DOWN	GO_Biological_Process_2025	Positive Regulation of Store-Operated Calcium Channel Activity (GO:1901341)	2025-01-05	0.108473	0.484767	-0.314467	10.7848	23.9557	STIM2
MN_Chat	26wk	DOWN	GO_Biological_Process_2025	Positive Regulation of Mitochondrial Calcium Ion Concentration (GO:0051561)	2025-01-06	0.128715	0.484767	-0.314467	8.62737	17.6874	MCU
MN_Chat	26wk	DOWN	GO_Biological_Process_2025	Axon Extension Involved in Axon Guidance (GO:0048846)	2025-01-06	0.128715	0.484767	-0.314467	8.62737	17.6874	NRP2
MN_Chat	26wk	DOWN	GO_Biological_Process_2025	Positive Regulation of Secondary Metabolite Biosynthetic Process (GO:1900378)	2025-01-06	0.128715	0.484767	-0.314467	8.62737	17.6874	ZEB2
MN_Chat	26wk	DOWN	GO_Biological_Process_2025	Nucleobase Catabolic Process (GO:0046113)	2025-01-06	0.128715	0.484767	-0.314467	8.62737	17.6874	DPYSL2
MN_Chat	26wk	DOWN	GO_Biological_Process_2025	Positive Regulation of miRNA-mediated Gene Silencing (GO:2000637)	2025-01-06	0.128715	0.484767	-0.314467	8.62737	17.6874	TIAL1
MN_Chat	26wk	DOWN	GO_Biological_Process_2025	Positive Regulation of Melanin Biosynthetic Process (GO:0048023)	2025-01-06	0.128715	0.484767	-0.314467	8.62737	17.6874	ZEB2
MN_Chat	26wk	DOWN	GO_Biological_Process_2025	Positive Regulation of Lamellipodium Morphogenesis (GO:2000394)	2025-01-06	0.128715	0.484767	-0.314467	8.62737	17.6874	ENPP2
MN_Chat	26wk	DOWN	GO_Biological_Process_2025	Positive Regulation of Interleukin-5 Production (GO:0032754)	2025-01-06	0.128715	0.484767	-0.314467	8.62737	17.6874	PDE4D
MN_Chat	26wk	DOWN	GO_Biological_Process_2025	Positive Regulation of Gliogenesis (GO:0014015)	2025-01-06	0.128715	0.484767	-0.314467	8.62737	17.6874	PRKCH
MN_Chat	26wk	DOWN	GO_Biological_Process_2025	Positive Regulation of Calcium Ion Import Across Plasma Membrane (GO:1905665)	2025-01-06	0.128715	0.484767	-0.314467	8.62737	17.6874	PPP3CA
MN_Chat	26wk	DOWN	GO_Biological_Process_2025	Nucleoside Diphosphate Metabolic Process (GO:0009132)	2025-01-06	0.128715	0.484767	-0.314467	8.62737	17.6874	ENTPD3
MN_Chat	26wk	DOWN	GO_Biological_Process_2025	Neuron Projection Extension Involved in Neuron Projection Guidance (GO:1902284)	2025-01-06	0.128715	0.484767	-0.314467	8.62737	17.6874	NRP2
MN_Chat	26wk	DOWN	GO_Biological_Process_2025	Negative Regulation of Transporter Activity (GO:0032410)	2025-01-06	0.128715	0.484767	-0.314467	8.62737	17.6874	STK39
MN_Chat	26wk	DOWN	GO_Biological_Process_2025	Negative Regulation of Establishment of Protein Localization to Mitochondrion (GO:1903748)	2025-01-06	0.128715	0.484767	-0.314467	8.62737	17.6874	SIAH3
MN_Chat	26wk	DOWN	GO_Biological_Process_2025	Negative Regulation of Sodium Ion Transmembrane Transporter Activity (GO:2000650)	2025-01-06	0.128715	0.484767	-0.314467	8.62737	17.6874	STK39
MN_Chat	26wk	DOWN	GO_Biological_Process_2025	Negative Regulation of Nervous System Process (GO:0031645)	2025-01-06	0.128715	0.484767	-0.314467	8.62737	17.6874	TNFRSF21
MN_Chat	26wk	DOWN	GO_Biological_Process_2025	Calcium Ion-Regulated Exocytosis of Neurotransmitter (GO:0048791)	2025-01-06	0.128715	0.484767	-0.314467	8.62737	17.6874	RIMS2
MN_Chat	26wk	DOWN	GO_Biological_Process_2025	Regulation of Respiratory Gaseous Exchange (GO:0043576)	2025-01-06	0.128715	0.484767	-0.314467	8.62737	17.6874	STK39
MN_Chat	26wk	DOWN	GO_Biological_Process_2025	Regulation of Saliva Secretion (GO:0046877)	2025-01-06	0.128715	0.484767	-0.314467	8.62737	17.6874	PPP3CA
MN_Chat	26wk	DOWN	GO_Biological_Process_2025	Positive Regulation of Post-Transcriptional Gene Silencing by RNA (GO:1900370)	2025-01-05	0.108473	0.484767	-0.314467	10.7848	23.9557	TIAL1
MN_Chat	26wk	DOWN	GO_Biological_Process_2025	Negative Regulation of Glycogen Biosynthetic Process (GO:0045719)	2025-01-06	0.128715	0.484767	-0.314467	8.62737	17.6874	STK39
MN_Chat	26wk	DOWN	GO_Biological_Process_2025	Negative Regulation of Dendritic Spine Development (GO:0061000)	2025-01-06	0.128715	0.484767	-0.314467	8.62737	17.6874	NLGN1
MN_Chat	26wk	DOWN	GO_Biological_Process_2025	Glycerol-3-Phosphate Metabolic Process (GO:0006072)	2025-01-06	0.128715	0.484767	-0.314467	8.62737	17.6874	GK5
MN_Chat	26wk	DOWN	GO_Biological_Process_2025	Type B Pancreatic Cell Development (GO:0003323)	2025-01-06	0.128715	0.484767	-0.314467	8.62737	17.6874	CDH2
MN_Chat	26wk	DOWN	GO_Biological_Process_2025	Facial Nerve Structural Organization (GO:0021612)	2025-01-06	0.128715	0.484767	-0.314467	8.62737	17.6874	NRP2
MN_Chat	26wk	DOWN	GO_Biological_Process_2025	Facial Nerve Morphogenesis (GO:0021610)	2025-01-06	0.128715	0.484767	-0.314467	8.62737	17.6874	NRP2
MN_Chat	26wk	DOWN	GO_Biological_Process_2025	Excitatory Chemical Synaptic Transmission (GO:0098976)	2025-01-06	0.128715	0.484767	-0.314467	8.62737	17.6874	GRIN2A
MN_Chat	26wk	DOWN	GO_Biological_Process_2025	Engulfment of Apoptotic Cell (GO:0043652)	2025-01-06	0.128715	0.484767	-0.314467	8.62737	17.6874	XKR6
MN_Chat	26wk	DOWN	GO_Biological_Process_2025	Endothelin Receptor Signaling Pathway (GO:0086100)	2025-01-06	0.128715	0.484767	-0.314467	8.62737	17.6874	PLCB4
MN_Chat	26wk	DOWN	GO_Biological_Process_2025	Detection of Temperature Stimulus Involved in Sensory Perception of Pain (GO:0050965)	2025-01-06	0.128715	0.484767	-0.314467	8.62737	17.6874	EPHB1
MN_Chat	26wk	DOWN	GO_Biological_Process_2025	Detection of Temperature Stimulus Involved in Sensory Perception (GO:0050961)	2025-01-06	0.128715	0.484767	-0.314467	8.62737	17.6874	EPHB1
MN_Chat	26wk	DOWN	GO_Biological_Process_2025	Detection of Muscle Stretch (GO:0035995)	2025-01-06	0.128715	0.484767	-0.314467	8.62737	17.6874	CDH2
MN_Chat	26wk	DOWN	GO_Biological_Process_2025	Desmosome Assembly (GO:0002159)	2025-01-06	0.128715	0.484767	-0.314467	8.62737	17.6874	PRKCA
MN_Chat	26wk	DOWN	GO_Biological_Process_2025	Dendrite Arborization (GO:0140059)	2025-01-06	0.128715	0.484767	-0.314467	8.62737	17.6874	PHACTR1
MN_Chat	26wk	DOWN	GO_Biological_Process_2025	Ribosome-Associated Ubiquitin-Dependent Protein Catabolic Process (GO:1990116)	2025-01-06	0.128715	0.484767	-0.314467	8.62737	17.6874	LTN1
MN_Chat	26wk	DOWN	GO_Biological_Process_2025	Retinal Ganglion Cell Axon Guidance (GO:0031290)	2025-01-06	0.128715	0.484767	-0.314467	8.62737	17.6874	EPHB1
MN_Chat	26wk	DOWN	GO_Biological_Process_2025	Chemokine (C-X-C Motif) Ligand 12 Signaling Pathway (GO:0038146)	2025-01-06	0.128715	0.484767	-0.314467	8.62737	17.6874	STK39
MN_Chat	26wk	DOWN	GO_Biological_Process_2025	Response to Catecholamine (GO:0071869)	2025-01-06	0.128715	0.484767	-0.314467	8.62737	17.6874	GNG2
MN_Chat	26wk	DOWN	GO_Biological_Process_2025	Release of Sequestered Calcium Ion Into Cytosol by Sarcoplasmic Reticulum (GO:0014808)	2025-01-06	0.128715	0.484767	-0.314467	8.62737	17.6874	RYR3
MN_Chat	26wk	DOWN	GO_Biological_Process_2025	Cellular Hypotonic Response (GO:0071476)	2025-01-06	0.128715	0.484767	-0.314467	8.62737	17.6874	STK39
MN_Chat	26wk	DOWN	GO_Biological_Process_2025	Negative Regulation of Ruffle Assembly (GO:1900028)	2025-01-06	0.128715	0.484767	-0.314467	8.62737	17.6874	ARHGAP24
MN_Chat	26wk	DOWN	GO_Biological_Process_2025	+ Reg of Adenylate Cyclase-Activating GPCR Sgnlng Pway (GO:0106071)	2025-01-05	0.108473	0.484767	-0.314467	10.7848	23.9557	PRKCA
MN_Chat	26wk	DOWN	GO_Biological_Process_2025	Post-Translational Protein Targeting to Membrane, Translocation (GO:0031204)	2025-01-06	0.128715	0.484767	-0.314467	8.62737	17.6874	SEC61A1
MN_Chat	26wk	DOWN	GO_Biological_Process_2025	Positive Regulation of DNA-templated Transcription, Elongation (GO:0032786)	1954-03-01	0.123933	0.484767	-0.314467	2.54272	5.30922	LDB2;ELL2;CDC73
MN_Chat	26wk	DOWN	GO_Biological_Process_2025	Plasma Membrane Bounded Cell Projection Morphogenesis (GO:0120039)	1954-03-01	0.123933	0.484767	-0.314467	2.54272	5.30922	NLGN1;TRIO;EPB41L3
MN_Chat	26wk	DOWN	GO_Biological_Process_2025	Glutamine Family Amino Acid Metabolic Process (GO:0009064)	2025-02-26	0.117021	0.484767	-0.314467	3.59919	7.72172	GRID2;GRID1
MN_Chat	26wk	DOWN	GO_Biological_Process_2025	L-methionine Salvage (GO:0071267)	2025-01-06	0.128715	0.484767	-0.314467	8.62737	17.6874	MTAP
MN_Chat	26wk	DOWN	GO_Biological_Process_2025	Negative Regulation of Canonical Wnt Signaling Pathway (GO:0090090)	5/117	0.127753	0.484767	-0.314467	1.93227	3.97595	LATS1;HECW1;MCC;MLLT3;UBAC2
MN_Chat	26wk	DOWN	GO_Biological_Process_2025	Regulation of Cation Channel Activity (GO:2001257)	2025-02-27	0.124567	0.484767	-0.314467	3.45504	7.19656	CACNB4;FGF12
MN_Chat	26wk	DOWN	GO_Biological_Process_2025	Positive Regulation of Lipid Metabolic Process (GO:0045834)	2025-02-27	0.124567	0.484767	-0.314467	3.45504	7.19656	CREB1;SORBS1
MN_Chat	26wk	DOWN	GO_Biological_Process_2025	Maturation of SSU-rRNA Frm Tricistronic rRNA Trnscpt (GO:0000462)	2025-02-27	0.124567	0.484767	-0.314467	3.45504	7.19656	UTP20;DCAF13
MN_Chat	26wk	DOWN	GO_Biological_Process_2025	Cardiac Muscle Cell Differentiation (GO:0055007)	2025-02-27	0.124567	0.484767	-0.314467	3.45504	7.19656	AKAP13;SLC8A1
MN_Chat	26wk	DOWN	GO_Biological_Process_2025	Cardiac Muscle Cell Contraction (GO:0086003)	2025-02-27	0.124567	0.484767	-0.314467	3.45504	7.19656	FGF12;SCN2B
MN_Chat	26wk	DOWN	GO_Biological_Process_2025	Regulation of Proteolysis Involved in Protein Catabolic Process (GO:1903050)	2025-02-27	0.124567	0.484767	-0.314467	3.45504	7.19656	LATS1;PRKCA
MN_Chat	26wk	DOWN	GO_Biological_Process_2025	Negative Regulation of Neuron Projection Development (GO:0010977)	1954-03-01	0.123933	0.484767	-0.314467	2.54272	5.30922	NLGN1;DCC;MCF2
MN_Chat	26wk	DOWN	GO_Biological_Process_2025	Antigen Processing and Presentation of Endogenous Peptide Antigen via MHC Class I (GO:0019885)	2025-01-06	0.128715	0.484767	-0.314467	8.62737	17.6874	IDE
MN_Chat	26wk	DOWN	GO_Biological_Process_2025	Regulation of Hemoglobin Biosynthetic Process (GO:0046984)	2025-01-06	0.128715	0.484767	-0.314467	8.62737	17.6874	LDB2
MN_Chat	26wk	DOWN	GO_Biological_Process_2025	Positive Regulation of Small GTPase Mediated Signal Transduction (GO:0051057)	1953-03-01	0.118937	0.484767	-0.314467	2.5937	5.5224	AKAP13;RASGEF1A;ROBO1
MN_Chat	26wk	DOWN	GO_Biological_Process_2025	Antigen Receptor-Mediated Signaling Pathway (GO:0050851)	5/114	0.117989	0.484767	-0.314467	1.98576	4.24389	PRKCB;PDE4D;PDE4B;PTPRJ;TNFRSF21
MN_Chat	26wk	DOWN	GO_Biological_Process_2025	Positive Regulation of Interleukin-2 Production (GO:0032743)	2025-02-26	0.117021	0.484767	-0.314467	3.59919	7.72172	PDE4D;PDE4B
MN_Chat	26wk	DOWN	GO_Biological_Process_2025	Positive Regulation of Filopodium Assembly (GO:0051491)	2025-02-26	0.117021	0.484767	-0.314467	3.59919	7.72172	NLGN1;TENM2
MN_Chat	26wk	DOWN	GO_Biological_Process_2025	Positive Regulation of T Cell Migration (GO:2000406)	2025-02-26	0.117021	0.484767	-0.314467	3.59919	7.72172	STK39;ABL2
MN_Chat	26wk	DOWN	GO_Biological_Process_2025	Positive Regulation of Rho Protein Signal Transduction (GO:0035025)	2025-02-26	0.117021	0.484767	-0.314467	3.59919	7.72172	AKAP13;ROBO1
MN_Chat	26wk	DOWN	GO_Biological_Process_2025	Postsynaptic Density Protein 95 Clustering (GO:0097119)	2025-01-05	0.108473	0.484767	-0.314467	10.7848	23.9557	NLGN1
MN_Chat	26wk	DOWN	GO_Biological_Process_2025	Limb Development (GO:0060173)	2025-02-26	0.117021	0.484767	-0.314467	3.59919	7.72172	RSPO2;LNPK
MN_Chat	26wk	DOWN	GO_Biological_Process_2025	Positive Regulation of Monoatomic Ion Transmembrane Transport (GO:0034767)	2025-01-05	0.108473	0.484767	-0.314467	10.7848	23.9557	STK39
MN_Chat	26wk	DOWN	GO_Biological_Process_2025	Chemical Synaptic Transmission, Postsynaptic (GO:0099565)	2025-02-26	0.117021	0.484767	-0.314467	3.59919	7.72172	GRIN2A;GRID2
MN_Chat	26wk	DOWN	GO_Biological_Process_2025	Regulation of Cell Junction Assembly (GO:1901888)	2025-02-25	0.109597	0.484767	-0.314467	3.75587	8.30402	PRKCH;PRKCA
MN_Chat	26wk	DOWN	GO_Biological_Process_2025	Blood Vessel Endothelial Cell Migration (GO:0043534)	2025-02-26	0.117021	0.484767	-0.314467	3.59919	7.72172	FGF13;ROBO1
MN_Chat	26wk	DOWN	GO_Biological_Process_2025	Alditol Metabolic Process (GO:0019400)	2025-01-06	0.128715	0.484767	-0.314467	8.62737	17.6874	GK5
MN_Chat	26wk	DOWN	GO_Biological_Process_2025	Regulation of Vascular Endothelial Growth Factor Receptor Signaling Pathway (GO:0030947)	2025-02-26	0.117021	0.484767	-0.314467	3.59919	7.72172	PRKCB;ROBO1
MN_Chat	26wk	DOWN	GO_Biological_Process_2025	Regulation of Postsynaptic Membrane Potential (GO:0060078)	2025-02-26	0.117021	0.484767	-0.314467	3.59919	7.72172	GRIN2A;GRID2
MN_Chat	26wk	DOWN	GO_Biological_Process_2025	Regulation of Platelet Aggregation (GO:0090330)	2025-02-26	0.117021	0.484767	-0.314467	3.59919	7.72172	PRKCA;PRKG1
MN_Chat	26wk	DOWN	GO_Biological_Process_2025	Regulation of Neutrophil Chemotaxis (GO:0090022)	2025-02-26	0.117021	0.484767	-0.314467	3.59919	7.72172	MCU;JAM3
MN_Chat	26wk	DOWN	GO_Biological_Process_2025	Inorganic Anion Transmembrane Transport (GO:0098661)	1982-04-01	0.116172	0.484767	-0.314467	2.21858	4.7759	GABRB3;GABRA5;ANO4;ANO3
MN_Chat	26wk	DOWN	GO_Biological_Process_2025	Response to Insulin (GO:0032868)	1982-04-01	0.116172	0.484767	-0.314467	2.21858	4.7759	RPS6KB1;IRS1;PDE3B;SORBS1
MN_Chat	26wk	DOWN	GO_Biological_Process_2025	Regulation of Vesicle-Mediated Transport (GO:0060627)	1982-04-01	0.116172	0.484767	-0.314467	2.21858	4.7759	RIMS2;ABL2;STXBP5;BET1L
MN_Chat	26wk	DOWN	GO_Biological_Process_2025	Negative Regulation of Wnt Signaling Pathway (GO:0030178)	6/146	0.115724	0.484767	-0.314467	1.85644	4.00351	LATS1;HECW1;MCC;MLLT3;VGLL4;UBAC2
MN_Chat	26wk	DOWN	GO_Biological_Process_2025	Regulation of Synaptic Transmission, Glutamatergic (GO:0051966)	1952-03-01	0.114019	0.484767	-0.314467	2.64677	5.74718	NLGN1;GRIN2A;GRIK1
MN_Chat	26wk	DOWN	GO_Biological_Process_2025	Negative Regulation of Cell Cycle (GO:0045786)	1981-04-01	0.112396	0.484767	-0.314467	2.2475	4.91242	LATS1;BRINP1;RPS6KA2;SCRIB
MN_Chat	26wk	DOWN	GO_Biological_Process_2025	Positive Regulation of D-glucose Import (GO:0046326)	2025-02-25	0.109597	0.484767	-0.314467	3.75587	8.30402	IRS1;SORBS1
MN_Chat	26wk	DOWN	GO_Biological_Process_2025	Lipid Translocation (GO:0034204)	2025-02-25	0.109597	0.484767	-0.314467	3.75587	8.30402	ATP8A2;ATP8A1
MN_Chat	26wk	DOWN	GO_Biological_Process_2025	Response to Purine-Containing Compound (GO:0014074)	2025-02-25	0.109597	0.484767	-0.314467	3.75587	8.30402	TRPM2;CREB1
MN_Chat	26wk	DOWN	GO_Biological_Process_2025	Cardiac Muscle Cell Development (GO:0055013)	2025-02-25	0.109597	0.484767	-0.314467	3.75587	8.30402	SORBS2;SLC8A1
MN_Chat	26wk	DOWN	GO_Biological_Process_2025	Regulation of Mitotic Metaphase/Anaphase Transition (GO:0030071)	1951-03-01	0.10918	0.484767	-0.314467	2.70205	5.98439	DPF3;ARID1B;SMARCA2
MN_Chat	26wk	DOWN	GO_Biological_Process_2025	Regulation of G1/S Transition of Mitotic Cell Cycle (GO:2000045)	5/111	0.108595	0.484767	-0.314467	2.04227	4.53411	RDX;DPF3;SMARCA2;ARID1B;CDC73
MN_Chat	26wk	DOWN	GO_Biological_Process_2025	Regulation of Blood Vessel Branching (GO:1905553)	2025-01-05	0.108473	0.484767	-0.314467	10.7848	23.9557	FGF13
MN_Chat	26wk	DOWN	GO_Biological_Process_2025	Regulation of Axon Extension Involved in Axon Guidance (GO:0048841)	2025-01-05	0.108473	0.484767	-0.314467	10.7848	23.9557	SEMA5A
MN_Chat	26wk	DOWN	GO_Biological_Process_2025	Regulation of Fc Receptor Mediated Stimulatory Signaling Pathway (GO:0060368)	2025-01-05	0.108473	0.484767	-0.314467	10.7848	23.9557	PTPRJ
MN_Chat	26wk	DOWN	GO_Biological_Process_2025	Prepulse Inhibition (GO:0060134)	2025-01-05	0.108473	0.484767	-0.314467	10.7848	23.9557	GRID2
MN_Chat	26wk	DOWN	GO_Biological_Process_2025	Postsynaptic Membrane Assembly (GO:0097104)	2025-01-05	0.108473	0.484767	-0.314467	10.7848	23.9557	NLGN1
MN_Chat	26wk	DOWN	GO_Biological_Process_2025	Vitamin A Metabolic Process (GO:0006776)	2025-01-06	0.128715	0.484767	-0.314467	8.62737	17.6874	RIMBP2
MN_Chat	26wk	DOWN	GO_Biological_Process_2025	Vesicle Fusion With Golgi Apparatus (GO:0048280)	2025-01-05	0.108473	0.484767	-0.314467	10.7848	23.9557	VTI1A
MN_Chat	26wk	DOWN	GO_Biological_Process_2025	Peptidyl-Tyrosine Dephosphorylation (GO:0035335)	2025-02-22	0.0881578	0.484767	-0.314467	4.31991	10.4915	PTPRJ;PTPN13
MN_Chat	26wk	DOWN	GO_Biological_Process_2025	Myelination (GO:0042552)	1950-03-01	0.104423	0.484767	-0.314467	2.75968	6.23496	NFASC;EPB41L3;TNFRSF21
MN_Chat	26wk	DOWN	GO_Biological_Process_2025	Positive Regulation of Kidney Development (GO:0090184)	2025-01-05	0.108473	0.484767	-0.314467	10.7848	23.9557	PPP3CA
MN_Chat	26wk	DOWN	GO_Biological_Process_2025	Trigeminal Nerve Structural Organization (GO:0021637)	2025-01-05	0.108473	0.484767	-0.314467	10.7848	23.9557	NRP2
MN_Chat	26wk	DOWN	GO_Biological_Process_2025	Positive Regulation of Hemoglobin Biosynthetic Process (GO:0046985)	2025-01-05	0.108473	0.484767	-0.314467	10.7848	23.9557	LDB2
MN_Chat	26wk	DOWN	GO_Biological_Process_2025	Positive Regulation of Wnt Signaling Pathway, Planar Cell Polarity Pathway (GO:2000096)	2025-01-05	0.108473	0.484767	-0.314467	10.7848	23.9557	MLLT3
MN_Chat	26wk	DOWN	GO_Biological_Process_2025	Phosphatidylinositol Acyl-Chain Remodeling (GO:0036149)	2025-01-05	0.108473	0.484767	-0.314467	10.7848	23.9557	LPGAT1
MN_Chat	26wk	DOWN	GO_Biological_Process_2025	Pericardium Morphogenesis (GO:0003344)	2025-01-05	0.108473	0.484767	-0.314467	10.7848	23.9557	FLRT3
MN_Chat	26wk	DOWN	GO_Biological_Process_2025	Peptidyl-Serine Dephosphorylation (GO:0070262)	2025-01-05	0.108473	0.484767	-0.314467	10.7848	23.9557	PPP3CA
MN_Chat	26wk	DOWN	GO_Biological_Process_2025	Negative Regulation of Synapse Assembly (GO:0051964)	2025-01-05	0.108473	0.484767	-0.314467	10.7848	23.9557	PTPN13
MN_Chat	26wk	DOWN	GO_Biological_Process_2025	Negative Regulation of Skeletal Muscle Cell Differentiation (GO:2001015)	2025-01-05	0.108473	0.484767	-0.314467	10.7848	23.9557	EPHB1
MN_Chat	26wk	DOWN	GO_Biological_Process_2025	Negative Regulation of Response to Oxidative Stress (GO:1902883)	2025-01-05	0.108473	0.484767	-0.314467	10.7848	23.9557	MCTP1
MN_Chat	26wk	DOWN	GO_Biological_Process_2025	Negative Regulation of Neuron Migration (GO:2001223)	2025-01-05	0.108473	0.484767	-0.314467	10.7848	23.9557	NEXMIF
MN_Chat	26wk	DOWN	GO_Biological_Process_2025	Negative Regulation of Mast Cell Activation (GO:0033004)	2025-01-05	0.108473	0.484767	-0.314467	10.7848	23.9557	FER
MN_Chat	26wk	DOWN	GO_Biological_Process_2025	Negative Regulation of Fibroblast Migration (GO:0010764)	2025-01-05	0.108473	0.484767	-0.314467	10.7848	23.9557	FGF13
MN_Chat	26wk	DOWN	GO_Biological_Process_2025	Negative Regulation of Erythrocyte Differentiation (GO:0045647)	2025-01-05	0.108473	0.484767	-0.314467	10.7848	23.9557	LDB2
MN_Chat	26wk	DOWN	GO_Biological_Process_2025	Negative Regulation of Chemokine-Mediated Signaling Pathway (GO:0070100)	2025-01-05	0.108473	0.484767	-0.314467	10.7848	23.9557	ROBO1
MN_Chat	26wk	DOWN	GO_Biological_Process_2025	Negative Regulation of Cell Size (GO:0045792)	2025-01-05	0.108473	0.484767	-0.314467	10.7848	23.9557	RDX
MN_Chat	26wk	DOWN	GO_Biological_Process_2025	Negative Regulation of Cardiac Muscle Tissue Growth (GO:0055022)	2025-01-05	0.108473	0.484767	-0.314467	10.7848	23.9557	VGLL4
MN_Chat	26wk	DOWN	GO_Biological_Process_2025	Kidney Morphogenesis (GO:0060993)	2025-01-05	0.108473	0.484767	-0.314467	10.7848	23.9557	PPP3CA
MN_Chat	26wk	DOWN	GO_Biological_Process_2025	Intracellular mRNA Localization (GO:0008298)	2025-01-05	0.108473	0.484767	-0.314467	10.7848	23.9557	STAU1
MN_Chat	26wk	DOWN	GO_Biological_Process_2025	Glyoxylate Metabolic Process (GO:0046487)	2025-01-05	0.108473	0.484767	-0.314467	10.7848	23.9557	MGAT4A
MN_Chat	26wk	DOWN	GO_Biological_Process_2025	Glycosylceramide Metabolic Process (GO:0006677)	2025-01-05	0.108473	0.484767	-0.314467	10.7848	23.9557	ST6GALNAC3
MN_Chat	26wk	DOWN	GO_Biological_Process_2025	Tongue Development (GO:0043586)	2025-01-05	0.108473	0.484767	-0.314467	10.7848	23.9557	WDPCP
MN_Chat	26wk	DOWN	GO_Biological_Process_2025	Sphingolipid Metabolic Process (GO:0006665)	1979-04-01	0.105014	0.484767	-0.314467	2.30767	5.20073	CERS6;ENPP2;ST6GALNAC3;HACD4
MN_Chat	26wk	DOWN	GO_Biological_Process_2025	Regulation of Cell Cycle G1/S Phase Transition (GO:1902806)	1979-04-01	0.105014	0.484767	-0.314467	2.30767	5.20073	DPF3;ARID1B;SMARCA2;CDC73
MN_Chat	26wk	DOWN	GO_Biological_Process_2025	Cellular Response to Magnesium Ion (GO:0071286)	2025-01-05	0.108473	0.484767	-0.314467	10.7848	23.9557	RYR3
MN_Chat	26wk	DOWN	GO_Biological_Process_2025	Positive Regulation of Synaptic Transmission, Glutamatergic (GO:0051968)	2025-02-22	0.0881578	0.484767	-0.314467	4.31991	10.4915	NLGN1;GRIN2A
MN_Chat	26wk	DOWN	GO_Biological_Process_2025	Regulation of Transmission of Nerve Impulse (GO:0051969)	2025-01-05	0.108473	0.484767	-0.314467	10.7848	23.9557	FGF12
MN_Chat	26wk	DOWN	GO_Biological_Process_2025	Telencephalon Cell Migration (GO:0022029)	2025-01-05	0.108473	0.484767	-0.314467	10.7848	23.9557	FGF13
MN_Chat	26wk	DOWN	GO_Biological_Process_2025	Sympathetic Neuron Projection Extension (GO:0097490)	2025-01-05	0.108473	0.484767	-0.314467	10.7848	23.9557	NRP2
MN_Chat	26wk	DOWN	GO_Biological_Process_2025	Dermatan Sulfate Proteoglycan Metabolic Process (GO:0050655)	2025-01-05	0.108473	0.484767	-0.314467	10.7848	23.9557	CSGALNACT1
MN_Chat	26wk	DOWN	GO_Biological_Process_2025	Lipid Modification (GO:0030258)	1950-03-01	0.104423	0.484767	-0.314467	2.75968	6.23496	DGKG;DGKB;DGKI
MN_Chat	26wk	DOWN	GO_Biological_Process_2025	Cerebral Cortex Cell Migration (GO:0021795)	2025-01-05	0.108473	0.484767	-0.314467	10.7848	23.9557	FGF13
MN_Chat	26wk	DOWN	GO_Biological_Process_2025	Cerebellar Granule Cell Differentiation (GO:0021707)	2025-01-05	0.108473	0.484767	-0.314467	10.7848	23.9557	GRID2
MN_Chat	26wk	DOWN	GO_Biological_Process_2025	Response to cGMP (GO:0070305)	2025-01-05	0.108473	0.484767	-0.314467	10.7848	23.9557	PDE3A
MN_Chat	26wk	DOWN	GO_Biological_Process_2025	Cellular Response to Histamine (GO:0071420)	2025-01-05	0.108473	0.484767	-0.314467	10.7848	23.9557	GABRB3
MN_Chat	26wk	DOWN	GO_Biological_Process_2025	Regulation of Endoplasmic Reticulum Tubular Network Organization (GO:1903371)	2025-01-05	0.108473	0.484767	-0.314467	10.7848	23.9557	LNPK
MN_Chat	26wk	DOWN	GO_Biological_Process_2025	Trigeminal Nerve Morphogenesis (GO:0021636)	2025-01-05	0.108473	0.484767	-0.314467	10.7848	23.9557	NRP2
MN_Chat	26wk	DOWN	GO_Biological_Process_2025	Regulation of Stress Granule Assembly (GO:0062028)	2025-01-05	0.108473	0.484767	-0.314467	10.7848	23.9557	UBAP2L
MN_Chat	26wk	DOWN	GO_Biological_Process_2025	Branchiomotor Neuron Axon Guidance (GO:0021785)	2025-01-05	0.108473	0.484767	-0.314467	10.7848	23.9557	NRP2
MN_Chat	26wk	DOWN	GO_Biological_Process_2025	Bradykinin Catabolic Process (GO:0010815)	2025-01-05	0.108473	0.484767	-0.314467	10.7848	23.9557	IDE
MN_Chat	26wk	DOWN	GO_Biological_Process_2025	Blood Vessel Endothelial Cell Proliferation Involved in Sprouting Angiogenesis (GO:0002043)	2025-01-05	0.108473	0.484767	-0.314467	10.7848	23.9557	SEMA5A
MN_Chat	26wk	DOWN	GO_Biological_Process_2025	Regulation of Glucagon Secretion (GO:0070092)	2025-01-05	0.108473	0.484767	-0.314467	10.7848	23.9557	STK39
MN_Chat	26wk	DOWN	GO_Biological_Process_2025	ERBB4 Signaling Pathway (GO:0038130)	2025-01-05	0.108473	0.484767	-0.314467	10.7848	23.9557	NRG3
MN_Chat	26wk	DOWN	GO_Biological_Process_2025	Regulation of Establishment of T Cell Polarity (GO:1903903)	2025-01-05	0.108473	0.484767	-0.314467	10.7848	23.9557	ABL2
MN_Chat	26wk	DOWN	GO_Biological_Process_2025	Regulation of Endothelial Cell Chemotaxis to Fibroblast Growth Factor (GO:2000544)	2025-01-05	0.108473	0.484767	-0.314467	10.7848	23.9557	FGF13
MN_Chat	26wk	DOWN	GO_Biological_Process_2025	Glutamatergic Neuron Differentiation (GO:1905962)	2025-01-05	0.108473	0.484767	-0.314467	10.7848	23.9557	GRID2
MN_Chat	26wk	DOWN	GO_Biological_Process_2025	Response to Glucagon (GO:0033762)	2025-01-05	0.108473	0.484767	-0.314467	10.7848	23.9557	CREB1
MN_Chat	26wk	DOWN	GO_Biological_Process_2025	Vascular Associated Smooth Muscle Contraction (GO:0014829)	2025-01-06	0.128715	0.484767	-0.314467	8.62737	17.6874	SLC8A1
MN_Chat	26wk	DOWN	GO_Biological_Process_2025	Positive Regulation of Osteoblast Proliferation (GO:0033690)	2025-01-05	0.108473	0.484767	-0.314467	10.7848	23.9557	PPP3CA
MN_Chat	26wk	DOWN	GO_Biological_Process_2025	Negative Regulation of Cell Communication (GO:0010648)	2025-02-22	0.0881578	0.484767	-0.314467	4.31991	10.4915	SOCS2;UBASH3B
MN_Chat	26wk	DOWN	GO_Biological_Process_2025	Regulation of Interleukin-2 Production (GO:0032663)	1950-03-01	0.104423	0.484767	-0.314467	2.75968	6.23496	PDE4D;PDE4B;PRKCA
MN_Chat	26wk	DOWN	GO_Biological_Process_2025	Neuron Apoptotic Process (GO:0051402)	2025-02-22	0.0881578	0.484767	-0.314467	4.31991	10.4915	TNFRSF21;MAP3K5
MN_Chat	26wk	DOWN	GO_Biological_Process_2025	Regulation of Cellular Response to Growth Factor Stimulus (GO:0090287)	2025-02-24	0.102305	0.484767	-0.314467	3.92679	8.95228	FSTL5;FSTL1
MN_Chat	26wk	DOWN	GO_Biological_Process_2025	Potassium Ion Homeostasis (GO:0055075)	2025-02-24	0.102305	0.484767	-0.314467	3.92679	8.95228	KCNMA1;PRKCA
MN_Chat	26wk	DOWN	GO_Biological_Process_2025	Outflow Tract Septum Morphogenesis (GO:0003148)	2025-02-24	0.102305	0.484767	-0.314467	3.92679	8.95228	NRP2;ROBO1
MN_Chat	26wk	DOWN	GO_Biological_Process_2025	Negative Regulation of Response to Wounding (GO:1903035)	2025-02-24	0.102305	0.484767	-0.314467	3.92679	8.95228	CASK;FGF13
MN_Chat	26wk	DOWN	GO_Biological_Process_2025	Endothelial Cell Development (GO:0001885)	2025-02-24	0.102305	0.484767	-0.314467	3.92679	8.95228	PDE4D;RDX
MN_Chat	26wk	DOWN	GO_Biological_Process_2025	Aminoglycan Biosynthetic Process (GO:0006023)	2025-02-24	0.102305	0.484767	-0.314467	3.92679	8.95228	HS3ST3B1;EXT1
MN_Chat	26wk	DOWN	GO_Biological_Process_2025	Positive Regulation of Intracellular Transport (GO:0032388)	1949-03-01	0.0997511	0.484767	-0.314467	2.81982	6.4999	STX18;RDX;PRR5L
MN_Chat	26wk	DOWN	GO_Biological_Process_2025	Regulation of Wound Healing (GO:0061041)	1949-03-01	0.0997511	0.484767	-0.314467	2.81982	6.4999	PRKCE;CASK;FGF13
MN_Chat	26wk	DOWN	GO_Biological_Process_2025	Positive Regulation of Translation (GO:0045727)	5/108	0.099584	0.484767	-0.314467	2.10208	4.84899	PRKCH;RPS6KB1;PRR16;STK39;LARP1B
MN_Chat	26wk	DOWN	GO_Biological_Process_2025	Negative Regulation of Cell Motility (GO:2000146)	6/139	0.0972966	0.484767	-0.314467	1.95485	4.55479	MCTP1;LIMCH1;CDH11;PTPRJ;SINHCAF;ROBO1
MN_Chat	26wk	DOWN	GO_Biological_Process_2025	Heart Development (GO:0007507)	7/171	0.0954324	0.484767	-0.314467	1.85074	4.34801	AKAP13;FLRT3;NTRK3;UTY;DZIP1;FGF12;PDLIM7
MN_Chat	26wk	DOWN	GO_Biological_Process_2025	Phosphatidylinositol-Mediated Signaling (GO:0048015)	2025-02-23	0.0951551	0.484767	-0.314467	4.11399	9.67712	PLCB4;RPS6KB1
MN_Chat	26wk	DOWN	GO_Biological_Process_2025	Positive Regulation of Protein Secretion (GO:0050714)	1976-04-01	0.0943742	0.484767	-0.314467	2.4042	5.67508	GRID1;PRKCA;MYRIP;MCU
MN_Chat	26wk	DOWN	GO_Biological_Process_2025	Inorganic Cation Transmembrane Transport (GO:0098662)	11/307	0.0922484	0.484767	-0.314467	1.61483	3.84859	TRPM2;GRIN2A;KCNT2;KCNS3;KCNMA1;CACNA1A;KCNQ5;KCNN2;ATP6V1E1;RYR3;SLC8A1
MN_Chat	26wk	DOWN	GO_Biological_Process_2025	Regulation of Plasma Membrane Bounded Cell Projection Assembly (GO:0120032)	1975-04-01	0.0909471	0.484767	-0.314467	2.43818	5.84549	TRPM2;FER;RDX;WDPCP
MN_Chat	26wk	DOWN	GO_Biological_Process_2025	Positive Regulation of Protein Metabolic Process (GO:0051247)	8/202	0.0903331	0.484767	-0.314467	1.78928	4.30189	RPS6KB1;RDX;PRR16;STK39;IDE;LDB2;LARP1B;VGLL4
MN_Chat	26wk	DOWN	GO_Biological_Process_2025	Protein Localization to Cell Periphery (GO:1990778)	6/136	0.0899156	0.484767	-0.314467	2.00027	4.81843	DPP10;EPB41L3;RDX;KCNIP4;FGF13;RAPGEF6
MN_Chat	26wk	DOWN	GO_Biological_Process_2025	Triglyceride Metabolic Process (GO:0006641)	1950-03-01	0.104423	0.484767	-0.314467	2.75968	6.23496	GK5;LPGAT1;GPAT3
MN_Chat	26wk	DOWN	GO_Biological_Process_2025	Focal Adhesion Assembly (GO:0048041)	2025-02-22	0.0881578	0.484767	-0.314467	4.31991	10.4915	CDH11;SORBS1
MN_Chat	26wk	DOWN	GO_Biological_Process_2025	Proteoglycan Biosynthetic Process (GO:0030166)	1949-03-01	0.0997511	0.484767	-0.314467	2.81982	6.4999	CSGALNACT1;HS3ST3B1;EXT1
MN_Chat	26wk	DOWN	GO_Biological_Process_2025	Positive Regulation of Cell Division (GO:0051781)	1944-03-01	0.0777437	0.484767	-0.314467	3.16451	8.08323	CSPP1;PRKCE;PKP4
MN_Chat	26wk	DOWN	GO_Biological_Process_2025	Negative Regulation of Cellular Response to Growth Factor Stimulus (GO:0090288)	1973-04-01	0.0842769	0.484767	-0.314467	2.50911	6.20666	VWC2L;CRIM1;CASK;FGF13
MN_Chat	26wk	DOWN	GO_Biological_Process_2025	Heparan Sulfate Proteoglycan Metabolic Process (GO:0030201)	2025-02-22	0.0881578	0.484767	-0.314467	4.31991	10.4915	HS3ST3B1;EXT1
MN_Chat	26wk	DOWN	GO_Biological_Process_2025	Cellular Response to Reactive Oxygen Species (GO:0034614)	1971-04-01	0.077857	0.484767	-0.314467	2.58428	6.59736	TRPM2;FER;SLC8A1;MAP3K5
MN_Chat	26wk	DOWN	GO_Biological_Process_2025	Cell Migration Involved in Sprouting Angiogenesis (GO:0002042)	2025-02-22	0.0881578	0.484767	-0.314467	4.31991	10.4915	FGF13;ROBO1
MN_Chat	26wk	DOWN	GO_Biological_Process_2025	Acylglycerol Biosynthetic Process (GO:0046463)	2025-02-22	0.0881578	0.484767	-0.314467	4.31991	10.4915	LPGAT1;GPAT3
MN_Chat	26wk	DOWN	GO_Biological_Process_2025	Monoatomic Cation Transmembrane Transport (GO:0098655)	11/304	0.0876011	0.484767	-0.314467	1.63162	3.97294	TRPM2;GRIN2A;KCNT2;KCNS3;KCNMA1;CACNA1A;KCNQ5;KCNN2;ATP6V1E1;RYR3;SLC8A1
MN_Chat	26wk	DOWN	GO_Biological_Process_2025	Positive Regulation of Transcription Elongation by RNA Polymerase II (GO:0032968)	1946-03-01	0.0862668	0.484767	-0.314467	3.01702	7.39263	LDB2;ELL2;CDC73
MN_Chat	26wk	DOWN	GO_Biological_Process_2025	Central Nervous System Neuron Differentiation (GO:0021953)	1946-03-01	0.0862668	0.484767	-0.314467	3.01702	7.39263	GRID2;BRINP1;MDGA2
MN_Chat	26wk	DOWN	GO_Biological_Process_2025	Regulation of GTPase Activity (GO:0043087)	6/134	0.085171	0.484767	-0.314467	2.03174	5.00436	RDX;PKP4;EFNA5;RAPGEF6;RGS6;PRKG1
MN_Chat	26wk	DOWN	GO_Biological_Process_2025	Potassium Ion Transmembrane Transport (GO:0071805)	6/134	0.085171	0.484767	-0.314467	2.03174	5.00436	KCNJ6;KCNT2;KCNS3;KCNMA1;KCNQ5;KCNN2
MN_Chat	26wk	DOWN	GO_Biological_Process_2025	Negative Regulation of Epithelial Cell Proliferation (GO:0050680)	1973-04-01	0.0842769	0.484767	-0.314467	2.50911	6.20666	CASK;MCC;CDC73;ROBO1
MN_Chat	26wk	DOWN	GO_Biological_Process_2025	snRNA Metabolic Process (GO:0016073)	2025-02-22	0.0881578	0.484767	-0.314467	4.31991	10.4915	INTS1;INTS6
MN_Chat	26wk	DOWN	GO_Biological_Process_2025	Synaptic Vesicle Cycle (GO:0099504)	1945-03-01	0.0819571	0.484767	-0.314467	3.08901	7.72734	NLGN1;CDH2;SYN3
MN_Chat	26wk	DOWN	GO_Biological_Process_2025	Cellular Response to Ketone (GO:1901655)	1945-03-01	0.0819571	0.484767	-0.314467	3.08901	7.72734	GNG2;CREB1;TRERF1
MN_Chat	26wk	DOWN	GO_Biological_Process_2025	Regulation of Cardiac Muscle Cell Proliferation (GO:0060043)	2025-02-21	0.081324	0.484767	-0.314467	4.54751	11.4111	FGF13;VGLL4
MN_Chat	26wk	DOWN	GO_Biological_Process_2025	Neuromuscular Synaptic Transmission (GO:0007274)	2025-02-21	0.081324	0.484767	-0.314467	4.54751	11.4111	RIMBP2;KIF1B
MN_Chat	26wk	DOWN	GO_Biological_Process_2025	Excitatory Postsynaptic Potential (GO:0060079)	2025-02-21	0.081324	0.484767	-0.314467	4.54751	11.4111	GRID2;GRIN2A
MN_Chat	26wk	DOWN	GO_Biological_Process_2025	Regulation of Synaptic Vesicle Exocytosis (GO:2000300)	2025-02-21	0.081324	0.484767	-0.314467	4.54751	11.4111	RIMS2;NLGN1
MN_Chat	26wk	DOWN	GO_Biological_Process_2025	Monoatomic Anion Transmembrane Transport (GO:0098656)	1972-04-01	0.0810353	0.484767	-0.314467	2.54614	6.39813	GABRB3;GABRA5;ANO4;ANO3
MN_Chat	26wk	DOWN	GO_Biological_Process_2025	Regulation of Cardiac Muscle Contraction by Calcium Ion Signaling (GO:0010882)	2025-02-22	0.0881578	0.484767	-0.314467	4.31991	10.4915	PRKCA;SLC8A1
MN_Chat	26wk	DOWN	GO_Biological_Process_2025	Protein Localization to Plasma Membrane (GO:0072659)	6/132	0.0805687	0.484767	-0.314467	2.0642	5.19899	DPP10;EPB41L3;RDX;KCNIP4;FGF13;RAPGEF6
MN_Chat	26wk	DOWN	GO_Biological_Process_2025	Glycosaminoglycan Metabolic Process (GO:0030203)	2025-02-28	0.132226	0.493806	-0.306444	3.32199	6.7212	HS3ST3B1;EXT1
MN_Chat	26wk	DOWN	GO_Biological_Process_2025	Regulation of Lipid Biosynthetic Process (GO:0046890)	2025-02-28	0.132226	0.493806	-0.306444	3.32199	6.7212	CREB1;SORBS1
MN_Chat	26wk	DOWN	GO_Biological_Process_2025	Positive Regulation of Mitotic Cell Cycle (GO:0045931)	2025-02-28	0.132226	0.493806	-0.306444	3.32199	6.7212	RPS6KB1;PRKCA
MN_Chat	26wk	DOWN	GO_Biological_Process_2025	Lymphocyte Apoptotic Process (GO:0070227)	2025-01-07	0.1485	0.496366	-0.304198	7.18911	13.7109	TNFRSF21
MN_Chat	26wk	DOWN	GO_Biological_Process_2025	Negative Regulation of Vasoconstriction (GO:0045906)	2025-01-07	0.1485	0.496366	-0.304198	7.18911	13.7109	DOCK4
MN_Chat	26wk	DOWN	GO_Biological_Process_2025	Renal Sodium Ion Absorption (GO:0070294)	2025-01-07	0.1485	0.496366	-0.304198	7.18911	13.7109	STK39
MN_Chat	26wk	DOWN	GO_Biological_Process_2025	Meiotic DNA Double-Strand Break Formation (GO:0042138)	2025-01-07	0.1485	0.496366	-0.304198	7.18911	13.7109	MEI4
MN_Chat	26wk	DOWN	GO_Biological_Process_2025	Renal Sodium Ion Transport (GO:0003096)	2025-01-07	0.1485	0.496366	-0.304198	7.18911	13.7109	STK39
MN_Chat	26wk	DOWN	GO_Biological_Process_2025	Regulation of Chemokine-Mediated Signaling Pathway (GO:0070099)	2025-01-07	0.1485	0.496366	-0.304198	7.18911	13.7109	ROBO1
MN_Chat	26wk	DOWN	GO_Biological_Process_2025	Reg of Cardiac Muscle Cell Action Potential Inv in Reg of Contraction (GO:0098909)	2025-01-07	0.1485	0.496366	-0.304198	7.18911	13.7109	FGF13
MN_Chat	26wk	DOWN	GO_Biological_Process_2025	Pyrimidine Nucleobase Catabolic Process (GO:0006208)	2025-01-07	0.1485	0.496366	-0.304198	7.18911	13.7109	DPYSL2
MN_Chat	26wk	DOWN	GO_Biological_Process_2025	Postsynapse Assembly (GO:0099068)	2025-01-07	0.1485	0.496366	-0.304198	7.18911	13.7109	NLGN1
MN_Chat	26wk	DOWN	GO_Biological_Process_2025	Positive Regulation of Lipopolysaccharide-Mediated Signaling Pathway (GO:0031666)	2025-01-07	0.1485	0.496366	-0.304198	7.18911	13.7109	PRKCA
MN_Chat	26wk	DOWN	GO_Biological_Process_2025	Positive Regulation of Insulin-Like Growth Factor Receptor Signaling Pathway (GO:0043568)	2025-01-07	0.1485	0.496366	-0.304198	7.18911	13.7109	PHIP
MN_Chat	26wk	DOWN	GO_Biological_Process_2025	Positive Regulation of T-helper 17 Cell Lineage Commitment (GO:2000330)	2025-01-07	0.1485	0.496366	-0.304198	7.18911	13.7109	BRD4
MN_Chat	26wk	DOWN	GO_Biological_Process_2025	Polysaccharide Metabolic Process (GO:0005976)	2025-01-07	0.1485	0.496366	-0.304198	7.18911	13.7109	EXT1
MN_Chat	26wk	DOWN	GO_Biological_Process_2025	Neurotrophin TRK Receptor Signaling Pathway (GO:0048011)	2025-01-07	0.1485	0.496366	-0.304198	7.18911	13.7109	DOCK3
MN_Chat	26wk	DOWN	GO_Biological_Process_2025	Negative Regulation of Sodium Ion Transport (GO:0010766)	2025-01-07	0.1485	0.496366	-0.304198	7.18911	13.7109	PRKCE
MN_Chat	26wk	DOWN	GO_Biological_Process_2025	Cell Migration Involved in Heart Development (GO:0060973)	2025-01-07	0.1485	0.496366	-0.304198	7.18911	13.7109	FLRT3
MN_Chat	26wk	DOWN	GO_Biological_Process_2025	Positive Regulation of Fibroblast Migration (GO:0010763)	2025-01-07	0.1485	0.496366	-0.304198	7.18911	13.7109	PRKCE
MN_Chat	26wk	DOWN	GO_Biological_Process_2025	Mammary Gland Epithelial Cell Differentiation (GO:0060644)	2025-01-07	0.1485	0.496366	-0.304198	7.18911	13.7109	LATS1
MN_Chat	26wk	DOWN	GO_Biological_Process_2025	Hypotonic Response (GO:0006971)	2025-01-07	0.1485	0.496366	-0.304198	7.18911	13.7109	STK39
MN_Chat	26wk	DOWN	GO_Biological_Process_2025	Hyaluronan Catabolic Process (GO:0030214)	2025-01-07	0.1485	0.496366	-0.304198	7.18911	13.7109	FGF13
MN_Chat	26wk	DOWN	GO_Biological_Process_2025	Heart Induction (GO:0003129)	2025-01-07	0.1485	0.496366	-0.304198	7.18911	13.7109	ROBO1
MN_Chat	26wk	DOWN	GO_Biological_Process_2025	Estrogen Biosynthetic Process (GO:0006703)	2025-01-07	0.1485	0.496366	-0.304198	7.18911	13.7109	HSD17B2
MN_Chat	26wk	DOWN	GO_Biological_Process_2025	Tight Junction Organization (GO:0120193)	2025-01-07	0.1485	0.496366	-0.304198	7.18911	13.7109	PATJ
MN_Chat	26wk	DOWN	GO_Biological_Process_2025	Establishment of Planar Polarity (GO:0001736)	2025-01-07	0.1485	0.496366	-0.304198	7.18911	13.7109	WDPCP
MN_Chat	26wk	DOWN	GO_Biological_Process_2025	Endonuc Clvg in ITS1 to Sep SSU-rRNA Fm 5.8S rRNA and LSU-rRNA Fm Tricist rRNA Trnscpt (GO:0000447)	2025-01-07	0.1485	0.496366	-0.304198	7.18911	13.7109	UTP20
MN_Chat	26wk	DOWN	GO_Biological_Process_2025	Dense Core Granule Cytoskeletal Transport (GO:0099519)	2025-01-07	0.1485	0.496366	-0.304198	7.18911	13.7109	KIF1B
MN_Chat	26wk	DOWN	GO_Biological_Process_2025	Cellular Response to Thyroid Hormone Stimulus (GO:0097067)	2025-01-07	0.1485	0.496366	-0.304198	7.18911	13.7109	RDX
MN_Chat	26wk	DOWN	GO_Biological_Process_2025	Cellular Response to Prostaglandin E Stimulus (GO:0071380)	2025-01-07	0.1485	0.496366	-0.304198	7.18911	13.7109	GNG2
MN_Chat	26wk	DOWN	GO_Biological_Process_2025	Pyrimidine-Containing Compound Catabolic Process (GO:0072529)	2025-01-07	0.1485	0.496366	-0.304198	7.18911	13.7109	DPYSL2
MN_Chat	26wk	DOWN	GO_Biological_Process_2025	Regulation of Glial Cell Differentiation (GO:0045685)	2025-01-07	0.1485	0.496366	-0.304198	7.18911	13.7109	TNFRSF21
MN_Chat	26wk	DOWN	GO_Biological_Process_2025	Cellular Response to Monoamine Stimulus (GO:0071868)	2025-01-07	0.1485	0.496366	-0.304198	7.18911	13.7109	GNG2
MN_Chat	26wk	DOWN	GO_Biological_Process_2025	Negative Regulation of Mitotic Cell Cycle (GO:0045930)	1930-02-01	0.147847	0.496366	-0.304198	3.08439	5.89605	BRINP1;SCRIB
MN_Chat	26wk	DOWN	GO_Biological_Process_2025	Sulfur Compound Biosynthetic Process (GO:0044272)	1956-03-01	0.134147	0.496366	-0.304198	2.44651	4.9146	CSGALNACT1;HS3ST3B1;EXT1
MN_Chat	26wk	DOWN	GO_Biological_Process_2025	Positive Regulation of Calcium-Mediated Signaling (GO:0050850)	1930-02-01	0.147847	0.496366	-0.304198	3.08439	5.89605	PTPRJ;PRKCA
MN_Chat	26wk	DOWN	GO_Biological_Process_2025	Regulation of Bone Resorption (GO:0045124)	1930-02-01	0.147847	0.496366	-0.304198	3.08439	5.89605	UBASH3B;PRKCA
MN_Chat	26wk	DOWN	GO_Biological_Process_2025	Generation of Neurons (GO:0048699)	7/192	0.147955	0.496366	-0.304198	1.63888	3.13164	PTPRD;DCC;IL1RAPL1;THOC2;LDB2;FGF13;ADGRL3
MN_Chat	26wk	DOWN	GO_Biological_Process_2025	Chloride Transport (GO:0006821)	1990-04-01	0.148265	0.496366	-0.304198	2.01137	3.83921	GABRB3;GABRA5;ANO4;ANO3
MN_Chat	26wk	DOWN	GO_Biological_Process_2025	Regulation of Excitatory Synapse Assembly (GO:1904889)	2025-01-07	0.1485	0.496366	-0.304198	7.18911	13.7109	PTPN13
MN_Chat	26wk	DOWN	GO_Biological_Process_2025	Adenylate Cyclase-Activating Dopamine Receptor Signaling Pathway (GO:0007191)	2025-01-07	0.1485	0.496366	-0.304198	7.18911	13.7109	GNG2
MN_Chat	26wk	DOWN	GO_Biological_Process_2025	Regulation of Mammary Gland Epithelial Cell Proliferation (GO:0033599)	2025-01-07	0.1485	0.496366	-0.304198	7.18911	13.7109	ROBO1
MN_Chat	26wk	DOWN	GO_Biological_Process_2025	Regulation of miRNA-mediated Gene Silencing (GO:0060964)	2025-01-07	0.1485	0.496366	-0.304198	7.18911	13.7109	TIAL1
MN_Chat	26wk	DOWN	GO_Biological_Process_2025	Regulation of Positive Chemotaxis (GO:0050926)	2025-01-07	0.1485	0.496366	-0.304198	7.18911	13.7109	NTRK3
MN_Chat	26wk	DOWN	GO_Biological_Process_2025	Anterograde Dendritic Transport (GO:0098937)	2025-01-07	0.1485	0.496366	-0.304198	7.18911	13.7109	STAU1
MN_Chat	26wk	DOWN	GO_Biological_Process_2025	Regulation of Organ Growth (GO:0046620)	2025-01-07	0.1485	0.496366	-0.304198	7.18911	13.7109	LATS1
MN_Chat	26wk	DOWN	GO_Biological_Process_2025	Negative Regulation of Cell-Matrix Adhesion (GO:0001953)	1930-02-01	0.147847	0.496366	-0.304198	3.08439	5.89605	NEXMIF;CASK
MN_Chat	26wk	DOWN	GO_Biological_Process_2025	MAPK Cascade (GO:0000165)	5/119	0.134461	0.496366	-0.304198	1.89818	3.80865	FGF14;FGF13;FGF12;MAP3K5;MAP2K6
MN_Chat	26wk	DOWN	GO_Biological_Process_2025	Cell-Substrate Junction Assembly (GO:0007044)	2029-02-01	0.139989	0.496366	-0.304198	3.19879	6.28944	CDH11;SORBS1
MN_Chat	26wk	DOWN	GO_Biological_Process_2025	Regulation of Endothelial Cell Proliferation (GO:0001936)	1987-04-01	0.135852	0.496366	-0.304198	2.08439	4.16084	SEMA5A;NRP2;PRKCA;FGF13
MN_Chat	26wk	DOWN	GO_Biological_Process_2025	T Cell Receptor Signaling Pathway (GO:0050852)	1988-04-01	0.139941	0.496366	-0.304198	2.05947	4.05002	PDE4D;PDE4B;PTPRJ;TNFRSF21
MN_Chat	26wk	DOWN	GO_Biological_Process_2025	Positive Regulation of Endothelial Cell Migration (GO:0010595)	1988-04-01	0.139941	0.496366	-0.304198	2.05947	4.05002	SEMA5A;NRP2;PRKCA;FGF13
MN_Chat	26wk	DOWN	GO_Biological_Process_2025	Regulation of Monoatomic Ion Transmembrane Transport (GO:0034765)	2029-02-01	0.139989	0.496366	-0.304198	3.19879	6.28944	GRIN2A;KCNJ6
MN_Chat	26wk	DOWN	GO_Biological_Process_2025	Memory (GO:0007613)	1957-03-01	0.13936	0.496366	-0.304198	2.40108	4.7318	ATXN1;NETO1;FGF13
MN_Chat	26wk	DOWN	GO_Biological_Process_2025	Negative Regulation of Wound Healing (GO:0061045)	2029-02-01	0.139989	0.496366	-0.304198	3.19879	6.28944	CASK;FGF13
MN_Chat	26wk	DOWN	GO_Biological_Process_2025	Regulation of Myoblast Differentiation (GO:0045661)	1958-03-01	0.144641	0.496366	-0.304198	2.35731	4.55786	DPF3;ARID1B;SMARCA2
MN_Chat	26wk	DOWN	GO_Biological_Process_2025	Sprouting Angiogenesis (GO:0002040)	1958-03-01	0.144641	0.496366	-0.304198	2.35731	4.55786	SEMA5A;FGF13;ROBO1
MN_Chat	26wk	DOWN	GO_Biological_Process_2025	Positive Regulation of Type II Interferon Production (GO:0032729)	1958-03-01	0.144641	0.496366	-0.304198	2.35731	4.55786	PDE4D;PDE4B;SCRIB
MN_Chat	26wk	DOWN	GO_Biological_Process_2025	Regulation of Transmembrane Transport (GO:0034762)	1930-02-01	0.147847	0.496366	-0.304198	3.08439	5.89605	KCNJ6;PRKCB
MN_Chat	26wk	DOWN	GO_Biological_Process_2025	Protein Homotetramerization (GO:0051289)	1959-03-01	0.149986	0.500414	-0.300671	2.31509	4.39222	TRPM2;GLS2;RYR3
MN_Chat	26wk	DOWN	GO_Biological_Process_2025	Regulation of Mitotic Cell Cycle (GO:0007346)	5/124	0.151895	0.505852	-0.295976	1.81795	3.42605	BRINP1;RPS6KB1;PRKCA;SCRIB;TTC28
MN_Chat	26wk	DOWN	GO_Biological_Process_2025	Negative Regulation of Cellular Process (GO:0048523)	16/531	0.154064	0.511517	-0.29114	1.3499	2.52483	SEMA5A;MAGI1;ATP8A2;DSCAM;PDE3B;PTPRJ;SMARCA2;CDC73;TIAL1;MECOM;RPS6KA2;UTP20;SINHCAF;TNFRSF21;VGLL4;GSDME
MN_Chat	26wk	DOWN	GO_Biological_Process_2025	Regulation of Cellular Component Organization (GO:0051128)	6/159	0.15416	0.511517	-0.29114	1.69757	3.17405	MAGI1;SOCS2;LATS1;NRG3;ABL2;MLLT3
MN_Chat	26wk	DOWN	GO_Biological_Process_2025	Regulation of Neuron Migration (GO:2001222)	1931-02-01	0.155792	0.51225	-0.290518	2.97788	5.53657	NEXMIF;PHACTR1
MN_Chat	26wk	DOWN	GO_Biological_Process_2025	Response to Retinoic Acid (GO:0032526)	1960-03-01	0.155394	0.51225	-0.290518	2.27436	4.23439	CREB1;BRINP1;HSD17B2
MN_Chat	26wk	DOWN	GO_Biological_Process_2025	Neuron Migration (GO:0001764)	1960-03-01	0.155394	0.51225	-0.290518	2.27436	4.23439	DCC;FGF13;ADGRL3
MN_Chat	26wk	DOWN	GO_Biological_Process_2025	Regulation of Protein Modification Process (GO:0031399)	1931-02-01	0.155792	0.51225	-0.290518	2.97788	5.53657	FER;PHIP
MN_Chat	26wk	DOWN	GO_Biological_Process_2025	Positive Regulation of D-glucose Transmembrane Transport (GO:0010828)	1931-02-01	0.155792	0.51225	-0.290518	2.97788	5.53657	IRS1;SORBS1
MN_Chat	26wk	DOWN	GO_Biological_Process_2025	Positive Regulation of Immune Response to Tumor Cell (GO:0002839)	2025-01-08	0.167835	0.515433	-0.287827	6.16178	10.9974	GSDME
MN_Chat	26wk	DOWN	GO_Biological_Process_2025	Sympathetic Ganglion Development (GO:0061549)	2025-01-08	0.167835	0.515433	-0.287827	6.16178	10.9974	NRP2
MN_Chat	26wk	DOWN	GO_Biological_Process_2025	Positive Regulation of Fatty Acid Beta-Oxidation (GO:0032000)	2025-01-08	0.167835	0.515433	-0.287827	6.16178	10.9974	IRS1
MN_Chat	26wk	DOWN	GO_Biological_Process_2025	protein-DNA Complex Organization (GO:0071824)	2025-01-08	0.167835	0.515433	-0.287827	6.16178	10.9974	DSCAM
MN_Chat	26wk	DOWN	GO_Biological_Process_2025	Vascular Endothelial Cell Response to Laminar Fluid Shear Stress (GO:0097700)	2025-01-08	0.167835	0.515433	-0.287827	6.16178	10.9974	PRKCA
MN_Chat	26wk	DOWN	GO_Biological_Process_2025	Postsynaptic Density Organization (GO:0097106)	2025-01-08	0.167835	0.515433	-0.287827	6.16178	10.9974	NLGN1
MN_Chat	26wk	DOWN	GO_Biological_Process_2025	Positive Regulation of Vascular Associated Smooth Muscle Cell Migration (GO:1904754)	2025-01-08	0.167835	0.515433	-0.287827	6.16178	10.9974	DOCK4
MN_Chat	26wk	DOWN	GO_Biological_Process_2025	Positive Regulation of Transporter Activity (GO:0032411)	2025-01-08	0.167835	0.515433	-0.287827	6.16178	10.9974	STK39
MN_Chat	26wk	DOWN	GO_Biological_Process_2025	Positive Regulation of Synaptic Transmission, GABAergic (GO:0032230)	2025-01-08	0.167835	0.515433	-0.287827	6.16178	10.9974	NLGN1
MN_Chat	26wk	DOWN	GO_Biological_Process_2025	Monoubiquitinated Protein Deubiquitination (GO:0035520)	2025-01-08	0.167835	0.515433	-0.287827	6.16178	10.9974	MAGI1
MN_Chat	26wk	DOWN	GO_Biological_Process_2025	Positive Regulation of Epithelial Tube Formation (GO:1905278)	2025-01-08	0.167835	0.515433	-0.287827	6.16178	10.9974	FGF13
MN_Chat	26wk	DOWN	GO_Biological_Process_2025	Positive Regulation of Early Endosome to Late Endosome Transport (GO:2000643)	2025-01-08	0.167835	0.515433	-0.287827	6.16178	10.9974	RDX
MN_Chat	26wk	DOWN	GO_Biological_Process_2025	Regulation of Wnt Signaling Pathway, Planar Cell Polarity Pathway (GO:2000095)	2025-01-08	0.167835	0.515433	-0.287827	6.16178	10.9974	MLLT3
MN_Chat	26wk	DOWN	GO_Biological_Process_2025	Nicotinamide Nucleotide Biosynthetic Process (GO:0019359)	2025-01-08	0.167835	0.515433	-0.287827	6.16178	10.9974	NMNAT2
MN_Chat	26wk	DOWN	GO_Biological_Process_2025	Negative Regulation of Retrograde Protein Transport, ER to Cytosol (GO:1904153)	2025-01-08	0.167835	0.515433	-0.287827	6.16178	10.9974	UBAC2
MN_Chat	26wk	DOWN	GO_Biological_Process_2025	Negative Regulation of Glycogen Metabolic Process (GO:0070874)	2025-01-08	0.167835	0.515433	-0.287827	6.16178	10.9974	STK39
MN_Chat	26wk	DOWN	GO_Biological_Process_2025	Maintenance of Synapse Structure (GO:0099558)	2025-01-08	0.167835	0.515433	-0.287827	6.16178	10.9974	ERC1
MN_Chat	26wk	DOWN	GO_Biological_Process_2025	Intermembrane Lipid Transfer (GO:0120009)	2025-01-08	0.167835	0.515433	-0.287827	6.16178	10.9974	ESYT1
MN_Chat	26wk	DOWN	GO_Biological_Process_2025	Sensory Organ Morphogenesis (GO:0090596)	2025-01-08	0.167835	0.515433	-0.287827	6.16178	10.9974	WDPCP
MN_Chat	26wk	DOWN	GO_Biological_Process_2025	Phosphatidylglycerol Acyl-Chain Remodeling (GO:0036148)	2025-01-08	0.167835	0.515433	-0.287827	6.16178	10.9974	LPGAT1
MN_Chat	26wk	DOWN	GO_Biological_Process_2025	Cellular Response to Peptide Hormone Stimulus (GO:0071375)	1994-04-01	0.165461	0.515433	-0.287827	1.92158	3.45696	RPS6KB1;IRS1;PDE3B;SORBS1
MN_Chat	26wk	DOWN	GO_Biological_Process_2025	snRNA Transcription by RNA Polymerase III (GO:0042796)	2025-01-08	0.167835	0.515433	-0.287827	6.16178	10.9974	SNAPC4
MN_Chat	26wk	DOWN	GO_Biological_Process_2025	Calcium Ion Transport Into Cytosol (GO:0060402)	2025-01-08	0.167835	0.515433	-0.287827	6.16178	10.9974	SLC8A1
MN_Chat	26wk	DOWN	GO_Biological_Process_2025	Auditory Receptor Cell Stereocilium Organization (GO:0060088)	2025-01-08	0.167835	0.515433	-0.287827	6.16178	10.9974	PLS1
MN_Chat	26wk	DOWN	GO_Biological_Process_2025	Collagen-Activated Signaling Pathway (GO:0038065)	2025-01-08	0.167835	0.515433	-0.287827	6.16178	10.9974	UBASH3B
MN_Chat	26wk	DOWN	GO_Biological_Process_2025	Response to Thyroid Hormone (GO:0097066)	2025-01-08	0.167835	0.515433	-0.287827	6.16178	10.9974	RDX
MN_Chat	26wk	DOWN	GO_Biological_Process_2025	Response to Magnesium Ion (GO:0032026)	2025-01-08	0.167835	0.515433	-0.287827	6.16178	10.9974	RYR3
MN_Chat	26wk	DOWN	GO_Biological_Process_2025	Chondroitin Sulfate Proteoglycan Metabolic Process (GO:0050654)	2025-01-08	0.167835	0.515433	-0.287827	6.16178	10.9974	CSGALNACT1
MN_Chat	26wk	DOWN	GO_Biological_Process_2025	Release of Sequestered Calcium Ion Into Cytosol by Endoplasmic Reticulum (GO:1903514)	2025-01-08	0.167835	0.515433	-0.287827	6.16178	10.9974	RYR3
MN_Chat	26wk	DOWN	GO_Biological_Process_2025	Regulation of Stem Cell Division (GO:2000035)	2025-01-08	0.167835	0.515433	-0.287827	6.16178	10.9974	MLLT3
MN_Chat	26wk	DOWN	GO_Biological_Process_2025	Chondroitin Sulfate Proteoglycan Biosynthetic Process (GO:0050650)	2025-01-08	0.167835	0.515433	-0.287827	6.16178	10.9974	CSGALNACT1
MN_Chat	26wk	DOWN	GO_Biological_Process_2025	Phospholipid Transport (GO:0015914)	1961-03-01	0.160862	0.515433	-0.287827	2.23503	4.08387	ATP8A2;ATP8A1;PITPNC1
MN_Chat	26wk	DOWN	GO_Biological_Process_2025	Regulation of Myeloid Leukocyte Differentiation (GO:0002761)	2025-01-08	0.167835	0.515433	-0.287827	6.16178	10.9974	UBASH3B
MN_Chat	26wk	DOWN	GO_Biological_Process_2025	Amino Sugar Metabolic Process (GO:0006040)	2025-01-08	0.167835	0.515433	-0.287827	6.16178	10.9974	CSGALNACT1
MN_Chat	26wk	DOWN	GO_Biological_Process_2025	Actin Filament Network Formation (GO:0051639)	2025-01-08	0.167835	0.515433	-0.287827	6.16178	10.9974	PLS1
MN_Chat	26wk	DOWN	GO_Biological_Process_2025	Regulation of mRNA 3'-End Processing (GO:0031440)	2025-01-08	0.167835	0.515433	-0.287827	6.16178	10.9974	CDC73
MN_Chat	26wk	DOWN	GO_Biological_Process_2025	NAD Biosynthetic Process (GO:0009435)	2025-01-08	0.167835	0.515433	-0.287827	6.16178	10.9974	NMNAT2
MN_Chat	26wk	DOWN	GO_Biological_Process_2025	Regulation of Heart Morphogenesis (GO:2000826)	2025-01-08	0.167835	0.515433	-0.287827	6.16178	10.9974	ROBO1
MN_Chat	26wk	DOWN	GO_Biological_Process_2025	Regulation of Glial Cell Proliferation (GO:0060251)	2025-01-08	0.167835	0.515433	-0.287827	6.16178	10.9974	PRKCH
MN_Chat	26wk	DOWN	GO_Biological_Process_2025	Regulation of Activated T Cell Proliferation (GO:0046006)	1933-02-01	0.171911	0.525285	-0.279605	2.78547	4.90459	PPP3CA;SCRIB
MN_Chat	26wk	DOWN	GO_Biological_Process_2025	intra-Golgi Vesicle-Mediated Transport (GO:0006891)	1933-02-01	0.171911	0.525285	-0.279605	2.78547	4.90459	VTI1A;NAPG
MN_Chat	26wk	DOWN	GO_Biological_Process_2025	Response to Estradiol (GO:0032355)	1933-02-01	0.171911	0.525285	-0.279605	2.78547	4.90459	SOCS2;NRIP1
MN_Chat	26wk	DOWN	GO_Biological_Process_2025	Regulation of Cell Differentiation (GO:0045595)	7/201	0.173922	0.530535	-0.275286	1.56212	2.73238	PPP3CA;NLGN1;DPF3;PRKCA;SINHCAF;SMARCA2;ARID1B
MN_Chat	26wk	DOWN	GO_Biological_Process_2025	Cellular Response to Nitrogen Compound (GO:1901699)	6/169	0.187065	0.530655	-0.275188	1.5926	2.66967	GABRB3;GRIN2A;PDE4D;PDE3A;CACNA1A;RYR3
MN_Chat	26wk	DOWN	GO_Biological_Process_2025	Protein O-linked Glycosylation via Serine (GO:0018242)	2025-01-09	0.186733	0.530655	-0.275188	5.39128	9.04698	GALNT2
MN_Chat	26wk	DOWN	GO_Biological_Process_2025	Mitochondrial Protein Catabolic Process (GO:0035694)	2025-01-09	0.186733	0.530655	-0.275188	5.39128	9.04698	PRKCA
MN_Chat	26wk	DOWN	GO_Biological_Process_2025	Positive Regulation of Sodium Ion Transmembrane Transporter Activity (GO:2000651)	2025-01-09	0.186733	0.530655	-0.275188	5.39128	9.04698	FGF13
MN_Chat	26wk	DOWN	GO_Biological_Process_2025	Positive Regulation of Axonogenesis (GO:0050772)	1935-02-01	0.188287	0.530655	-0.275188	2.61639	4.3688	SEMA7A;ROBO1
MN_Chat	26wk	DOWN	GO_Biological_Process_2025	Dendrite Morphogenesis (GO:0048813)	1935-02-01	0.188287	0.530655	-0.275188	2.61639	4.3688	PHACTR1;EPHB1
MN_Chat	26wk	DOWN	GO_Biological_Process_2025	Regulation of Vasculature Development (GO:1901342)	1935-02-01	0.188287	0.530655	-0.275188	2.61639	4.3688	PDE3B;FGF13
MN_Chat	26wk	DOWN	GO_Biological_Process_2025	Cellular Response to Hydrogen Peroxide (GO:0070301)	1935-02-01	0.188287	0.530655	-0.275188	2.61639	4.3688	TRPM2;MAP3K5
MN_Chat	26wk	DOWN	GO_Biological_Process_2025	Regulation of p38MAPK Cascade (GO:1900744)	1935-02-01	0.188287	0.530655	-0.275188	2.61639	4.3688	PHLPP1;STK39
MN_Chat	26wk	DOWN	GO_Biological_Process_2025	Myelin Maintenance (GO:0043217)	2025-01-09	0.186733	0.530655	-0.275188	5.39128	9.04698	EPB41L3
MN_Chat	26wk	DOWN	GO_Biological_Process_2025	Regulation of NMDA Receptor Activity (GO:2000310)	2025-01-09	0.186733	0.530655	-0.275188	5.39128	9.04698	NLGN1
MN_Chat	26wk	DOWN	GO_Biological_Process_2025	Regulation of ER to Golgi Vesicle-Mediated Transport (GO:0060628)	2025-01-09	0.186733	0.530655	-0.275188	5.39128	9.04698	STX18
MN_Chat	26wk	DOWN	GO_Biological_Process_2025	Positive Regulation of Receptor Recycling (GO:0001921)	2025-01-09	0.186733	0.530655	-0.275188	5.39128	9.04698	SCRIB
MN_Chat	26wk	DOWN	GO_Biological_Process_2025	Regulation of Calcium Ion Import Across Plasma Membrane (GO:1905664)	2025-01-09	0.186733	0.530655	-0.275188	5.39128	9.04698	PPP3CA
MN_Chat	26wk	DOWN	GO_Biological_Process_2025	Hormone Catabolic Process (GO:0042447)	2025-01-09	0.186733	0.530655	-0.275188	5.39128	9.04698	IDE
MN_Chat	26wk	DOWN	GO_Biological_Process_2025	Negative Regulation of Cytoplasmic Translation (GO:2000766)	2025-01-09	0.186733	0.530655	-0.275188	5.39128	9.04698	NMNAT2
MN_Chat	26wk	DOWN	GO_Biological_Process_2025	Positive Regulation of Protein Localization to Early Endosome (GO:1902966)	2025-01-09	0.186733	0.530655	-0.275188	5.39128	9.04698	RDX
MN_Chat	26wk	DOWN	GO_Biological_Process_2025	Negative Regulation of Bone Resorption (GO:0045779)	2025-01-09	0.186733	0.530655	-0.275188	5.39128	9.04698	UBASH3B
MN_Chat	26wk	DOWN	GO_Biological_Process_2025	Positive Regulation of Neurotransmitter Secretion (GO:0001956)	2025-01-09	0.186733	0.530655	-0.275188	5.39128	9.04698	NLGN1
MN_Chat	26wk	DOWN	GO_Biological_Process_2025	Positive Regulation of Macrophage Cytokine Production (GO:0060907)	2025-01-09	0.186733	0.530655	-0.275188	5.39128	9.04698	SEMA7A
MN_Chat	26wk	DOWN	GO_Biological_Process_2025	Negative Regulation of Protein Exit From Endoplasmic Reticulum (GO:0070862)	2025-01-09	0.186733	0.530655	-0.275188	5.39128	9.04698	UBAC2
MN_Chat	26wk	DOWN	GO_Biological_Process_2025	Negative Regulation of Potassium Ion Transmembrane Transporter Activity (GO:1901017)	2025-01-09	0.186733	0.530655	-0.275188	5.39128	9.04698	STK39
MN_Chat	26wk	DOWN	GO_Biological_Process_2025	Positive Regulation of Protein Localization to Endosome (GO:1905668)	2025-01-09	0.186733	0.530655	-0.275188	5.39128	9.04698	RDX
MN_Chat	26wk	DOWN	GO_Biological_Process_2025	Negative Regulation of Platelet Aggregation (GO:0090331)	2025-01-09	0.186733	0.530655	-0.275188	5.39128	9.04698	PRKG1
MN_Chat	26wk	DOWN	GO_Biological_Process_2025	Vasoconstriction (GO:0042310)	2025-01-09	0.186733	0.530655	-0.275188	5.39128	9.04698	SLC8A1
MN_Chat	26wk	DOWN	GO_Biological_Process_2025	Phospholipid Translocation (GO:0045332)	1935-02-01	0.188287	0.530655	-0.275188	2.61639	4.3688	ATP8A2;ATP8A1
MN_Chat	26wk	DOWN	GO_Biological_Process_2025	Regulation of Actin Filament-Based Process (GO:0032970)	1996-04-01	0.174315	0.530655	-0.275188	1.87961	3.28348	TRPM2;ABL2;RICTOR;EFNA5
MN_Chat	26wk	DOWN	GO_Biological_Process_2025	Regulation of Transmembrane Transporter Activity (GO:0022898)	2025-01-09	0.186733	0.530655	-0.275188	5.39128	9.04698	STK39
MN_Chat	26wk	DOWN	GO_Biological_Process_2025	Response to Forskolin (GO:1904321)	2025-01-09	0.186733	0.530655	-0.275188	5.39128	9.04698	CREB1
MN_Chat	26wk	DOWN	GO_Biological_Process_2025	Regulation of Translation in Response to Stress (GO:0043555)	2025-01-09	0.186733	0.530655	-0.275188	5.39128	9.04698	PRKCH
MN_Chat	26wk	DOWN	GO_Biological_Process_2025	High-Density Lipoprotein Particle Assembly (GO:0034380)	2025-01-09	0.186733	0.530655	-0.275188	5.39128	9.04698	PRKCA
MN_Chat	26wk	DOWN	GO_Biological_Process_2025	Hematopoietic Stem Cell Differentiation (GO:0060218)	2025-01-09	0.186733	0.530655	-0.275188	5.39128	9.04698	MLLT3
MN_Chat	26wk	DOWN	GO_Biological_Process_2025	Granulocyte Migration (GO:0097530)	2025-01-09	0.186733	0.530655	-0.275188	5.39128	9.04698	JAM3
MN_Chat	26wk	DOWN	GO_Biological_Process_2025	Synaptic Vesicle Docking (GO:0016081)	2025-01-09	0.186733	0.530655	-0.275188	5.39128	9.04698	RIMS2
MN_Chat	26wk	DOWN	GO_Biological_Process_2025	Regulation of Developmental Growth (GO:0048638)	1934-02-01	0.180071	0.530655	-0.275188	2.69829	4.62595	LATS1;MBD5
MN_Chat	26wk	DOWN	GO_Biological_Process_2025	Response to Platelet-Derived Growth Factor (GO:0036119)	2025-01-09	0.186733	0.530655	-0.275188	5.39128	9.04698	FER
MN_Chat	26wk	DOWN	GO_Biological_Process_2025	Response to Histamine (GO:0034776)	2025-01-09	0.186733	0.530655	-0.275188	5.39128	9.04698	GABRB3
MN_Chat	26wk	DOWN	GO_Biological_Process_2025	Central Nervous System Neuron Axonogenesis (GO:0021955)	2025-01-09	0.186733	0.530655	-0.275188	5.39128	9.04698	EPHB1
MN_Chat	26wk	DOWN	GO_Biological_Process_2025	Cellular Response to Forskolin (GO:1904322)	2025-01-09	0.186733	0.530655	-0.275188	5.39128	9.04698	CREB1
MN_Chat	26wk	DOWN	GO_Biological_Process_2025	Store-Operated Calcium Entry (GO:0002115)	2025-01-09	0.186733	0.530655	-0.275188	5.39128	9.04698	STIM2
MN_Chat	26wk	DOWN	GO_Biological_Process_2025	Cell Differentiation in Spinal Cord (GO:0021515)	2025-01-09	0.186733	0.530655	-0.275188	5.39128	9.04698	MDGA2
MN_Chat	26wk	DOWN	GO_Biological_Process_2025	Positive Regulation of Supramolecular Fiber Organization (GO:1902905)	1998-04-01	0.183328	0.530655	-0.275188	1.83943	3.12056	SEMA5A;FER;PRKCE;SLAIN1
MN_Chat	26wk	DOWN	GO_Biological_Process_2025	Regulation of Protein Localization to Early Endosome (GO:1902965)	2025-01-09	0.186733	0.530655	-0.275188	5.39128	9.04698	RDX
MN_Chat	26wk	DOWN	GO_Biological_Process_2025	Insulin Metabolic Process (GO:1901142)	2025-01-09	0.186733	0.530655	-0.275188	5.39128	9.04698	IDE
MN_Chat	26wk	DOWN	GO_Biological_Process_2025	Axonal Transport of Mitochondrion (GO:0019896)	2025-01-09	0.186733	0.530655	-0.275188	5.39128	9.04698	SYBU
MN_Chat	26wk	DOWN	GO_Biological_Process_2025	Auditory Receptor Cell Morphogenesis (GO:0002093)	2025-01-09	0.186733	0.530655	-0.275188	5.39128	9.04698	PLS1
MN_Chat	26wk	DOWN	GO_Biological_Process_2025	Apical Protein Localization (GO:0045176)	2025-01-09	0.186733	0.530655	-0.275188	5.39128	9.04698	JAM3
MN_Chat	26wk	DOWN	GO_Biological_Process_2025	Regulation of Melanin Biosynthetic Process (GO:0048021)	2025-01-09	0.186733	0.530655	-0.275188	5.39128	9.04698	ZEB2
MN_Chat	26wk	DOWN	GO_Biological_Process_2025	Cardiac Muscle Contraction (GO:0060048)	1934-02-01	0.180071	0.530655	-0.275188	2.69829	4.62595	SLC8A1;SCN2B
MN_Chat	26wk	DOWN	GO_Biological_Process_2025	Positive Regulation of MAP Kinase Activity (GO:0043406)	1966-03-01	0.189014	0.531414	-0.274567	2.05712	3.42703	FGF13;ROBO1;MAP3K5
MN_Chat	26wk	DOWN	GO_Biological_Process_2025	Neuron Projection Development (GO:0031175)	7/206	0.189143	0.531414	-0.274567	1.52248	2.53531	NLGN1;TRIO;FLRT3;EPB41L3;VPS13B;NMNAT2;EPHB1
MN_Chat	26wk	DOWN	GO_Biological_Process_2025	Brain Development (GO:0007420)	6/170	0.190498	0.534396	-0.272137	1.58281	2.62447	GRIN2A;NFASC;ATXN1;CNTN5;CNTN1;AFF2
MN_Chat	26wk	DOWN	GO_Biological_Process_2025	Neuron Projection Fasciculation (GO:0106030)	2025-01-10	0.205202	0.542129	-0.265898	4.792	7.58938	SEMA5A
MN_Chat	26wk	DOWN	GO_Biological_Process_2025	Detection of Stimulus Involved in Sensory Perception of Pain (GO:0062149)	2025-01-10	0.205202	0.542129	-0.265898	4.792	7.58938	EPHB1
MN_Chat	26wk	DOWN	GO_Biological_Process_2025	Establishment of Endothelial Intestinal Barrier (GO:0090557)	2025-01-10	0.205202	0.542129	-0.265898	4.792	7.58938	RAPGEF6
MN_Chat	26wk	DOWN	GO_Biological_Process_2025	Positive Regulation of Developmental Process (GO:0051094)	8/245	0.194942	0.542129	-0.265898	1.46139	2.38945	PPP3CA;NLGN1;ENPP2;DPF3;SINHCAF;SMARCA2;ARID1B;MCU
MN_Chat	26wk	DOWN	GO_Biological_Process_2025	Regulation of Amyloid Precursor Protein Biosynthetic Process (GO:0042984)	2025-01-10	0.205202	0.542129	-0.265898	4.792	7.58938	NECAB1
MN_Chat	26wk	DOWN	GO_Biological_Process_2025	Prostaglandin Transport (GO:0015732)	2025-01-10	0.205202	0.542129	-0.265898	4.792	7.58938	SLCO3A1
MN_Chat	26wk	DOWN	GO_Biological_Process_2025	Positive Regulation of Non-Canonical Wnt Signaling Pathway (GO:2000052)	2025-01-10	0.205202	0.542129	-0.265898	4.792	7.58938	MLLT3
MN_Chat	26wk	DOWN	GO_Biological_Process_2025	Positive Regulation of Actin Filament Depolymerization (GO:0030836)	2025-01-10	0.205202	0.542129	-0.265898	4.792	7.58938	SEMA5A
MN_Chat	26wk	DOWN	GO_Biological_Process_2025	Positive Regulation of T-helper 17 Cell Differentiation (GO:2000321)	2025-01-10	0.205202	0.542129	-0.265898	4.792	7.58938	BRD4
MN_Chat	26wk	DOWN	GO_Biological_Process_2025	Mitotic DNA Replication (GO:1902969)	2025-01-10	0.205202	0.542129	-0.265898	4.792	7.58938	POLA1
MN_Chat	26wk	DOWN	GO_Biological_Process_2025	Negative Regulation of Cell-Cell Adhesion Mediated by Cadherin (GO:2000048)	2025-01-10	0.205202	0.542129	-0.265898	4.792	7.58938	NEXMIF
MN_Chat	26wk	DOWN	GO_Biological_Process_2025	Negative Regulation of Calcium Ion Import (GO:0090281)	2025-01-10	0.205202	0.542129	-0.265898	4.792	7.58938	PPP3CA
MN_Chat	26wk	DOWN	GO_Biological_Process_2025	Negative Regulation of Activated T Cell Proliferation (GO:0046007)	2025-01-10	0.205202	0.542129	-0.265898	4.792	7.58938	SCRIB
MN_Chat	26wk	DOWN	GO_Biological_Process_2025	Negative Regulation of B Cell Proliferation (GO:0030889)	2025-01-10	0.205202	0.542129	-0.265898	4.792	7.58938	TNFRSF21
MN_Chat	26wk	DOWN	GO_Biological_Process_2025	Myelin Assembly (GO:0032288)	2025-01-10	0.205202	0.542129	-0.265898	4.792	7.58938	EPB41L3
MN_Chat	26wk	DOWN	GO_Biological_Process_2025	Long-Chain Fatty Acid Import Into Cell (GO:0044539)	2025-01-10	0.205202	0.542129	-0.265898	4.792	7.58938	RPS6KB1
MN_Chat	26wk	DOWN	GO_Biological_Process_2025	Heterochromatin Organization (GO:0070828)	2025-01-10	0.205202	0.542129	-0.265898	4.792	7.58938	MECOM
MN_Chat	26wk	DOWN	GO_Biological_Process_2025	Sarcoplasmic Reticulum Calcium Ion Transport (GO:0070296)	2025-01-10	0.205202	0.542129	-0.265898	4.792	7.58938	RYR3
MN_Chat	26wk	DOWN	GO_Biological_Process_2025	Type B Pancreatic Cell Differentiation (GO:0003309)	2025-01-10	0.205202	0.542129	-0.265898	4.792	7.58938	CDH2
MN_Chat	26wk	DOWN	GO_Biological_Process_2025	Peptidyl-Threonine Phosphorylation (GO:0018107)	1936-02-01	0.196554	0.542129	-0.265898	2.5393	4.13098	STK39;PRKCA
MN_Chat	26wk	DOWN	GO_Biological_Process_2025	Desmosome Organization (GO:0002934)	2025-01-10	0.205202	0.542129	-0.265898	4.792	7.58938	PRKCA
MN_Chat	26wk	DOWN	GO_Biological_Process_2025	Negative Regulation of Smooth Muscle Cell Proliferation (GO:0048662)	1936-02-01	0.196554	0.542129	-0.265898	2.5393	4.13098	TAFA5;PRKG1
MN_Chat	26wk	DOWN	GO_Biological_Process_2025	Establishment of Epithelial Cell Apical/Basal Polarity (GO:0045198)	2025-01-10	0.205202	0.542129	-0.265898	4.792	7.58938	MYO9A
MN_Chat	26wk	DOWN	GO_Biological_Process_2025	Nucleobase-Containing Compound Metabolic Process (GO:0006139)	1937-02-01	0.204864	0.542129	-0.265898	2.46662	3.91061	MTAP;DPYSL2
MN_Chat	26wk	DOWN	GO_Biological_Process_2025	Cellular Response to Prostaglandin Stimulus (GO:0071379)	2025-01-10	0.205202	0.542129	-0.265898	4.792	7.58938	GNG2
MN_Chat	26wk	DOWN	GO_Biological_Process_2025	Cellular Response to Amyloid-Beta (GO:1904646)	1936-02-01	0.196554	0.542129	-0.265898	2.5393	4.13098	GRIN2A;CACNA1A
MN_Chat	26wk	DOWN	GO_Biological_Process_2025	Regulation of Nuclear-Transcribed mRNA Catabolic Process, Nonsense-Mediated Decay (GO:2000622)	2025-01-10	0.205202	0.542129	-0.265898	4.792	7.58938	NBAS
MN_Chat	26wk	DOWN	GO_Biological_Process_2025	Regulation of Neutrophil Migration (GO:1902622)	2025-01-10	0.205202	0.542129	-0.265898	4.792	7.58938	JAM3
MN_Chat	26wk	DOWN	GO_Biological_Process_2025	Regulation of Long-Term Synaptic Depression (GO:1900452)	2025-01-10	0.205202	0.542129	-0.265898	4.792	7.58938	GRID2
MN_Chat	26wk	DOWN	GO_Biological_Process_2025	Regulation of Lamellipodium Morphogenesis (GO:2000392)	2025-01-10	0.205202	0.542129	-0.265898	4.792	7.58938	ENPP2
MN_Chat	26wk	DOWN	GO_Biological_Process_2025	S-adenosylmethionine Metabolic Process (GO:0046500)	2025-01-10	0.205202	0.542129	-0.265898	4.792	7.58938	AHCYL2
MN_Chat	26wk	DOWN	GO_Biological_Process_2025	Regulation of Cellular Component Biogenesis (GO:0044087)	1937-02-01	0.204864	0.542129	-0.265898	2.46662	3.91061	LATS1;RDX
MN_Chat	26wk	DOWN	GO_Biological_Process_2025	Positive Regulation of Epithelial Cell Migration (GO:0010634)	1936-02-01	0.196554	0.542129	-0.265898	2.5393	4.13098	PRKCE;ENPP2
MN_Chat	26wk	DOWN	GO_Biological_Process_2025	Microtubule Polymerization (GO:0046785)	1937-02-01	0.204864	0.542129	-0.265898	2.46662	3.91061	SLAIN1;FGF13
MN_Chat	26wk	DOWN	GO_Biological_Process_2025	Cardiac Muscle Cell Action Potential Involved in Contraction (GO:0086002)	1937-02-01	0.204864	0.542129	-0.265898	2.46662	3.91061	FGF12;SCN2B
MN_Chat	26wk	DOWN	GO_Biological_Process_2025	Regulation of Protein Phosphorylation (GO:0001932)	5/137	0.201184	0.542129	-0.265898	1.63781	2.6263	FER;LIMCH1;PHIP;PRR5L;PTPN13
MN_Chat	26wk	DOWN	GO_Biological_Process_2025	Regulation of Cell Communication (GO:0010646)	1968-03-01	0.200609	0.542129	-0.265898	1.99362	3.20255	SOCS2;KCNIP4;SLC8A1
MN_Chat	26wk	DOWN	GO_Biological_Process_2025	Regulation of D-glucose Import (GO:0046324)	1936-02-01	0.196554	0.542129	-0.265898	2.5393	4.13098	IRS1;SORBS1
MN_Chat	26wk	DOWN	GO_Biological_Process_2025	Carboxylic Acid Metabolic Process (GO:0019752)	1936-02-01	0.196554	0.542129	-0.265898	2.5393	4.13098	CSGALNACT1;GRID1
MN_Chat	26wk	DOWN	GO_Biological_Process_2025	Glycerol Metabolic Process (GO:0006071)	2025-01-10	0.205202	0.542129	-0.265898	4.792	7.58938	GK5
MN_Chat	26wk	DOWN	GO_Biological_Process_2025	Hematopoietic Stem Cell Proliferation (GO:0071425)	2025-01-11	0.223253	0.543899	-0.264482	4.31258	6.46649	MECOM
MN_Chat	26wk	DOWN	GO_Biological_Process_2025	Positive Regulation of Macrophage Differentiation (GO:0045651)	2025-01-11	0.223253	0.543899	-0.264482	4.31258	6.46649	PRKCA
MN_Chat	26wk	DOWN	GO_Biological_Process_2025	Positive Regulation of Oxidoreductase Activity (GO:0051353)	2025-01-11	0.223253	0.543899	-0.264482	4.31258	6.46649	ABL2
MN_Chat	26wk	DOWN	GO_Biological_Process_2025	Positive Regulation of Protein Depolymerization (GO:1901881)	2025-01-11	0.223253	0.543899	-0.264482	4.31258	6.46649	SEMA5A
MN_Chat	26wk	DOWN	GO_Biological_Process_2025	Positive Regulation of Vascular Endothelial Growth Factor Signaling Pathway (GO:1900748)	2025-01-11	0.223253	0.543899	-0.264482	4.31258	6.46649	ROBO1
MN_Chat	26wk	DOWN	GO_Biological_Process_2025	Progesterone Receptor Signaling Pathway (GO:0050847)	2025-01-11	0.223253	0.543899	-0.264482	4.31258	6.46649	TRERF1
MN_Chat	26wk	DOWN	GO_Biological_Process_2025	Regulation of TORC2 Signaling (GO:1903939)	2025-01-11	0.223253	0.543899	-0.264482	4.31258	6.46649	RPS6KB1
MN_Chat	26wk	DOWN	GO_Biological_Process_2025	Regulation of RNA Metabolic Process (GO:0051252)	2025-01-11	0.223253	0.543899	-0.264482	4.31258	6.46649	PDE3A
MN_Chat	26wk	DOWN	GO_Biological_Process_2025	Ganglion Development (GO:0061548)	2025-01-11	0.223253	0.543899	-0.264482	4.31258	6.46649	NRP2
MN_Chat	26wk	DOWN	GO_Biological_Process_2025	Regulation of Cell Communication by Electrical Coupling Involved in Cardiac Conduction (GO:1901844)	2025-01-11	0.223253	0.543899	-0.264482	4.31258	6.46649	PDE4D
MN_Chat	26wk	DOWN	GO_Biological_Process_2025	Regulation of Chromatin Organization (GO:1902275)	2025-01-11	0.223253	0.543899	-0.264482	4.31258	6.46649	MLLT3
MN_Chat	26wk	DOWN	GO_Biological_Process_2025	Positive Regulation of Circadian Rhythm (GO:0042753)	2025-01-11	0.223253	0.543899	-0.264482	4.31258	6.46649	NLGN1
MN_Chat	26wk	DOWN	GO_Biological_Process_2025	Positive Regulation of Fatty Acid Oxidation (GO:0046321)	2025-01-11	0.223253	0.543899	-0.264482	4.31258	6.46649	IRS1
MN_Chat	26wk	DOWN	GO_Biological_Process_2025	Positive Regulation of mRNA Metabolic Process (GO:1903313)	2025-01-11	0.223253	0.543899	-0.264482	4.31258	6.46649	PRR5L
MN_Chat	26wk	DOWN	GO_Biological_Process_2025	Negative Regulation of Potassium Ion Transport (GO:0043267)	2025-01-11	0.223253	0.543899	-0.264482	4.31258	6.46649	STK39
MN_Chat	26wk	DOWN	GO_Biological_Process_2025	Pyrimidine Nucleobase Metabolic Process (GO:0006206)	2025-01-11	0.223253	0.543899	-0.264482	4.31258	6.46649	DPYSL2
MN_Chat	26wk	DOWN	GO_Biological_Process_2025	Positive Regulation of Bone Resorption (GO:0045780)	2025-01-11	0.223253	0.543899	-0.264482	4.31258	6.46649	PRKCA
MN_Chat	26wk	DOWN	GO_Biological_Process_2025	Negative Regulation of Heart Contraction (GO:0045822)	2025-01-11	0.223253	0.543899	-0.264482	4.31258	6.46649	PDE4D
MN_Chat	26wk	DOWN	GO_Biological_Process_2025	Positive Regulation of Behavior (GO:0048520)	2025-01-11	0.223253	0.543899	-0.264482	4.31258	6.46649	NLGN1
MN_Chat	26wk	DOWN	GO_Biological_Process_2025	Insulin-Like Growth Factor Receptor Signaling Pathway (GO:0048009)	2025-01-11	0.223253	0.543899	-0.264482	4.31258	6.46649	IRS1
MN_Chat	26wk	DOWN	GO_Biological_Process_2025	Negative Regulation of Adenylate Cyclase Activity (GO:0007194)	2025-01-11	0.223253	0.543899	-0.264482	4.31258	6.46649	GABBR2
MN_Chat	26wk	DOWN	GO_Biological_Process_2025	Negative Regulation of Bone Remodeling (GO:0046851)	2025-01-11	0.223253	0.543899	-0.264482	4.31258	6.46649	UBASH3B
MN_Chat	26wk	DOWN	GO_Biological_Process_2025	Negative Regulation of Exocytosis (GO:0045920)	2025-01-11	0.223253	0.543899	-0.264482	4.31258	6.46649	IL1RAPL1
MN_Chat	26wk	DOWN	GO_Biological_Process_2025	Negative Regulation of D-glucose Transmembrane Transport (GO:0010829)	2025-01-11	0.223253	0.543899	-0.264482	4.31258	6.46649	PRKCB
MN_Chat	26wk	DOWN	GO_Biological_Process_2025	Negative Regulation of Platelet-Derived Growth Factor Receptor Signaling Pathway (GO:0010642)	2025-01-11	0.223253	0.543899	-0.264482	4.31258	6.46649	PTPRJ
MN_Chat	26wk	DOWN	GO_Biological_Process_2025	Negative Regulation of Potassium Ion Transmembrane Transport (GO:1901380)	2025-01-11	0.223253	0.543899	-0.264482	4.31258	6.46649	STK39
MN_Chat	26wk	DOWN	GO_Biological_Process_2025	Endoplasmic Reticulum Membrane Organization (GO:0090158)	2025-01-11	0.223253	0.543899	-0.264482	4.31258	6.46649	STX18
MN_Chat	26wk	DOWN	GO_Biological_Process_2025	Phosphatidylethanolamine Acyl-Chain Remodeling (GO:0036152)	2025-01-11	0.223253	0.543899	-0.264482	4.31258	6.46649	LPGAT1
MN_Chat	26wk	DOWN	GO_Biological_Process_2025	Positive Regulation of T Cell Chemotaxis (GO:0010820)	2025-01-11	0.223253	0.543899	-0.264482	4.31258	6.46649	STK39
MN_Chat	26wk	DOWN	GO_Biological_Process_2025	Lipid Import Into Cell (GO:0140354)	2025-01-11	0.223253	0.543899	-0.264482	4.31258	6.46649	RPS6KB1
MN_Chat	26wk	DOWN	GO_Biological_Process_2025	Aortic Valve Morphogenesis (GO:0003180)	1938-02-01	0.213212	0.543899	-0.264482	2.39798	3.70601	CDH11;ROBO1
MN_Chat	26wk	DOWN	GO_Biological_Process_2025	Cell Junction Organization (GO:0034330)	1969-03-01	0.206469	0.543899	-0.264482	1.96331	3.09733	CNTN6;SYN3;MYO9A
MN_Chat	26wk	DOWN	GO_Biological_Process_2025	Regulation of Axon Extension (GO:0030516)	1939-02-01	0.221591	0.543899	-0.264482	2.33305	3.51573	SEMA7A;SEMA6D
MN_Chat	26wk	DOWN	GO_Biological_Process_2025	Positive Regulation of Lymphocyte Differentiation (GO:0045621)	1939-02-01	0.221591	0.543899	-0.264482	2.33305	3.51573	ARID1B;SMARCA2
MN_Chat	26wk	DOWN	GO_Biological_Process_2025	Skeletal Muscle Tissue Regeneration (GO:0043403)	2025-01-11	0.223253	0.543899	-0.264482	4.31258	6.46649	PPP3CA
MN_Chat	26wk	DOWN	GO_Biological_Process_2025	Skeletal Muscle Fiber Development (GO:0048741)	2025-01-11	0.223253	0.543899	-0.264482	4.31258	6.46649	PPP3CA
MN_Chat	26wk	DOWN	GO_Biological_Process_2025	Regulation of Actin Cytoskeleton Organization (GO:0032956)	4/104	0.211226	0.543899	-0.264482	1.72853	2.68757	TRPM2;ABL2;RICTOR;EFNA5
MN_Chat	26wk	DOWN	GO_Biological_Process_2025	Cellular Response to Nutrient (GO:0031670)	2025-01-11	0.223253	0.543899	-0.264482	4.31258	6.46649	RPS6KB1
MN_Chat	26wk	DOWN	GO_Biological_Process_2025	Cellular Hyperosmotic Response (GO:0071474)	2025-01-11	0.223253	0.543899	-0.264482	4.31258	6.46649	STK39
MN_Chat	26wk	DOWN	GO_Biological_Process_2025	Regulation of Synapse Maturation (GO:0090128)	2025-01-11	0.223253	0.543899	-0.264482	4.31258	6.46649	SNX27
MN_Chat	26wk	DOWN	GO_Biological_Process_2025	Regulation of Sequestering of Calcium Ion (GO:0051282)	2025-01-11	0.223253	0.543899	-0.264482	4.31258	6.46649	UBASH3B
MN_Chat	26wk	DOWN	GO_Biological_Process_2025	Adherens Junction Assembly (GO:0034333)	2025-01-11	0.223253	0.543899	-0.264482	4.31258	6.46649	JAM3
MN_Chat	26wk	DOWN	GO_Biological_Process_2025	Actin Crosslink Formation (GO:0051764)	2025-01-11	0.223253	0.543899	-0.264482	4.31258	6.46649	GAS2
MN_Chat	26wk	DOWN	GO_Biological_Process_2025	Regulation of Glycoprotein Biosynthetic Process (GO:0010559)	2025-01-11	0.223253	0.543899	-0.264482	4.31258	6.46649	NECAB1
MN_Chat	26wk	DOWN	GO_Biological_Process_2025	Golgi Inheritance (GO:0048313)	2025-01-11	0.223253	0.543899	-0.264482	4.31258	6.46649	VPS13B
MN_Chat	26wk	DOWN	GO_Biological_Process_2025	Central Nervous System Projection Neuron Axonogenesis (GO:0021952)	2025-01-11	0.223253	0.543899	-0.264482	4.31258	6.46649	EPHB1
MN_Chat	26wk	DOWN	GO_Biological_Process_2025	O-glycan Processing (GO:0016266)	1938-02-01	0.213212	0.543899	-0.264482	2.39798	3.70601	GALNT2;GALNT1
MN_Chat	26wk	DOWN	GO_Biological_Process_2025	Regulation of DNA-templated Transcription Elongation (GO:0032784)	1938-02-01	0.213212	0.543899	-0.264482	2.39798	3.70601	INTS1;INTS6
MN_Chat	26wk	DOWN	GO_Biological_Process_2025	Negative Regulation of T Cell Proliferation (GO:0042130)	1939-02-01	0.221591	0.543899	-0.264482	2.33305	3.51573	SCRIB;TNFRSF21
MN_Chat	26wk	DOWN	GO_Biological_Process_2025	Tricarboxylic Acid Metabolic Process (GO:0072350)	2025-01-11	0.223253	0.543899	-0.264482	4.31258	6.46649	GRID1
MN_Chat	26wk	DOWN	GO_Biological_Process_2025	Positive Regulation of Bone Mineralization (GO:0030501)	1938-02-01	0.213212	0.543899	-0.264482	2.39798	3.70601	PPP3CA;SLC8A1
MN_Chat	26wk	DOWN	GO_Biological_Process_2025	Positive Regulation of Exocytosis (GO:0045921)	1938-02-01	0.213212	0.543899	-0.264482	2.39798	3.70601	CADPS;STXBP5
MN_Chat	26wk	DOWN	GO_Biological_Process_2025	Regulation of Synapse Organization (GO:0050807)	1938-02-01	0.213212	0.543899	-0.264482	2.39798	3.70601	SNX27;IL1RAPL1
MN_Chat	26wk	DOWN	GO_Biological_Process_2025	Regulation of Axonogenesis (GO:0050770)	1938-02-01	0.213212	0.543899	-0.264482	2.39798	3.70601	MCF2;ROBO1
MN_Chat	26wk	DOWN	GO_Biological_Process_2025	Positive Regulation of Protein Polymerization (GO:0032273)	1971-03-01	0.218301	0.543899	-0.264482	1.90537	2.89975	FER;PRKCE;SLAIN1
MN_Chat	26wk	DOWN	GO_Biological_Process_2025	Regulation of Actin Filament Polymerization (GO:0030833)	1971-03-01	0.218301	0.543899	-0.264482	1.90537	2.89975	LATS1;FER;PRKCE
MN_Chat	26wk	DOWN	GO_Biological_Process_2025	Regulation of Metal Ion Transport (GO:0010959)	1939-02-01	0.221591	0.543899	-0.264482	2.33305	3.51573	NKAIN2;NKAIN3
MN_Chat	26wk	DOWN	GO_Biological_Process_2025	Fatty Acid Transport (GO:0015908)	1939-02-01	0.221591	0.543899	-0.264482	2.33305	3.51573	SLCO3A1;RIMBP2
MN_Chat	26wk	DOWN	GO_Biological_Process_2025	Protein Kinase A Signaling (GO:0010737)	2025-01-12	0.240895	0.547771	-0.261401	3.92033	5.58017	RDX
MN_Chat	26wk	DOWN	GO_Biological_Process_2025	Positive Regulation of Ruffle Assembly (GO:1900029)	2025-01-12	0.240895	0.547771	-0.261401	3.92033	5.58017	NLGN1
MN_Chat	26wk	DOWN	GO_Biological_Process_2025	Positive Regulation of Sterol Biosynthetic Process (GO:0106120)	2025-01-12	0.240895	0.547771	-0.261401	3.92033	5.58017	PRKCA
MN_Chat	26wk	DOWN	GO_Biological_Process_2025	Positive Regulation of Vascular Permeability (GO:0043117)	2025-01-12	0.240895	0.547771	-0.261401	3.92033	5.58017	PDE3A
MN_Chat	26wk	DOWN	GO_Biological_Process_2025	Post-Translational Protein Targeting to Endoplasmic Reticulum Membrane (GO:0006620)	2025-01-12	0.240895	0.547771	-0.261401	3.92033	5.58017	SEC61A1
MN_Chat	26wk	DOWN	GO_Biological_Process_2025	Potassium Ion Export Across Plasma Membrane (GO:0097623)	2025-01-12	0.240895	0.547771	-0.261401	3.92033	5.58017	KCNT2
MN_Chat	26wk	DOWN	GO_Biological_Process_2025	Negative Regulation of Transmembrane Transport (GO:0034763)	2025-01-12	0.240895	0.547771	-0.261401	3.92033	5.58017	PRKCB
MN_Chat	26wk	DOWN	GO_Biological_Process_2025	Regulation of T Cell Chemotaxis (GO:0010819)	2025-01-12	0.240895	0.547771	-0.261401	3.92033	5.58017	STK39
MN_Chat	26wk	DOWN	GO_Biological_Process_2025	Regulation of Actin Filament Depolymerization (GO:0030834)	2025-01-12	0.240895	0.547771	-0.261401	3.92033	5.58017	SEMA5A
MN_Chat	26wk	DOWN	GO_Biological_Process_2025	Sperm DNA Condensation (GO:0035092)	2025-01-12	0.240895	0.547771	-0.261401	3.92033	5.58017	PSME4
MN_Chat	26wk	DOWN	GO_Biological_Process_2025	Negative Regulation of Transcription by Competitive Promoter Binding (GO:0010944)	2025-01-12	0.240895	0.547771	-0.261401	3.92033	5.58017	CREB1
MN_Chat	26wk	DOWN	GO_Biological_Process_2025	Sodium Ion Export Across Plasma Membrane (GO:0036376)	2025-01-12	0.240895	0.547771	-0.261401	3.92033	5.58017	SLC8A1
MN_Chat	26wk	DOWN	GO_Biological_Process_2025	Positive Regulation of Cellular Extravasation (GO:0002693)	2025-01-12	0.240895	0.547771	-0.261401	3.92033	5.58017	JAM3
MN_Chat	26wk	DOWN	GO_Biological_Process_2025	Regulation of MAP Kinase Activity (GO:0043405)	1973-03-01	0.230269	0.547771	-0.261401	1.85074	2.71783	PTPRJ;FGF13;ROBO1
MN_Chat	26wk	DOWN	GO_Biological_Process_2025	Positive Regulation of Vascular Endothelial Cell Proliferation (GO:1905564)	2025-01-12	0.240895	0.547771	-0.261401	3.92033	5.58017	FGF13
MN_Chat	26wk	DOWN	GO_Biological_Process_2025	Negative Regulation of Substrate Adhesion-Dependent Cell Spreading (GO:1900025)	2025-01-12	0.240895	0.547771	-0.261401	3.92033	5.58017	EFNA5
MN_Chat	26wk	DOWN	GO_Biological_Process_2025	Wound Healing, Spreading of Epidermal Cells (GO:0035313)	2025-01-12	0.240895	0.547771	-0.261401	3.92033	5.58017	ARHGAP24
MN_Chat	26wk	DOWN	GO_Biological_Process_2025	Interleukin-6-Mediated Signaling Pathway (GO:0070102)	2025-01-12	0.240895	0.547771	-0.261401	3.92033	5.58017	FER
MN_Chat	26wk	DOWN	GO_Biological_Process_2025	Forebrain Neuron Differentiation (GO:0021879)	2025-01-12	0.240895	0.547771	-0.261401	3.92033	5.58017	ZSWIM6
MN_Chat	26wk	DOWN	GO_Biological_Process_2025	Vascular Endothelial Cell Response to Fluid Shear Stress (GO:0097699)	2025-01-12	0.240895	0.547771	-0.261401	3.92033	5.58017	PRKCA
MN_Chat	26wk	DOWN	GO_Biological_Process_2025	Regulation of Cell Growth (GO:0001558)	7/222	0.24114	0.547771	-0.261401	1.40801	2.00273	MAGI1;SOCS2;NRG3;PTPRJ;RICTOR;SMARCA2;VGLL4
MN_Chat	26wk	DOWN	GO_Biological_Process_2025	Visual Learning (GO:0008542)	2025-01-12	0.240895	0.547771	-0.261401	3.92033	5.58017	NETO1
MN_Chat	26wk	DOWN	GO_Biological_Process_2025	Endothelium Development (GO:0003158)	2025-01-12	0.240895	0.547771	-0.261401	3.92033	5.58017	FSTL1
MN_Chat	26wk	DOWN	GO_Biological_Process_2025	Glycosaminoglycan Catabolic Process (GO:0006027)	2025-01-12	0.240895	0.547771	-0.261401	3.92033	5.58017	FGF13
MN_Chat	26wk	DOWN	GO_Biological_Process_2025	Granulocyte Differentiation (GO:0030851)	2025-01-12	0.240895	0.547771	-0.261401	3.92033	5.58017	JAGN1
MN_Chat	26wk	DOWN	GO_Biological_Process_2025	Hyperosmotic Response (GO:0006972)	2025-01-12	0.240895	0.547771	-0.261401	3.92033	5.58017	STK39
MN_Chat	26wk	DOWN	GO_Biological_Process_2025	Relaxation of Cardiac Muscle (GO:0055119)	2025-01-12	0.240895	0.547771	-0.261401	3.92033	5.58017	SLC8A1
MN_Chat	26wk	DOWN	GO_Biological_Process_2025	Positive Regulation of Cholesterol Biosynthetic Process (GO:0045542)	2025-01-12	0.240895	0.547771	-0.261401	3.92033	5.58017	PRKCA
MN_Chat	26wk	DOWN	GO_Biological_Process_2025	Regulation of Transferase Activity (GO:0051338)	2025-01-12	0.240895	0.547771	-0.261401	3.92033	5.58017	LDB2
MN_Chat	26wk	DOWN	GO_Biological_Process_2025	Renal Filtration (GO:0097205)	2025-01-12	0.240895	0.547771	-0.261401	3.92033	5.58017	PPP3CA
MN_Chat	26wk	DOWN	GO_Biological_Process_2025	DNA Strand Elongation (GO:0022616)	2025-01-12	0.240895	0.547771	-0.261401	3.92033	5.58017	POLA1
MN_Chat	26wk	DOWN	GO_Biological_Process_2025	G2/M Transition of Mitotic Cell Cycle (GO:0000086)	1940-02-01	0.229996	0.547771	-0.261401	2.27154	3.33847	LATS1;CDK14
MN_Chat	26wk	DOWN	GO_Biological_Process_2025	Camera-Type Eye Morphogenesis (GO:0048593)	2025-01-12	0.240895	0.547771	-0.261401	3.92033	5.58017	TENM3
MN_Chat	26wk	DOWN	GO_Biological_Process_2025	DNA Strand Elongation Involved in DNA Replication (GO:0006271)	2025-01-12	0.240895	0.547771	-0.261401	3.92033	5.58017	POLA1
MN_Chat	26wk	DOWN	GO_Biological_Process_2025	Regulation of Lamellipodium Organization (GO:1902743)	2025-01-12	0.240895	0.547771	-0.261401	3.92033	5.58017	FER
MN_Chat	26wk	DOWN	GO_Biological_Process_2025	UV-damage Excision Repair (GO:0070914)	2025-01-12	0.240895	0.547771	-0.261401	3.92033	5.58017	POLA1
MN_Chat	26wk	DOWN	GO_Biological_Process_2025	Atrial Cardiac Muscle Cell Action Potential (GO:0086014)	2025-01-12	0.240895	0.547771	-0.261401	3.92033	5.58017	KCNN2
MN_Chat	26wk	DOWN	GO_Biological_Process_2025	Axonal Fasciculation (GO:0007413)	2025-01-12	0.240895	0.547771	-0.261401	3.92033	5.58017	SEMA5A
MN_Chat	26wk	DOWN	GO_Biological_Process_2025	Regulation of MAPK Cascade (GO:0043408)	8/260	0.239915	0.547771	-0.261401	1.37334	1.9604	PPP3CA;PHLPP1;SLCO3A1;NTRK3;PTPRJ;FGF13;EPHB1;GSDME
MN_Chat	26wk	DOWN	GO_Biological_Process_2025	Cell Differentiation in Hindbrain (GO:0021533)	2025-01-12	0.240895	0.547771	-0.261401	3.92033	5.58017	GRID2
MN_Chat	26wk	DOWN	GO_Biological_Process_2025	Cellular Component Maintenance (GO:0043954)	2025-01-12	0.240895	0.547771	-0.261401	3.92033	5.58017	LNPK
MN_Chat	26wk	DOWN	GO_Biological_Process_2025	Cellular Response to Catecholamine Stimulus (GO:0071870)	2025-01-12	0.240895	0.547771	-0.261401	3.92033	5.58017	GNG2
MN_Chat	26wk	DOWN	GO_Biological_Process_2025	Regulation of Retrograde Protein Transport, ER to Cytosol (GO:1904152)	2025-01-12	0.240895	0.547771	-0.261401	3.92033	5.58017	UBAC2
MN_Chat	26wk	DOWN	GO_Biological_Process_2025	Very Long-Chain Fatty Acid Biosynthetic Process (GO:0042761)	2025-01-12	0.240895	0.547771	-0.261401	3.92033	5.58017	HACD4
MN_Chat	26wk	DOWN	GO_Biological_Process_2025	Positive Regulation of Cytoskeleton Organization (GO:0051495)	1974-03-01	0.236298	0.547771	-0.261401	1.82458	2.63226	SEMA5A;FER;PRKCE
MN_Chat	26wk	DOWN	GO_Biological_Process_2025	Regulation of Protein Targeting to Mitochondrion (GO:1903214)	1940-02-01	0.229996	0.547771	-0.261401	2.27154	3.33847	MAGI1;SIAH3
MN_Chat	26wk	DOWN	GO_Biological_Process_2025	Positive Regulation of Actin Filament Polymerization (GO:0030838)	1941-02-01	0.238421	0.547771	-0.261401	2.21318	3.17308	FER;PRKCE
MN_Chat	26wk	DOWN	GO_Biological_Process_2025	Negative Regulation of Cell-Cell Adhesion (GO:0022408)	1940-02-01	0.229996	0.547771	-0.261401	2.27154	3.33847	NEXMIF;RDX
MN_Chat	26wk	DOWN	GO_Biological_Process_2025	Positive Regulation of Stem Cell Population Maintenance (GO:1902459)	1940-02-01	0.229996	0.547771	-0.261401	2.27154	3.33847	SINHCAF;SMARCA2
MN_Chat	26wk	DOWN	GO_Biological_Process_2025	Positive Regulation of Vasculature Development (GO:1904018)	4/109	0.23532	0.547771	-0.261401	1.6458	2.38116	SEMA5A;PRKCB;PRKCA;FGF13
MN_Chat	26wk	DOWN	GO_Biological_Process_2025	Female Gamete Generation (GO:0007292)	1940-02-01	0.229996	0.547771	-0.261401	2.27154	3.33847	DIAPH2;MEI4
MN_Chat	26wk	DOWN	GO_Biological_Process_2025	Regulation of Hippo Signaling (GO:0035330)	1941-02-01	0.238421	0.547771	-0.261401	2.21318	3.17308	TIAL1;VGLL4
MN_Chat	26wk	DOWN	GO_Biological_Process_2025	Connective Tissue Development (GO:0061448)	1941-02-01	0.238421	0.547771	-0.261401	2.21318	3.17308	ARID5B;VPS13B
MN_Chat	26wk	DOWN	GO_Biological_Process_2025	Heart Contraction (GO:0060047)	1941-02-01	0.238421	0.547771	-0.261401	2.21318	3.17308	SLC8A1;SCN2B
MN_Chat	26wk	DOWN	GO_Biological_Process_2025	Regulation of Neuron Projection Arborization (GO:0150011)	2025-01-13	0.258137	0.553151	-0.257156	3.59345	4.86648	MYO9A
MN_Chat	26wk	DOWN	GO_Biological_Process_2025	Negative Regulation of Cyclin-Dependent Protein Serine/Threonine Kinase Activity (GO:0045736)	2025-01-13	0.258137	0.553151	-0.257156	3.59345	4.86648	LATS1
MN_Chat	26wk	DOWN	GO_Biological_Process_2025	Cardiac Cell Development (GO:0055006)	2025-01-13	0.258137	0.553151	-0.257156	3.59345	4.86648	SLC8A1
MN_Chat	26wk	DOWN	GO_Biological_Process_2025	Microvillus Organization (GO:0032528)	2025-01-13	0.258137	0.553151	-0.257156	3.59345	4.86648	RAPGEF6
MN_Chat	26wk	DOWN	GO_Biological_Process_2025	Regulation of Actomyosin Structure Organization (GO:0110020)	2025-01-13	0.258137	0.553151	-0.257156	3.59345	4.86648	AKAP13
MN_Chat	26wk	DOWN	GO_Biological_Process_2025	Regulation of T-helper 17 Cell Lineage Commitment (GO:2000328)	2025-01-13	0.258137	0.553151	-0.257156	3.59345	4.86648	BRD4
MN_Chat	26wk	DOWN	GO_Biological_Process_2025	Regulation of ERBB Signaling Pathway (GO:1901184)	2025-01-13	0.258137	0.553151	-0.257156	3.59345	4.86648	FER
MN_Chat	26wk	DOWN	GO_Biological_Process_2025	Positive Regulation of Sodium Ion Transport (GO:0010765)	2025-01-13	0.258137	0.553151	-0.257156	3.59345	4.86648	SCN2B
MN_Chat	26wk	DOWN	GO_Biological_Process_2025	Positive Regulation of Fatty Acid Biosynthetic Process (GO:0045723)	2025-01-13	0.258137	0.553151	-0.257156	3.59345	4.86648	LPGAT1
MN_Chat	26wk	DOWN	GO_Biological_Process_2025	Cellular Response to Growth Hormone Stimulus (GO:0071378)	2025-01-13	0.258137	0.553151	-0.257156	3.59345	4.86648	SOCS2
MN_Chat	26wk	DOWN	GO_Biological_Process_2025	Positive Regulation of Ras Protein Signal Transduction (GO:0046579)	2025-01-13	0.258137	0.553151	-0.257156	3.59345	4.86648	RASGEF1A
MN_Chat	26wk	DOWN	GO_Biological_Process_2025	Negative Regulation of Fibroblast Growth Factor Receptor Signaling Pathway (GO:0040037)	2025-01-13	0.258137	0.553151	-0.257156	3.59345	4.86648	FGF13
MN_Chat	26wk	DOWN	GO_Biological_Process_2025	Motor Neuron Axon Guidance (GO:0008045)	2025-01-13	0.258137	0.553151	-0.257156	3.59345	4.86648	NRP2
MN_Chat	26wk	DOWN	GO_Biological_Process_2025	Intraciliary Retrograde Transport (GO:0035721)	2025-01-13	0.258137	0.553151	-0.257156	3.59345	4.86648	TTC21B
MN_Chat	26wk	DOWN	GO_Biological_Process_2025	Positive Regulation of Calcium Ion Import (GO:0090280)	2025-01-13	0.258137	0.553151	-0.257156	3.59345	4.86648	PPP3CA
MN_Chat	26wk	DOWN	GO_Biological_Process_2025	Intrinsic Apoptotic Signaling Pathway in Response to Oxidative Stress (GO:0008631)	2025-01-13	0.258137	0.553151	-0.257156	3.59345	4.86648	MAP3K5
MN_Chat	26wk	DOWN	GO_Biological_Process_2025	Inner Ear Receptor Cell Stereocilium Organization (GO:0060122)	2025-01-13	0.258137	0.553151	-0.257156	3.59345	4.86648	PLS1
MN_Chat	26wk	DOWN	GO_Biological_Process_2025	Hyaluronan Metabolic Process (GO:0030212)	2025-01-13	0.258137	0.553151	-0.257156	3.59345	4.86648	FGF13
MN_Chat	26wk	DOWN	GO_Biological_Process_2025	Fatty Acid Elongation (GO:0030497)	2025-01-13	0.258137	0.553151	-0.257156	3.59345	4.86648	HACD4
MN_Chat	26wk	DOWN	GO_Biological_Process_2025	Epigenetic Programming of Gene Expression (GO:0043045)	2025-01-13	0.258137	0.553151	-0.257156	3.59345	4.86648	DCAF13
MN_Chat	26wk	DOWN	GO_Biological_Process_2025	Endothelial Cell Differentiation (GO:0045446)	2025-01-13	0.258137	0.553151	-0.257156	3.59345	4.86648	FSTL1
MN_Chat	26wk	DOWN	GO_Biological_Process_2025	Endonucleolytic Clvg of Tricistronic rRNA Trnscpt (GO:0000479)	2025-01-13	0.258137	0.553151	-0.257156	3.59345	4.86648	UTP20
MN_Chat	26wk	DOWN	GO_Biological_Process_2025	Response to Progesterone (GO:0032570)	2025-01-13	0.258137	0.553151	-0.257156	3.59345	4.86648	TRERF1
MN_Chat	26wk	DOWN	GO_Biological_Process_2025	Response to Nerve Growth Factor (GO:1990089)	2025-01-13	0.258137	0.553151	-0.257156	3.59345	4.86648	NTRK3
MN_Chat	26wk	DOWN	GO_Biological_Process_2025	Nucleotide Metabolic Process (GO:0009117)	2025-01-13	0.258137	0.553151	-0.257156	3.59345	4.86648	NMNAT2
MN_Chat	26wk	DOWN	GO_Biological_Process_2025	Positive Regulation of Monoatomic Ion Transport (GO:0043270)	1943-02-01	0.255312	0.553151	-0.257156	2.10501	2.8739	STIM2;SCN2B
MN_Chat	26wk	DOWN	GO_Biological_Process_2025	External Encapsulating Structure Organization (GO:0045229)	4/111	0.245137	0.553151	-0.257156	1.61487	2.27041	ADAMTS3;MMP16;ADAMTS17;COL19A1
MN_Chat	26wk	DOWN	GO_Biological_Process_2025	Cell Cycle G2/M Phase Transition (GO:0044839)	1943-02-01	0.255312	0.553151	-0.257156	2.10501	2.8739	LATS1;CDK14
MN_Chat	26wk	DOWN	GO_Biological_Process_2025	calcineurin-NFAT Signaling Cascade (GO:0033173)	2025-01-13	0.258137	0.553151	-0.257156	3.59345	4.86648	PPP3CA
MN_Chat	26wk	DOWN	GO_Biological_Process_2025	Negative Regulation of Cell Population Proliferation (GO:0008285)	11/379	0.24478	0.553151	-0.257156	1.29403	1.82121	TIAL1;MAGI1;ATP8A2;RPS6KA2;PTPRJ;UTP20;MCC;SMARCA2;VGLL4;CDC73;GSDME
MN_Chat	26wk	DOWN	GO_Biological_Process_2025	Regulation of Long-Term Neuronal Synaptic Plasticity (GO:0048169)	2025-01-13	0.258137	0.553151	-0.257156	3.59345	4.86648	NETO1
MN_Chat	26wk	DOWN	GO_Biological_Process_2025	Regulation of Fatty Acid Beta-Oxidation (GO:0031998)	2025-01-13	0.258137	0.553151	-0.257156	3.59345	4.86648	IRS1
MN_Chat	26wk	DOWN	GO_Biological_Process_2025	Small GTPase-mediated Signal Transduction (GO:0007264)	6/188	0.255962	0.553151	-0.257156	1.42494	1.9418	RASGEF1A;KSR2;FGF13;ARHGAP5;RAPGEF6;RAPGEF4
MN_Chat	26wk	DOWN	GO_Biological_Process_2025	Extracellular Structure Organization (GO:0043062)	4/111	0.245137	0.553151	-0.257156	1.61487	2.27041	ADAMTS3;MMP16;ADAMTS17;COL19A1
MN_Chat	26wk	DOWN	GO_Biological_Process_2025	Positive Regulation of Gene Expression, Epigenetic (GO:0141137)	1943-02-01	0.255312	0.553151	-0.257156	2.10501	2.8739	ARID1B;ATAD2B
MN_Chat	26wk	DOWN	GO_Biological_Process_2025	Positive Regulation of Biomineral Tissue Development (GO:0070169)	1943-02-01	0.255312	0.553151	-0.257156	2.10501	2.8739	PPP3CA;SLC8A1
MN_Chat	26wk	DOWN	GO_Biological_Process_2025	Import Into the Mitochondrion (GO:0170036)	1943-02-01	0.255312	0.553151	-0.257156	2.10501	2.8739	MICU2;MCU
MN_Chat	26wk	DOWN	GO_Biological_Process_2025	Positive Regulation of Myeloid Leukocyte Differentiation (GO:0002763)	1943-02-01	0.255312	0.553151	-0.257156	2.10501	2.8739	PPP3CA;PRKCA
MN_Chat	26wk	DOWN	GO_Biological_Process_2025	Regulation of Peptidyl-Tyrosine Phosphorylation (GO:0050730)	1943-02-01	0.255312	0.553151	-0.257156	2.10501	2.8739	ENPP2;EFNA5
MN_Chat	26wk	DOWN	GO_Biological_Process_2025	Cellular Response to Metal Ion (GO:0071248)	4/112	0.25008	0.553151	-0.257156	1.59984	2.21733	TRPM2;NLGN1;MICU2;RYR3
MN_Chat	26wk	DOWN	GO_Biological_Process_2025	Regulation of Rho Protein Signal Transduction (GO:0035023)	1976-03-01	0.248436	0.553151	-0.257156	1.77441	2.471	AKAP13;ABL2;ROBO1
MN_Chat	26wk	DOWN	GO_Biological_Process_2025	Regulation of Cellular Component Size (GO:0032535)	1942-02-01	0.246862	0.553151	-0.257156	2.15774	3.01853	RDX;ARHGAP5
MN_Chat	26wk	DOWN	GO_Biological_Process_2025	Positive Regulation of Ossification (GO:0045778)	1942-02-01	0.246862	0.553151	-0.257156	2.15774	3.01853	PPP3CA;SLC8A1
MN_Chat	26wk	DOWN	GO_Biological_Process_2025	Response to Hydrogen Peroxide (GO:0042542)	1942-02-01	0.246862	0.553151	-0.257156	2.15774	3.01853	TRPM2;MAP3K5
MN_Chat	26wk	DOWN	GO_Biological_Process_2025	Ceramide Biosynthetic Process (GO:0046513)	1942-02-01	0.246862	0.553151	-0.257156	2.15774	3.01853	CERS6;ST6GALNAC3
MN_Chat	26wk	DOWN	GO_Biological_Process_2025	Cellular Response to Retinoic Acid (GO:0071300)	1942-02-01	0.246862	0.553151	-0.257156	2.15774	3.01853	BRINP1;CREB1
MN_Chat	26wk	DOWN	GO_Biological_Process_2025	Positive Regulation of GTPase Activity (GO:0043547)	4/111	0.245137	0.553151	-0.257156	1.61487	2.27041	SCRIB;PKP4;RAPGEF6;RGS6
MN_Chat	26wk	DOWN	GO_Biological_Process_2025	Regulation of Wnt Signaling Pathway (GO:0030111)	4/112	0.25008	0.553151	-0.257156	1.59984	2.21733	RSPO2;CDK14;CDC73;VGLL4
MN_Chat	26wk	DOWN	GO_Biological_Process_2025	Protein Modification Process (GO:0036211)	15/545	0.258558	0.553399	-0.256962	1.22594	1.65825	MAGI1;PRKCH;PRKCB;PRKCE;STK39;PRKCA;PTPN13;DCLK1;LATS1;PPP3CA;FER;CREB1;MGAT4A;ABL2;PRKG1
MN_Chat	26wk	DOWN	GO_Biological_Process_2025	Protein Localization to Organelle (GO:0033365)	5/151	0.259308	0.55435	-0.256216	1.4797	1.9972	SEC61A1;TTC21B;DCLK2;DCLK1;UBAC2
MN_Chat	26wk	DOWN	GO_Biological_Process_2025	Positive Regulation of Wnt Signaling Pathway (GO:0030177)	4/114	0.260028	0.555236	-0.255523	1.57059	2.11553	SEMA5A;ZEB2;RSPO2;CDC73
MN_Chat	26wk	DOWN	GO_Biological_Process_2025	Cell Chemotaxis (GO:0060326)	1978-03-01	0.260665	0.555943	-0.254969	1.72692	2.32187	SEMA5A;DOCK4;EPHB1
MN_Chat	26wk	DOWN	GO_Biological_Process_2025	Regulation of Aerobic Respiration (GO:1903715)	2025-01-14	0.274988	0.558907	-0.25266	3.31686	4.28216	IDE
MN_Chat	26wk	DOWN	GO_Biological_Process_2025	Positive Regulation of Endothelial Cell Chemotaxis (GO:2001028)	2025-01-14	0.274988	0.558907	-0.25266	3.31686	4.28216	SEMA5A
MN_Chat	26wk	DOWN	GO_Biological_Process_2025	Positive Regulation of Heart Rate (GO:0010460)	2025-01-14	0.274988	0.558907	-0.25266	3.31686	4.28216	PDE4D
MN_Chat	26wk	DOWN	GO_Biological_Process_2025	Positive Regulation of Hippo Signaling (GO:0035332)	2025-01-14	0.274988	0.558907	-0.25266	3.31686	4.28216	TIAL1
MN_Chat	26wk	DOWN	GO_Biological_Process_2025	Regulation of Actin Filament Organization (GO:0110053)	2025-01-14	0.274988	0.558907	-0.25266	3.31686	4.28216	RDX
MN_Chat	26wk	DOWN	GO_Biological_Process_2025	Regulation of AMPA Receptor Activity (GO:2000311)	2025-01-14	0.274988	0.558907	-0.25266	3.31686	4.28216	NLGN1
MN_Chat	26wk	DOWN	GO_Biological_Process_2025	Regulation of Cell Projection Organization (GO:0031344)	2025-01-14	0.274988	0.558907	-0.25266	3.31686	4.28216	MYO9A
MN_Chat	26wk	DOWN	GO_Biological_Process_2025	Smooth Muscle Contraction (GO:0006939)	2025-01-14	0.274988	0.558907	-0.25266	3.31686	4.28216	SLC8A1
MN_Chat	26wk	DOWN	GO_Biological_Process_2025	Response to Prostaglandin E (GO:0034695)	2025-01-14	0.274988	0.558907	-0.25266	3.31686	4.28216	GNG2
MN_Chat	26wk	DOWN	GO_Biological_Process_2025	Nucleotide-Sugar Metabolic Process (GO:0009225)	2025-01-14	0.274988	0.558907	-0.25266	3.31686	4.28216	CSGALNACT1
MN_Chat	26wk	DOWN	GO_Biological_Process_2025	Positive Regulation of Cardiac Muscle Cell Proliferation (GO:0060045)	2025-01-14	0.274988	0.558907	-0.25266	3.31686	4.28216	FGF13
MN_Chat	26wk	DOWN	GO_Biological_Process_2025	Icosanoid Transport (GO:0071715)	2025-01-14	0.274988	0.558907	-0.25266	3.31686	4.28216	SLCO3A1
MN_Chat	26wk	DOWN	GO_Biological_Process_2025	Negative Regulation of Smooth Muscle Cell Migration (GO:0014912)	2025-01-14	0.274988	0.558907	-0.25266	3.31686	4.28216	PRKG1
MN_Chat	26wk	DOWN	GO_Biological_Process_2025	Negative Regulation of Lyase Activity (GO:0051350)	2025-01-14	0.274988	0.558907	-0.25266	3.31686	4.28216	GABBR2
MN_Chat	26wk	DOWN	GO_Biological_Process_2025	Negative Regulation of Epithelial Cell Migration (GO:0010633)	2025-01-14	0.274988	0.558907	-0.25266	3.31686	4.28216	MCC
MN_Chat	26wk	DOWN	GO_Biological_Process_2025	Myotube Cell Development (GO:0014904)	2025-01-14	0.274988	0.558907	-0.25266	3.31686	4.28216	PPP3CA
MN_Chat	26wk	DOWN	GO_Biological_Process_2025	Microvillus Assembly (GO:0030033)	2025-01-14	0.274988	0.558907	-0.25266	3.31686	4.28216	RAPGEF6
MN_Chat	26wk	DOWN	GO_Biological_Process_2025	Intracellular Cholesterol Transport (GO:0032367)	2025-01-14	0.274988	0.558907	-0.25266	3.31686	4.28216	RELCH
MN_Chat	26wk	DOWN	GO_Biological_Process_2025	Relaxation of Muscle (GO:0090075)	2025-01-14	0.274988	0.558907	-0.25266	3.31686	4.28216	SLC8A1
MN_Chat	26wk	DOWN	GO_Biological_Process_2025	Eye Photoreceptor Cell Differentiation (GO:0001754)	2025-01-14	0.274988	0.558907	-0.25266	3.31686	4.28216	DSCAM
MN_Chat	26wk	DOWN	GO_Biological_Process_2025	Sodium-Independent Organic Anion Transport (GO:0043252)	2025-01-14	0.274988	0.558907	-0.25266	3.31686	4.28216	SLCO3A1
MN_Chat	26wk	DOWN	GO_Biological_Process_2025	Lipoprotein Transport (GO:0042953)	2025-01-14	0.274988	0.558907	-0.25266	3.31686	4.28216	PRKCB
MN_Chat	26wk	DOWN	GO_Biological_Process_2025	Regulation of JNK Cascade (GO:0046328)	4/115	0.26503	0.558907	-0.25266	1.55636	2.0667	PHLPP1;MECOM;EPHB1;MAP3K5
MN_Chat	26wk	DOWN	GO_Biological_Process_2025	Response to Amino Acid Starvation (GO:1990928)	1944-02-01	0.263768	0.558907	-0.25266	2.05478	2.73838	PRKCH;MAP3K5
MN_Chat	26wk	DOWN	GO_Biological_Process_2025	Learning (GO:0007612)	1944-02-01	0.263768	0.558907	-0.25266	2.05478	2.73838	ATXN1;FGF13
MN_Chat	26wk	DOWN	GO_Biological_Process_2025	Calcium-Ion Regulated Exocytosis (GO:0017156)	2025-01-14	0.274988	0.558907	-0.25266	3.31686	4.28216	RIMS2
MN_Chat	26wk	DOWN	GO_Biological_Process_2025	Regulation of Macrophage Cytokine Production (GO:0010935)	2025-01-14	0.274988	0.558907	-0.25266	3.31686	4.28216	SEMA7A
MN_Chat	26wk	DOWN	GO_Biological_Process_2025	Regulation of Microtubule-Based Movement (GO:0060632)	2025-01-14	0.274988	0.558907	-0.25266	3.31686	4.28216	TTC21B
MN_Chat	26wk	DOWN	GO_Biological_Process_2025	Regulation of Platelet-Derived Growth Factor Receptor Signaling Pathway (GO:0010640)	2025-01-14	0.274988	0.558907	-0.25266	3.31686	4.28216	PTPRJ
MN_Chat	26wk	DOWN	GO_Biological_Process_2025	Regulation of Potassium Ion Transmembrane Transporter Activity (GO:1901016)	2025-01-14	0.274988	0.558907	-0.25266	3.31686	4.28216	STK39
MN_Chat	26wk	DOWN	GO_Biological_Process_2025	Regulation of Response to Oxidative Stress (GO:1902882)	2025-01-14	0.274988	0.558907	-0.25266	3.31686	4.28216	MCTP1
MN_Chat	26wk	DOWN	GO_Biological_Process_2025	Cellular Response to ATP (GO:0071318)	2025-01-14	0.274988	0.558907	-0.25266	3.31686	4.28216	RYR3
MN_Chat	26wk	DOWN	GO_Biological_Process_2025	Regulation of Voltage-Gated Calcium Channel Activity (GO:1901385)	2025-01-14	0.274988	0.558907	-0.25266	3.31686	4.28216	CACNB4
MN_Chat	26wk	DOWN	GO_Biological_Process_2025	Response to Tumor Necrosis Factor (GO:0034612)	1980-03-01	0.272971	0.558907	-0.25266	1.68189	2.18375	AFF3;TNFRSF21;GSDME
MN_Chat	26wk	DOWN	GO_Biological_Process_2025	Regulation of Integrin Activation (GO:0033623)	2025-01-14	0.274988	0.558907	-0.25266	3.31686	4.28216	JAM3
MN_Chat	26wk	DOWN	GO_Biological_Process_2025	Negative Regulation of Protein Modification Process (GO:0031400)	1944-02-01	0.263768	0.558907	-0.25266	2.05478	2.73838	PRR5L;PTPN13
MN_Chat	26wk	DOWN	GO_Biological_Process_2025	Negative Regulation of BMP Signaling Pathway (GO:0030514)	1945-02-01	0.272224	0.558907	-0.25266	2.00689	2.61123	VWC2L;CRIM1
MN_Chat	26wk	DOWN	GO_Biological_Process_2025	Collagen Fibril Organization (GO:0030199)	1945-02-01	0.272224	0.558907	-0.25266	2.00689	2.61123	ADAMTS3;P4HA1
MN_Chat	26wk	DOWN	GO_Biological_Process_2025	Response to Amyloid-Beta (GO:1904645)	1945-02-01	0.272224	0.558907	-0.25266	2.00689	2.61123	GRIN2A;CACNA1A
MN_Chat	26wk	DOWN	GO_Biological_Process_2025	Positive Regulation of Cell Projection Organization (GO:0031346)	4/115	0.26503	0.558907	-0.25266	1.55636	2.0667	TENM3;LRRC7;NTRK3;ROBO1
MN_Chat	26wk	DOWN	GO_Biological_Process_2025	Positive Regulation of Cell Cycle G1/S Phase Transition (GO:1902808)	1944-02-01	0.263768	0.558907	-0.25266	2.05478	2.73838	RDX;CDC73
MN_Chat	26wk	DOWN	GO_Biological_Process_2025	Response to Chemokine (GO:1990868)	2025-01-14	0.274988	0.558907	-0.25266	3.31686	4.28216	STK39
MN_Chat	26wk	DOWN	GO_Biological_Process_2025	Regulation of Calcium-Mediated Signaling (GO:0050848)	1946-02-01	0.280677	0.564776	-0.248124	1.96118	2.49178	PTPRJ;PRKCA
MN_Chat	26wk	DOWN	GO_Biological_Process_2025	Positive Regulation of Epithelial Cell Proliferation (GO:0050679)	4/118	0.280141	0.564776	-0.248124	1.51517	1.92799	SEMA5A;NRP2;PRKCA;FGF13
MN_Chat	26wk	DOWN	GO_Biological_Process_2025	- Reg of Phosphatidylinositol 3-Kinase/Prot Kinase B Signal Transduction (GO:0051898)	1946-02-01	0.280677	0.564776	-0.248124	1.96118	2.49178	PHLPP1;PTPRJ
MN_Chat	26wk	DOWN	GO_Biological_Process_2025	Regulation of Cell-Cell Adhesion (GO:0022407)	1946-02-01	0.280677	0.564776	-0.248124	1.96118	2.49178	TENM3;EFNA5
MN_Chat	26wk	DOWN	GO_Biological_Process_2025	Peptidyl-Tyrosine Modification (GO:0018212)	1946-02-01	0.280677	0.564776	-0.248124	1.96118	2.49178	FER;ABL2
MN_Chat	26wk	DOWN	GO_Biological_Process_2025	Regulation of Osteoclast Differentiation (GO:0045670)	1946-02-01	0.280677	0.564776	-0.248124	1.96118	2.49178	PPP3CA;UBASH3B
MN_Chat	26wk	DOWN	GO_Biological_Process_2025	Positive Regulation of Organelle Organization (GO:0010638)	1981-03-01	0.279147	0.564776	-0.248124	1.66024	2.1185	STX18;LNPK;MCU
MN_Chat	26wk	DOWN	GO_Biological_Process_2025	Regulation of Cytokinesis (GO:0032465)	1981-03-01	0.279147	0.564776	-0.248124	1.66024	2.1185	CSPP1;PRKCE;PKP4
MN_Chat	26wk	DOWN	GO_Biological_Process_2025	Homotypic Cell-Cell Adhesion (GO:0034109)	1946-02-01	0.280677	0.564776	-0.248124	1.96118	2.49178	UBASH3B;MEGF11
MN_Chat	26wk	DOWN	GO_Biological_Process_2025	Dendritic Spine Morphogenesis (GO:0060997)	2025-01-15	0.291458	0.566528	-0.246779	3.07979	3.79695	EPHB1
MN_Chat	26wk	DOWN	GO_Biological_Process_2025	Protein Tetramerization (GO:0051262)	1983-03-01	0.291536	0.566528	-0.246779	1.61857	1.99504	TRPM2;GLS2;RYR3
MN_Chat	26wk	DOWN	GO_Biological_Process_2025	Regulation of Cell Fate Specification (GO:0042659)	2025-01-15	0.291458	0.566528	-0.246779	3.07979	3.79695	FGF13
MN_Chat	26wk	DOWN	GO_Biological_Process_2025	Positive Regulation of Secretion (GO:0051047)	2025-01-15	0.291458	0.566528	-0.246779	3.07979	3.79695	PPP3CA
MN_Chat	26wk	DOWN	GO_Biological_Process_2025	Positive Regulation of Regulated Secretory Pathway (GO:1903307)	2025-01-15	0.291458	0.566528	-0.246779	3.07979	3.79695	NLGN1
MN_Chat	26wk	DOWN	GO_Biological_Process_2025	Nucleotide-Binding Domain, Leucine Rich Repeat Containing Receptor Signaling Pathway (GO:0035872)	2025-01-15	0.291458	0.566528	-0.246779	3.07979	3.79695	MAP2K6
MN_Chat	26wk	DOWN	GO_Biological_Process_2025	Negative Regulation of Macrophage Activation (GO:0043031)	2025-01-15	0.291458	0.566528	-0.246779	3.07979	3.79695	LRFN5
MN_Chat	26wk	DOWN	GO_Biological_Process_2025	Negative Regulation of Immune Effector Process (GO:0002698)	2025-01-15	0.291458	0.566528	-0.246779	3.07979	3.79695	FER
MN_Chat	26wk	DOWN	GO_Biological_Process_2025	Negative Regulation of Cyclin-Dependent Protein Kinase Activity (GO:1904030)	2025-01-15	0.291458	0.566528	-0.246779	3.07979	3.79695	LATS1
MN_Chat	26wk	DOWN	GO_Biological_Process_2025	Lipoprotein Localization (GO:0044872)	2025-01-15	0.291458	0.566528	-0.246779	3.07979	3.79695	PRKCB
MN_Chat	26wk	DOWN	GO_Biological_Process_2025	Ganglioside Biosynthetic Process (GO:0001574)	2025-01-15	0.291458	0.566528	-0.246779	3.07979	3.79695	ST6GALNAC3
MN_Chat	26wk	DOWN	GO_Biological_Process_2025	Sympathetic Nervous System Development (GO:0048485)	2025-01-15	0.291458	0.566528	-0.246779	3.07979	3.79695	NRP2
MN_Chat	26wk	DOWN	GO_Biological_Process_2025	Regulation of Golgi Organization (GO:1903358)	2025-01-15	0.291458	0.566528	-0.246779	3.07979	3.79695	STX18
MN_Chat	26wk	DOWN	GO_Biological_Process_2025	Chromosome Organization (GO:0051276)	1947-02-01	0.289121	0.566528	-0.246779	1.9175	2.37945	LATS1;LDB2
MN_Chat	26wk	DOWN	GO_Biological_Process_2025	Stem Cell Development (GO:0048864)	2025-01-15	0.291458	0.566528	-0.246779	3.07979	3.79695	CDH2
MN_Chat	26wk	DOWN	GO_Biological_Process_2025	Regulation of T Cell Differentiation (GO:0045580)	1947-02-01	0.289121	0.566528	-0.246779	1.9175	2.37945	ARID1B;SMARCA2
MN_Chat	26wk	DOWN	GO_Biological_Process_2025	Organelle Organization (GO:0006996)	12/437	0.29134	0.566528	-0.246779	1.22146	1.50639	SEC61A1;RAB30;STRIP2;JAGN1;FMNL2;DPYSL2;TANGO2;VPS13B;RICTOR;PHIP;WDPCP;LNPK
MN_Chat	26wk	DOWN	GO_Biological_Process_2025	Regulation of Interleukin-13 Production (GO:0032656)	2025-01-15	0.291458	0.566528	-0.246779	3.07979	3.79695	TNFRSF21
MN_Chat	26wk	DOWN	GO_Biological_Process_2025	T Cell Proliferation (GO:0042098)	2025-01-15	0.291458	0.566528	-0.246779	3.07979	3.79695	CADM1
MN_Chat	26wk	DOWN	GO_Biological_Process_2025	Regulation of Transforming Growth Factor Beta Receptor Signaling Pathway (GO:0017015)	4/120	0.290288	0.566528	-0.246779	1.48889	1.84158	LATS1;ZEB2;MECOM;SINHCAF
MN_Chat	26wk	DOWN	GO_Biological_Process_2025	Aorta Development (GO:0035904)	2025-01-15	0.291458	0.566528	-0.246779	3.07979	3.79695	ROBO1
MN_Chat	26wk	DOWN	GO_Biological_Process_2025	Cardiac Myofibril Assembly (GO:0055003)	2025-01-15	0.291458	0.566528	-0.246779	3.07979	3.79695	NEBL
MN_Chat	26wk	DOWN	GO_Biological_Process_2025	Renal Water Homeostasis (GO:0003091)	2025-01-15	0.291458	0.566528	-0.246779	3.07979	3.79695	PRKCA
MN_Chat	26wk	DOWN	GO_Biological_Process_2025	Dendritic Cell Chemotaxis (GO:0002407)	2025-01-15	0.291458	0.566528	-0.246779	3.07979	3.79695	TRPM2
MN_Chat	26wk	DOWN	GO_Biological_Process_2025	Amyloid-Beta Metabolic Process (GO:0050435)	2025-01-15	0.291458	0.566528	-0.246779	3.07979	3.79695	IDE
MN_Chat	26wk	DOWN	GO_Biological_Process_2025	Positive Regulation of miRNA Transcription (GO:1902895)	1947-02-01	0.289121	0.566528	-0.246779	1.9175	2.37945	POU2F1;FGF13
MN_Chat	26wk	DOWN	GO_Biological_Process_2025	Retrograde Vesicle-Mediated Transport, Golgi to Endoplasmic Reticulum (GO:0006890)	1947-02-01	0.289121	0.566528	-0.246779	1.9175	2.37945	NBAS;STX18
MN_Chat	26wk	DOWN	GO_Biological_Process_2025	Cellular Response to Amino Acid Starvation (GO:0034198)	1947-02-01	0.289121	0.566528	-0.246779	1.9175	2.37945	PRKCH;MAP3K5
MN_Chat	26wk	DOWN	GO_Biological_Process_2025	Regulation of mRNA Catabolic Process (GO:0061013)	1947-02-01	0.289121	0.566528	-0.246779	1.9175	2.37945	PRR5L;PRKCA
MN_Chat	26wk	DOWN	GO_Biological_Process_2025	Endomembrane System Organization (GO:0010256)	6/196	0.286841	0.566528	-0.246779	1.36438	1.70387	SEC61A1;RAB30;JAGN1;TANGO2;VPS13B;LNPK
MN_Chat	26wk	DOWN	GO_Biological_Process_2025	Positive Regulation of Cell Cycle Process (GO:0090068)	4/119	0.285208	0.566528	-0.246779	1.50191	1.88421	CSPP1;PRKCE;PHIP;PKP4
MN_Chat	26wk	DOWN	GO_Biological_Process_2025	Cellular Response to Lipid (GO:0071396)	7/234	0.282796	0.566528	-0.246779	1.33275	1.6833	BRINP1;CREB1;IRS1;NRIP1;PDE4B;ABL2;CDC73
MN_Chat	26wk	DOWN	GO_Biological_Process_2025	Negative Regulation of Signal Transduction (GO:0009968)	8/277	0.294584	0.571228	-0.24319	1.28541	1.57102	SOCS2;UBASH3B;RPS6KB1;PRKCB;IRS1;PTPRJ;FGF13;VGLL4
MN_Chat	26wk	DOWN	GO_Biological_Process_2025	Cellular Component Assembly (GO:0022607)	8/277	0.294584	0.571228	-0.24319	1.28541	1.57102	PTPRD;NLGN1;VPS13B;APBA1;MYO9A;KPNA3;NAPG;PLS1
MN_Chat	26wk	DOWN	GO_Biological_Process_2025	Enzyme-Linked Receptor Protein Signaling Pathway (GO:0007167)	4/121	0.295381	0.572163	-0.24248	1.47609	1.80007	PTPRD;TRIO;NTRK3;MPZL1
MN_Chat	26wk	DOWN	GO_Biological_Process_2025	Protein O-linked Mannosylation (GO:0035269)	2025-01-16	0.307554	0.573111	-0.241761	2.87432	3.38913	TMTC2
MN_Chat	26wk	DOWN	GO_Biological_Process_2025	Membrane Repolarization During Cardiac Muscle Cell Action Potential (GO:0086013)	2025-01-16	0.307554	0.573111	-0.241761	2.87432	3.38913	KCNN2
MN_Chat	26wk	DOWN	GO_Biological_Process_2025	Positive Regulation of Positive Chemotaxis (GO:0050927)	2025-01-16	0.307554	0.573111	-0.241761	2.87432	3.38913	NTRK3
MN_Chat	26wk	DOWN	GO_Biological_Process_2025	Negative Regulation of Interleukin-10 Production (GO:0032693)	2025-01-16	0.307554	0.573111	-0.241761	2.87432	3.38913	TNFRSF21
MN_Chat	26wk	DOWN	GO_Biological_Process_2025	Regulation of DNA Damage Checkpoint (GO:2000001)	2025-01-16	0.307554	0.573111	-0.241761	2.87432	3.38913	BRD4
MN_Chat	26wk	DOWN	GO_Biological_Process_2025	Regulation of B Cell Receptor Signaling Pathway (GO:0050855)	2025-01-16	0.307554	0.573111	-0.241761	2.87432	3.38913	PRKCH
MN_Chat	26wk	DOWN	GO_Biological_Process_2025	Protein Localization to Cell-Cell Junction (GO:0150105)	2025-01-16	0.307554	0.573111	-0.241761	2.87432	3.38913	SCRIB
MN_Chat	26wk	DOWN	GO_Biological_Process_2025	Protein Alkylation (GO:0008213)	2025-01-16	0.307554	0.573111	-0.241761	2.87432	3.38913	PRMT8
MN_Chat	26wk	DOWN	GO_Biological_Process_2025	Positive Regulation of Lymphocyte Chemotaxis (GO:0140131)	2025-01-16	0.307554	0.573111	-0.241761	2.87432	3.38913	STK39
MN_Chat	26wk	DOWN	GO_Biological_Process_2025	Positive Regulation of Superoxide Anion Generation (GO:0032930)	2025-01-16	0.307554	0.573111	-0.241761	2.87432	3.38913	PRKCE
MN_Chat	26wk	DOWN	GO_Biological_Process_2025	Reg of Blood Vessel Endothelial Cell Proliferation Inv in Sprouting Angiogenesis (GO:1903587)	2025-01-16	0.307554	0.573111	-0.241761	2.87432	3.38913	FGF13
MN_Chat	26wk	DOWN	GO_Biological_Process_2025	+ Reg of Myeloid Leukocyte Cytokine Production Inv in Imm Resp (GO:0061081)	2025-01-16	0.307554	0.573111	-0.241761	2.87432	3.38913	SEMA7A
MN_Chat	26wk	DOWN	GO_Biological_Process_2025	Positive Regulation of Keratinocyte Differentiation (GO:0045618)	2025-01-16	0.307554	0.573111	-0.241761	2.87432	3.38913	PRKCH
MN_Chat	26wk	DOWN	GO_Biological_Process_2025	Positive Regulation of Dendrite Extension (GO:1903861)	2025-01-16	0.307554	0.573111	-0.241761	2.87432	3.38913	RIMS2
MN_Chat	26wk	DOWN	GO_Biological_Process_2025	Peptide Catabolic Process (GO:0043171)	2025-01-16	0.307554	0.573111	-0.241761	2.87432	3.38913	IDE
MN_Chat	26wk	DOWN	GO_Biological_Process_2025	Neurotrophin Signaling Pathway (GO:0038179)	2025-01-16	0.307554	0.573111	-0.241761	2.87432	3.38913	DOCK3
MN_Chat	26wk	DOWN	GO_Biological_Process_2025	Intracellular Sterol Transport (GO:0032366)	2025-01-16	0.307554	0.573111	-0.241761	2.87432	3.38913	RELCH
MN_Chat	26wk	DOWN	GO_Biological_Process_2025	Negative Regulation of Platelet Activation (GO:0010544)	2025-01-16	0.307554	0.573111	-0.241761	2.87432	3.38913	PRKG1
MN_Chat	26wk	DOWN	GO_Biological_Process_2025	Regulation of Adenylate Cyclase Activity (GO:0045761)	2025-01-16	0.307554	0.573111	-0.241761	2.87432	3.38913	GABBR2
MN_Chat	26wk	DOWN	GO_Biological_Process_2025	Positive Regulation of Endocytosis (GO:0045807)	1985-03-01	0.303961	0.573111	-0.241761	1.57893	1.88028	NLGN1;PTPRJ;PRKCA
MN_Chat	26wk	DOWN	GO_Biological_Process_2025	- Reg of Transmembrane Receptor Prot Serine/Threonine Kinase Sgnlng Pway (GO:0090101)	4/122	0.300485	0.573111	-0.241761	1.4635	1.75965	MECOM;CRIM1;VWC2L;SINHCAF
MN_Chat	26wk	DOWN	GO_Biological_Process_2025	Regulation of Superoxide Anion Generation (GO:0032928)	2025-01-16	0.307554	0.573111	-0.241761	2.87432	3.38913	PRKCE
MN_Chat	26wk	DOWN	GO_Biological_Process_2025	Membrane Lipid Biosynthetic Process (GO:0046467)	1948-02-01	0.297554	0.573111	-0.241761	1.87572	2.27367	CERS6;HACD4
MN_Chat	26wk	DOWN	GO_Biological_Process_2025	Glycolipid Metabolic Process (GO:0006664)	2025-01-16	0.307554	0.573111	-0.241761	2.87432	3.38913	ST6GALNAC3
MN_Chat	26wk	DOWN	GO_Biological_Process_2025	Establishment of Protein Localization to Endoplasmic Reticulum (GO:0072599)	2025-01-16	0.307554	0.573111	-0.241761	2.87432	3.38913	SEC61A1
MN_Chat	26wk	DOWN	GO_Biological_Process_2025	Synaptic Vesicle Transport Along Microtubule (GO:0099517)	2025-01-16	0.307554	0.573111	-0.241761	2.87432	3.38913	KIF1B
MN_Chat	26wk	DOWN	GO_Biological_Process_2025	Spermatid Nucleus Differentiation (GO:0007289)	2025-01-16	0.307554	0.573111	-0.241761	2.87432	3.38913	PSME4
MN_Chat	26wk	DOWN	GO_Biological_Process_2025	Retrograde Axonal Transport (GO:0008090)	2025-01-16	0.307554	0.573111	-0.241761	2.87432	3.38913	KIF1B
MN_Chat	26wk	DOWN	GO_Biological_Process_2025	Cellular Response to Laminar Fluid Shear Stress (GO:0071499)	2025-01-16	0.307554	0.573111	-0.241761	2.87432	3.38913	PRKCA
MN_Chat	26wk	DOWN	GO_Biological_Process_2025	Anterograde Synaptic Vesicle Transport (GO:0048490)	2025-01-16	0.307554	0.573111	-0.241761	2.87432	3.38913	KIF1B
MN_Chat	26wk	DOWN	GO_Biological_Process_2025	Regulation of Osteoblast Proliferation (GO:0033688)	2025-01-16	0.307554	0.573111	-0.241761	2.87432	3.38913	PPP3CA
MN_Chat	26wk	DOWN	GO_Biological_Process_2025	Regulation of Multicellular Organism Growth (GO:0040014)	2025-01-16	0.307554	0.573111	-0.241761	2.87432	3.38913	MBD5
MN_Chat	26wk	DOWN	GO_Biological_Process_2025	Regulation of Macrophage Differentiation (GO:0045649)	2025-01-16	0.307554	0.573111	-0.241761	2.87432	3.38913	PRKCA
MN_Chat	26wk	DOWN	GO_Biological_Process_2025	Golgi to Vacuole Transport (GO:0006896)	2025-01-16	0.307554	0.573111	-0.241761	2.87432	3.38913	VTI1A
MN_Chat	26wk	DOWN	GO_Biological_Process_2025	RNA 3'-End Processing (GO:0031123)	1949-02-01	0.305971	0.573111	-0.241761	1.83572	2.17397	INTS6;INTS6L
MN_Chat	26wk	DOWN	GO_Biological_Process_2025	Actomyosin Structure Organization (GO:0031032)	1985-03-01	0.303961	0.573111	-0.241761	1.57893	1.88028	EPB41L3;PHACTR1;SORBS1
MN_Chat	26wk	DOWN	GO_Biological_Process_2025	Lipopolysaccharide-Mediated Signaling Pathway (GO:0031663)	2025-01-16	0.307554	0.573111	-0.241761	2.87432	3.38913	PRKCE
MN_Chat	26wk	DOWN	GO_Biological_Process_2025	Positive Regulation of MAPK Cascade (GO:0043410)	10/362	0.308583	0.574439	-0.240756	1.22812	1.44398	SEMA7A;SLCO3A1;NTRK3;STK39;PRKCA;PTPRJ;FGF13;GSDME;ROBO1;MAP3K5
MN_Chat	26wk	DOWN	GO_Biological_Process_2025	Regulation of Organelle Assembly (GO:1902115)	1986-03-01	0.310184	0.576827	-0.238954	1.55983	1.82592	STX18;RDX;WDPCP
MN_Chat	26wk	DOWN	GO_Biological_Process_2025	Positive Regulation of Cholesterol Metabolic Process (GO:0090205)	2025-01-17	0.323285	0.578661	-0.237576	2.69454	3.04273	PRKCA
MN_Chat	26wk	DOWN	GO_Biological_Process_2025	Polyol Metabolic Process (GO:0019751)	2025-01-17	0.323285	0.578661	-0.237576	2.69454	3.04273	INPP4B
MN_Chat	26wk	DOWN	GO_Biological_Process_2025	Positive Regulation of Cardiac Muscle Tissue Growth (GO:0055023)	2025-01-17	0.323285	0.578661	-0.237576	2.69454	3.04273	FGF13
MN_Chat	26wk	DOWN	GO_Biological_Process_2025	Ionotropic Glutamate Receptor Signaling Pathway (GO:0035235)	2025-01-17	0.323285	0.578661	-0.237576	2.69454	3.04273	GRIN2A
MN_Chat	26wk	DOWN	GO_Biological_Process_2025	Regulation of D-glucose Transmembrane Transport (GO:0010827)	2025-01-17	0.323285	0.578661	-0.237576	2.69454	3.04273	PRKCB
MN_Chat	26wk	DOWN	GO_Biological_Process_2025	Positive Regulation of Smooth Muscle Cell Migration (GO:0014911)	2025-01-17	0.323285	0.578661	-0.237576	2.69454	3.04273	DOCK4
MN_Chat	26wk	DOWN	GO_Biological_Process_2025	Positive Regulation of Cell Migration Involved in Sprouting Angiogenesis (GO:0090050)	2025-01-17	0.323285	0.578661	-0.237576	2.69454	3.04273	FGF13
MN_Chat	26wk	DOWN	GO_Biological_Process_2025	Neuron Projection Organization (GO:0106027)	2025-01-17	0.323285	0.578661	-0.237576	2.69454	3.04273	PLS1
MN_Chat	26wk	DOWN	GO_Biological_Process_2025	Organophosphate Catabolic Process (GO:0046434)	2025-01-17	0.323285	0.578661	-0.237576	2.69454	3.04273	ENPP2
MN_Chat	26wk	DOWN	GO_Biological_Process_2025	Protein Mannosylation (GO:0035268)	2025-01-17	0.323285	0.578661	-0.237576	2.69454	3.04273	TMTC2
MN_Chat	26wk	DOWN	GO_Biological_Process_2025	Neural Tube Development (GO:0021915)	2025-01-17	0.323285	0.578661	-0.237576	2.69454	3.04273	WDPCP
MN_Chat	26wk	DOWN	GO_Biological_Process_2025	Negative Regulation of Receptor Signaling Pathway via STAT (GO:1904893)	2025-01-17	0.323285	0.578661	-0.237576	2.69454	3.04273	SOCS2
MN_Chat	26wk	DOWN	GO_Biological_Process_2025	Negative Regulation of Receptor Signaling Pathway via JAK-STAT (GO:0046426)	2025-01-17	0.323285	0.578661	-0.237576	2.69454	3.04273	SOCS2
MN_Chat	26wk	DOWN	GO_Biological_Process_2025	Negative Regulation of Ion Transmembrane Transporter Activity (GO:0032413)	2025-01-17	0.323285	0.578661	-0.237576	2.69454	3.04273	STK39
MN_Chat	26wk	DOWN	GO_Biological_Process_2025	Negative Regulation of Fibroblast Proliferation (GO:0048147)	2025-01-17	0.323285	0.578661	-0.237576	2.69454	3.04273	CDC73
MN_Chat	26wk	DOWN	GO_Biological_Process_2025	Myoblast Fusion (GO:0007520)	2025-01-17	0.323285	0.578661	-0.237576	2.69454	3.04273	ADGRB3
MN_Chat	26wk	DOWN	GO_Biological_Process_2025	Membrane Lipid Catabolic Process (GO:0046466)	2025-01-17	0.323285	0.578661	-0.237576	2.69454	3.04273	ENPP2
MN_Chat	26wk	DOWN	GO_Biological_Process_2025	Epithelial Cell Migration (GO:0010631)	2025-01-17	0.323285	0.578661	-0.237576	2.69454	3.04273	ZEB2
MN_Chat	26wk	DOWN	GO_Biological_Process_2025	Intracellular Sodium Ion Homeostasis (GO:0006883)	2025-01-17	0.323285	0.578661	-0.237576	2.69454	3.04273	SLC8A1
MN_Chat	26wk	DOWN	GO_Biological_Process_2025	Negative Regulation of GTPase Activity (GO:0034260)	2025-01-17	0.323285	0.578661	-0.237576	2.69454	3.04273	RDX
MN_Chat	26wk	DOWN	GO_Biological_Process_2025	Gliogenesis (GO:0042063)	2025-01-17	0.323285	0.578661	-0.237576	2.69454	3.04273	CDH2
MN_Chat	26wk	DOWN	GO_Biological_Process_2025	Regulation of Type II Interferon Production (GO:0032649)	1988-03-01	0.322638	0.578661	-0.237576	1.52297	1.72282	PDE4D;PDE4B;SCRIB
MN_Chat	26wk	DOWN	GO_Biological_Process_2025	Chromatin Organization (GO:0006325)	9/323	0.313291	0.578661	-0.237576	1.23873	1.4377	PRMT8;CFDP1;MECOM;PSME4;DPF3;SMARCA2;ARID1B;BRD4;ATAD2B
MN_Chat	26wk	DOWN	GO_Biological_Process_2025	Transcription Initiation-Coupled Chromatin Remodeling (GO:0045815)	1951-02-01	0.322744	0.578661	-0.237576	1.76061	1.99107	ARID1B;ATAD2B
MN_Chat	26wk	DOWN	GO_Biological_Process_2025	Regulation of Dendrite Extension (GO:1903859)	2025-01-17	0.323285	0.578661	-0.237576	2.69454	3.04273	RIMS2
MN_Chat	26wk	DOWN	GO_Biological_Process_2025	DNA Biosynthetic Process (GO:0071897)	2025-01-17	0.323285	0.578661	-0.237576	2.69454	3.04273	POLA1
MN_Chat	26wk	DOWN	GO_Biological_Process_2025	Calcineurin-Mediated Signaling (GO:0097720)	2025-01-17	0.323285	0.578661	-0.237576	2.69454	3.04273	PPP3CA
MN_Chat	26wk	DOWN	GO_Biological_Process_2025	Regulation of Receptor Recycling (GO:0001919)	2025-01-17	0.323285	0.578661	-0.237576	2.69454	3.04273	SCRIB
MN_Chat	26wk	DOWN	GO_Biological_Process_2025	Response to Ethanol (GO:0045471)	2025-01-17	0.323285	0.578661	-0.237576	2.69454	3.04273	GRIN2A
MN_Chat	26wk	DOWN	GO_Biological_Process_2025	Cortical Actin Cytoskeleton Organization (GO:0030866)	2025-01-17	0.323285	0.578661	-0.237576	2.69454	3.04273	FMNL2
MN_Chat	26wk	DOWN	GO_Biological_Process_2025	Regulation of Epidermal Growth Factor Receptor Signaling Pathway (GO:0042058)	1951-02-01	0.322744	0.578661	-0.237576	1.76061	1.99107	FER;PTPRJ
MN_Chat	26wk	DOWN	GO_Biological_Process_2025	Regulation of Cell Motility (GO:2000145)	4/126	0.320993	0.578661	-0.237576	1.41523	1.60817	ENPP2;ABL2;LDB2;FGF13
MN_Chat	26wk	DOWN	GO_Biological_Process_2025	Positive Regulation of Developmental Growth (GO:0048639)	1950-02-01	0.314369	0.578661	-0.237576	1.79738	2.07991	RIMS2;SEMA7A
MN_Chat	26wk	DOWN	GO_Biological_Process_2025	Positive Regulation of Blood Vessel Endothelial Cell Migration (GO:0043536)	1950-02-01	0.314369	0.578661	-0.237576	1.79738	2.07991	PRKCA;FGF13
MN_Chat	26wk	DOWN	GO_Biological_Process_2025	Positive Regulation of Angiogenesis (GO:0045766)	4/126	0.320993	0.578661	-0.237576	1.41523	1.60817	SEMA5A;PRKCB;PRKCA;FGF13
MN_Chat	26wk	DOWN	GO_Biological_Process_2025	Negative Regulation of Phosphorylation (GO:0042326)	1950-02-01	0.314369	0.578661	-0.237576	1.79738	2.07991	PRR5L;PTPN13
MN_Chat	26wk	DOWN	GO_Biological_Process_2025	Regulation of Endothelial Cell Migration (GO:0010594)	1988-03-01	0.322638	0.578661	-0.237576	1.52297	1.72282	NRP2;PRKCA;FGF13
MN_Chat	26wk	DOWN	GO_Biological_Process_2025	Regulation of Mitotic Cell Cycle Phase Transition (GO:1901990)	1988-03-01	0.322638	0.578661	-0.237576	1.52297	1.72282	DPF3;ARID1B;SMARCA2
MN_Chat	26wk	DOWN	GO_Biological_Process_2025	Protein Localization to Nucleus (GO:0034504)	4/127	0.326138	0.583193	-0.234188	1.40365	1.5727	IPO11;DCLK2;KPNA3;DCLK1
MN_Chat	26wk	DOWN	GO_Biological_Process_2025	Neural Crest Cell Differentiation (GO:0014033)	2025-01-18	0.338659	0.583366	-0.234059	2.5359	2.74578	CDH2
MN_Chat	26wk	DOWN	GO_Biological_Process_2025	Regulation of Release of Sequestered Calcium Ion Into Cytosol (GO:0051279)	1953-02-01	0.339413	0.583366	-0.234059	1.69139	1.82761	UBASH3B;PDE4D
MN_Chat	26wk	DOWN	GO_Biological_Process_2025	Regulation of Calcium Ion Transmembrane Transporter Activity (GO:1901019)	2025-01-18	0.338659	0.583366	-0.234059	2.5359	2.74578	CACNB4
MN_Chat	26wk	DOWN	GO_Biological_Process_2025	Regulation of Cellular Respiration (GO:0043457)	2025-01-18	0.338659	0.583366	-0.234059	2.5359	2.74578	IDE
MN_Chat	26wk	DOWN	GO_Biological_Process_2025	Positive Regulation of Glucose Metabolic Process (GO:0010907)	2025-01-18	0.338659	0.583366	-0.234059	2.5359	2.74578	IRS1
MN_Chat	26wk	DOWN	GO_Biological_Process_2025	Ceramide Metabolic Process (GO:0006672)	1953-02-01	0.339413	0.583366	-0.234059	1.69139	1.82761	CERS6;ST6GALNAC3
MN_Chat	26wk	DOWN	GO_Biological_Process_2025	Positive Regulation of miRNA Metabolic Process (GO:2000630)	1953-02-01	0.339413	0.583366	-0.234059	1.69139	1.82761	POU2F1;FGF13
MN_Chat	26wk	DOWN	GO_Biological_Process_2025	Positive Regulation of Lymphocyte Migration (GO:2000403)	2025-01-18	0.338659	0.583366	-0.234059	2.5359	2.74578	ABL2
MN_Chat	26wk	DOWN	GO_Biological_Process_2025	Negative Regulation of Insulin Secretion (GO:0046676)	2025-01-18	0.338659	0.583366	-0.234059	2.5359	2.74578	IRS1
MN_Chat	26wk	DOWN	GO_Biological_Process_2025	Positive Regulation of Muscle Hypertrophy (GO:0014742)	2025-01-18	0.338659	0.583366	-0.234059	2.5359	2.74578	PRKCA
MN_Chat	26wk	DOWN	GO_Biological_Process_2025	Nuclear Chromosome Segregation (GO:0098813)	2025-01-18	0.338659	0.583366	-0.234059	2.5359	2.74578	LATS1
MN_Chat	26wk	DOWN	GO_Biological_Process_2025	Negative Regulation of Translational Initiation (GO:0045947)	2025-01-18	0.338659	0.583366	-0.234059	2.5359	2.74578	SCRIB
MN_Chat	26wk	DOWN	GO_Biological_Process_2025	Positive Regulation of Focal Adhesion Assembly (GO:0051894)	2025-01-18	0.338659	0.583366	-0.234059	2.5359	2.74578	PTPRJ
MN_Chat	26wk	DOWN	GO_Biological_Process_2025	Positive Regulation of Fatty Acid Metabolic Process (GO:0045923)	2025-01-18	0.338659	0.583366	-0.234059	2.5359	2.74578	LPGAT1
MN_Chat	26wk	DOWN	GO_Biological_Process_2025	Positive Regulation of Antigen Receptor-Mediated Signaling Pathway (GO:0050857)	2025-01-18	0.338659	0.583366	-0.234059	2.5359	2.74578	PRKCH
MN_Chat	26wk	DOWN	GO_Biological_Process_2025	Positive Regulation of Amyloid-Beta Formation (GO:1902004)	2025-01-18	0.338659	0.583366	-0.234059	2.5359	2.74578	LRRTM3
MN_Chat	26wk	DOWN	GO_Biological_Process_2025	Nucleotide Biosynthetic Process (GO:0009165)	2025-01-18	0.338659	0.583366	-0.234059	2.5359	2.74578	NMNAT2
MN_Chat	26wk	DOWN	GO_Biological_Process_2025	Nucleoside Phosphate Catabolic Process (GO:1901292)	2025-01-18	0.338659	0.583366	-0.234059	2.5359	2.74578	ENTPD3
MN_Chat	26wk	DOWN	GO_Biological_Process_2025	Neuron Maturation (GO:0042551)	2025-01-18	0.338659	0.583366	-0.234059	2.5359	2.74578	ADGRB3
MN_Chat	26wk	DOWN	GO_Biological_Process_2025	Establishment of Epithelial Cell Polarity (GO:0090162)	2025-01-18	0.338659	0.583366	-0.234059	2.5359	2.74578	MYO9A
MN_Chat	26wk	DOWN	GO_Biological_Process_2025	Regulation of Protein Catabolic Process (GO:0042176)	4/129	0.336443	0.583366	-0.234059	1.38105	1.50442	RDX;PRKCA;IDE;VGLL4
MN_Chat	26wk	DOWN	GO_Biological_Process_2025	Positive Regulation of Sprouting Angiogenesis (GO:1903672)	2025-01-18	0.338659	0.583366	-0.234059	2.5359	2.74578	FGF13
MN_Chat	26wk	DOWN	GO_Biological_Process_2025	Ureteric Bud Morphogenesis (GO:0060675)	2025-01-18	0.338659	0.583366	-0.234059	2.5359	2.74578	FGF13
MN_Chat	26wk	DOWN	GO_Biological_Process_2025	Regulation of Oxidoreductase Activity (GO:0051341)	2025-01-18	0.338659	0.583366	-0.234059	2.5359	2.74578	ABL2
MN_Chat	26wk	DOWN	GO_Biological_Process_2025	Golgi Organization (GO:0007030)	4/128	0.331288	0.583366	-0.234059	1.39226	1.53812	RAB30;TANGO2;VTI1A;VPS13B
MN_Chat	26wk	DOWN	GO_Biological_Process_2025	Regulation of Oligodendrocyte Differentiation (GO:0048713)	2025-01-18	0.338659	0.583366	-0.234059	2.5359	2.74578	TNFRSF21
MN_Chat	26wk	DOWN	GO_Biological_Process_2025	Endoplasmic Reticulum Tubular Network Organization (GO:0071786)	2025-01-18	0.338659	0.583366	-0.234059	2.5359	2.74578	LNPK
MN_Chat	26wk	DOWN	GO_Biological_Process_2025	Embryonic Digit Morphogenesis (GO:0042733)	2025-01-18	0.338659	0.583366	-0.234059	2.5359	2.74578	WDPCP
MN_Chat	26wk	DOWN	GO_Biological_Process_2025	Embryo Development Ending in Birth or Egg Hatching (GO:0009792)	2025-01-18	0.338659	0.583366	-0.234059	2.5359	2.74578	RICTOR
MN_Chat	26wk	DOWN	GO_Biological_Process_2025	Response to Axon Injury (GO:0048678)	2025-01-18	0.338659	0.583366	-0.234059	2.5359	2.74578	FLRT3
MN_Chat	26wk	DOWN	GO_Biological_Process_2025	Regulation of Vascular Endothelial Cell Proliferation (GO:1905562)	2025-01-18	0.338659	0.583366	-0.234059	2.5359	2.74578	FGF13
MN_Chat	26wk	DOWN	GO_Biological_Process_2025	Branching Involved in Ureteric Bud Morphogenesis (GO:0001658)	2025-01-18	0.338659	0.583366	-0.234059	2.5359	2.74578	FGF13
MN_Chat	26wk	DOWN	GO_Biological_Process_2025	Dendritic Cell Migration (GO:0036336)	2025-01-18	0.338659	0.583366	-0.234059	2.5359	2.74578	TRPM2
MN_Chat	26wk	DOWN	GO_Biological_Process_2025	Glycoprotein Metabolic Process (GO:0009100)	1952-02-01	0.331093	0.583366	-0.234059	1.72531	1.90708	MGAT4A;ST6GALNAC3
MN_Chat	26wk	DOWN	GO_Biological_Process_2025	NAD Metabolic Process (GO:0019674)	2025-01-18	0.338659	0.583366	-0.234059	2.5359	2.74578	NMNAT2
MN_Chat	26wk	DOWN	GO_Biological_Process_2025	G Protein-Coupled Dopamine Receptor Signaling Pathway (GO:0007212)	2025-01-18	0.338659	0.583366	-0.234059	2.5359	2.74578	GNG2
MN_Chat	26wk	DOWN	GO_Biological_Process_2025	Regulation of Early Endosome to Late Endosome Transport (GO:2000641)	2025-01-18	0.338659	0.583366	-0.234059	2.5359	2.74578	RDX
MN_Chat	26wk	DOWN	GO_Biological_Process_2025	Positive Regulation of Canonical Wnt Signaling Pathway (GO:0090263)	1989-03-01	0.328867	0.583366	-0.234059	1.50518	1.67392	SEMA5A;ZEB2;RSPO2
MN_Chat	26wk	DOWN	GO_Biological_Process_2025	Protein Dephosphorylation (GO:0006470)	1990-03-01	0.335095	0.583366	-0.234059	1.4878	1.62668	PPP3CA;PTPRJ;PTPN13
MN_Chat	26wk	DOWN	GO_Biological_Process_2025	NLS-bearing Protein Import Into Nucleus (GO:0006607)	2025-01-18	0.338659	0.583366	-0.234059	2.5359	2.74578	KPNA3
MN_Chat	26wk	DOWN	GO_Biological_Process_2025	Cellular Response to Cytokine Stimulus (GO:0071345)	8/289	0.334822	0.583366	-0.234059	1.22975	1.34554	SOCS2;FER;IRS1;STK39;PRKCA;PTPRJ;TNFRSF21;GSDME
MN_Chat	26wk	DOWN	GO_Biological_Process_2025	Protein O-linked Glycosylation (GO:0006493)	1991-03-01	0.341319	0.584943	-0.232887	1.47082	1.58104	GALNT2;GALNT1;TMTC2
MN_Chat	26wk	DOWN	GO_Biological_Process_2025	Phosphatidylinositol Biosynthetic Process (GO:0006661)	1991-03-01	0.341319	0.584943	-0.232887	1.47082	1.58104	FIG4;INPP4B;PITPNM2
MN_Chat	26wk	DOWN	GO_Biological_Process_2025	Regulation of Double-Strand Break Repair (GO:2000779)	1991-03-01	0.341319	0.584943	-0.232887	1.47082	1.58104	DPF3;ARID1B;SMARCA2
MN_Chat	26wk	DOWN	GO_Biological_Process_2025	RNA Processing (GO:0006396)	8/291	0.341619	0.584943	-0.232887	1.22094	1.31136	NOP56;ATXN1;INTS1;PRKCA;UTP20;INTS6;VIRMA;DCAF13
MN_Chat	26wk	DOWN	GO_Biological_Process_2025	Nucleoside Phosphate Biosynthetic Process (GO:1901293)	2025-01-19	0.353685	0.590133	-0.22905	2.3949	2.48913	NMNAT2
MN_Chat	26wk	DOWN	GO_Biological_Process_2025	Positive Regulation of Neutrophil Chemotaxis (GO:0090023)	2025-01-19	0.353685	0.590133	-0.22905	2.3949	2.48913	MCU
MN_Chat	26wk	DOWN	GO_Biological_Process_2025	Positive Regulation of Mitochondrial Fission (GO:0090141)	2025-01-19	0.353685	0.590133	-0.22905	2.3949	2.48913	MCU
MN_Chat	26wk	DOWN	GO_Biological_Process_2025	Positive Regulation of Activated T Cell Proliferation (GO:0042104)	2025-01-19	0.353685	0.590133	-0.22905	2.3949	2.48913	PPP3CA
MN_Chat	26wk	DOWN	GO_Biological_Process_2025	Regulation of Rac Protein Signal Transduction (GO:0035020)	2025-01-19	0.353685	0.590133	-0.22905	2.3949	2.48913	ARHGAP24
MN_Chat	26wk	DOWN	GO_Biological_Process_2025	Pulmonary Valve Morphogenesis (GO:0003184)	2025-01-19	0.353685	0.590133	-0.22905	2.3949	2.48913	ROBO1
MN_Chat	26wk	DOWN	GO_Biological_Process_2025	Positive Regulation of Small Molecule Metabolic Process (GO:0062013)	2025-01-19	0.353685	0.590133	-0.22905	2.3949	2.48913	IRS1
MN_Chat	26wk	DOWN	GO_Biological_Process_2025	Negative Regulation of Peptide Hormone Secretion (GO:0090278)	2025-01-19	0.353685	0.590133	-0.22905	2.3949	2.48913	IRS1
MN_Chat	26wk	DOWN	GO_Biological_Process_2025	Positive Regulation of DNA Repair (GO:0045739)	1993-03-01	0.353755	0.590133	-0.22905	1.43799	1.49429	DPF3;ARID1B;SMARCA2
MN_Chat	26wk	DOWN	GO_Biological_Process_2025	Positive Regulation of Macrophage Derived Foam Cell Differentiation (GO:0010744)	2025-01-19	0.353685	0.590133	-0.22905	2.3949	2.48913	PRKCH
MN_Chat	26wk	DOWN	GO_Biological_Process_2025	Positive Regulation of Alcohol Biosynthetic Process (GO:1902932)	2025-01-19	0.353685	0.590133	-0.22905	2.3949	2.48913	PRKCA
MN_Chat	26wk	DOWN	GO_Biological_Process_2025	Positive Regulation of Calcineurin-Mediated Signaling (GO:0106058)	2025-01-19	0.353685	0.590133	-0.22905	2.3949	2.48913	PPP3CA
MN_Chat	26wk	DOWN	GO_Biological_Process_2025	Positive Regulation of calcineurin-NFAT Signaling Cascade (GO:0070886)	2025-01-19	0.353685	0.590133	-0.22905	2.3949	2.48913	PPP3CA
MN_Chat	26wk	DOWN	GO_Biological_Process_2025	Positive Regulation of Cell Cycle Phase Transition (GO:1901989)	2025-01-19	0.353685	0.590133	-0.22905	2.3949	2.48913	CDC73
MN_Chat	26wk	DOWN	GO_Biological_Process_2025	Protein Localization to Endoplasmic Reticulum (GO:0070972)	2025-01-19	0.353685	0.590133	-0.22905	2.3949	2.48913	UBAC2
MN_Chat	26wk	DOWN	GO_Biological_Process_2025	Insulin Secretion (GO:0030073)	2025-01-19	0.353685	0.590133	-0.22905	2.3949	2.48913	RIMS2
MN_Chat	26wk	DOWN	GO_Biological_Process_2025	Regulation of Osteoblast Differentiation (GO:0045667)	1992-03-01	0.34754	0.590133	-0.22905	1.45422	1.53693	PPP3CA;CRIM1;PRKCA
MN_Chat	26wk	DOWN	GO_Biological_Process_2025	Female Meiotic Nuclear Division (GO:0007143)	2025-01-19	0.353685	0.590133	-0.22905	2.3949	2.48913	DCAF13
MN_Chat	26wk	DOWN	GO_Biological_Process_2025	Glucose Homeostasis (GO:0042593)	1992-03-01	0.34754	0.590133	-0.22905	1.45422	1.53693	MBD5;IRS1;MCU
MN_Chat	26wk	DOWN	GO_Biological_Process_2025	Detection of Mechanical Stimulus (GO:0050982)	2025-01-19	0.353685	0.590133	-0.22905	2.3949	2.48913	CDH2
MN_Chat	26wk	DOWN	GO_Biological_Process_2025	Negative Regulation of Lipid Catabolic Process (GO:0050995)	2025-01-19	0.353685	0.590133	-0.22905	2.3949	2.48913	PDE3B
MN_Chat	26wk	DOWN	GO_Biological_Process_2025	Import Into Cell (GO:0098657)	2025-01-19	0.353685	0.590133	-0.22905	2.3949	2.48913	RPS6KB1
MN_Chat	26wk	DOWN	GO_Biological_Process_2025	Maturation of 5.8S rRNA Frm Tricistronic rRNA Trnscpt (GO:0000466)	2025-01-19	0.353685	0.590133	-0.22905	2.3949	2.48913	UTP20
MN_Chat	26wk	DOWN	GO_Biological_Process_2025	Negative Regulation of Stem Cell Population Maintenance (GO:1902455)	2025-01-19	0.353685	0.590133	-0.22905	2.3949	2.48913	SINHCAF
MN_Chat	26wk	DOWN	GO_Biological_Process_2025	cGMP-mediated Signaling (GO:0019934)	2025-01-19	0.353685	0.590133	-0.22905	2.3949	2.48913	PDE3A
MN_Chat	26wk	DOWN	GO_Biological_Process_2025	Antigen Processing and Presentation of Peptide Antigen via MHC Class I (GO:0002474)	2025-01-19	0.353685	0.590133	-0.22905	2.3949	2.48913	IDE
MN_Chat	26wk	DOWN	GO_Biological_Process_2025	Regulation of Insulin-Like Growth Factor Receptor Signaling Pathway (GO:0043567)	2025-01-19	0.353685	0.590133	-0.22905	2.3949	2.48913	PHIP
MN_Chat	26wk	DOWN	GO_Biological_Process_2025	Positive Regulation of Cell Adhesion (GO:0045785)	1992-03-01	0.34754	0.590133	-0.22905	1.45422	1.53693	PPP3CA;PTPRJ;PRKCA
MN_Chat	26wk	DOWN	GO_Biological_Process_2025	Regulation of Peptide Hormone Secretion (GO:0090276)	1955-02-01	0.355954	0.593256	-0.226758	1.6274	1.68103	STK39;RAPGEF4
MN_Chat	26wk	DOWN	GO_Biological_Process_2025	Response to Fatty Acid (GO:0070542)	2025-01-20	0.36837	0.599097	-0.222503	2.26873	2.26571	IRS1
MN_Chat	26wk	DOWN	GO_Biological_Process_2025	Regulation of Cell-Cell Adhesion Mediated by Cadherin (GO:2000047)	2025-01-20	0.36837	0.599097	-0.222503	2.26873	2.26571	NEXMIF
MN_Chat	26wk	DOWN	GO_Biological_Process_2025	Purine Nucleotide Biosynthetic Process (GO:0006164)	2025-01-20	0.36837	0.599097	-0.222503	2.26873	2.26571	NMNAT2
MN_Chat	26wk	DOWN	GO_Biological_Process_2025	Multicellular Organismal-Level Water Homeostasis (GO:0050891)	2025-01-20	0.36837	0.599097	-0.222503	2.26873	2.26571	PRKCA
MN_Chat	26wk	DOWN	GO_Biological_Process_2025	Positive Regulation of Osteoclast Differentiation (GO:0045672)	2025-01-20	0.36837	0.599097	-0.222503	2.26873	2.26571	PPP3CA
MN_Chat	26wk	DOWN	GO_Biological_Process_2025	Positive Regulation of Ion Transmembrane Transporter Activity (GO:0032414)	2025-01-20	0.36837	0.599097	-0.222503	2.26873	2.26571	STK39
MN_Chat	26wk	DOWN	GO_Biological_Process_2025	Positive Regulation of Cardiac Muscle Hypertrophy (GO:0010613)	2025-01-20	0.36837	0.599097	-0.222503	2.26873	2.26571	PRKCA
MN_Chat	26wk	DOWN	GO_Biological_Process_2025	Oogenesis (GO:0048477)	2025-01-20	0.36837	0.599097	-0.222503	2.26873	2.26571	MEI4
MN_Chat	26wk	DOWN	GO_Biological_Process_2025	Nucleosome Disassembly (GO:0006337)	2025-01-20	0.36837	0.599097	-0.222503	2.26873	2.26571	ATAD2B
MN_Chat	26wk	DOWN	GO_Biological_Process_2025	Neuromuscular Junction Development (GO:0007528)	2025-01-20	0.36837	0.599097	-0.222503	2.26873	2.26571	PDZRN3
MN_Chat	26wk	DOWN	GO_Biological_Process_2025	Negative Regulation of B Cell Activation (GO:0050869)	2025-01-20	0.36837	0.599097	-0.222503	2.26873	2.26571	TNFRSF21
MN_Chat	26wk	DOWN	GO_Biological_Process_2025	Regulation of Cellular Response to Transforming Growth Factor Beta Stimulus (GO:1903844)	2025-01-20	0.36837	0.599097	-0.222503	2.26873	2.26571	LATS1
MN_Chat	26wk	DOWN	GO_Biological_Process_2025	Positive Regulation of Translational Initiation (GO:0045948)	2025-01-20	0.36837	0.599097	-0.222503	2.26873	2.26571	RPS6KB1
MN_Chat	26wk	DOWN	GO_Biological_Process_2025	Hippo Signaling (GO:0035329)	2025-01-20	0.36837	0.599097	-0.222503	2.26873	2.26571	LATS1
MN_Chat	26wk	DOWN	GO_Biological_Process_2025	Response to ATP (GO:0033198)	2025-01-20	0.36837	0.599097	-0.222503	2.26873	2.26571	RYR3
MN_Chat	26wk	DOWN	GO_Biological_Process_2025	Adenylate Cyclase-Inhibiting G Protein-Coupled Receptor Signaling Pathway (GO:0007193)	1956-02-01	0.364169	0.599097	-0.222503	1.59718	1.61337	GABBR2;PRKCA
MN_Chat	26wk	DOWN	GO_Biological_Process_2025	Ganglioside Metabolic Process (GO:0001573)	2025-01-20	0.36837	0.599097	-0.222503	2.26873	2.26571	ST6GALNAC3
MN_Chat	26wk	DOWN	GO_Biological_Process_2025	Binding of Sperm to Zona Pellucida (GO:0007339)	2025-01-20	0.36837	0.599097	-0.222503	2.26873	2.26571	UBAP2L
MN_Chat	26wk	DOWN	GO_Biological_Process_2025	Associative Learning (GO:0008306)	2025-01-20	0.36837	0.599097	-0.222503	2.26873	2.26571	NETO1
MN_Chat	26wk	DOWN	GO_Biological_Process_2025	T Cell Mediated Immunity (GO:0002456)	2025-01-20	0.36837	0.599097	-0.222503	2.26873	2.26571	CADM1
MN_Chat	26wk	DOWN	GO_Biological_Process_2025	Regulation of Granulocyte Chemotaxis (GO:0071622)	2025-01-20	0.36837	0.599097	-0.222503	2.26873	2.26571	JAM3
MN_Chat	26wk	DOWN	GO_Biological_Process_2025	Retrograde Transport, Endosome to Golgi (GO:0042147)	1995-03-01	0.366161	0.599097	-0.222503	1.40658	1.41317	VTI1A;ERC1;BET1L
MN_Chat	26wk	DOWN	GO_Biological_Process_2025	Response to Peptide Hormone (GO:0043434)	1956-02-01	0.364169	0.599097	-0.222503	1.59718	1.61337	CREB1;IRS1
MN_Chat	26wk	DOWN	GO_Biological_Process_2025	Cellular Response to Alcohol (GO:0097306)	1956-02-01	0.364169	0.599097	-0.222503	1.59718	1.61337	CREB1;GNG2
MN_Chat	26wk	DOWN	GO_Biological_Process_2025	Regulation of Stem Cell Population Maintenance (GO:2000036)	1956-02-01	0.364169	0.599097	-0.222503	1.59718	1.61337	SINHCAF;SMARCA2
MN_Chat	26wk	DOWN	GO_Biological_Process_2025	Cellular Response to Fatty Acid (GO:0071398)	2025-01-20	0.36837	0.599097	-0.222503	2.26873	2.26571	IRS1
MN_Chat	26wk	DOWN	GO_Biological_Process_2025	Positive Regulation of Double-Strand Break Repair (GO:2000781)	1994-03-01	0.359962	0.599097	-0.222503	1.42211	1.45305	DPF3;ARID1B;SMARCA2
MN_Chat	26wk	DOWN	GO_Biological_Process_2025	Sodium Ion Transport (GO:0006814)	1996-03-01	0.37235	0.604485	-0.218614	1.39139	1.37458	GRIN2A;FGF13;SLC8A1
MN_Chat	26wk	DOWN	GO_Biological_Process_2025	Regulation of Blood Vessel Endothelial Cell Migration (GO:0043535)	1957-02-01	0.372343	0.604485	-0.218614	1.56806	1.54915	PRKCA;FGF13
MN_Chat	26wk	DOWN	GO_Biological_Process_2025	Negative Regulation of Leukocyte Activation (GO:0002695)	2025-01-21	0.382723	0.606482	-0.217182	2.15519	2.06994	LRFN5
MN_Chat	26wk	DOWN	GO_Biological_Process_2025	Positive Regulation of Epidermal Cell Differentiation (GO:0045606)	2025-01-21	0.382723	0.606482	-0.217182	2.15519	2.06994	PRKCH
MN_Chat	26wk	DOWN	GO_Biological_Process_2025	Peripheral Nervous System Development (GO:0007422)	2025-01-21	0.382723	0.606482	-0.217182	2.15519	2.06994	NFASC
MN_Chat	26wk	DOWN	GO_Biological_Process_2025	Homologous Chromosome Segregation (GO:0045143)	2025-01-21	0.382723	0.606482	-0.217182	2.15519	2.06994	MEI4
MN_Chat	26wk	DOWN	GO_Biological_Process_2025	Negative Regulation of Calcium Ion Transmembrane Transport (GO:1903170)	2025-01-21	0.382723	0.606482	-0.217182	2.15519	2.06994	PPP3CA
MN_Chat	26wk	DOWN	GO_Biological_Process_2025	Negative Regulation of ERBB Signaling Pathway (GO:1901185)	2025-01-21	0.382723	0.606482	-0.217182	2.15519	2.06994	PTPRJ
MN_Chat	26wk	DOWN	GO_Biological_Process_2025	Positive Regulation of Granulocyte Chemotaxis (GO:0071624)	2025-01-21	0.382723	0.606482	-0.217182	2.15519	2.06994	MCU
MN_Chat	26wk	DOWN	GO_Biological_Process_2025	Regulation of Organelle Organization (GO:0033043)	1997-03-01	0.378527	0.606482	-0.217182	1.37652	1.33724	ZEB2;RDX;STX18
MN_Chat	26wk	DOWN	GO_Biological_Process_2025	Positive Regulation of Lipid Catabolic Process (GO:0050996)	2025-01-21	0.382723	0.606482	-0.217182	2.15519	2.06994	IRS1
MN_Chat	26wk	DOWN	GO_Biological_Process_2025	Positive Regulation of Vascular Associated Smooth Muscle Cell Proliferation (GO:1904707)	2025-01-21	0.382723	0.606482	-0.217182	2.15519	2.06994	FGF13
MN_Chat	26wk	DOWN	GO_Biological_Process_2025	Protein K48-linked Deubiquitination (GO:0071108)	2025-01-21	0.382723	0.606482	-0.217182	2.15519	2.06994	MAGI1
MN_Chat	26wk	DOWN	GO_Biological_Process_2025	Protein Insertion Into Membrane (GO:0051205)	2025-01-21	0.382723	0.606482	-0.217182	2.15519	2.06994	SEC61A1
MN_Chat	26wk	DOWN	GO_Biological_Process_2025	Pulmonary Valve Development (GO:0003177)	2025-01-21	0.382723	0.606482	-0.217182	2.15519	2.06994	ROBO1
MN_Chat	26wk	DOWN	GO_Biological_Process_2025	Negative Regulation of Cell Differentiation (GO:0045596)	6/220	0.382935	0.606482	-0.217182	1.20986	1.16133	TRIO;CRIM1;SINHCAF;USF3;SMARCA2;CDC73
MN_Chat	26wk	DOWN	GO_Biological_Process_2025	Intrinsic Apoptotic Signaling Pathway in Response to DNA Damage by P53 Class Mediator (GO:0042771)	2025-01-21	0.382723	0.606482	-0.217182	2.15519	2.06994	USP28
MN_Chat	26wk	DOWN	GO_Biological_Process_2025	Regulation of Fibroblast Growth Factor Receptor Signaling Pathway (GO:0040036)	2025-01-21	0.382723	0.606482	-0.217182	2.15519	2.06994	FGF13
MN_Chat	26wk	DOWN	GO_Biological_Process_2025	Vasodilation (GO:0042311)	2025-01-21	0.382723	0.606482	-0.217182	2.15519	2.06994	KCNMA1
MN_Chat	26wk	DOWN	GO_Biological_Process_2025	Cellular Response to Nerve Growth Factor Stimulus (GO:1990090)	2025-01-21	0.382723	0.606482	-0.217182	2.15519	2.06994	NTRK3
MN_Chat	26wk	DOWN	GO_Biological_Process_2025	Cellular Response to Estradiol Stimulus (GO:0071392)	2025-01-21	0.382723	0.606482	-0.217182	2.15519	2.06994	NRIP1
MN_Chat	26wk	DOWN	GO_Biological_Process_2025	Antigen Processing and Presentation of Endogenous Peptide Antigen (GO:0002483)	2025-01-21	0.382723	0.606482	-0.217182	2.15519	2.06994	IDE
MN_Chat	26wk	DOWN	GO_Biological_Process_2025	Regulation of Membrane Depolarization (GO:0003254)	2025-01-21	0.382723	0.606482	-0.217182	2.15519	2.06994	SCN2B
MN_Chat	26wk	DOWN	GO_Biological_Process_2025	N-glycan Processing (GO:0006491)	2025-01-21	0.382723	0.606482	-0.217182	2.15519	2.06994	MGAT4A
MN_Chat	26wk	DOWN	GO_Biological_Process_2025	DNA Replication Initiation (GO:0006270)	2025-01-21	0.382723	0.606482	-0.217182	2.15519	2.06994	POLA1
MN_Chat	26wk	DOWN	GO_Biological_Process_2025	Regulation of Dendritic Spine Development (GO:0060998)	2025-01-21	0.382723	0.606482	-0.217182	2.15519	2.06994	NLGN1
MN_Chat	26wk	DOWN	GO_Biological_Process_2025	Peptidyl-Tyrosine Phosphorylation (GO:0018108)	1958-02-01	0.380476	0.606482	-0.217182	1.53998	1.48813	FER;ABL2
MN_Chat	26wk	DOWN	GO_Biological_Process_2025	ERBB Signaling Pathway (GO:0038127)	1958-02-01	0.380476	0.606482	-0.217182	1.53998	1.48813	NRG3;ABL2
MN_Chat	26wk	DOWN	GO_Biological_Process_2025	Growth Hormone Receptor Signaling Pathway (GO:0060396)	2025-01-21	0.382723	0.606482	-0.217182	2.15519	2.06994	SOCS2
MN_Chat	26wk	DOWN	GO_Biological_Process_2025	Endothelial Cell Proliferation (GO:0001935)	2025-01-21	0.382723	0.606482	-0.217182	2.15519	2.06994	SEMA5A
MN_Chat	26wk	DOWN	GO_Biological_Process_2025	Positive Regulation of Hydrolase Activity (GO:0051345)	1998-03-01	0.384691	0.6082	-0.215953	1.36196	1.3011	PKP4;RAPGEF6;RGS6
MN_Chat	26wk	DOWN	GO_Biological_Process_2025	rRNA Metabolic Process (GO:0016072)	1998-03-01	0.384691	0.6082	-0.215953	1.36196	1.3011	NOP56;UTP20;DCAF13
MN_Chat	26wk	DOWN	GO_Biological_Process_2025	Chromatin Remodeling (GO:0006338)	7/262	0.38506	0.608254	-0.215915	1.18469	1.13062	PRMT8;CFDP1;DSCAM;DPF3;SMARCA2;ARID1B;BRD4
MN_Chat	26wk	DOWN	GO_Biological_Process_2025	Inositol Phosphate Metabolic Process (GO:0043647)	2025-01-22	0.39675	0.61181	-0.213383	2.05245	1.89739	INPP4B
MN_Chat	26wk	DOWN	GO_Biological_Process_2025	Negative Regulation of T Cell Receptor Signaling Pathway (GO:0050860)	2025-01-22	0.39675	0.61181	-0.213383	2.05245	1.89739	PTPRJ
MN_Chat	26wk	DOWN	GO_Biological_Process_2025	Intracellular Protein Transmembrane Transport (GO:0065002)	2025-01-22	0.39675	0.61181	-0.213383	2.05245	1.89739	SEC61A1
MN_Chat	26wk	DOWN	GO_Biological_Process_2025	Renal Absorption (GO:0070293)	2025-01-22	0.39675	0.61181	-0.213383	2.05245	1.89739	STK39
MN_Chat	26wk	DOWN	GO_Biological_Process_2025	Epithelial Structure Maintenance (GO:0010669)	2025-01-22	0.39675	0.61181	-0.213383	2.05245	1.89739	SCRIB
MN_Chat	26wk	DOWN	GO_Biological_Process_2025	Negative Regulation of Myeloid Cell Differentiation (GO:0045638)	2025-01-22	0.39675	0.61181	-0.213383	2.05245	1.89739	LDB2
MN_Chat	26wk	DOWN	GO_Biological_Process_2025	Negative Regulation of Microtubule Depolymerization (GO:0007026)	2025-01-22	0.39675	0.61181	-0.213383	2.05245	1.89739	FGF13
MN_Chat	26wk	DOWN	GO_Biological_Process_2025	Positive Regulation of p38MAPK Cascade (GO:1900745)	2025-01-22	0.39675	0.61181	-0.213383	2.05245	1.89739	STK39
MN_Chat	26wk	DOWN	GO_Biological_Process_2025	Positive Regulation of Epithelial Cell Differentiation (GO:0030858)	2025-01-22	0.39675	0.61181	-0.213383	2.05245	1.89739	FGF13
MN_Chat	26wk	DOWN	GO_Biological_Process_2025	Positive Regulation of Heart Contraction (GO:0045823)	2025-01-22	0.39675	0.61181	-0.213383	2.05245	1.89739	PDE4D
MN_Chat	26wk	DOWN	GO_Biological_Process_2025	Positive Regulation of Natural Killer Cell Mediated Cytotoxicity (GO:0045954)	2025-01-22	0.39675	0.61181	-0.213383	2.05245	1.89739	CADM1
MN_Chat	26wk	DOWN	GO_Biological_Process_2025	Positive Regulation of Nervous System Process (GO:0031646)	2025-01-22	0.39675	0.61181	-0.213383	2.05245	1.89739	RIMS2
MN_Chat	26wk	DOWN	GO_Biological_Process_2025	Fc-gamma Receptor Signaling Pathway Involved in Phagocytosis (GO:0038096)	2025-01-22	0.39675	0.61181	-0.213383	2.05245	1.89739	PRKCE
MN_Chat	26wk	DOWN	GO_Biological_Process_2025	protein-DNA Complex Disassembly (GO:0032986)	2025-01-22	0.39675	0.61181	-0.213383	2.05245	1.89739	ATAD2B
MN_Chat	26wk	DOWN	GO_Biological_Process_2025	Steroid Hormone Biosynthetic Process (GO:0120178)	2025-01-22	0.39675	0.61181	-0.213383	2.05245	1.89739	HSD17B2
MN_Chat	26wk	DOWN	GO_Biological_Process_2025	Cytosolic Transport (GO:0016482)	1999-03-01	0.390841	0.61181	-0.213383	1.3477	1.2661	VTI1A;ERC1;BET1L
MN_Chat	26wk	DOWN	GO_Biological_Process_2025	Androgen Metabolic Process (GO:0008209)	2025-01-22	0.39675	0.61181	-0.213383	2.05245	1.89739	HSD17B2
MN_Chat	26wk	DOWN	GO_Biological_Process_2025	Negative Regulation of Protein Kinase Activity (GO:0006469)	1960-02-01	0.396603	0.61181	-0.213383	1.48673	1.37495	PRKCH;SLC8A1
MN_Chat	26wk	DOWN	GO_Biological_Process_2025	Response to Reactive Oxygen Species (GO:0000302)	1960-02-01	0.396603	0.61181	-0.213383	1.48673	1.37495	FER;SLC8A1
MN_Chat	26wk	DOWN	GO_Biological_Process_2025	Fc-epsilon Receptor Signaling Pathway (GO:0038095)	2025-01-22	0.39675	0.61181	-0.213383	2.05245	1.89739	FER
MN_Chat	26wk	DOWN	GO_Biological_Process_2025	Protein Secretion (GO:0009306)	1960-02-01	0.396603	0.61181	-0.213383	1.48673	1.37495	RIMS2;TANGO2
MN_Chat	26wk	DOWN	GO_Biological_Process_2025	Regulation of Cytoskeleton Organization (GO:0051493)	4/139	0.38801	0.61181	-0.213383	1.27809	1.21	TRPM2;ABL2;RICTOR;EFNA5
MN_Chat	26wk	DOWN	GO_Biological_Process_2025	Phosphatidylcholine Metabolic Process (GO:0046470)	1960-02-01	0.396603	0.61181	-0.213383	1.48673	1.37495	LPGAT1;ENPP2
MN_Chat	26wk	DOWN	GO_Biological_Process_2025	Positive Regulation of Cell Cycle (GO:0045787)	1960-02-01	0.396603	0.61181	-0.213383	1.48673	1.37495	RPS6KB1;PRKCA
MN_Chat	26wk	DOWN	GO_Biological_Process_2025	Protein Polymerization (GO:0051258)	1959-02-01	0.388563	0.61181	-0.213383	1.51289	1.43013	DIAPH2;FGF13
MN_Chat	26wk	DOWN	GO_Biological_Process_2025	Intracellular Calcium Ion Homeostasis (GO:0006874)	4/140	0.39315	0.61181	-0.213383	1.26863	1.18435	STIM2;MICU2;SLC8A1;MCU
MN_Chat	26wk	DOWN	GO_Biological_Process_2025	Positive Regulation of Protein Catabolic Process (GO:0045732)	1999-03-01	0.390841	0.61181	-0.213383	1.3477	1.2661	RDX;IDE;VGLL4
MN_Chat	26wk	DOWN	GO_Biological_Process_2025	Regulation of Bone Mineralization (GO:0030500)	1959-02-01	0.388563	0.61181	-0.213383	1.51289	1.43013	PPP3CA;SLC8A1
MN_Chat	26wk	DOWN	GO_Biological_Process_2025	Extracellular Matrix Organization (GO:0030198)	5/182	0.397199	0.611984	-0.21326	1.21859	1.12514	ADAMTS3;P4HA1;MMP16;ADAMTS17;COL19A1
MN_Chat	26wk	DOWN	GO_Biological_Process_2025	Plasma Membrane Bounded Cell Projection Organization (GO:0120036)	4/141	0.398283	0.613133	-0.212446	1.2593	1.1593	NLGN1;FLRT3;VPS13B;WDPCP
MN_Chat	26wk	DOWN	GO_Biological_Process_2025	Positive Regulation of Cell-Substrate Junction Organization (GO:0150117)	2025-01-23	0.410458	0.620302	-0.207397	1.95906	1.74451	PTPRJ
MN_Chat	26wk	DOWN	GO_Biological_Process_2025	Regulation of Cholesterol Biosynthetic Process (GO:0045540)	2025-01-23	0.410458	0.620302	-0.207397	1.95906	1.74451	PRKCA
MN_Chat	26wk	DOWN	GO_Biological_Process_2025	poly(A)+ mRNA Export From Nucleus (GO:0016973)	2025-01-23	0.410458	0.620302	-0.207397	1.95906	1.74451	THOC2
MN_Chat	26wk	DOWN	GO_Biological_Process_2025	Protein Targeting to ER (GO:0045047)	2025-01-23	0.410458	0.620302	-0.207397	1.95906	1.74451	SEC61A1
MN_Chat	26wk	DOWN	GO_Biological_Process_2025	Positive Regulation of Phosphate Metabolic Process (GO:0045937)	2025-01-23	0.410458	0.620302	-0.207397	1.95906	1.74451	DSCAM
MN_Chat	26wk	DOWN	GO_Biological_Process_2025	Cellular Response to Interleukin-6 (GO:0071354)	2025-01-23	0.410458	0.620302	-0.207397	1.95906	1.74451	FER
MN_Chat	26wk	DOWN	GO_Biological_Process_2025	Positive Regulation of Cell Cycle G2/M Phase Transition (GO:1902751)	2025-01-23	0.410458	0.620302	-0.207397	1.95906	1.74451	BRD4
MN_Chat	26wk	DOWN	GO_Biological_Process_2025	Positive Regulation of Amyloid Precursor Protein Catabolic Process (GO:1902993)	2025-01-23	0.410458	0.620302	-0.207397	1.95906	1.74451	LRRTM3
MN_Chat	26wk	DOWN	GO_Biological_Process_2025	Positive Regulation of Amide Metabolic Process (GO:0034250)	2025-01-23	0.410458	0.620302	-0.207397	1.95906	1.74451	LRRTM3
MN_Chat	26wk	DOWN	GO_Biological_Process_2025	Positive Regulation of BMP Signaling Pathway (GO:0030513)	2025-01-23	0.410458	0.620302	-0.207397	1.95906	1.74451	PPP3CA
MN_Chat	26wk	DOWN	GO_Biological_Process_2025	Zinc Ion Transmembrane Transport (GO:0071577)	2025-01-23	0.410458	0.620302	-0.207397	1.95906	1.74451	TRPM2
MN_Chat	26wk	DOWN	GO_Biological_Process_2025	Negative Regulation of Interleukin-2 Production (GO:0032703)	2025-01-23	0.410458	0.620302	-0.207397	1.95906	1.74451	PRKCA
MN_Chat	26wk	DOWN	GO_Biological_Process_2025	Artery Development (GO:0060840)	2025-01-23	0.410458	0.620302	-0.207397	1.95906	1.74451	ROBO1
MN_Chat	26wk	DOWN	GO_Biological_Process_2025	Xenobiotic Catabolic Process (GO:0042178)	2025-01-23	0.410458	0.620302	-0.207397	1.95906	1.74451	PRKCE
MN_Chat	26wk	DOWN	GO_Biological_Process_2025	Regulation of Neurotransmitter Receptor Activity (GO:0099601)	2025-01-23	0.410458	0.620302	-0.207397	1.95906	1.74451	NLGN1
MN_Chat	26wk	DOWN	GO_Biological_Process_2025	Negative Regulation of Hippo Signaling (GO:0035331)	2025-01-23	0.410458	0.620302	-0.207397	1.95906	1.74451	VGLL4
MN_Chat	26wk	DOWN	GO_Biological_Process_2025	Protein Homooligomerization (GO:0051260)	4/143	0.408527	0.620302	-0.207397	1.24106	1.11099	TRPM2;PRMT8;GLS2;RYR3
MN_Chat	26wk	DOWN	GO_Biological_Process_2025	Negative Regulation of Translation (GO:0017148)	3/102	0.409193	0.620302	-0.207397	1.30666	1.16759	PRKCH;SCRIB;NMNAT2
MN_Chat	26wk	DOWN	GO_Biological_Process_2025	Dendritic Cell Differentiation (GO:0097028)	2025-01-23	0.410458	0.620302	-0.207397	1.95906	1.74451	TRPM2
MN_Chat	26wk	DOWN	GO_Biological_Process_2025	Sodium Ion Import Across Plasma Membrane (GO:0098719)	2025-01-23	0.410458	0.620302	-0.207397	1.95906	1.74451	SLC8A1
MN_Chat	26wk	DOWN	GO_Biological_Process_2025	Eye Morphogenesis (GO:0048592)	2025-01-23	0.410458	0.620302	-0.207397	1.95906	1.74451	TENM3
MN_Chat	26wk	DOWN	GO_Biological_Process_2025	Regulatory ncRNA-mediated Post-Transcriptional Gene Silencing (GO:0035194)	2025-01-23	0.410458	0.620302	-0.207397	1.95906	1.74451	STAU1
MN_Chat	26wk	DOWN	GO_Biological_Process_2025	Regulation of Phagocytosis (GO:0050764)	1962-02-01	0.412535	0.622921	-0.205567	1.43702	1.27239	PTPRJ;PRKCA
MN_Chat	26wk	DOWN	GO_Biological_Process_2025	Protein Localization to Cell Surface (GO:0034394)	2025-01-24	0.423856	0.630573	-0.200264	1.87379	1.60839	JAM3
MN_Chat	26wk	DOWN	GO_Biological_Process_2025	Cellular Response to Steroid Hormone Stimulus (GO:0071383)	2025-01-24	0.423856	0.630573	-0.200264	1.87379	1.60839	TRERF1
MN_Chat	26wk	DOWN	GO_Biological_Process_2025	Positive Regulation of Transforming Growth Factor Beta Receptor Signaling Pathway (GO:0030511)	2025-01-24	0.423856	0.630573	-0.200264	1.87379	1.60839	ZEB2
MN_Chat	26wk	DOWN	GO_Biological_Process_2025	Positive Regulation of Morphogenesis of an Epithelium (GO:1905332)	2025-01-24	0.423856	0.630573	-0.200264	1.87379	1.60839	FGF13
MN_Chat	26wk	DOWN	GO_Biological_Process_2025	Positive Regulation of Cellular Response to Transforming Growth Factor Beta Stimulus (GO:1903846)	2025-01-24	0.423856	0.630573	-0.200264	1.87379	1.60839	ZEB2
MN_Chat	26wk	DOWN	GO_Biological_Process_2025	Positive Regulation of NLRP3 Inflammasome Complex Assembly (GO:1900227)	2025-01-24	0.423856	0.630573	-0.200264	1.87379	1.60839	LATS1
MN_Chat	26wk	DOWN	GO_Biological_Process_2025	Positive Regulation of JUN Kinase Activity (GO:0043507)	2025-01-24	0.423856	0.630573	-0.200264	1.87379	1.60839	MAP3K5
MN_Chat	26wk	DOWN	GO_Biological_Process_2025	Phosphatidylglycerol Metabolic Process (GO:0046471)	2025-01-24	0.423856	0.630573	-0.200264	1.87379	1.60839	LPGAT1
MN_Chat	26wk	DOWN	GO_Biological_Process_2025	Long-Chain Fatty Acid Transport (GO:0015909)	2025-01-24	0.423856	0.630573	-0.200264	1.87379	1.60839	RPS6KB1
MN_Chat	26wk	DOWN	GO_Biological_Process_2025	Myotube Differentiation (GO:0014902)	2025-01-24	0.423856	0.630573	-0.200264	1.87379	1.60839	ADGRB3
MN_Chat	26wk	DOWN	GO_Biological_Process_2025	Protein Glycosylation (GO:0006486)	4/145	0.418736	0.630573	-0.200264	1.22333	1.06492	MGAT4C;GALNT2;GALNT1;MGAT4A
MN_Chat	26wk	DOWN	GO_Biological_Process_2025	Apoptotic Cell Clearance (GO:0043277)	2025-01-24	0.423856	0.630573	-0.200264	1.87379	1.60839	XKR6
MN_Chat	26wk	DOWN	GO_Biological_Process_2025	Regulation of Lipopolysaccharide-Mediated Signaling Pathway (GO:0031664)	2025-01-24	0.423856	0.630573	-0.200264	1.87379	1.60839	PRKCA
MN_Chat	26wk	DOWN	GO_Biological_Process_2025	Regulation of Intracellular Steroid Hormone Receptor Signaling Pathway (GO:0033143)	2025-01-24	0.423856	0.630573	-0.200264	1.87379	1.60839	LATS1
MN_Chat	26wk	DOWN	GO_Biological_Process_2025	Fc Receptor Mediated Stimulatory Signaling Pathway (GO:0002431)	2025-01-24	0.423856	0.630573	-0.200264	1.87379	1.60839	PRKCE
MN_Chat	26wk	DOWN	GO_Biological_Process_2025	Regulation of Cell Cycle Process (GO:0010564)	4/146	0.423825	0.630573	-0.200264	1.21465	1.0427	DPF3;SMARCA2;CDK14;ARID1B
MN_Chat	26wk	DOWN	GO_Biological_Process_2025	Positive Regulation of Peptidyl-Tyrosine Phosphorylation (GO:0050731)	1963-02-01	0.420422	0.630573	-0.200264	1.41339	1.2247	ENPP2;EFNA5
MN_Chat	26wk	DOWN	GO_Biological_Process_2025	Vesicle Transport Along Microtubule (GO:0047496)	2025-01-24	0.423856	0.630573	-0.200264	1.87379	1.60839	KIF1B
MN_Chat	26wk	DOWN	GO_Biological_Process_2025	Positive Regulation of NF-kappaB Transcription Factor Activity (GO:0051092)	3/105	0.427375	0.633483	-0.198265	1.26803	1.07795	FER;PRKCH;ERC1
MN_Chat	26wk	DOWN	GO_Biological_Process_2025	Protein N-linked Glycosylation (GO:0006487)	1964-02-01	0.428255	0.633483	-0.198265	1.39052	1.17921	MGAT4C;MGAT4A
MN_Chat	26wk	DOWN	GO_Biological_Process_2025	Positive Regulation of Mitotic Cell Cycle Phase Transition (GO:1901992)	1964-02-01	0.428255	0.633483	-0.198265	1.39052	1.17921	RDX;BRD4
MN_Chat	26wk	DOWN	GO_Biological_Process_2025	Positive Regulation of T Cell Differentiation (GO:0045582)	1964-02-01	0.428255	0.633483	-0.198265	1.39052	1.17921	ARID1B;SMARCA2
MN_Chat	26wk	DOWN	GO_Biological_Process_2025	Positive Regulation of Phagocytosis (GO:0050766)	1964-02-01	0.428255	0.633483	-0.198265	1.39052	1.17921	PTPRJ;PRKCA
MN_Chat	26wk	DOWN	GO_Biological_Process_2025	Calcium Ion Homeostasis (GO:0055074)	3/105	0.427375	0.633483	-0.198265	1.26803	1.07795	STIM2;TMTC2;SLC8A1
MN_Chat	26wk	DOWN	GO_Biological_Process_2025	G1/S Transition of Mitotic Cell Cycle (GO:0000082)	1964-02-01	0.428255	0.633483	-0.198265	1.39052	1.17921	LATS1;RPS6KB1
MN_Chat	26wk	DOWN	GO_Biological_Process_2025	Regulation of Cardiac Muscle Hypertrophy (GO:0010611)	2025-01-25	0.436951	0.637512	-0.195511	1.79562	1.48666	PRKCA
MN_Chat	26wk	DOWN	GO_Biological_Process_2025	Stress Granule Assembly (GO:0034063)	2025-01-25	0.436951	0.637512	-0.195511	1.79562	1.48666	UBAP2L
MN_Chat	26wk	DOWN	GO_Biological_Process_2025	Lamellipodium Assembly (GO:0030032)	2025-01-25	0.436951	0.637512	-0.195511	1.79562	1.48666	ARHGEF4
MN_Chat	26wk	DOWN	GO_Biological_Process_2025	Positive Regulation of Inflammasome-Mediated Signaling Pathway (GO:0141087)	2025-01-25	0.436951	0.637512	-0.195511	1.79562	1.48666	LATS1
MN_Chat	26wk	DOWN	GO_Biological_Process_2025	Organophosphate Ester Transport (GO:0015748)	2025-01-25	0.436951	0.637512	-0.195511	1.79562	1.48666	PITPNC1
MN_Chat	26wk	DOWN	GO_Biological_Process_2025	Negative Regulation of Protein Depolymerization (GO:1901880)	2025-01-25	0.436951	0.637512	-0.195511	1.79562	1.48666	FGF13
MN_Chat	26wk	DOWN	GO_Biological_Process_2025	Negative Regulation of Epidermal Growth Factor Receptor Signaling Pathway (GO:0042059)	2025-01-25	0.436951	0.637512	-0.195511	1.79562	1.48666	PTPRJ
MN_Chat	26wk	DOWN	GO_Biological_Process_2025	Zinc Ion Transport (GO:0006829)	2025-01-25	0.436951	0.637512	-0.195511	1.79562	1.48666	TRPM2
MN_Chat	26wk	DOWN	GO_Biological_Process_2025	Positive Regulation of Neutrophil Migration (GO:1902624)	2025-01-25	0.436951	0.637512	-0.195511	1.79562	1.48666	MCU
MN_Chat	26wk	DOWN	GO_Biological_Process_2025	Sulfur Compound Transport (GO:0072348)	2025-01-25	0.436951	0.637512	-0.195511	1.79562	1.48666	SLC35F3
MN_Chat	26wk	DOWN	GO_Biological_Process_2025	Sodium Ion Homeostasis (GO:0055078)	2025-01-25	0.436951	0.637512	-0.195511	1.79562	1.48666	SLC8A1
MN_Chat	26wk	DOWN	GO_Biological_Process_2025	Regulation of Vascular Endothelial Growth Factor Signaling Pathway (GO:1900746)	2025-01-25	0.436951	0.637512	-0.195511	1.79562	1.48666	ROBO1
MN_Chat	26wk	DOWN	GO_Biological_Process_2025	Amino Acid Metabolic Process (GO:0006520)	2025-01-25	0.436951	0.637512	-0.195511	1.79562	1.48666	GLS2
MN_Chat	26wk	DOWN	GO_Biological_Process_2025	Protein Targeting to Membrane (GO:0006612)	1965-02-01	0.436032	0.637512	-0.195511	1.36838	1.13581	SEC61A1;SIL1
MN_Chat	26wk	DOWN	GO_Biological_Process_2025	Epithelial Cell Development (GO:0002064)	2025-01-25	0.436951	0.637512	-0.195511	1.79562	1.48666	CDH2
MN_Chat	26wk	DOWN	GO_Biological_Process_2025	Positive Regulation of Organelle Assembly (GO:1902117)	1965-02-01	0.436032	0.637512	-0.195511	1.36838	1.13581	STX18;UBAP2L
MN_Chat	26wk	DOWN	GO_Biological_Process_2025	Regulation of Endocytosis (GO:0030100)	1965-02-01	0.436032	0.637512	-0.195511	1.36838	1.13581	MCTP1;ABL2
MN_Chat	26wk	DOWN	GO_Biological_Process_2025	Positive Regulation of Cell Growth (GO:0030307)	3/107	0.439386	0.640037	-0.193795	1.24352	1.02264	RIMS2;SEMA7A;RICTOR
MN_Chat	26wk	DOWN	GO_Biological_Process_2025	Axon Development (GO:0061564)	3/107	0.439386	0.640037	-0.193795	1.24352	1.02264	SEMA5A;DCC;NMNAT2
MN_Chat	26wk	DOWN	GO_Biological_Process_2025	Plasma Membrane Bounded Cell Projection Assembly (GO:0120031)	7/277	0.440656	0.641372	-0.19289	1.118	0.916194	TTC21B;CEP164;ARHGEF4;CEP162;WDPCP;DZIP1;RAPGEF6
MN_Chat	26wk	DOWN	GO_Biological_Process_2025	Regulation of Actin Polymerization or Depolymerization (GO:0008064)	2025-01-26	0.449748	0.643764	-0.191274	1.72371	1.37736	LATS1
MN_Chat	26wk	DOWN	GO_Biological_Process_2025	Macromolecule Methylation (GO:0043414)	2025-01-26	0.449748	0.643764	-0.191274	1.72371	1.37736	PRMT8
MN_Chat	26wk	DOWN	GO_Biological_Process_2025	Regulation of Actin Filament Bundle Assembly (GO:0032231)	2025-01-26	0.449748	0.643764	-0.191274	1.72371	1.37736	RDX
MN_Chat	26wk	DOWN	GO_Biological_Process_2025	Regulation of T Cell Migration (GO:2000404)	2025-01-26	0.449748	0.643764	-0.191274	1.72371	1.37736	ABL2
MN_Chat	26wk	DOWN	GO_Biological_Process_2025	Proteoglycan Metabolic Process (GO:0006029)	2025-01-26	0.449748	0.643764	-0.191274	1.72371	1.37736	CSGALNACT1
MN_Chat	26wk	DOWN	GO_Biological_Process_2025	Positive Regulation of Nuclear Division (GO:0051785)	2025-01-26	0.449748	0.643764	-0.191274	1.72371	1.37736	PHIP
MN_Chat	26wk	DOWN	GO_Biological_Process_2025	Negative Regulation of Protein Localization to Nucleus (GO:1900181)	2025-01-26	0.449748	0.643764	-0.191274	1.72371	1.37736	LATS1
MN_Chat	26wk	DOWN	GO_Biological_Process_2025	Regulation of miRNA Transcription (GO:1902893)	1966-02-01	0.443751	0.643764	-0.191274	1.34693	1.09437	POU2F1;FGF13
MN_Chat	26wk	DOWN	GO_Biological_Process_2025	Negative Regulation of Endothelial Cell Apoptotic Process (GO:2000352)	2025-01-26	0.449748	0.643764	-0.191274	1.72371	1.37736	SEMA5A
MN_Chat	26wk	DOWN	GO_Biological_Process_2025	Microtubule Polymerization or Depolymerization (GO:0031109)	2025-01-26	0.449748	0.643764	-0.191274	1.72371	1.37736	FGF13
MN_Chat	26wk	DOWN	GO_Biological_Process_2025	Positive Regulation of Natural Killer Cell Mediated Immunity (GO:0002717)	2025-01-26	0.449748	0.643764	-0.191274	1.72371	1.37736	CADM1
MN_Chat	26wk	DOWN	GO_Biological_Process_2025	Actin Filament Polymerization (GO:0030041)	2025-01-26	0.449748	0.643764	-0.191274	1.72371	1.37736	DIAPH2
MN_Chat	26wk	DOWN	GO_Biological_Process_2025	Regulation of Cytoplasmic Translation (GO:2000765)	2025-01-26	0.449748	0.643764	-0.191274	1.72371	1.37736	NMNAT2
MN_Chat	26wk	DOWN	GO_Biological_Process_2025	Microtubule Nucleation (GO:0007020)	2025-01-26	0.449748	0.643764	-0.191274	1.72371	1.37736	SLAIN1
MN_Chat	26wk	DOWN	GO_Biological_Process_2025	Regulation of Lipid Catabolic Process (GO:0050994)	2025-01-26	0.449748	0.643764	-0.191274	1.72371	1.37736	PDE3B
MN_Chat	26wk	DOWN	GO_Biological_Process_2025	Regulation of Fatty Acid Biosynthetic Process (GO:0042304)	2025-01-26	0.449748	0.643764	-0.191274	1.72371	1.37736	LPGAT1
MN_Chat	26wk	DOWN	GO_Biological_Process_2025	Dendritic Spine Organization (GO:0097061)	2025-01-26	0.449748	0.643764	-0.191274	1.72371	1.37736	EPHB1
MN_Chat	26wk	DOWN	GO_Biological_Process_2025	Fat-Soluble Vitamin Metabolic Process (GO:0006775)	2025-01-26	0.449748	0.643764	-0.191274	1.72371	1.37736	RIMBP2
MN_Chat	26wk	DOWN	GO_Biological_Process_2025	Hormone Biosynthetic Process (GO:0042446)	2025-01-26	0.449748	0.643764	-0.191274	1.72371	1.37736	HSD17B2
MN_Chat	26wk	DOWN	GO_Biological_Process_2025	Cellular Response to Xenobiotic Stimulus (GO:0071466)	2025-01-26	0.449748	0.643764	-0.191274	1.72371	1.37736	PDE4B
MN_Chat	26wk	DOWN	GO_Biological_Process_2025	Cell Cycle G1/S Phase Transition (GO:0044843)	1966-02-01	0.443751	0.643764	-0.191274	1.34693	1.09437	LATS1;RPS6KB1
MN_Chat	26wk	DOWN	GO_Biological_Process_2025	Regulation of Protein Serine/Threonine Kinase Activity (GO:0071900)	1967-02-01	0.451412	0.645636	-0.190012	1.32614	1.05478	PRKCH;SLC8A1
MN_Chat	26wk	DOWN	GO_Biological_Process_2025	Amide Transport (GO:0042886)	2025-01-27	0.462255	0.652912	-0.185145	1.65733	1.27886	ABCB9
MN_Chat	26wk	DOWN	GO_Biological_Process_2025	Striated Muscle Cell Development (GO:0055002)	2025-01-27	0.462255	0.652912	-0.185145	1.65733	1.27886	SLC8A1
MN_Chat	26wk	DOWN	GO_Biological_Process_2025	Phagocytosis, Engulfment (GO:0006911)	2025-01-27	0.462255	0.652912	-0.185145	1.65733	1.27886	XKR6
MN_Chat	26wk	DOWN	GO_Biological_Process_2025	Peptide Hormone Secretion (GO:0030072)	2025-01-27	0.462255	0.652912	-0.185145	1.65733	1.27886	RIMS2
MN_Chat	26wk	DOWN	GO_Biological_Process_2025	Negative Regulation of Neurogenesis (GO:0050768)	2025-01-27	0.462255	0.652912	-0.185145	1.65733	1.27886	MCF2
MN_Chat	26wk	DOWN	GO_Biological_Process_2025	Wound Healing, Spreading of Cells (GO:0044319)	2025-01-27	0.462255	0.652912	-0.185145	1.65733	1.27886	ARHGAP24
MN_Chat	26wk	DOWN	GO_Biological_Process_2025	Cellular Catabolic Process (GO:0044248)	2025-01-27	0.462255	0.652912	-0.185145	1.65733	1.27886	IDE
MN_Chat	26wk	DOWN	GO_Biological_Process_2025	Regulation of Keratinocyte Proliferation (GO:0010837)	2025-01-27	0.462255	0.652912	-0.185145	1.65733	1.27886	CASK
MN_Chat	26wk	DOWN	GO_Biological_Process_2025	Glycerophospholipid Catabolic Process (GO:0046475)	2025-01-27	0.462255	0.652912	-0.185145	1.65733	1.27886	ENPP2
MN_Chat	26wk	DOWN	GO_Biological_Process_2025	Regulation of Myelination (GO:0031641)	2025-01-27	0.462255	0.652912	-0.185145	1.65733	1.27886	TNFRSF21
MN_Chat	26wk	DOWN	GO_Biological_Process_2025	DNA Synthesis Involved in DNA Repair (GO:0000731)	2025-01-27	0.462255	0.652912	-0.185145	1.65733	1.27886	POLA1
MN_Chat	26wk	DOWN	GO_Biological_Process_2025	Action Potential (GO:0001508)	1968-02-01	0.459012	0.652912	-0.185145	1.30598	1.01694	KCNS3;SCN2B
MN_Chat	26wk	DOWN	GO_Biological_Process_2025	Regulation of Intracellular Estrogen Receptor Signaling Pathway (GO:0033146)	2025-01-27	0.462255	0.652912	-0.185145	1.65733	1.27886	LATS1
MN_Chat	26wk	DOWN	GO_Biological_Process_2025	rRNA Processing (GO:0006364)	3/110	0.457218	0.652912	-0.185145	1.20847	0.945739	NOP56;UTP20;DCAF13
MN_Chat	26wk	DOWN	GO_Biological_Process_2025	Regulation of Kinase Activity (GO:0043549)	2025-01-27	0.462255	0.652912	-0.185145	1.65733	1.27886	LDB2
MN_Chat	26wk	DOWN	GO_Biological_Process_2025	Regulation of Mitochondrial Fission (GO:0090140)	2025-01-27	0.462255	0.652912	-0.185145	1.65733	1.27886	MCU
MN_Chat	26wk	DOWN	GO_Biological_Process_2025	Positive Regulation of T Cell Activation (GO:0050870)	3/111	0.46311	0.653103	-0.185018	1.19722	0.921607	ABL2;SMARCA2;ARID1B
MN_Chat	26wk	DOWN	GO_Biological_Process_2025	Negative Regulation of Developmental Process (GO:0051093)	3/111	0.46311	0.653103	-0.185018	1.19722	0.921607	DCC;SINHCAF;SMARCA2
MN_Chat	26wk	DOWN	GO_Biological_Process_2025	Negative Regulation of Response to External Stimulus (GO:0032102)	4/154	0.464086	0.653972	-0.184441	1.14939	0.882371	LRFN5;GRID2;CASK;FGF13
MN_Chat	26wk	DOWN	GO_Biological_Process_2025	Regulation of DNA Biosynthetic Process (GO:2000278)	2025-01-28	0.474478	0.656841	-0.18254	1.59586	1.18978	FGF13
MN_Chat	26wk	DOWN	GO_Biological_Process_2025	Mitotic Cell Cycle Phase Transition (GO:0044772)	3/113	0.474807	0.656841	-0.18254	1.17533	0.875438	LATS1;RPS6KB1;CDK14
MN_Chat	26wk	DOWN	GO_Biological_Process_2025	Positive Regulation of Viral Genome Replication (GO:0045070)	2025-01-28	0.474478	0.656841	-0.18254	1.59586	1.18978	STAU1
MN_Chat	26wk	DOWN	GO_Biological_Process_2025	Lipid Transport (GO:0006869)	3/113	0.474807	0.656841	-0.18254	1.17533	0.875438	RIMBP2;ESYT1;PITPNC1
MN_Chat	26wk	DOWN	GO_Biological_Process_2025	Regulation of Cardiac Muscle Cell Action Potential (GO:0098901)	2025-01-28	0.474478	0.656841	-0.18254	1.59586	1.18978	FGF13
MN_Chat	26wk	DOWN	GO_Biological_Process_2025	Primary Neural Tube Formation (GO:0014020)	2025-01-28	0.474478	0.656841	-0.18254	1.59586	1.18978	SCRIB
MN_Chat	26wk	DOWN	GO_Biological_Process_2025	Phospholipid Catabolic Process (GO:0009395)	2025-01-28	0.474478	0.656841	-0.18254	1.59586	1.18978	ENPP2
MN_Chat	26wk	DOWN	GO_Biological_Process_2025	Positive Regulation of Microtubule Polymerization or Depolymerization (GO:0031112)	2025-01-28	0.474478	0.656841	-0.18254	1.59586	1.18978	SLAIN1
MN_Chat	26wk	DOWN	GO_Biological_Process_2025	Positive Regulation of G Protein-Coupled Receptor Signaling Pathway (GO:0045745)	2025-01-28	0.474478	0.656841	-0.18254	1.59586	1.18978	PRKCA
MN_Chat	26wk	DOWN	GO_Biological_Process_2025	Membrane Fusion (GO:0061025)	2025-01-28	0.474478	0.656841	-0.18254	1.59586	1.18978	NAPG
MN_Chat	26wk	DOWN	GO_Biological_Process_2025	Ventricular Septum Morphogenesis (GO:0060412)	2025-01-28	0.474478	0.656841	-0.18254	1.59586	1.18978	ROBO1
MN_Chat	26wk	DOWN	GO_Biological_Process_2025	Long-Term Synaptic Potentiation (GO:0060291)	2025-01-28	0.474478	0.656841	-0.18254	1.59586	1.18978	GRIN2A
MN_Chat	26wk	DOWN	GO_Biological_Process_2025	Glial Cell Differentiation (GO:0010001)	2025-01-28	0.474478	0.656841	-0.18254	1.59586	1.18978	CDH2
MN_Chat	26wk	DOWN	GO_Biological_Process_2025	Regulation of Translational Initiation (GO:0006446)	1969-02-01	0.466551	0.656841	-0.18254	1.28642	0.980754	RPS6KB1;SCRIB
MN_Chat	26wk	DOWN	GO_Biological_Process_2025	Hematopoietic Progenitor Cell Differentiation (GO:0002244)	2025-01-28	0.474478	0.656841	-0.18254	1.59586	1.18978	MLLT3
MN_Chat	26wk	DOWN	GO_Biological_Process_2025	Regulation of Monoatomic Ion Transport (GO:0043269)	2025-01-28	0.474478	0.656841	-0.18254	1.59586	1.18978	KCNJ6
MN_Chat	26wk	DOWN	GO_Biological_Process_2025	Cellular Response to Hexose Stimulus (GO:0071331)	2025-01-28	0.474478	0.656841	-0.18254	1.59586	1.18978	PRKCA
MN_Chat	26wk	DOWN	GO_Biological_Process_2025	Regulation of Striated Muscle Contraction (GO:0006942)	2025-01-28	0.474478	0.656841	-0.18254	1.59586	1.18978	PRKCA
MN_Chat	26wk	DOWN	GO_Biological_Process_2025	Regulation of Microtubule Depolymerization (GO:0031114)	2025-01-28	0.474478	0.656841	-0.18254	1.59586	1.18978	FGF13
MN_Chat	26wk	DOWN	GO_Biological_Process_2025	Toll-Like Receptor 4 Signaling Pathway (GO:0034142)	2025-01-28	0.474478	0.656841	-0.18254	1.59586	1.18978	PRKCE
MN_Chat	26wk	DOWN	GO_Biological_Process_2025	Carbohydrate Biosynthetic Process (GO:0016051)	2025-01-28	0.474478	0.656841	-0.18254	1.59586	1.18978	EXT1
MN_Chat	26wk	DOWN	GO_Biological_Process_2025	Regulation of Insulin Secretion Involved in Cellular Response to Glucose Stimulus (GO:0061178)	2025-01-28	0.474478	0.656841	-0.18254	1.59586	1.18978	EFNA5
MN_Chat	26wk	DOWN	GO_Biological_Process_2025	Regulation of Glucose Metabolic Process (GO:0010906)	2025-01-28	0.474478	0.656841	-0.18254	1.59586	1.18978	IRS1
MN_Chat	26wk	DOWN	GO_Biological_Process_2025	Negative Regulation of TOR Signaling (GO:0032007)	1970-02-01	0.474026	0.656841	-0.18254	1.26744	0.946133	RPS6KB1;PRKCA
MN_Chat	26wk	DOWN	GO_Biological_Process_2025	Protein Methylation (GO:0006479)	2025-01-29	0.486424	0.664804	-0.177306	1.53879	1.10897	PRMT8
MN_Chat	26wk	DOWN	GO_Biological_Process_2025	Maintenance of Blood-Brain Barrier (GO:0035633)	2025-01-29	0.486424	0.664804	-0.177306	1.53879	1.10897	JAM3
MN_Chat	26wk	DOWN	GO_Biological_Process_2025	Tube Closure (GO:0060606)	2025-01-29	0.486424	0.664804	-0.177306	1.53879	1.10897	SCRIB
MN_Chat	26wk	DOWN	GO_Biological_Process_2025	Transcription Elongation by RNA Polymerase II (GO:0006368)	2025-01-29	0.486424	0.664804	-0.177306	1.53879	1.10897	CDC73
MN_Chat	26wk	DOWN	GO_Biological_Process_2025	Cytoplasmic Pattern Recognition Receptor Signaling Pathway (GO:0002753)	2025-01-29	0.486424	0.664804	-0.177306	1.53879	1.10897	MAP2K6
MN_Chat	26wk	DOWN	GO_Biological_Process_2025	Regulation of Supramolecular Fiber Organization (GO:1902903)	2025-01-29	0.486424	0.664804	-0.177306	1.53879	1.10897	AKAP13
MN_Chat	26wk	DOWN	GO_Biological_Process_2025	Camera-Type Eye Development (GO:0043010)	2025-01-29	0.486424	0.664804	-0.177306	1.53879	1.10897	TENM3
MN_Chat	26wk	DOWN	GO_Biological_Process_2025	Positive Regulation of Protein Targeting to Mitochondrion (GO:1903955)	2025-01-29	0.486424	0.664804	-0.177306	1.53879	1.10897	MAGI1
MN_Chat	26wk	DOWN	GO_Biological_Process_2025	Regulation of Plasma Membrane Bounded Cell Projection Organization (GO:0120035)	2025-01-29	0.486424	0.664804	-0.177306	1.53879	1.10897	IL1RAPL1
MN_Chat	26wk	DOWN	GO_Biological_Process_2025	Fc-gamma Receptor Signaling Pathway (GO:0038094)	2025-01-29	0.486424	0.664804	-0.177306	1.53879	1.10897	PRKCE
MN_Chat	26wk	DOWN	GO_Biological_Process_2025	Regulation of Dendrite Morphogenesis (GO:0048814)	2025-01-29	0.486424	0.664804	-0.177306	1.53879	1.10897	HECW1
MN_Chat	26wk	DOWN	GO_Biological_Process_2025	Negative Regulation of Growth (GO:0045926)	3/115	0.486387	0.664804	-0.177306	1.15422	0.831906	PTPRJ;SMARCA2;VGLL4
MN_Chat	26wk	DOWN	GO_Biological_Process_2025	Adenylate Cyclase-Modulating G Protein-Coupled Receptor Signaling Pathway (GO:0007188)	5/202	0.485829	0.664804	-0.177306	1.09374	0.789573	RIMS2;GABBR2;ADGRB3;PRKCA;ADGRL3
MN_Chat	26wk	DOWN	GO_Biological_Process_2025	Regulation of Translation (GO:0006417)	5/201	0.481489	0.664804	-0.177306	1.09938	0.803507	PRKCH;RPS6KB1;PRR16;STK39;LARP1B
MN_Chat	26wk	DOWN	GO_Biological_Process_2025	Regulation of Platelet Activation (GO:0010543)	2025-01-29	0.486424	0.664804	-0.177306	1.53879	1.10897	PRKCA
MN_Chat	26wk	DOWN	GO_Biological_Process_2025	DNA-templated Transcription Elongation (GO:0006354)	2025-01-29	0.486424	0.664804	-0.177306	1.53879	1.10897	CDC73
MN_Chat	26wk	DOWN	GO_Biological_Process_2025	Negative Regulation of Antigen Receptor-Mediated Signaling Pathway (GO:0050858)	2025-01-30	0.498099	0.669171	-0.174463	1.48565	1.03543	PTPRJ
MN_Chat	26wk	DOWN	GO_Biological_Process_2025	Mitotic G2 DNA Damage Checkpoint Signaling (GO:0007095)	2025-01-30	0.498099	0.669171	-0.174463	1.48565	1.03543	FOXN3
MN_Chat	26wk	DOWN	GO_Biological_Process_2025	Positive Regulation of Cation Channel Activity (GO:2001259)	2025-01-30	0.498099	0.669171	-0.174463	1.48565	1.03543	FGF13
MN_Chat	26wk	DOWN	GO_Biological_Process_2025	Pyroptotic Inflammatory Response (GO:0070269)	2025-01-30	0.498099	0.669171	-0.174463	1.48565	1.03543	GSDME
MN_Chat	26wk	DOWN	GO_Biological_Process_2025	Protein Insertion Into ER Membrane (GO:0045048)	2025-01-30	0.498099	0.669171	-0.174463	1.48565	1.03543	SEC61A1
MN_Chat	26wk	DOWN	GO_Biological_Process_2025	Positive Regulation of Catalytic Activity (GO:0043085)	2025-01-30	0.498099	0.669171	-0.174463	1.48565	1.03543	ABL2
MN_Chat	26wk	DOWN	GO_Biological_Process_2025	Positive Regulation of Microtubule Polymerization (GO:0031116)	2025-01-30	0.498099	0.669171	-0.174463	1.48565	1.03543	SLAIN1
MN_Chat	26wk	DOWN	GO_Biological_Process_2025	Positive Regulation of Response to Wounding (GO:1903036)	2025-01-30	0.498099	0.669171	-0.174463	1.48565	1.03543	PRKCE
MN_Chat	26wk	DOWN	GO_Biological_Process_2025	Intrinsic Apoptotic Signaling Pathway in Response to Endoplasmic Reticulum Stress (GO:0070059)	2025-01-30	0.498099	0.669171	-0.174463	1.48565	1.03543	MAP3K5
MN_Chat	26wk	DOWN	GO_Biological_Process_2025	Positive Regulation of Calcium Ion Transport (GO:0051928)	2025-01-30	0.498099	0.669171	-0.174463	1.48565	1.03543	STIM2
MN_Chat	26wk	DOWN	GO_Biological_Process_2025	Negative Regulation of Cytokine Production Involved in Inflammatory Response (GO:1900016)	2025-01-30	0.498099	0.669171	-0.174463	1.48565	1.03543	PRKCA
MN_Chat	26wk	DOWN	GO_Biological_Process_2025	Glycosphingolipid Biosynthetic Process (GO:0006688)	2025-01-30	0.498099	0.669171	-0.174463	1.48565	1.03543	ST6GALNAC3
MN_Chat	26wk	DOWN	GO_Biological_Process_2025	Neural Tube Closure (GO:0001843)	2025-01-30	0.498099	0.669171	-0.174463	1.48565	1.03543	SCRIB
MN_Chat	26wk	DOWN	GO_Biological_Process_2025	Heterotypic Cell-Cell Adhesion (GO:0034113)	2025-01-30	0.498099	0.669171	-0.174463	1.48565	1.03543	JAM3
MN_Chat	26wk	DOWN	GO_Biological_Process_2025	Heterochromatin Formation (GO:0031507)	1973-02-01	0.496069	0.669171	-0.174463	1.2137	0.850852	MAGI1;SMARCA2
MN_Chat	26wk	DOWN	GO_Biological_Process_2025	Very Long-Chain Fatty Acid Metabolic Process (GO:0000038)	2025-01-30	0.498099	0.669171	-0.174463	1.48565	1.03543	HACD4
MN_Chat	26wk	DOWN	GO_Biological_Process_2025	Lamellipodium Organization (GO:0097581)	2025-01-30	0.498099	0.669171	-0.174463	1.48565	1.03543	ARHGEF4
MN_Chat	26wk	DOWN	GO_Biological_Process_2025	Skeletal System Development (GO:0001501)	4/160	0.49362	0.669171	-0.174463	1.10484	0.780008	AKAP13;MMP16;CDH11;COL19A1
MN_Chat	26wk	DOWN	GO_Biological_Process_2025	Neuropeptide Signaling Pathway (GO:0007218)	1973-02-01	0.496069	0.669171	-0.174463	1.2137	0.850852	SORCS1;SORCS3
MN_Chat	26wk	DOWN	GO_Biological_Process_2025	Positive Regulation of TOR Signaling (GO:0032008)	1973-02-01	0.496069	0.669171	-0.174463	1.2137	0.850852	RPS6KB1;RICTOR
MN_Chat	26wk	DOWN	GO_Biological_Process_2025	Fc Receptor Signaling Pathway (GO:0038093)	2025-01-30	0.498099	0.669171	-0.174463	1.48565	1.03543	FER
MN_Chat	26wk	DOWN	GO_Biological_Process_2025	Regulation of Keratinocyte Differentiation (GO:0045616)	2025-01-30	0.498099	0.669171	-0.174463	1.48565	1.03543	PRKCH
MN_Chat	26wk	DOWN	GO_Biological_Process_2025	T Cell Activation Involved in Immune Response (GO:0002286)	2025-01-30	0.498099	0.669171	-0.174463	1.48565	1.03543	SEMA6D
MN_Chat	26wk	DOWN	GO_Biological_Process_2025	Positive Regulation of Signaling (GO:0023056)	2025-01-31	0.509509	0.678211	-0.168635	1.43606	0.968343	SCRIB
MN_Chat	26wk	DOWN	GO_Biological_Process_2025	Homologous Chromosome Pairing at Meiosis (GO:0007129)	2025-01-31	0.509509	0.678211	-0.168635	1.43606	0.968343	MEI4
MN_Chat	26wk	DOWN	GO_Biological_Process_2025	Positive Regulation of Lamellipodium Organization (GO:1902745)	2025-01-31	0.509509	0.678211	-0.168635	1.43606	0.968343	ENPP2
MN_Chat	26wk	DOWN	GO_Biological_Process_2025	Positive Regulation of Protein Serine/Threonine Kinase Activity (GO:0071902)	1975-02-01	0.510433	0.678211	-0.168635	1.18032	0.793763	FGF13;ROBO1
MN_Chat	26wk	DOWN	GO_Biological_Process_2025	Positive Regulation of Secretion by Cell (GO:1903532)	1975-02-01	0.510433	0.678211	-0.168635	1.18032	0.793763	CADPS;STXBP5
MN_Chat	26wk	DOWN	GO_Biological_Process_2025	Import Into Nucleus (GO:0051170)	1975-02-01	0.510433	0.678211	-0.168635	1.18032	0.793763	IPO11;KPNA3
MN_Chat	26wk	DOWN	GO_Biological_Process_2025	Negative Regulation of MAP Kinase Activity (GO:0043407)	2025-01-31	0.509509	0.678211	-0.168635	1.43606	0.968343	PTPRJ
MN_Chat	26wk	DOWN	GO_Biological_Process_2025	Regulation of Fat Cell Differentiation (GO:0045598)	1975-02-01	0.510433	0.678211	-0.168635	1.18032	0.793763	TRIO;CREB1
MN_Chat	26wk	DOWN	GO_Biological_Process_2025	Activation of GTPase Activity (GO:0090630)	2025-01-31	0.509509	0.678211	-0.168635	1.43606	0.968343	SCRIB
MN_Chat	26wk	DOWN	GO_Biological_Process_2025	Regulation of Immunoglobulin Production (GO:0002637)	2025-01-31	0.509509	0.678211	-0.168635	1.43606	0.968343	GALNT2
MN_Chat	26wk	DOWN	GO_Biological_Process_2025	Regulation of Macrophage Activation (GO:0043030)	2025-01-31	0.509509	0.678211	-0.168635	1.43606	0.968343	LRFN5
MN_Chat	26wk	DOWN	GO_Biological_Process_2025	Intracellular pH Reduction (GO:0051452)	2025-01-31	0.509509	0.678211	-0.168635	1.43606	0.968343	DMXL2
MN_Chat	26wk	DOWN	GO_Biological_Process_2025	Estrogen Metabolic Process (GO:0008210)	2025-01-31	0.509509	0.678211	-0.168635	1.43606	0.968343	HSD17B2
MN_Chat	26wk	DOWN	GO_Biological_Process_2025	Vacuolar Acidification (GO:0007035)	2025-01-31	0.509509	0.678211	-0.168635	1.43606	0.968343	DMXL2
MN_Chat	26wk	DOWN	GO_Biological_Process_2025	Collagen Catabolic Process (GO:0030574)	2025-01-31	0.509509	0.678211	-0.168635	1.43606	0.968343	MMP16
MN_Chat	26wk	DOWN	GO_Biological_Process_2025	Membrane Depolarization (GO:0051899)	1932-01-01	0.520661	0.683297	-0.165391	1.38966	0.906971	SCN2B
MN_Chat	26wk	DOWN	GO_Biological_Process_2025	Endodermal Cell Differentiation (GO:0035987)	1932-01-01	0.520661	0.683297	-0.165391	1.38966	0.906971	CDC73
MN_Chat	26wk	DOWN	GO_Biological_Process_2025	Sperm-Egg Recognition (GO:0035036)	1932-01-01	0.520661	0.683297	-0.165391	1.38966	0.906971	UBAP2L
MN_Chat	26wk	DOWN	GO_Biological_Process_2025	Sphingolipid Catabolic Process (GO:0030149)	1932-01-01	0.520661	0.683297	-0.165391	1.38966	0.906971	ENPP2
MN_Chat	26wk	DOWN	GO_Biological_Process_2025	Regulation of Cell Migration Involved in Sprouting Angiogenesis (GO:0090049)	1932-01-01	0.520661	0.683297	-0.165391	1.38966	0.906971	FGF13
MN_Chat	26wk	DOWN	GO_Biological_Process_2025	Negative Regulation of G1/S Transition of Mitotic Cell Cycle (GO:2000134)	1932-01-01	0.520661	0.683297	-0.165391	1.38966	0.906971	CDC73
MN_Chat	26wk	DOWN	GO_Biological_Process_2025	Positive Regulation of Establishment of Protein Localization to Mitochondrion (GO:1903749)	1932-01-01	0.520661	0.683297	-0.165391	1.38966	0.906971	MAGI1
MN_Chat	26wk	DOWN	GO_Biological_Process_2025	Regulation of Postsynapse Organization (GO:0099175)	1932-01-01	0.520661	0.683297	-0.165391	1.38966	0.906971	IL1RAPL1
MN_Chat	26wk	DOWN	GO_Biological_Process_2025	Regulation of Regulated Secretory Pathway (GO:1903305)	1932-01-01	0.520661	0.683297	-0.165391	1.38966	0.906971	RIMS2
MN_Chat	26wk	DOWN	GO_Biological_Process_2025	Negative Regulation of Fat Cell Differentiation (GO:0045599)	1932-01-01	0.520661	0.683297	-0.165391	1.38966	0.906971	TRIO
MN_Chat	26wk	DOWN	GO_Biological_Process_2025	Regulation of Macrophage Derived Foam Cell Differentiation (GO:0010743)	1932-01-01	0.520661	0.683297	-0.165391	1.38966	0.906971	PRKCH
MN_Chat	26wk	DOWN	GO_Biological_Process_2025	Positive Regulation of Intracellular Signal Transduction (GO:1902533)	15/652	0.516077	0.683297	-0.165391	1.01428	0.670942	SEMA5A;NLGN1;PRKCB;IRS1;NTRK3;PRKCA;PTPRJ;EFNA5;TIAL1;AKAP13;SLCO3A1;RICTOR;FGF13;GSDME;BRD4
MN_Chat	26wk	DOWN	GO_Biological_Process_2025	Regulation of Lamellipodium Assembly (GO:0010591)	1932-01-01	0.520661	0.683297	-0.165391	1.38966	0.906971	FER
MN_Chat	26wk	DOWN	GO_Biological_Process_2025	Cellular Response to Oxidative Stress (GO:0034599)	3/121	0.520357	0.683297	-0.165391	1.09519	0.715424	FER;PRR5L;SLC8A1
MN_Chat	26wk	DOWN	GO_Biological_Process_2025	Protein Deubiquitination (GO:0016579)	1976-02-01	0.517514	0.683297	-0.165391	1.16431	0.766955	MAGI1;USP28
MN_Chat	26wk	DOWN	GO_Biological_Process_2025	Glycoprotein Biosynthetic Process (GO:0009101)	1976-02-01	0.517514	0.683297	-0.165391	1.16431	0.766955	CSGALNACT1;MGAT4A
MN_Chat	26wk	DOWN	GO_Biological_Process_2025	Response to Alcohol (GO:0097305)	1932-01-01	0.520661	0.683297	-0.165391	1.38966	0.906971	GRIN2A
MN_Chat	26wk	DOWN	GO_Biological_Process_2025	Cytokine-Mediated Signaling Pathway (GO:0019221)	6/255	0.522105	0.684697	-0.164501	1.03792	0.674529	SOCS2;FER;JAGN1;IRS1;PRKCA;PTPRJ
MN_Chat	26wk	DOWN	GO_Biological_Process_2025	Regulation of Angiogenesis (GO:0045765)	5/211	0.524268	0.686385	-0.163432	1.04547	0.675116	SEMA5A;PRKCB;PDE3B;PRKCA;FGF13
MN_Chat	26wk	DOWN	GO_Biological_Process_2025	Regulation of Signal Transduction (GO:0009966)	5/211	0.524268	0.686385	-0.163432	1.04547	0.675116	SEMA5A;SOCS2;UBASH3B;KCNIP4;KCTD16
MN_Chat	26wk	DOWN	GO_Biological_Process_2025	Nucleosome Organization (GO:0034728)	1977-02-01	0.524527	0.686385	-0.163432	1.14873	0.741229	DSCAM;ATAD2B
MN_Chat	26wk	DOWN	GO_Biological_Process_2025	Regulation of calcineurin-NFAT Signaling Cascade (GO:0070884)	1933-01-01	0.531559	0.689129	-0.1617	1.34616	0.850696	PPP3CA
MN_Chat	26wk	DOWN	GO_Biological_Process_2025	Regulation of Amyloid-Beta Formation (GO:1902003)	1933-01-01	0.531559	0.689129	-0.1617	1.34616	0.850696	LRRTM3
MN_Chat	26wk	DOWN	GO_Biological_Process_2025	Negative Regulation of Lipid Metabolic Process (GO:0045833)	1933-01-01	0.531559	0.689129	-0.1617	1.34616	0.850696	PDE3B
MN_Chat	26wk	DOWN	GO_Biological_Process_2025	Positive Regulation of Notch Signaling Pathway (GO:0045747)	1933-01-01	0.531559	0.689129	-0.1617	1.34616	0.850696	ROBO1
MN_Chat	26wk	DOWN	GO_Biological_Process_2025	Positive Regulation of G1/S Transition of Mitotic Cell Cycle (GO:1900087)	1933-01-01	0.531559	0.689129	-0.1617	1.34616	0.850696	RDX
MN_Chat	26wk	DOWN	GO_Biological_Process_2025	Negative Regulation of JNK Cascade (GO:0046329)	1933-01-01	0.531559	0.689129	-0.1617	1.34616	0.850696	MECOM
MN_Chat	26wk	DOWN	GO_Biological_Process_2025	Actin Filament Bundle Assembly (GO:0051017)	1933-01-01	0.531559	0.689129	-0.1617	1.34616	0.850696	PLS1
MN_Chat	26wk	DOWN	GO_Biological_Process_2025	Epithelial Tube Morphogenesis (GO:0060562)	1933-01-01	0.531559	0.689129	-0.1617	1.34616	0.850696	SCRIB
MN_Chat	26wk	DOWN	GO_Biological_Process_2025	Embryonic Skeletal System Morphogenesis (GO:0048704)	1933-01-01	0.531559	0.689129	-0.1617	1.34616	0.850696	HOXC4
MN_Chat	26wk	DOWN	GO_Biological_Process_2025	Rescue of Stalled Ribosome (GO:0072344)	1933-01-01	0.531559	0.689129	-0.1617	1.34616	0.850696	LTN1
MN_Chat	26wk	DOWN	GO_Biological_Process_2025	B Cell Receptor Signaling Pathway (GO:0050853)	1933-01-01	0.531559	0.689129	-0.1617	1.34616	0.850696	PRKCB
MN_Chat	26wk	DOWN	GO_Biological_Process_2025	Protein-Containing Complex Organization (GO:0043933)	3/123	0.531408	0.689129	-0.1617	1.07683	0.6808	APBA1;KPNA3;NAPG
MN_Chat	26wk	DOWN	GO_Biological_Process_2025	Transcription by RNA Polymerase III (GO:0006383)	1933-01-01	0.531559	0.689129	-0.1617	1.34616	0.850696	SNAPC4
MN_Chat	26wk	DOWN	GO_Biological_Process_2025	Negative Regulation of Microtubule Polymerization or Depolymerization (GO:0031111)	1934-01-01	0.54221	0.69611	-0.157322	1.3053	0.798979	FGF13
MN_Chat	26wk	DOWN	GO_Biological_Process_2025	Regulation of Cell Cycle Phase Transition (GO:1901987)	1934-01-01	0.54221	0.69611	-0.157322	1.3053	0.798979	CDK14
MN_Chat	26wk	DOWN	GO_Biological_Process_2025	Regulation of Ras Protein Signal Transduction (GO:0046578)	1934-01-01	0.54221	0.69611	-0.157322	1.3053	0.798979	RASGEF1A
MN_Chat	26wk	DOWN	GO_Biological_Process_2025	Cellular Response to Lipopolysaccharide (GO:0071222)	3/125	0.542314	0.69611	-0.157322	1.05907	0.648054	PRKCE;PDE4B;CDC73
MN_Chat	26wk	DOWN	GO_Biological_Process_2025	Positive Regulation of Carbohydrate Metabolic Process (GO:0045913)	1934-01-01	0.54221	0.69611	-0.157322	1.3053	0.798979	IRS1
MN_Chat	26wk	DOWN	GO_Biological_Process_2025	Phospholipid Dephosphorylation (GO:0046839)	1934-01-01	0.54221	0.69611	-0.157322	1.3053	0.798979	FIG4
MN_Chat	26wk	DOWN	GO_Biological_Process_2025	Negative Regulation of Endocytosis (GO:0045806)	1934-01-01	0.54221	0.69611	-0.157322	1.3053	0.798979	MCTP1
MN_Chat	26wk	DOWN	GO_Biological_Process_2025	Regulation of JUN Kinase Activity (GO:0043506)	1934-01-01	0.54221	0.69611	-0.157322	1.3053	0.798979	MAP3K5
MN_Chat	26wk	DOWN	GO_Biological_Process_2025	Negative Regulation of Blood Vessel Endothelial Cell Migration (GO:0043537)	1934-01-01	0.54221	0.69611	-0.157322	1.3053	0.798979	FGF13
MN_Chat	26wk	DOWN	GO_Biological_Process_2025	Cellular Response to Osmotic Stress (GO:0071470)	1934-01-01	0.54221	0.69611	-0.157322	1.3053	0.798979	STK39
MN_Chat	26wk	DOWN	GO_Biological_Process_2025	Regulation of Protein Polymerization (GO:0032271)	1934-01-01	0.54221	0.69611	-0.157322	1.3053	0.798979	LATS1
MN_Chat	26wk	DOWN	GO_Biological_Process_2025	Actin Filament Bundle Organization (GO:0061572)	1934-01-01	0.54221	0.69611	-0.157322	1.3053	0.798979	PLS1
MN_Chat	26wk	DOWN	GO_Biological_Process_2025	Regulation of Macromolecule Biosynthetic Process (GO:0010556)	4/170	0.541232	0.69611	-0.157322	1.03775	0.637083	UTY;AFF3;SLC8A1;AFF2
MN_Chat	26wk	DOWN	GO_Biological_Process_2025	Organophosphate Biosynthetic Process (GO:0090407)	1934-01-01	0.54221	0.69611	-0.157322	1.3053	0.798979	GK5
MN_Chat	26wk	DOWN	GO_Biological_Process_2025	Negative Regulation of Cellular Component Organization (GO:0051129)	1980-02-01	0.545149	0.697776	-0.156284	1.10438	0.670022	MCTP1;RDX
MN_Chat	26wk	DOWN	GO_Biological_Process_2025	Regulation of TOR Signaling (GO:0032006)	1980-02-01	0.545149	0.697776	-0.156284	1.10438	0.670022	GPAT3;RICTOR
MN_Chat	26wk	DOWN	GO_Biological_Process_2025	Signal Transduction in Response to DNA Damage (GO:0042770)	1980-02-01	0.545149	0.697776	-0.156284	1.10438	0.670022	USP28;MAP2K6
MN_Chat	26wk	DOWN	GO_Biological_Process_2025	Protein Import Into Nucleus (GO:0006606)	1980-02-01	0.545149	0.697776	-0.156284	1.10438	0.670022	IPO11;KPNA3
MN_Chat	26wk	DOWN	GO_Biological_Process_2025	Positive Regulation of Protein Phosphorylation (GO:0001934)	4/171	0.545868	0.698203	-0.156018	1.03148	0.624438	LIMCH1;ENPP2;EFNA5;MAP3K5
MN_Chat	26wk	DOWN	GO_Biological_Process_2025	Response to Transforming Growth Factor Beta (GO:0071559)	1935-01-01	0.55262	0.700422	-0.15464	1.26685	0.751349	PDE3A
MN_Chat	26wk	DOWN	GO_Biological_Process_2025	Positive Regulation of Mitotic Nuclear Division (GO:0045840)	1935-01-01	0.55262	0.700422	-0.15464	1.26685	0.751349	PHIP
MN_Chat	26wk	DOWN	GO_Biological_Process_2025	Positive Regulation of Macromolecule Metabolic Process (GO:0010604)	1935-01-01	0.55262	0.700422	-0.15464	1.26685	0.751349	SCRIB
MN_Chat	26wk	DOWN	GO_Biological_Process_2025	Positive Regulation of Mononuclear Cell Migration (GO:0071677)	1935-01-01	0.55262	0.700422	-0.15464	1.26685	0.751349	JAM3
MN_Chat	26wk	DOWN	GO_Biological_Process_2025	Platelet Aggregation (GO:0070527)	1935-01-01	0.55262	0.700422	-0.15464	1.26685	0.751349	UBASH3B
MN_Chat	26wk	DOWN	GO_Biological_Process_2025	Negative Regulation of Osteoblast Differentiation (GO:0045668)	1935-01-01	0.55262	0.700422	-0.15464	1.26685	0.751349	CRIM1
MN_Chat	26wk	DOWN	GO_Biological_Process_2025	Neurotransmitter Secretion (GO:0007269)	1935-01-01	0.55262	0.700422	-0.15464	1.26685	0.751349	RIMS2
MN_Chat	26wk	DOWN	GO_Biological_Process_2025	Positive Regulation of Cellular Process (GO:0048522)	14/622	0.551348	0.700422	-0.15464	0.991074	0.590074	IRS1;NTRK3;PRKCA;PTPRJ;SMARCA2;ARID1B;PPP3CA;FER;CSPP1;DPF3;RICTOR;PHIP;SINHCAF;FGF13
MN_Chat	26wk	DOWN	GO_Biological_Process_2025	Cellular Response to cAMP (GO:0071320)	1935-01-01	0.55262	0.700422	-0.15464	1.26685	0.751349	PDE4D
MN_Chat	26wk	DOWN	GO_Biological_Process_2025	Protein Modification by Small Protein Removal (GO:0070646)	1981-02-01	0.551884	0.700422	-0.15464	1.09034	0.64812	MAGI1;USP28
MN_Chat	26wk	DOWN	GO_Biological_Process_2025	Wound Healing (GO:0042060)	1981-02-01	0.551884	0.700422	-0.15464	1.09034	0.64812	PPP3CA;FGF13
MN_Chat	26wk	DOWN	GO_Biological_Process_2025	Substrate Adhesion-Dependent Cell Spreading (GO:0034446)	1935-01-01	0.55262	0.700422	-0.15464	1.26685	0.751349	FER
MN_Chat	26wk	DOWN	GO_Biological_Process_2025	Regulation of Catabolic Process (GO:0009894)	1981-02-01	0.551884	0.700422	-0.15464	1.09034	0.64812	LATS1;ABL2
MN_Chat	26wk	DOWN	GO_Biological_Process_2025	RNA Biosynthetic Process (GO:0032774)	3/128	0.558396	0.706756	-0.150731	1.03349	0.602202	POLA1;ATXN1;FUBP3
MN_Chat	26wk	DOWN	GO_Biological_Process_2025	Positive Regulation of Macromolecule Biosynthetic Process (GO:0010557)	8/355	0.558161	0.706756	-0.150731	0.99244	0.5787	FUBP3;IRS1;NTRK3;RDX;SORBS1;LDB2;FGF13;ROBO1
MN_Chat	26wk	DOWN	GO_Biological_Process_2025	Negative Regulation of Cell Cycle G1/S Phase Transition (GO:1902807)	1936-01-01	0.562793	0.707389	-0.150342	1.23059	0.707396	CDC73
MN_Chat	26wk	DOWN	GO_Biological_Process_2025	Negative Regulation of Plasma Membrane Bounded Cell Projection Assembly (GO:0120033)	1936-01-01	0.562793	0.707389	-0.150342	1.23059	0.707396	ARHGAP24
MN_Chat	26wk	DOWN	GO_Biological_Process_2025	Negative Regulation of Hydrolase Activity (GO:0051346)	1936-01-01	0.562793	0.707389	-0.150342	1.23059	0.707396	RDX
MN_Chat	26wk	DOWN	GO_Biological_Process_2025	Negative Regulation of Epithelial to Mesenchymal Transition (GO:0010719)	1936-01-01	0.562793	0.707389	-0.150342	1.23059	0.707396	USF3
MN_Chat	26wk	DOWN	GO_Biological_Process_2025	Embryonic Limb Morphogenesis (GO:0030326)	1936-01-01	0.562793	0.707389	-0.150342	1.23059	0.707396	WDPCP
MN_Chat	26wk	DOWN	GO_Biological_Process_2025	Cellular Response to Heat (GO:0034605)	1936-01-01	0.562793	0.707389	-0.150342	1.23059	0.707396	PRKCA
MN_Chat	26wk	DOWN	GO_Biological_Process_2025	Canonical NF-kappaB Signal Transduction (GO:0007249)	1936-01-01	0.562793	0.707389	-0.150342	1.23059	0.707396	ERC1
MN_Chat	26wk	DOWN	GO_Biological_Process_2025	Regulation of Natural Killer Cell Mediated Cytotoxicity (GO:0042269)	1936-01-01	0.562793	0.707389	-0.150342	1.23059	0.707396	CADM1
MN_Chat	26wk	DOWN	GO_Biological_Process_2025	Positive Regulation of DNA-binding Transcription Factor Activity (GO:0051091)	4/174	0.55963	0.707389	-0.150342	1.01312	0.588098	FER;PRKCH;ARID5B;ERC1
MN_Chat	26wk	DOWN	GO_Biological_Process_2025	Sister Chromatid Segregation (GO:0000819)	1936-01-01	0.562793	0.707389	-0.150342	1.23059	0.707396	LATS1
MN_Chat	26wk	DOWN	GO_Biological_Process_2025	Negative Regulation of Protein Phosphorylation (GO:0001933)	1983-02-01	0.56514	0.709357	-0.149135	1.06331	0.606813	PRR5L;PTPN13
MN_Chat	26wk	DOWN	GO_Biological_Process_2025	Sphingolipid Biosynthetic Process (GO:0030148)	1983-02-01	0.56514	0.709357	-0.149135	1.06331	0.606813	CERS6;HACD4
MN_Chat	26wk	DOWN	GO_Biological_Process_2025	Positive Regulation of Synaptic Transmission (GO:0050806)	1984-02-01	0.571662	0.713463	-0.146629	1.05029	0.587331	NLGN1;GRIN2A
MN_Chat	26wk	DOWN	GO_Biological_Process_2025	Regulation of G2/M Transition of Mitotic Cell Cycle (GO:0010389)	1937-01-01	0.572736	0.713463	-0.146629	1.19635	0.66676	BRD4
MN_Chat	26wk	DOWN	GO_Biological_Process_2025	Negative Regulation of Endothelial Cell Migration (GO:0010596)	1937-01-01	0.572736	0.713463	-0.146629	1.19635	0.66676	FGF13
MN_Chat	26wk	DOWN	GO_Biological_Process_2025	Intrinsic Apoptotic Signaling Pathway by P53 Class Mediator (GO:0072332)	1937-01-01	0.572736	0.713463	-0.146629	1.19635	0.66676	USP28
MN_Chat	26wk	DOWN	GO_Biological_Process_2025	Cellular Response to Glucose Stimulus (GO:0071333)	1937-01-01	0.572736	0.713463	-0.146629	1.19635	0.66676	PRKCA
MN_Chat	26wk	DOWN	GO_Biological_Process_2025	Anterograde Axonal Transport (GO:0008089)	1937-01-01	0.572736	0.713463	-0.146629	1.19635	0.66676	KIF1B
MN_Chat	26wk	DOWN	GO_Biological_Process_2025	Macromolecule Modification (GO:0043412)	1984-02-01	0.571662	0.713463	-0.146629	1.05029	0.587331	MAGI1;ABL2
MN_Chat	26wk	DOWN	GO_Biological_Process_2025	Monoatomic Cation Homeostasis (GO:0055080)	1984-02-01	0.571662	0.713463	-0.146629	1.05029	0.587331	TMTC2;SLC8A1
MN_Chat	26wk	DOWN	GO_Biological_Process_2025	Vascular Transport (GO:0010232)	1984-02-01	0.571662	0.713463	-0.146629	1.05029	0.587331	ATP8A1;SLCO3A1
MN_Chat	26wk	DOWN	GO_Biological_Process_2025	Regulation of DNA Repair (GO:0006282)	3/130	0.568926	0.713463	-0.146629	1.01711	0.573655	DPF3;SMARCA2;ARID1B
MN_Chat	26wk	DOWN	GO_Biological_Process_2025	+ Reg of Transmembrane Receptor Prot Serine/Threonine Kinase Sgnlng Pway (GO:0090100)	1984-02-01	0.571662	0.713463	-0.146629	1.05029	0.587331	PPP3CA;ZEB2
MN_Chat	26wk	DOWN	GO_Biological_Process_2025	Regulation of ERK1 and ERK2 Cascade (GO:0070372)	5/223	0.57347	0.713888	-0.14637	0.987311	0.548994	PPP3CA;SEMA7A;PRKCA;FGF13;EPHB1
MN_Chat	26wk	DOWN	GO_Biological_Process_2025	Regulation of Intracellular Protein Transport (GO:0033157)	1938-01-01	0.582452	0.717686	-0.144066	1.16395	0.629125	PRR5L
MN_Chat	26wk	DOWN	GO_Biological_Process_2025	Ventricular Septum Development (GO:0003281)	1938-01-01	0.582452	0.717686	-0.144066	1.16395	0.629125	ROBO1
MN_Chat	26wk	DOWN	GO_Biological_Process_2025	Positive Regulation of Immunoglobulin Production (GO:0002639)	1938-01-01	0.582452	0.717686	-0.144066	1.16395	0.629125	GALNT2
MN_Chat	26wk	DOWN	GO_Biological_Process_2025	Negative Regulation of Transport (GO:0051051)	1938-01-01	0.582452	0.717686	-0.144066	1.16395	0.629125	MCTP1
MN_Chat	26wk	DOWN	GO_Biological_Process_2025	Maturation of SSU-rRNA (GO:0030490)	1938-01-01	0.582452	0.717686	-0.144066	1.16395	0.629125	DCAF13
MN_Chat	26wk	DOWN	GO_Biological_Process_2025	mRNA Transcription by RNA Polymerase II (GO:0042789)	1938-01-01	0.582452	0.717686	-0.144066	1.16395	0.629125	CREB1
MN_Chat	26wk	DOWN	GO_Biological_Process_2025	Regulation of Sprouting Angiogenesis (GO:1903670)	1938-01-01	0.582452	0.717686	-0.144066	1.16395	0.629125	FGF13
MN_Chat	26wk	DOWN	GO_Biological_Process_2025	Positive Regulation of Protein Binding (GO:0032092)	1938-01-01	0.582452	0.717686	-0.144066	1.16395	0.629125	IDE
MN_Chat	26wk	DOWN	GO_Biological_Process_2025	Regulation of Erythrocyte Differentiation (GO:0045646)	1938-01-01	0.582452	0.717686	-0.144066	1.16395	0.629125	LDB2
MN_Chat	26wk	DOWN	GO_Biological_Process_2025	DNA Damage Checkpoint Signaling (GO:0000077)	1938-01-01	0.582452	0.717686	-0.144066	1.16395	0.629125	USP28
MN_Chat	26wk	DOWN	GO_Biological_Process_2025	Epithelial Cell Differentiation (GO:0030855)	3/132	0.579301	0.717686	-0.144066	1.00124	0.546609	LATS1;SCRIB;FSTL1
MN_Chat	26wk	DOWN	GO_Biological_Process_2025	Regulation of Cell Division (GO:0051302)	1985-02-01	0.578113	0.717686	-0.144066	1.03758	0.568582	CSPP1;MLLT3
MN_Chat	26wk	DOWN	GO_Biological_Process_2025	Negative Regulation of Transforming Growth Factor Beta Receptor Signaling Pathway (GO:0030512)	1985-02-01	0.578113	0.717686	-0.144066	1.03758	0.568582	MECOM;SINHCAF
MN_Chat	26wk	DOWN	GO_Biological_Process_2025	Regulation of Microtubule Cytoskeleton Organization (GO:0070507)	1938-01-01	0.582452	0.717686	-0.144066	1.16395	0.629125	EFNA5
MN_Chat	26wk	DOWN	GO_Biological_Process_2025	Ribosomal Small Subunit Biogenesis (GO:0042274)	1985-02-01	0.578113	0.717686	-0.144066	1.03758	0.568582	NOP56;UTP20
MN_Chat	26wk	DOWN	GO_Biological_Process_2025	Transport Across Blood-Brain Barrier (GO:0150104)	1986-02-01	0.584492	0.718735	-0.143431	1.02518	0.550534	ATP8A1;SLCO3A1
MN_Chat	26wk	DOWN	GO_Biological_Process_2025	Epidermis Development (GO:0008544)	1986-02-01	0.584492	0.718735	-0.143431	1.02518	0.550534	PPP3CA;RIMBP2
MN_Chat	26wk	DOWN	GO_Biological_Process_2025	Integrin-Mediated Signaling Pathway (GO:0007229)	1986-02-01	0.584492	0.718735	-0.143431	1.02518	0.550534	PPP3CA;SEMA7A
MN_Chat	26wk	DOWN	GO_Biological_Process_2025	Cellular Response to Tumor Necrosis Factor (GO:0071356)	1987-02-01	0.5908	0.723981	-0.140273	1.01307	0.533155	TNFRSF21;GSDME
MN_Chat	26wk	DOWN	GO_Biological_Process_2025	Sodium Ion Transmembrane Transport (GO:0035725)	1987-02-01	0.5908	0.723981	-0.140273	1.01307	0.533155	GRIN2A;SLC8A1
MN_Chat	26wk	DOWN	GO_Biological_Process_2025	Positive Regulation of Biosynthetic Process (GO:0009891)	1987-02-01	0.5908	0.723981	-0.140273	1.01307	0.533155	CREB1;SORBS1
MN_Chat	26wk	DOWN	GO_Biological_Process_2025	Axonal Transport (GO:0098930)	1939-01-01	0.591949	0.723981	-0.140273	1.13326	0.59421	SYBU
MN_Chat	26wk	DOWN	GO_Biological_Process_2025	Vacuolar Transport (GO:0007034)	1939-01-01	0.591949	0.723981	-0.140273	1.13326	0.59421	VTI1A
MN_Chat	26wk	DOWN	GO_Biological_Process_2025	Glycosphingolipid Metabolic Process (GO:0006687)	1939-01-01	0.591949	0.723981	-0.140273	1.13326	0.59421	ST6GALNAC3
MN_Chat	26wk	DOWN	GO_Biological_Process_2025	Phosphatidylinositol 3-Kinase/Protein Kinase B Signal Transduction (GO:0043491)	1939-01-01	0.591949	0.723981	-0.140273	1.13326	0.59421	IRS1
MN_Chat	26wk	DOWN	GO_Biological_Process_2025	Positive Regulation of Intrinsic Apoptotic Signaling Pathway (GO:2001244)	1939-01-01	0.591949	0.723981	-0.140273	1.13326	0.59421	GSDME
MN_Chat	26wk	DOWN	GO_Biological_Process_2025	Branching Morphogenesis of an Epithelial Tube (GO:0048754)	1940-01-01	0.60123	0.730899	-0.136143	1.10415	0.561767	FGF13
MN_Chat	26wk	DOWN	GO_Biological_Process_2025	Positive Regulation of Viral Process (GO:0048524)	1940-01-01	0.60123	0.730899	-0.136143	1.10415	0.561767	STAU1
MN_Chat	26wk	DOWN	GO_Biological_Process_2025	Negative Regulation of Protein Secretion (GO:0050709)	1940-01-01	0.60123	0.730899	-0.136143	1.10415	0.561767	IRS1
MN_Chat	26wk	DOWN	GO_Biological_Process_2025	Establishment of Protein Localization to Extracellular Region (GO:0035592)	1940-01-01	0.60123	0.730899	-0.136143	1.10415	0.561767	TANGO2
MN_Chat	26wk	DOWN	GO_Biological_Process_2025	Ribosome Disassembly (GO:0032790)	1940-01-01	0.60123	0.730899	-0.136143	1.10415	0.561767	LTN1
MN_Chat	26wk	DOWN	GO_Biological_Process_2025	Regulation of T Cell Receptor Signaling Pathway (GO:0050856)	1940-01-01	0.60123	0.730899	-0.136143	1.10415	0.561767	PTPRJ
MN_Chat	26wk	DOWN	GO_Biological_Process_2025	Cilium Organization (GO:0044782)	5/230	0.600911	0.730899	-0.136143	0.956248	0.487025	TTC21B;CEP164;CEP162;WDPCP;DZIP1
MN_Chat	26wk	DOWN	GO_Biological_Process_2025	Positive Regulation of Catabolic Process (GO:0009896)	4/183	0.599515	0.730899	-0.136143	0.961738	0.492058	RDX;PRR5L;IDE;VGLL4
MN_Chat	26wk	DOWN	GO_Biological_Process_2025	Embryonic Skeletal System Development (GO:0048706)	1940-01-01	0.60123	0.730899	-0.136143	1.10415	0.561767	HOXC4
MN_Chat	26wk	DOWN	GO_Biological_Process_2025	Cellular Response to Hormone Stimulus (GO:0032870)	1989-02-01	0.603201	0.732804	-0.135012	0.989676	0.500286	SOCS2;RDX
MN_Chat	26wk	DOWN	GO_Biological_Process_2025	Aortic Valve Development (GO:0003176)	1941-01-01	0.6103	0.736009	-0.133117	1.07649	0.531576	ROBO1
MN_Chat	26wk	DOWN	GO_Biological_Process_2025	Monoatomic Cation Transport (GO:0006812)	1941-01-01	0.6103	0.736009	-0.133117	1.07649	0.531576	GRIN2A
MN_Chat	26wk	DOWN	GO_Biological_Process_2025	Positive Regulation of DNA Biosynthetic Process (GO:2000573)	1941-01-01	0.6103	0.736009	-0.133117	1.07649	0.531576	FGF13
MN_Chat	26wk	DOWN	GO_Biological_Process_2025	Organelle Transport Along Microtubule (GO:0072384)	1941-01-01	0.6103	0.736009	-0.133117	1.07649	0.531576	KIF1B
MN_Chat	26wk	DOWN	GO_Biological_Process_2025	Negative Regulation of Secretion by Cell (GO:1903531)	1941-01-01	0.6103	0.736009	-0.133117	1.07649	0.531576	IL1RAPL1
MN_Chat	26wk	DOWN	GO_Biological_Process_2025	Vitamin Transport (GO:0051180)	1941-01-01	0.6103	0.736009	-0.133117	1.07649	0.531576	SLC35F3
MN_Chat	26wk	DOWN	GO_Biological_Process_2025	Regulation of Heart Rate by Cardiac Conduction (GO:0086091)	1941-01-01	0.6103	0.736009	-0.133117	1.07649	0.531576	SCN2B
MN_Chat	26wk	DOWN	GO_Biological_Process_2025	Apoptotic Process (GO:0006915)	5/232	0.608566	0.736009	-0.133117	0.947725	0.470687	PRKCE;MAGI3;EFNA5;TNFRSF21;MAP3K5
MN_Chat	26wk	DOWN	GO_Biological_Process_2025	Positive Regulation of Plasma Membrane Bounded Cell Projection Assembly (GO:0120034)	1990-02-01	0.609294	0.736009	-0.133117	0.978379	0.484742	TENM2;NLGN1
MN_Chat	26wk	DOWN	GO_Biological_Process_2025	Establishment of Protein Localization to Organelle (GO:0072594)	1990-02-01	0.609294	0.736009	-0.133117	0.978379	0.484742	IPO11;KPNA3
MN_Chat	26wk	DOWN	GO_Biological_Process_2025	Establishment of Protein Localization to Plasma Membrane (GO:0061951)	1941-01-01	0.6103	0.736009	-0.133117	1.07649	0.531576	RDX
MN_Chat	26wk	DOWN	GO_Biological_Process_2025	Protein Destabilization (GO:0031648)	1942-01-01	0.619164	0.742298	-0.129422	1.05018	0.503441	CDC73
MN_Chat	26wk	DOWN	GO_Biological_Process_2025	Regulation of NLRP3 Inflammasome Complex Assembly (GO:1900225)	1942-01-01	0.619164	0.742298	-0.129422	1.05018	0.503441	LATS1
MN_Chat	26wk	DOWN	GO_Biological_Process_2025	Keratinocyte Differentiation (GO:0030216)	1942-01-01	0.619164	0.742298	-0.129422	1.05018	0.503441	PPP3CA
MN_Chat	26wk	DOWN	GO_Biological_Process_2025	Protein Autophosphorylation (GO:0046777)	3/140	0.619195	0.742298	-0.129422	0.942383	0.451717	FER;STK39;EPHB1
MN_Chat	26wk	DOWN	GO_Biological_Process_2025	Potassium Ion Import Across Plasma Membrane (GO:1990573)	1942-01-01	0.619164	0.742298	-0.129422	1.05018	0.503441	KCNJ6
MN_Chat	26wk	DOWN	GO_Biological_Process_2025	Response to cAMP (GO:0051591)	1942-01-01	0.619164	0.742298	-0.129422	1.05018	0.503441	PDE4D
MN_Chat	26wk	DOWN	GO_Biological_Process_2025	Skeletal Muscle Tissue Development (GO:0007519)	1942-01-01	0.619164	0.742298	-0.129422	1.05018	0.503441	PPP3CA
MN_Chat	26wk	DOWN	GO_Biological_Process_2025	Blood Vessel Diameter Maintenance (GO:0097746)	1942-01-01	0.619164	0.742298	-0.129422	1.05018	0.503441	KCNMA1
MN_Chat	26wk	DOWN	GO_Biological_Process_2025	Lipid Catabolic Process (GO:0016042)	1942-01-01	0.619164	0.742298	-0.129422	1.05018	0.503441	ENPP2
MN_Chat	26wk	DOWN	GO_Biological_Process_2025	Sensory Perception of Mechanical Stimulus (GO:0050954)	1992-02-01	0.621267	0.74429	-0.128258	0.956539	0.455308	LHFPL3;GSDME
MN_Chat	26wk	DOWN	GO_Biological_Process_2025	Synaptic Vesicle Exocytosis (GO:0016079)	1943-01-01	0.627827	0.74575	-0.127407	1.02512	0.477185	RIMS2
MN_Chat	26wk	DOWN	GO_Biological_Process_2025	Skeletal System Morphogenesis (GO:0048705)	1943-01-01	0.627827	0.74575	-0.127407	1.02512	0.477185	HOXC4
MN_Chat	26wk	DOWN	GO_Biological_Process_2025	Positive Regulation of Stress Fiber Assembly (GO:0051496)	1943-01-01	0.627827	0.74575	-0.127407	1.02512	0.477185	LIMCH1
MN_Chat	26wk	DOWN	GO_Biological_Process_2025	Neutrophil Chemotaxis (GO:0030593)	1943-01-01	0.627827	0.74575	-0.127407	1.02512	0.477185	PDE4B
MN_Chat	26wk	DOWN	GO_Biological_Process_2025	Negative Regulation of Mitotic Cell Cycle Phase Transition (GO:1901991)	1943-01-01	0.627827	0.74575	-0.127407	1.02512	0.477185	CDC73
MN_Chat	26wk	DOWN	GO_Biological_Process_2025	Negative Regulation of Lymphocyte Proliferation (GO:0050672)	1943-01-01	0.627827	0.74575	-0.127407	1.02512	0.477185	TNFRSF21
MN_Chat	26wk	DOWN	GO_Biological_Process_2025	Positive Regulation of Production of Molecular Mediator of Immune Response (GO:0002702)	1943-01-01	0.627827	0.74575	-0.127407	1.02512	0.477185	GALNT2
MN_Chat	26wk	DOWN	GO_Biological_Process_2025	Positive Regulation of Cellular Component Biogenesis (GO:0044089)	1993-02-01	0.627146	0.74575	-0.127407	0.945979	0.441371	STX18;PRKCA
MN_Chat	26wk	DOWN	GO_Biological_Process_2025	Regulation of Epithelial Cell Proliferation (GO:0050678)	1993-02-01	0.627146	0.74575	-0.127407	0.945979	0.441371	MCC;CDC73
MN_Chat	26wk	DOWN	GO_Biological_Process_2025	mRNA Transcription (GO:0009299)	1943-01-01	0.627827	0.74575	-0.127407	1.02512	0.477185	CREB1
MN_Chat	26wk	DOWN	GO_Biological_Process_2025	Negative Regulation of RNA Biosynthetic Process (GO:1902679)	10/470	0.626993	0.74575	-0.127407	0.934489	0.436238	MAGI1;ATXN1;POU2F1;MECOM;ARID5B;FOXN3;LDB2;SMARCA2;TRERF1;VGLL4
MN_Chat	26wk	DOWN	GO_Biological_Process_2025	Cellular Response to Starvation (GO:0009267)	3/141	0.623997	0.74575	-0.127407	0.935506	0.441193	PRKCH;MCU;MAP3K5
MN_Chat	26wk	DOWN	GO_Biological_Process_2025	Negative Regulation of mRNA Catabolic Process (GO:1902373)	1943-01-01	0.627827	0.74575	-0.127407	1.02512	0.477185	NBAS
MN_Chat	26wk	DOWN	GO_Biological_Process_2025	Embryonic Organ Morphogenesis (GO:0048562)	1944-01-01	0.636294	0.750893	-0.124422	1.00123	0.452652	HOXC4
MN_Chat	26wk	DOWN	GO_Biological_Process_2025	Regulated Exocytosis (GO:0045055)	1944-01-01	0.636294	0.750893	-0.124422	1.00123	0.452652	RIMS2
MN_Chat	26wk	DOWN	GO_Biological_Process_2025	Positive Regulation of Wound Healing (GO:0090303)	1944-01-01	0.636294	0.750893	-0.124422	1.00123	0.452652	PRKCE
MN_Chat	26wk	DOWN	GO_Biological_Process_2025	Positive Regulation of Response to Biotic Stimulus (GO:0002833)	1944-01-01	0.636294	0.750893	-0.124422	1.00123	0.452652	PRKCA
MN_Chat	26wk	DOWN	GO_Biological_Process_2025	Negative Regulation of Protein Localization (GO:1903828)	1944-01-01	0.636294	0.750893	-0.124422	1.00123	0.452652	LATS1
MN_Chat	26wk	DOWN	GO_Biological_Process_2025	Regulation of Microtubule-Based Process (GO:0032886)	1944-01-01	0.636294	0.750893	-0.124422	1.00123	0.452652	EFNA5
MN_Chat	26wk	DOWN	GO_Biological_Process_2025	Carbohydrate Derivative Biosynthetic Process (GO:1901137)	1944-01-01	0.636294	0.750893	-0.124422	1.00123	0.452652	GK5
MN_Chat	26wk	DOWN	GO_Biological_Process_2025	Positive Regulation of Phosphorylation (GO:0042327)	1994-02-01	0.632954	0.750893	-0.124422	0.935648	0.427925	DSCAM;LIMCH1
MN_Chat	26wk	DOWN	GO_Biological_Process_2025	Substantia Nigra Development (GO:0021762)	1944-01-01	0.636294	0.750893	-0.124422	1.00123	0.452652	GRID1
MN_Chat	26wk	DOWN	GO_Biological_Process_2025	Regulation of Apoptotic Process (GO:0042981)	15/704	0.636125	0.750893	-0.124422	0.935148	0.423024	GRID2;PHLPP1;GLS2;SCRIB;FSTL1;LATS1;SOCS2;CREB1;RPS6KB1;TRIM2;RPS6KA2;KCNMA1;RICTOR;PHIP;MAP3K5
MN_Chat	26wk	DOWN	GO_Biological_Process_2025	Positive Regulation of Immune Response (GO:0050778)	1995-02-01	0.638692	0.753233	-0.123071	0.92554	0.41495	PTPRJ;GSDME
MN_Chat	26wk	DOWN	GO_Biological_Process_2025	Endothelial Cell Migration (GO:0043542)	1945-01-01	0.644568	0.757005	-0.120901	0.978427	0.4297	FSTL1
MN_Chat	26wk	DOWN	GO_Biological_Process_2025	Positive Regulation of Transcription by RNA Polymerase II (GO:0045944)	21/983	0.644809	0.757005	-0.120901	0.936905	0.411114	POU2F1;MAML2;KMT2C;PRDM2;LDB2;USF3;ELL2;SMARCA2;TRERF1;CDC73;MED12L;PPP3CA;ZEB2;CREB1;FUBP3;NRIP1;HOXC4;PHIP;MAML3;FGF13;BRD4
MN_Chat	26wk	DOWN	GO_Biological_Process_2025	Regulation of B Cell Proliferation (GO:0030888)	1945-01-01	0.644568	0.757005	-0.120901	0.978427	0.4297	TNFRSF21
MN_Chat	26wk	DOWN	GO_Biological_Process_2025	Positive Regulation of Cell-Matrix Adhesion (GO:0001954)	1945-01-01	0.644568	0.757005	-0.120901	0.978427	0.4297	PTPRJ
MN_Chat	26wk	DOWN	GO_Biological_Process_2025	Positive Regulation of Calcium Ion Transmembrane Transport (GO:1904427)	1945-01-01	0.644568	0.757005	-0.120901	0.978427	0.4297	PPP3CA
MN_Chat	26wk	DOWN	GO_Biological_Process_2025	Sensory Perception of Sound (GO:0007605)	1996-02-01	0.644359	0.757005	-0.120901	0.915647	0.402426	LHFPL3;GSDME
MN_Chat	26wk	DOWN	GO_Biological_Process_2025	B Cell Activation (GO:0042113)	1996-02-01	0.644359	0.757005	-0.120901	0.915647	0.402426	PRKCB;PTPRJ
MN_Chat	26wk	DOWN	GO_Biological_Process_2025	Regulation of Cyclin-Dependent Protein Serine/Threonine Kinase Activity (GO:0000079)	1946-01-01	0.652655	0.761291	-0.11845	0.956635	0.408203	LATS1
MN_Chat	26wk	DOWN	GO_Biological_Process_2025	Protein Localization to Cilium (GO:0061512)	1946-01-01	0.652655	0.761291	-0.11845	0.956635	0.408203	TTC21B
MN_Chat	26wk	DOWN	GO_Biological_Process_2025	Macromolecule Catabolic Process (GO:0009057)	1946-01-01	0.652655	0.761291	-0.11845	0.956635	0.408203	IDE
MN_Chat	26wk	DOWN	GO_Biological_Process_2025	Regulation of Interleukin-10 Production (GO:0032653)	1946-01-01	0.652655	0.761291	-0.11845	0.956635	0.408203	TNFRSF21
MN_Chat	26wk	DOWN	GO_Biological_Process_2025	Mononuclear Cell Differentiation (GO:1903131)	1946-01-01	0.652655	0.761291	-0.11845	0.956635	0.408203	TRPM2
MN_Chat	26wk	DOWN	GO_Biological_Process_2025	Regulation of Intrinsic Apoptotic Signaling Pathway (GO:2001242)	1946-01-01	0.652655	0.761291	-0.11845	0.956635	0.408203	GSDME
MN_Chat	26wk	DOWN	GO_Biological_Process_2025	Regulation of TORC1 Signaling (GO:1903432)	1997-02-01	0.649955	0.761291	-0.11845	0.905962	0.390335	RPS6KB1;PRKCA
MN_Chat	26wk	DOWN	GO_Biological_Process_2025	Muscle Contraction (GO:0006936)	1997-02-01	0.649955	0.761291	-0.11845	0.905962	0.390335	SLC8A1;RYR3
MN_Chat	26wk	DOWN	GO_Biological_Process_2025	Negative Regulation of Multicellular Organismal Process (GO:0051241)	5/243	0.649117	0.761291	-0.11845	0.903408	0.390401	SINHCAF;MCC;USF3;ROBO1;MAP2K6
MN_Chat	26wk	DOWN	GO_Biological_Process_2025	Regulation of Fibroblast Proliferation (GO:0048145)	1946-01-01	0.652655	0.761291	-0.11845	0.956635	0.408203	CDC73
MN_Chat	26wk	DOWN	GO_Biological_Process_2025	Proteasome-Mediated Ubiquitin-Dependent Protein Catabolic Process (GO:0043161)	7/340	0.65548	0.764096	-0.116852	0.903528	0.381638	SOCS2;KLHL29;TRIM9;SIAH3;TRIM2;LTN1;DCAF13
MN_Chat	26wk	DOWN	GO_Biological_Process_2025	Cell Surface Receptor Signaling Pathway via JAK-STAT (GO:0007259)	1947-01-01	0.660557	0.764612	-0.116559	0.93579	0.388045	FER
MN_Chat	26wk	DOWN	GO_Biological_Process_2025	Positive Regulation of mRNA Catabolic Process (GO:0061014)	1947-01-01	0.660557	0.764612	-0.116559	0.93579	0.388045	PRR5L
MN_Chat	26wk	DOWN	GO_Biological_Process_2025	Negative Regulation of Cold-Induced Thermogenesis (GO:0120163)	1947-01-01	0.660557	0.764612	-0.116559	0.93579	0.388045	MAP2K6
MN_Chat	26wk	DOWN	GO_Biological_Process_2025	Intracellular Glucose Homeostasis (GO:0001678)	1947-01-01	0.660557	0.764612	-0.116559	0.93579	0.388045	PRKCA
MN_Chat	26wk	DOWN	GO_Biological_Process_2025	Double-Strand Break Repair via Nonhomologous End Joining (GO:0006303)	1947-01-01	0.660557	0.764612	-0.116559	0.93579	0.388045	POLA1
MN_Chat	26wk	DOWN	GO_Biological_Process_2025	Cardiac Conduction (GO:0061337)	1947-01-01	0.660557	0.764612	-0.116559	0.93579	0.388045	SCN2B
MN_Chat	26wk	DOWN	GO_Biological_Process_2025	Stem Cell Differentiation (GO:0048863)	1947-01-01	0.660557	0.764612	-0.116559	0.93579	0.388045	MLLT3
MN_Chat	26wk	DOWN	GO_Biological_Process_2025	Regulation of Endothelial Cell Apoptotic Process (GO:2000351)	1947-01-01	0.660557	0.764612	-0.116559	0.93579	0.388045	SEMA5A
MN_Chat	26wk	DOWN	GO_Biological_Process_2025	Positive Regulation of Gene Expression (GO:0010628)	9/436	0.660391	0.764612	-0.116559	0.905565	0.37574	CADM1;FUBP3;RPS6KB1;NTRK3;RDX;PRR16;STK39;LARP1B;ROBO1
MN_Chat	26wk	DOWN	GO_Biological_Process_2025	Chemokine-Mediated Signaling Pathway (GO:0070098)	1947-01-01	0.660557	0.764612	-0.116559	0.93579	0.388045	STK39
MN_Chat	26wk	DOWN	GO_Biological_Process_2025	DNA Integrity Checkpoint Signaling (GO:0031570)	1947-01-01	0.660557	0.764612	-0.116559	0.93579	0.388045	USP28
MN_Chat	26wk	DOWN	GO_Biological_Process_2025	Cilium Assembly (GO:0060271)	5/247	0.663189	0.767168	-0.115109	0.888292	0.364818	TTC21B;CEP164;CEP162;WDPCP;DZIP1
MN_Chat	26wk	DOWN	GO_Biological_Process_2025	Natural Killer Cell Activation (GO:0030101)	1948-01-01	0.668281	0.767595	-0.114868	0.915833	0.369123	SNX27
MN_Chat	26wk	DOWN	GO_Biological_Process_2025	Transcription by RNA Polymerase II (GO:0006366)	4/200	0.668632	0.767595	-0.114868	0.877551	0.353233	CREB1;SNAPC4;ELL2;CDC73
MN_Chat	26wk	DOWN	GO_Biological_Process_2025	Positive Regulation of Osteoblast Differentiation (GO:0045669)	1948-01-01	0.668281	0.767595	-0.114868	0.915833	0.369123	PPP3CA
MN_Chat	26wk	DOWN	GO_Biological_Process_2025	Positive Regulation of Kinase Activity (GO:0033674)	1948-01-01	0.668281	0.767595	-0.114868	0.915833	0.369123	MAP3K5
MN_Chat	26wk	DOWN	GO_Biological_Process_2025	Oligosaccharide Metabolic Process (GO:0009311)	1948-01-01	0.668281	0.767595	-0.114868	0.915833	0.369123	ST6GALNAC3
MN_Chat	26wk	DOWN	GO_Biological_Process_2025	Nuclear Receptor-Mediated Steroid Hormone Signaling Pathway (GO:0030518)	1948-01-01	0.668281	0.767595	-0.114868	0.915833	0.369123	TRERF1
MN_Chat	26wk	DOWN	GO_Biological_Process_2025	Mitophagy (GO:0000423)	1948-01-01	0.668281	0.767595	-0.114868	0.915833	0.369123	ARHGAP26
MN_Chat	26wk	DOWN	GO_Biological_Process_2025	Cellular Response to Chemokine (GO:1990869)	1948-01-01	0.668281	0.767595	-0.114868	0.915833	0.369123	STK39
MN_Chat	26wk	DOWN	GO_Biological_Process_2025	Positive Regulation of Programmed Cell Death (GO:0043068)	5/248	0.666649	0.767595	-0.114868	0.88459	0.358694	LATS1;RPS6KA2;KCNMA1;SCRIB;MAP3K5
MN_Chat	26wk	DOWN	GO_Biological_Process_2025	Phosphate-Containing Compound Metabolic Process (GO:0006796)	3/150	0.665339	0.767595	-0.114868	0.877823	0.357677	PTPRD;INPP4B;PPP3CA
MN_Chat	26wk	DOWN	GO_Biological_Process_2025	Mitotic G2/M Transition Checkpoint (GO:0044818)	1948-01-01	0.668281	0.767595	-0.114868	0.915833	0.369123	FOXN3
MN_Chat	26wk	DOWN	GO_Biological_Process_2025	Cellular Response to Growth Factor Stimulus (GO:0071363)	3/150	0.665339	0.767595	-0.114868	0.877823	0.357677	RPS6KB1;NTRK3;PDE3A
MN_Chat	26wk	DOWN	GO_Biological_Process_2025	Positive Regulation of Cell Differentiation (GO:0045597)	6/297	0.669643	0.768269	-0.114486	0.886184	0.355369	PPP3CA;PRKCH;CREB1;DPF3;SMARCA2;ARID1B
MN_Chat	26wk	DOWN	GO_Biological_Process_2025	mRNA Metabolic Process (GO:0016071)	2/101	0.671643	0.770077	-0.113466	0.869179	0.345958	PRKCA;VIRMA
MN_Chat	26wk	DOWN	GO_Biological_Process_2025	Negative Regulation of TORC1 Signaling (GO:1904262)	1949-01-01	0.675829	0.77098	-0.112957	0.896707	0.351343	PRKCA
MN_Chat	26wk	DOWN	GO_Biological_Process_2025	mRNA Catabolic Process (GO:0006402)	1949-01-01	0.675829	0.77098	-0.112957	0.896707	0.351343	NBAS
MN_Chat	26wk	DOWN	GO_Biological_Process_2025	Positive Regulation of Smooth Muscle Cell Proliferation (GO:0048661)	1949-01-01	0.675829	0.77098	-0.112957	0.896707	0.351343	FGF13
MN_Chat	26wk	DOWN	GO_Biological_Process_2025	Negative Regulation of Small GTPase Mediated Signal Transduction (GO:0051058)	1949-01-01	0.675829	0.77098	-0.112957	0.896707	0.351343	ARHGAP24
MN_Chat	26wk	DOWN	GO_Biological_Process_2025	Epidermal Growth Factor Receptor Signaling Pathway (GO:0007173)	1949-01-01	0.675829	0.77098	-0.112957	0.896707	0.351343	ABL2
MN_Chat	26wk	DOWN	GO_Biological_Process_2025	Regulation of Cell Population Proliferation (GO:0042127)	16/769	0.675276	0.77098	-0.112957	0.91169	0.35796	MAGI1;ATP8A2;IRS1;NTRK3;PTPRJ;SMARCA2;CDC73;TIAL1;PPP3CA;FER;RPS6KA2;PHIP;UTP20;SINHCAF;FGF13;GSDME
MN_Chat	26wk	DOWN	GO_Biological_Process_2025	Translational Elongation (GO:0006414)	1949-01-01	0.675829	0.77098	-0.112957	0.896707	0.351343	LTN1
MN_Chat	26wk	DOWN	GO_Biological_Process_2025	Actin Polymerization or Depolymerization (GO:0008154)	1949-01-01	0.675829	0.77098	-0.112957	0.896707	0.351343	DIAPH2
MN_Chat	26wk	DOWN	GO_Biological_Process_2025	Phospholipase C-activating G Protein-Coupled Receptor Signaling Pathway (GO:0007200)	2/102	0.676892	0.771708	-0.112547	0.860442	0.335782	PLCB4;GRID1
MN_Chat	26wk	DOWN	GO_Biological_Process_2025	Adenylate Cyclase-Activating G Protein-Coupled Receptor Signaling Pathway (GO:0007189)	3/153	0.678362	0.772414	-0.11215	0.860133	0.333795	GNG2;ADGRB3;ADGRL3
MN_Chat	26wk	DOWN	GO_Biological_Process_2025	Positive Regulation of ERK1 and ERK2 Cascade (GO:0070374)	3/153	0.678362	0.772414	-0.11215	0.860133	0.333795	SEMA7A;PRKCA;FGF13
MN_Chat	26wk	DOWN	GO_Biological_Process_2025	Nucleocytoplasmic Transport (GO:0006913)	1950-01-01	0.683206	0.775496	-0.11042	0.878362	0.33462	ATXN1
MN_Chat	26wk	DOWN	GO_Biological_Process_2025	Regulation of Defense Response (GO:0031347)	2/103	0.682072	0.775496	-0.11042	0.851879	0.325946	SEMA7A;BRD4
MN_Chat	26wk	DOWN	GO_Biological_Process_2025	Nuclear Export (GO:0051168)	1950-01-01	0.683206	0.775496	-0.11042	0.878362	0.33462	ATXN1
MN_Chat	26wk	DOWN	GO_Biological_Process_2025	Neutrophil Migration (GO:1990266)	1950-01-01	0.683206	0.775496	-0.11042	0.878362	0.33462	PDE4B
MN_Chat	26wk	DOWN	GO_Biological_Process_2025	Positive Regulation of Fat Cell Differentiation (GO:0045600)	1950-01-01	0.683206	0.775496	-0.11042	0.878362	0.33462	CREB1
MN_Chat	26wk	DOWN	GO_Biological_Process_2025	Positive Regulation of Canonical NF-kappaB Signal Transduction (GO:0043123)	4/204	0.683651	0.775516	-0.110409	0.859822	0.326998	AKAP13;SLCO3A1;PRKCB;BRD4
MN_Chat	26wk	DOWN	GO_Biological_Process_2025	Positive Regulation of Actin Filament Bundle Assembly (GO:0032233)	1951-01-01	0.690415	0.778325	-0.108839	0.860751	0.318876	LIMCH1
MN_Chat	26wk	DOWN	GO_Biological_Process_2025	Cardiac Muscle Tissue Development (GO:0048738)	1951-01-01	0.690415	0.778325	-0.108839	0.860751	0.318876	AKAP13
MN_Chat	26wk	DOWN	GO_Biological_Process_2025	Negative Regulation of Cell Projection Organization (GO:0031345)	1951-01-01	0.690415	0.778325	-0.108839	0.860751	0.318876	DCC
MN_Chat	26wk	DOWN	GO_Biological_Process_2025	Macromolecule Glycosylation (GO:0043413)	1951-01-01	0.690415	0.778325	-0.108839	0.860751	0.318876	MGAT4A
MN_Chat	26wk	DOWN	GO_Biological_Process_2025	Regulation of Ubiquitin-Dependent Protein Catabolic Process (GO:2000058)	1951-01-01	0.690415	0.778325	-0.108839	0.860751	0.318876	LATS1
MN_Chat	26wk	DOWN	GO_Biological_Process_2025	Positive Regulation of Leukocyte Mediated Cytotoxicity (GO:0001912)	1951-01-01	0.690415	0.778325	-0.108839	0.860751	0.318876	CADM1
MN_Chat	26wk	DOWN	GO_Biological_Process_2025	Regulation of Intracellular Transport (GO:0032386)	1951-01-01	0.690415	0.778325	-0.108839	0.860751	0.318876	TTC21B
MN_Chat	26wk	DOWN	GO_Biological_Process_2025	Negative Regulation of T Cell Activation (GO:0050868)	1951-01-01	0.690415	0.778325	-0.108839	0.860751	0.318876	TNFRSF21
MN_Chat	26wk	DOWN	GO_Biological_Process_2025	Response to Glucose (GO:0009749)	1951-01-01	0.690415	0.778325	-0.108839	0.860751	0.318876	PRKCA
MN_Chat	26wk	DOWN	GO_Biological_Process_2025	Proton Transmembrane Transport (GO:1902600)	1951-01-01	0.690415	0.778325	-0.108839	0.860751	0.318876	ATP6V1E1
MN_Chat	26wk	DOWN	GO_Biological_Process_2025	Positive Regulation of TORC1 Signaling (GO:1904263)	1952-01-01	0.69746	0.783348	-0.106045	0.84383	0.30404	RPS6KB1
MN_Chat	26wk	DOWN	GO_Biological_Process_2025	Intrinsic Apoptotic Signaling Pathway in Response to DNA Damage (GO:0008630)	1952-01-01	0.69746	0.783348	-0.106045	0.84383	0.30404	USP28
MN_Chat	26wk	DOWN	GO_Biological_Process_2025	Cholesterol Transport (GO:0030301)	1952-01-01	0.69746	0.783348	-0.106045	0.84383	0.30404	RELCH
MN_Chat	26wk	DOWN	GO_Biological_Process_2025	Regulation of Substrate Adhesion-Dependent Cell Spreading (GO:1900024)	1952-01-01	0.69746	0.783348	-0.106045	0.84383	0.30404	EFNA5
MN_Chat	26wk	DOWN	GO_Biological_Process_2025	Regulation of Macroautophagy (GO:0016241)	2/106	0.697207	0.783348	-0.106045	0.827178	0.29834	PRKCA;ATP6V1E1
MN_Chat	26wk	DOWN	GO_Biological_Process_2025	Positive Regulation of Reactive Oxygen Species Metabolic Process (GO:2000379)	1952-01-01	0.69746	0.783348	-0.106045	0.84383	0.30404	PRKCE
MN_Chat	26wk	DOWN	GO_Biological_Process_2025	Protein Maturation (GO:0051604)	3/158	0.699229	0.784363	-0.105483	0.832172	0.297732	ADAMTS3;MMP16;GALNT2
MN_Chat	26wk	DOWN	GO_Biological_Process_2025	Actin Filament Organization (GO:0007015)	3/158	0.699229	0.784363	-0.105483	0.832172	0.297732	NEBL;GAS2;PLS1
MN_Chat	26wk	DOWN	GO_Biological_Process_2025	Lipid Metabolic Process (GO:0006629)	5/259	0.703165	0.785733	-0.104725	0.845799	0.29786	DGKG;DGKB;HSD17B2;PDE3A;RICTOR
MN_Chat	26wk	DOWN	GO_Biological_Process_2025	Cell-Matrix Adhesion (GO:0007160)	2/107	0.702118	0.785733	-0.104725	0.819258	0.289734	CDH11;SORBS1
MN_Chat	26wk	DOWN	GO_Biological_Process_2025	Dephosphorylation (GO:0016311)	2/107	0.702118	0.785733	-0.104725	0.819258	0.289734	PPP3CA;PTPN13
MN_Chat	26wk	DOWN	GO_Biological_Process_2025	Protein Catabolic Process (GO:0030163)	2/107	0.702118	0.785733	-0.104725	0.819258	0.289734	PRKCA;IDE
MN_Chat	26wk	DOWN	GO_Biological_Process_2025	Protein Transport (GO:0015031)	6/308	0.703117	0.785733	-0.104725	0.853418	0.3006	SNX27;PRKCB;TANGO2;SCAMP1;SIL1;NAPG
MN_Chat	26wk	DOWN	GO_Biological_Process_2025	Cytoplasmic Microtubule Organization (GO:0031122)	1953-01-01	0.704346	0.785733	-0.104725	0.82756	0.290048	SLAIN1
MN_Chat	26wk	DOWN	GO_Biological_Process_2025	B Cell Differentiation (GO:0030183)	1953-01-01	0.704346	0.785733	-0.104725	0.82756	0.290048	PTPRJ
MN_Chat	26wk	DOWN	GO_Biological_Process_2025	Regulation of Microtubule Polymerization (GO:0031113)	1953-01-01	0.704346	0.785733	-0.104725	0.82756	0.290048	SLAIN1
MN_Chat	26wk	DOWN	GO_Biological_Process_2025	Nucleotide-Excision Repair (GO:0006289)	1953-01-01	0.704346	0.785733	-0.104725	0.82756	0.290048	POLA1
MN_Chat	26wk	DOWN	GO_Biological_Process_2025	Intracellular Monoatomic Cation Homeostasis (GO:0030003)	4/210	0.705272	0.786283	-0.104421	0.83452	0.291391	STIM2;KCNMA1;PRKCA;SLC8A1
MN_Chat	26wk	DOWN	GO_Biological_Process_2025	Ubiquitin-Dependent Protein Catabolic Process (GO:0006511)	9/455	0.708549	0.789451	-0.102675	0.866126	0.298412	SOCS2;KLHL29;TRIM9;HERC3;SIAH3;TRIM2;HECW1;USP28;DCAF13
MN_Chat	26wk	DOWN	GO_Biological_Process_2025	Ribosome Biogenesis (GO:0042254)	3/161	0.711247	0.790517	-0.102089	0.816245	0.278123	NOP56;UTP20;DCAF13
MN_Chat	26wk	DOWN	GO_Biological_Process_2025	Tight Junction Assembly (GO:0120192)	1954-01-01	0.711075	0.790517	-0.102089	0.811904	0.276841	PATJ
MN_Chat	26wk	DOWN	GO_Biological_Process_2025	Response to Lipopolysaccharide (GO:0032496)	3/161	0.711247	0.790517	-0.102089	0.816245	0.278123	FER;PDE4B;CDC73
MN_Chat	26wk	DOWN	GO_Biological_Process_2025	Regulation of Signal Transduction by P53 Class Mediator (GO:1901796)	1954-01-01	0.711075	0.790517	-0.102089	0.811904	0.276841	MAP2K6
MN_Chat	26wk	DOWN	GO_Biological_Process_2025	Regulation of Receptor Signaling Pathway via JAK-STAT (GO:0046425)	1955-01-01	0.717651	0.79423	-0.100054	0.796828	0.264365	SOCS2
MN_Chat	26wk	DOWN	GO_Biological_Process_2025	Negative Regulation of Gene Expression, Epigenetic (GO:0045814)	2/110	0.716455	0.79423	-0.100054	0.796378	0.265544	MAGI1;SMARCA2
MN_Chat	26wk	DOWN	GO_Biological_Process_2025	Regulation of Cytokine Production Involved in Inflammatory Response (GO:1900015)	1955-01-01	0.717651	0.79423	-0.100054	0.796828	0.264365	PRKCA
MN_Chat	26wk	DOWN	GO_Biological_Process_2025	DNA-templated DNA Replication (GO:0006261)	1955-01-01	0.717651	0.79423	-0.100054	0.796828	0.264365	POLA1
MN_Chat	26wk	DOWN	GO_Biological_Process_2025	Rho Protein Signal Transduction (GO:0007266)	1955-01-01	0.717651	0.79423	-0.100054	0.796828	0.264365	ARHGAP5
MN_Chat	26wk	DOWN	GO_Biological_Process_2025	Dicarboxylic Acid Metabolic Process (GO:0043648)	1955-01-01	0.717651	0.79423	-0.100054	0.796828	0.264365	GRID2
MN_Chat	26wk	DOWN	GO_Biological_Process_2025	Regulation of Alternative mRNA Splicing, via Spliceosome (GO:0000381)	1955-01-01	0.717651	0.79423	-0.100054	0.796828	0.264365	RBFOX3
MN_Chat	26wk	DOWN	GO_Biological_Process_2025	Positive Regulation of RNA Biosynthetic Process (GO:1902680)	11/555	0.718479	0.794662	-0.0998178	0.86734	0.286759	CREB1;MECOM;FUBP3;PHIP;EBF3;MLLT3;SMARCA2;TRERF1;ARID1B;BRD4;MAP3K5
MN_Chat	26wk	DOWN	GO_Biological_Process_2025	Regulation of Protein Localization to Nucleus (GO:1900180)	1956-01-01	0.724078	0.798907	-0.0975037	0.7823	0.25257	LATS1
MN_Chat	26wk	DOWN	GO_Biological_Process_2025	Regulation of Proteasomal Protein Catabolic Process (GO:0061136)	1956-01-01	0.724078	0.798907	-0.0975037	0.7823	0.25257	PRKCA
MN_Chat	26wk	DOWN	GO_Biological_Process_2025	Nucleosome Assembly (GO:0006334)	1956-01-01	0.724078	0.798907	-0.0975037	0.7823	0.25257	ATAD2B
MN_Chat	26wk	DOWN	GO_Biological_Process_2025	Epidermal Cell Differentiation (GO:0009913)	1956-01-01	0.724078	0.798907	-0.0975037	0.7823	0.25257	PPP3CA
MN_Chat	26wk	DOWN	GO_Biological_Process_2025	Cartilage Development (GO:0051216)	1957-01-01	0.730359	0.805348	-0.0940166	0.768291	0.241411	FGF13
MN_Chat	26wk	DOWN	GO_Biological_Process_2025	Regulation of Cell Cycle (GO:0051726)	6/318	0.731504	0.80612	-0.0936004	0.825635	0.258137	MAGI1;MECOM;RPS6KA2;PRKCA;MAP2K6;TTC28
MN_Chat	26wk	DOWN	GO_Biological_Process_2025	T Cell Activation (GO:0042110)	2/114	0.734665	0.809112	-0.0919912	0.767778	0.236737	PPP3CA;SCRIB
MN_Chat	26wk	DOWN	GO_Biological_Process_2025	Muscle Organ Development (GO:0007517)	1958-01-01	0.736498	0.809657	-0.091699	0.754773	0.230847	DSCAM
MN_Chat	26wk	DOWN	GO_Biological_Process_2025	Regulation of Mitotic Nuclear Division (GO:0007088)	1958-01-01	0.736498	0.809657	-0.091699	0.754773	0.230847	PHIP
MN_Chat	26wk	DOWN	GO_Biological_Process_2025	Regulation of Calcium Ion Transport (GO:0051924)	1958-01-01	0.736498	0.809657	-0.091699	0.754773	0.230847	STIM2
MN_Chat	26wk	DOWN	GO_Biological_Process_2025	Protein Processing (GO:0016485)	2/115	0.739059	0.811981	-0.0904541	0.760944	0.230092	ADAMTS3;MMP16
MN_Chat	26wk	DOWN	GO_Biological_Process_2025	Regulation of Embryonic Development (GO:0045995)	1959-01-01	0.742497	0.812804	-0.0900139	0.741722	0.220838	WDPCP
MN_Chat	26wk	DOWN	GO_Biological_Process_2025	Proteasomal Protein Catabolic Process (GO:0010498)	7/372	0.743365	0.812804	-0.0900139	0.822941	0.244059	SOCS2;KLHL29;TRIM9;SIAH3;TRIM2;PSME4;DCAF13
MN_Chat	26wk	DOWN	GO_Biological_Process_2025	Response to Interleukin-1 (GO:0070555)	1959-01-01	0.742497	0.812804	-0.0900139	0.741722	0.220838	PRKCA
MN_Chat	26wk	DOWN	GO_Biological_Process_2025	Negative Regulation of Protein-Containing Complex Assembly (GO:0031333)	1959-01-01	0.742497	0.812804	-0.0900139	0.741722	0.220838	JAM3
MN_Chat	26wk	DOWN	GO_Biological_Process_2025	Protein Localization (GO:0008104)	7/371	0.740876	0.812804	-0.0900139	0.825245	0.247509	GRID2;SNX27;NBEA;CASK;SIL1;NAPG;JAM3
MN_Chat	26wk	DOWN	GO_Biological_Process_2025	mRNA Transport (GO:0051028)	1959-01-01	0.742497	0.812804	-0.0900139	0.741722	0.220838	THOC2
MN_Chat	26wk	DOWN	GO_Biological_Process_2025	Protein Complex Oligomerization (GO:0051259)	2/116	0.743391	0.812804	-0.0900139	0.754231	0.223654	PRMT8;MCU
MN_Chat	26wk	DOWN	GO_Biological_Process_2025	Mitotic DNA Damage Checkpoint Signaling (GO:0044773)	1959-01-01	0.742497	0.812804	-0.0900139	0.741722	0.220838	FOXN3
MN_Chat	26wk	DOWN	GO_Biological_Process_2025	Negative Regulation of Apoptotic Process (GO:0043066)	9/475	0.754271	0.823212	-0.084488	0.828085	0.233523	SEMA5A;SOCS2;PRKCH;CREB1;RPS6KB1;PRKCA;RICTOR;PHIP;FSTL1
MN_Chat	26wk	DOWN	GO_Biological_Process_2025	mRNA Export From Nucleus (GO:0006406)	1961-01-01	0.754089	0.823212	-0.084488	0.716924	0.202349	THOC2
MN_Chat	26wk	DOWN	GO_Biological_Process_2025	Autophagy of Mitochondrion (GO:0000422)	1961-01-01	0.754089	0.823212	-0.084488	0.716924	0.202349	ARHGAP26
MN_Chat	26wk	DOWN	GO_Biological_Process_2025	Membrane Organization (GO:0061024)	3/173	0.755637	0.824207	-0.0839636	0.758158	0.212432	STX18;ESYT1;NAPG
MN_Chat	26wk	DOWN	GO_Biological_Process_2025	mRNA Processing (GO:0006397)	4/226	0.75763	0.825885	-0.0830806	0.773734	0.214758	PRKCA;CWC27;VIRMA;CDC73
MN_Chat	26wk	DOWN	GO_Biological_Process_2025	Ribonucleoprotein Complex Biogenesis (GO:0022613)	2/120	0.760109	0.826601	-0.082704	0.728514	0.199827	NOP56;UTP20
MN_Chat	26wk	DOWN	GO_Biological_Process_2025	Organic Cation Transport (GO:0015695)	1962-01-01	0.759688	0.826601	-0.082704	0.705135	0.193805	SLC35F3
MN_Chat	26wk	DOWN	GO_Biological_Process_2025	Cellular Response to Light Stimulus (GO:0071482)	1962-01-01	0.759688	0.826601	-0.082704	0.705135	0.193805	USP28
MN_Chat	26wk	DOWN	GO_Biological_Process_2025	protein-DNA Complex Assembly (GO:0065004)	1962-01-01	0.759688	0.826601	-0.082704	0.705135	0.193805	ATAD2B
MN_Chat	26wk	DOWN	GO_Biological_Process_2025	Negative Regulation of Metabolic Process (GO:0009892)	1963-01-01	0.76516	0.831098	-0.0803477	0.693726	0.18569	MAP2K6
MN_Chat	26wk	DOWN	GO_Biological_Process_2025	Canonical Wnt Signaling Pathway (GO:0060070)	1963-01-01	0.76516	0.831098	-0.0803477	0.693726	0.18569	DIXDC1
MN_Chat	26wk	DOWN	GO_Biological_Process_2025	Negative Regulation of Programmed Cell Death (GO:0043069)	7/382	0.767329	0.832955	-0.0793783	0.800579	0.212025	SOCS2;CREB1;MECOM;RPS6KB1;RICTOR;PHIP;FSTL1
MN_Chat	26wk	DOWN	GO_Biological_Process_2025	Positive Regulation of Binding (GO:0051099)	1964-01-01	0.770507	0.83441	-0.0786205	0.68268	0.177979	IDE
MN_Chat	26wk	DOWN	GO_Biological_Process_2025	Granulocyte Chemotaxis (GO:0071621)	1964-01-01	0.770507	0.83441	-0.0786205	0.68268	0.177979	PDE4B
MN_Chat	26wk	DOWN	GO_Biological_Process_2025	Retinoid Metabolic Process (GO:0001523)	1964-01-01	0.770507	0.83441	-0.0786205	0.68268	0.177979	RIMBP2
MN_Chat	26wk	DOWN	GO_Biological_Process_2025	Positive Regulation of Neurogenesis (GO:0050769)	1964-01-01	0.770507	0.83441	-0.0786205	0.68268	0.177979	ROBO1
MN_Chat	26wk	DOWN	GO_Biological_Process_2025	Response to Cytokine (GO:0034097)	2/123	0.772021	0.834555	-0.0785448	0.710342	0.183796	PRKCA;AFF3
MN_Chat	26wk	DOWN	GO_Biological_Process_2025	Cellular Response to Molecule of Bacterial Origin (GO:0071219)	2/123	0.772021	0.834555	-0.0785448	0.710342	0.183796	PDE4B;CDC73
MN_Chat	26wk	DOWN	GO_Biological_Process_2025	Transcription Initiation at RNA Polymerase II Promoter (GO:0006367)	2/123	0.772021	0.834555	-0.0785448	0.710342	0.183796	ARID1B;ATAD2B
MN_Chat	26wk	DOWN	GO_Biological_Process_2025	Positive Regulation of Cell Population Proliferation (GO:0008284)	9/484	0.773144	0.835271	-0.0781724	0.812012	0.208923	PPP3CA;FER;PRKCH;IRS1;NTRK3;PHIP;SINHCAF;FGF13;SMARCA2
MN_Chat	26wk	DOWN	GO_Biological_Process_2025	Regulation of Extrinsic Apoptotic Signaling Pathway (GO:2001236)	1965-01-01	0.775734	0.835583	-0.0780106	0.671978	0.170646	PHIP
MN_Chat	26wk	DOWN	GO_Biological_Process_2025	Anterior/Posterior Pattern Specification (GO:0009952)	1965-01-01	0.775734	0.835583	-0.0780106	0.671978	0.170646	HOXC4
MN_Chat	26wk	DOWN	GO_Biological_Process_2025	Positive Regulation of T Cell Proliferation (GO:0042102)	1965-01-01	0.775734	0.835583	-0.0780106	0.671978	0.170646	PPP3CA
MN_Chat	26wk	DOWN	GO_Biological_Process_2025	Glycerophospholipid Metabolic Process (GO:0006650)	1965-01-01	0.775734	0.835583	-0.0780106	0.671978	0.170646	PLCB4
MN_Chat	26wk	DOWN	GO_Biological_Process_2025	Cellular Response to Virus (GO:0098586)	1965-01-01	0.775734	0.835583	-0.0780106	0.671978	0.170646	GSDME
MN_Chat	26wk	DOWN	GO_Biological_Process_2025	Regulation of Viral Genome Replication (GO:0045069)	1966-01-01	0.780841	0.840087	-0.0756758	0.661606	0.163671	STAU1
MN_Chat	26wk	DOWN	GO_Biological_Process_2025	Regulation of Type I Interferon Production (GO:0032479)	1966-01-01	0.780841	0.840087	-0.0756758	0.661606	0.163671	POLA1
MN_Chat	26wk	DOWN	GO_Biological_Process_2025	Chordate Embryonic Development (GO:0043009)	1967-01-01	0.785832	0.842959	-0.0741938	0.651549	0.157031	WDPCP
MN_Chat	26wk	DOWN	GO_Biological_Process_2025	Regulation of Cellular Localization (GO:0060341)	1967-01-01	0.785832	0.842959	-0.0741938	0.651549	0.157031	WDPCP
MN_Chat	26wk	DOWN	GO_Biological_Process_2025	Negative Regulation of Cytokine-Mediated Signaling Pathway (GO:0001960)	1967-01-01	0.785832	0.842959	-0.0741938	0.651549	0.157031	ROBO1
MN_Chat	26wk	DOWN	GO_Biological_Process_2025	RNA Export From Nucleus (GO:0006405)	1967-01-01	0.785832	0.842959	-0.0741938	0.651549	0.157031	THOC2
MN_Chat	26wk	DOWN	GO_Biological_Process_2025	Response to Molecule of Bacterial Origin (GO:0002237)	1967-01-01	0.785832	0.842959	-0.0741938	0.651549	0.157031	FER
MN_Chat	26wk	DOWN	GO_Biological_Process_2025	Negative Regulation of MAPK Cascade (GO:0043409)	2/127	0.787101	0.84382	-0.0737501	0.687469	0.16458	MECOM;PTPRJ
MN_Chat	26wk	DOWN	GO_Biological_Process_2025	Positive Regulation of Intracellular Protein Transport (GO:0090316)	1969-01-01	0.795477	0.85079	-0.0701774	0.63232	0.144683	PRR5L
MN_Chat	26wk	DOWN	GO_Biological_Process_2025	Phospholipid Metabolic Process (GO:0006644)	1969-01-01	0.795477	0.85079	-0.0701774	0.63232	0.144683	ENPP2
MN_Chat	26wk	DOWN	GO_Biological_Process_2025	Skin Development (GO:0043588)	1969-01-01	0.795477	0.85079	-0.0701774	0.63232	0.144683	PPP3CA
MN_Chat	26wk	DOWN	GO_Biological_Process_2025	Regulation of Neuron Apoptotic Process (GO:0043523)	2/129	0.794306	0.85079	-0.0701774	0.676573	0.155805	GRID2;TRIM2
MN_Chat	26wk	DOWN	GO_Biological_Process_2025	Positive Regulation of Apoptotic Signaling Pathway (GO:2001235)	1970-01-01	0.800136	0.853761	-0.0686638	0.623124	0.13894	GSDME
MN_Chat	26wk	DOWN	GO_Biological_Process_2025	Negative Regulation of Immune Response (GO:0050777)	1970-01-01	0.800136	0.853761	-0.0686638	0.623124	0.13894	FER
MN_Chat	26wk	DOWN	GO_Biological_Process_2025	Fatty Acid Biosynthetic Process (GO:0006633)	1970-01-01	0.800136	0.853761	-0.0686638	0.623124	0.13894	HACD4
MN_Chat	26wk	DOWN	GO_Biological_Process_2025	Amide Biosynthetic Process (GO:0043604)	1970-01-01	0.800136	0.853761	-0.0686638	0.623124	0.13894	CERS6
MN_Chat	26wk	DOWN	GO_Biological_Process_2025	Positive Regulation of DNA-templated Transcription (GO:0045893)	25/1274	0.80303	0.856346	-0.0673509	0.85369	0.187268	MAML2;KMT2C;PRDM2;LDB2;MLLT3;CDC73;MED12L;PPP3CA;MECOM;NRIP1;HOXC4;BRD4;MAP3K5;POU2F1;EBF3;USF3;SMARCA2;TRERF1;ARID1B;ZEB2;CREB1;FUBP3;PHIP;MAML3;FGF13
MN_Chat	26wk	DOWN	GO_Biological_Process_2025	Regulation of Response to External Stimulus (GO:0032101)	2/132	0.804711	0.857131	-0.0669528	0.660858	0.143586	SEMA7A;BRD4
MN_Chat	26wk	DOWN	GO_Biological_Process_2025	Response to Ionizing Radiation (GO:0010212)	1971-01-01	0.804689	0.857131	-0.0669528	0.614191	0.133463	USP28
MN_Chat	26wk	DOWN	GO_Biological_Process_2025	Regulation of G Protein-Coupled Receptor Signaling Pathway (GO:0008277)	1972-01-01	0.809138	0.860331	-0.0653342	0.605509	0.128238	KCTD16
MN_Chat	26wk	DOWN	GO_Biological_Process_2025	Monocarboxylic Acid Transport (GO:0015718)	1972-01-01	0.809138	0.860331	-0.0653342	0.605509	0.128238	RIMBP2
MN_Chat	26wk	DOWN	GO_Biological_Process_2025	Negative Regulation of Extrinsic Apoptotic Signaling Pathway (GO:2001237)	1972-01-01	0.809138	0.860331	-0.0653342	0.605509	0.128238	PHIP
MN_Chat	26wk	DOWN	GO_Biological_Process_2025	Positive Regulation of Protein Transport (GO:0051222)	1973-01-01	0.813486	0.863437	-0.0637692	0.597069	0.123251	PRR5L
MN_Chat	26wk	DOWN	GO_Biological_Process_2025	Establishment of Protein Localization to Membrane (GO:0090150)	1973-01-01	0.813486	0.863437	-0.0637692	0.597069	0.123251	RDX
MN_Chat	26wk	DOWN	GO_Biological_Process_2025	DNA Replication (GO:0006260)	1973-01-01	0.813486	0.863437	-0.0637692	0.597069	0.123251	POLA1
MN_Chat	26wk	DOWN	GO_Biological_Process_2025	Protein Targeting (GO:0006605)	2/136	0.817856	0.867062	-0.0619501	0.640999	0.128885	SEC61A1;NLGN1
MN_Chat	26wk	DOWN	GO_Biological_Process_2025	Negative Regulation of Apoptotic Signaling Pathway (GO:2001234)	1974-01-01	0.817736	0.867062	-0.0619501	0.58886	0.118488	PHIP
MN_Chat	26wk	DOWN	GO_Biological_Process_2025	Positive Regulation of Multicellular Organismal Process (GO:0051240)	7/407	0.820011	0.868838	-0.0610612	0.749564	0.148742	PRKCH;CADM1;PRKCA;SINHCAF;KSR2;FGF13;SMARCA2
MN_Chat	26wk	DOWN	GO_Biological_Process_2025	Regulation of Stress Fiber Assembly (GO:0051492)	1975-01-01	0.821888	0.869305	-0.0608278	0.580872	0.113938	LIMCH1
MN_Chat	26wk	DOWN	GO_Biological_Process_2025	Plasma Membrane Organization (GO:0007009)	1975-01-01	0.821888	0.869305	-0.0608278	0.580872	0.113938	EPB41L3
MN_Chat	26wk	DOWN	GO_Biological_Process_2025	Gland Development (GO:0048732)	1975-01-01	0.821888	0.869305	-0.0608278	0.580872	0.113938	ARID5B
MN_Chat	26wk	DOWN	GO_Biological_Process_2025	Regulation of Programmed Cell Death (GO:0043067)	3/195	0.822614	0.869566	-0.0606974	0.670524	0.130932	PHLPP1;MECOM;GLS2
MN_Chat	26wk	DOWN	GO_Biological_Process_2025	Lymphocyte Differentiation (GO:0030098)	1976-01-01	0.825947	0.871059	-0.0599522	0.573098	0.109591	PTPRJ
MN_Chat	26wk	DOWN	GO_Biological_Process_2025	Regulation of Neuron Differentiation (GO:0045664)	1976-01-01	0.825947	0.871059	-0.0599522	0.573098	0.109591	NLGN1
MN_Chat	26wk	DOWN	GO_Biological_Process_2025	Negative Regulation of Supramolecular Fiber Organization (GO:1902904)	1976-01-01	0.825947	0.871059	-0.0599522	0.573098	0.109591	FGF13
MN_Chat	26wk	DOWN	GO_Biological_Process_2025	Regulation of Notch Signaling Pathway (GO:0008593)	1976-01-01	0.825947	0.871059	-0.0599522	0.573098	0.109591	ROBO1
MN_Chat	26wk	DOWN	GO_Biological_Process_2025	Cellular Response to UV (GO:0034644)	1977-01-01	0.829913	0.874734	-0.0581241	0.565528	0.105434	USP28
MN_Chat	26wk	DOWN	GO_Biological_Process_2025	Regulation of Protein Binding (GO:0043393)	1978-01-01	0.833789	0.878309	-0.0563527	0.558155	0.101459	IDE
MN_Chat	26wk	DOWN	GO_Biological_Process_2025	Positive Regulation of Growth (GO:0045927)	1979-01-01	0.837576	0.881787	-0.0546362	0.550971	0.0976556	RICTOR
MN_Chat	26wk	DOWN	GO_Biological_Process_2025	Negative Regulation of Macromolecule Biosynthetic Process (GO:0010558)	3/202	0.840363	0.883964	-0.0535656	0.646704	0.112476	STK39;FGF13;ROBO1
MN_Chat	26wk	DOWN	GO_Biological_Process_2025	Positive Regulation of Apoptotic Process (GO:0043065)	5/313	0.841592	0.883964	-0.0535656	0.695557	0.119956	LATS1;RPS6KA2;KCNMA1;SCRIB;MAP3K5
MN_Chat	26wk	DOWN	GO_Biological_Process_2025	Proteolysis Involved in Protein Catabolic Process (GO:0051603)	1980-01-01	0.841278	0.883964	-0.0535656	0.543968	0.0940158	IDE
MN_Chat	26wk	DOWN	GO_Biological_Process_2025	Regulation of mRNA Stability (GO:0043488)	1980-01-01	0.841278	0.883964	-0.0535656	0.543968	0.0940158	PRKCA
MN_Chat	26wk	DOWN	GO_Biological_Process_2025	Positive Regulation of JNK Cascade (GO:0046330)	1981-01-01	0.844895	0.88692	-0.0521154	0.537141	0.0905311	MAP3K5
MN_Chat	26wk	DOWN	GO_Biological_Process_2025	Positive Regulation of Tumor Necrosis Factor Production (GO:0032760)	1982-01-01	0.848431	0.889602	-0.0508041	0.530483	0.0871939	PTPRJ
MN_Chat	26wk	DOWN	GO_Biological_Process_2025	Negative Regulation of Blood Vessel Morphogenesis (GO:2000181)	1982-01-01	0.848431	0.889602	-0.0508041	0.530483	0.0871939	PDE3B
MN_Chat	26wk	DOWN	GO_Biological_Process_2025	Wnt Signaling Pathway (GO:0016055)	1983-01-01	0.851885	0.890652	-0.050292	0.523986	0.0839968	DIXDC1
MN_Chat	26wk	DOWN	GO_Biological_Process_2025	Organophosphate Metabolic Process (GO:0019637)	1983-01-01	0.851885	0.890652	-0.050292	0.523986	0.0839968	INPP4B
MN_Chat	26wk	DOWN	GO_Biological_Process_2025	Regulation of T Cell Proliferation (GO:0042129)	1983-01-01	0.851885	0.890652	-0.050292	0.523986	0.0839968	TNFRSF21
MN_Chat	26wk	DOWN	GO_Biological_Process_2025	Regulation of Protein Kinase Activity (GO:0045859)	1983-01-01	0.851885	0.890652	-0.050292	0.523986	0.0839968	MAP3K5
MN_Chat	26wk	DOWN	GO_Biological_Process_2025	Regulation of Cilium Assembly (GO:1902017)	1983-01-01	0.851885	0.890652	-0.050292	0.523986	0.0839968	WDPCP
MN_Chat	26wk	DOWN	GO_Biological_Process_2025	Regulation of Cold-Induced Thermogenesis (GO:0120161)	2/148	0.852663	0.890951	-0.050146	0.58795	0.0937142	KSR2;MAP2K6
MN_Chat	26wk	DOWN	GO_Biological_Process_2025	Proteolysis (GO:0006508)	5/321	0.856729	0.894685	-0.0483298	0.677666	0.10479	ADAMTS3;MMP16;ADAMTS17;ADAM23;IDE
MN_Chat	26wk	DOWN	GO_Biological_Process_2025	Positive Regulation of Tumor Necrosis Factor Superfamily Cytokine Production (GO:1903557)	1985-01-01	0.858561	0.895053	-0.048151	0.511458	0.0779962	PTPRJ
MN_Chat	26wk	DOWN	GO_Biological_Process_2025	Cell Morphogenesis Involved in Neuron Differentiation (GO:0048667)	1985-01-01	0.858561	0.895053	-0.048151	0.511458	0.0779962	DCC
MN_Chat	26wk	DOWN	GO_Biological_Process_2025	Carbohydrate Metabolic Process (GO:0005975)	1985-01-01	0.858561	0.895053	-0.048151	0.511458	0.0779962	ST6GALNAC3
MN_Chat	26wk	DOWN	GO_Biological_Process_2025	Regulation of Canonical NF-kappaB Signal Transduction (GO:0043122)	4/270	0.864685	0.900921	-0.0453135	0.644277	0.0936713	AKAP13;SLCO3A1;PRKCB;BRD4
MN_Chat	26wk	DOWN	GO_Biological_Process_2025	Intracellular Protein Transport (GO:0006886)	5/326	0.865564	0.901319	-0.0451216	0.666937	0.0962885	IPO11;SNX27;SIL1;KPNA3;NAPG
MN_Chat	26wk	DOWN	GO_Biological_Process_2025	Positive Regulation of Protein Kinase Activity (GO:0045860)	1988-01-01	0.868015	0.903353	-0.0441424	0.493745	0.0698875	MAP3K5
MN_Chat	26wk	DOWN	GO_Biological_Process_2025	Nuclear-Transcribed mRNA Catabolic Process (GO:0000956)	1989-01-01	0.871025	0.905966	-0.0428883	0.48811	0.0674006	NBAS
MN_Chat	26wk	DOWN	GO_Biological_Process_2025	Regulation of Epithelial to Mesenchymal Transition (GO:0010717)	1991-01-01	0.876839	0.911491	-0.0402476	0.477214	0.0627209	USF3
MN_Chat	26wk	DOWN	GO_Biological_Process_2025	Negative Regulation of DNA-templated Transcription (GO:0045892)	18/1006	0.879543	0.913779	-0.039159	0.775462	0.0995323	MAGI1;TENM2;CBX6;POU2F1;ARID5B;PRDM2;FOXN3;LDB2;SMARCA2;TRERF1;CDC73;ZEB2;ATXN1;CREB1;MECOM;NRIP1;SINHCAF;VGLL4
MN_Chat	26wk	DOWN	GO_Biological_Process_2025	Negative Regulation of Angiogenesis (GO:0016525)	1993-01-01	0.882392	0.916214	-0.038003	0.466791	0.0584042	PDE3B
MN_Chat	26wk	DOWN	GO_Biological_Process_2025	Macroautophagy (GO:0016236)	2/162	0.88555	0.918442	-0.0369485	0.536117	0.0651633	VTI1A;ARHGAP26
MN_Chat	26wk	DOWN	GO_Biological_Process_2025	Lipid Biosynthetic Process (GO:0008610)	1994-01-01	0.885075	0.918442	-0.0369485	0.461748	0.0563718	RICTOR
MN_Chat	26wk	DOWN	GO_Biological_Process_2025	Regulation of Protein Localization (GO:0032880)	1997-01-01	0.89276	0.924863	-0.0339226	0.44725	0.0507348	WDPCP
MN_Chat	26wk	DOWN	GO_Biological_Process_2025	Regulation of mRNA Splicing, via Spliceosome (GO:0048024)	1997-01-01	0.89276	0.924863	-0.0339226	0.44725	0.0507348	RBFOX3
MN_Chat	26wk	DOWN	GO_Biological_Process_2025	Positive Regulation of Protein Modification Process (GO:0031401)	1998-01-01	0.895206	0.92634	-0.0332298	0.442616	0.048998	LIMCH1
MN_Chat	26wk	DOWN	GO_Biological_Process_2025	Cellular Response to Transforming Growth Factor Beta Stimulus (GO:0071560)	1998-01-01	0.895206	0.92634	-0.0332298	0.442616	0.048998	PDE3A
MN_Chat	26wk	DOWN	GO_Biological_Process_2025	Positive Regulation of Cold-Induced Thermogenesis (GO:0120162)	1999-01-01	0.897597	0.9267	-0.0330609	0.438077	0.0473273	KSR2
MN_Chat	26wk	DOWN	GO_Biological_Process_2025	Regulation of Protein Secretion (GO:0050708)	1999-01-01	0.897597	0.9267	-0.0330609	0.438077	0.0473273	RAPGEF4
MN_Chat	26wk	DOWN	GO_Biological_Process_2025	Regulation of Autophagy (GO:0010506)	3/230	0.896821	0.9267	-0.0330609	0.566113	0.0616492	ABL2;PRKCA;ATP6V1E1
MN_Chat	26wk	DOWN	GO_Biological_Process_2025	Organelle Assembly (GO:0070925)	5/346	0.89645	0.9267	-0.0330609	0.627168	0.0685571	TTC21B;CEP164;CEP162;WDPCP;DZIP1
MN_Chat	26wk	DOWN	GO_Biological_Process_2025	Cellular Response to Chemical Stress (GO:0062197)	1/100	0.899933	0.927529	-0.0326726	0.43363	0.0457198	PRR5L
MN_Chat	26wk	DOWN	GO_Biological_Process_2025	Monoatomic Ion Transport (GO:0006811)	1/100	0.899933	0.927529	-0.0326726	0.43363	0.0457198	SLC8A1
MN_Chat	26wk	DOWN	GO_Biological_Process_2025	Response to UV (GO:0009411)	1/100	0.899933	0.927529	-0.0326726	0.43363	0.0457198	USP28
MN_Chat	26wk	DOWN	GO_Biological_Process_2025	Hemopoiesis (GO:0030097)	1/101	0.902216	0.9283	-0.0323115	0.429272	0.0441727	MECOM
MN_Chat	26wk	DOWN	GO_Biological_Process_2025	Visual Perception (GO:0007601)	1/101	0.902216	0.9283	-0.0323115	0.429272	0.0441727	MYO9A
MN_Chat	26wk	DOWN	GO_Biological_Process_2025	Sensory Perception of Light Stimulus (GO:0050953)	1/101	0.902216	0.9283	-0.0323115	0.429272	0.0441727	MYO9A
MN_Chat	26wk	DOWN	GO_Biological_Process_2025	Nitrogen Compound Transport (GO:0071705)	2/172	0.904733	0.929836	-0.0315939	0.504321	0.0504905	SLC35F3;SCAMP1
MN_Chat	26wk	DOWN	GO_Biological_Process_2025	Regulation of Cytokine Production (GO:0001817)	2/172	0.904733	0.929836	-0.0315939	0.504321	0.0504905	POLA1;CADM1
MN_Chat	26wk	DOWN	GO_Biological_Process_2025	Negative Regulation of Intracellular Signal Transduction (GO:1902532)	4/297	0.907974	0.932639	-0.0302866	0.584088	0.0563877	DGKG;PHLPP1;PTPRJ;VGLL4
MN_Chat	26wk	DOWN	GO_Biological_Process_2025	Positive Regulation of Protein-Containing Complex Assembly (GO:0031334)	1/105	0.910839	0.934524	-0.0294094	0.412676	0.0385393	LATS1
MN_Chat	26wk	DOWN	GO_Biological_Process_2025	Organic Anion Transport (GO:0015711)	1/105	0.910839	0.934524	-0.0294094	0.412676	0.0385393	SLCO3A1
MN_Chat	26wk	DOWN	GO_Biological_Process_2025	Steroid Metabolic Process (GO:0008202)	1/106	0.912874	0.936083	-0.0286858	0.408725	0.0372583	HSD17B2
MN_Chat	26wk	DOWN	GO_Biological_Process_2025	Positive Regulation of DNA Metabolic Process (GO:0051054)	1/108	0.916805	0.939583	-0.0270649	0.401044	0.0348348	FGF13
MN_Chat	26wk	DOWN	GO_Biological_Process_2025	Regulation of Inflammatory Response (GO:0050727)	3/249	0.924177	0.94607	-0.0240768	0.521876	0.0411506	SEMA7A;LRFN5;BRD4
MN_Chat	26wk	DOWN	GO_Biological_Process_2025	Endoplasmic Reticulum to Golgi Vesicle-Mediated Transport (GO:0006888)	1/112	0.924145	0.94607	-0.0240768	0.386512	0.0304907	VTI1A
MN_Chat	26wk	DOWN	GO_Biological_Process_2025	Regulation of Primary Metabolic Process (GO:0080090)	1/113	0.925876	0.947275	-0.0235241	0.383042	0.0294999	AFF2
MN_Chat	26wk	DOWN	GO_Biological_Process_2025	Intrinsic Apoptotic Signaling Pathway (GO:0097193)	1/115	0.929222	0.950162	-0.0222023	0.376283	0.0276221	MAP3K5
MN_Chat	26wk	DOWN	GO_Biological_Process_2025	Negative Regulation of Cytokine Production (GO:0001818)	2/191	0.93318	0.953672	-0.020601	0.453177	0.0313405	PRKCA;TNFRSF21
MN_Chat	26wk	DOWN	GO_Biological_Process_2025	Protein-Containing Complex Assembly (GO:0065003)	4/323	0.937579	0.956833	-0.0191639	0.535758	0.0345319	APBA1;KPNA3;NAPG;MCU
MN_Chat	26wk	DOWN	GO_Biological_Process_2025	Negative Regulation of Defense Response (GO:0031348)	1/121	0.938382	0.956833	-0.0191639	0.357358	0.0227275	LRFN5
MN_Chat	26wk	DOWN	GO_Biological_Process_2025	Negative Regulation of Catabolic Process (GO:0009895)	1/120	0.936942	0.956833	-0.0191639	0.36038	0.0234731	PDE3B
MN_Chat	26wk	DOWN	GO_Biological_Process_2025	Negative Regulation of Inflammatory Response (GO:0050728)	1/121	0.938382	0.956833	-0.0191639	0.357358	0.0227275	LRFN5
MN_Chat	26wk	DOWN	GO_Biological_Process_2025	Positive Regulation of Cytokine Production (GO:0001819)	4/325	0.939453	0.957388	-0.0189121	0.532364	0.0332499	CADM1;PDE4D;PDE4B;SCRIB
MN_Chat	26wk	DOWN	GO_Biological_Process_2025	Protein Metabolic Process (GO:0019538)	9/614	0.940939	0.958363	-0.0184698	0.633184	0.0385466	MAGI1;ADAMTS3;MMP16;GALNT2;ADAM23;ADAMTS17;ABL2;IDE;ST6GALNAC3
MN_Chat	26wk	DOWN	GO_Biological_Process_2025	Regulation of Protein-Containing Complex Assembly (GO:0043254)	1/126	0.945104	0.962066	-0.0167951	0.342976	0.0193645	LATS1
MN_Chat	26wk	DOWN	GO_Biological_Process_2025	Negative Regulation of Transcription by RNA Polymerase II (GO:0000122)	11/732	0.946541	0.962449	-0.0166222	0.648319	0.0356193	ZEB2;TENM2;CBX6;ATXN1;NRIP1;ARID5B;PRDM2;SINHCAF;LDB2;SMARCA2;CDC73
MN_Chat	26wk	DOWN	GO_Biological_Process_2025	Monocarboxylic Acid Metabolic Process (GO:0032787)	1/127	0.946358	0.962449	-0.0166222	0.340236	0.0187587	MGAT4A
MN_Chat	26wk	DOWN	GO_Biological_Process_2025	Supramolecular Fiber Organization (GO:0097435)	4/339	0.951204	0.966011	-0.0150181	0.509745	0.0255009	ADAMTS3;P4HA1;SLAIN1;FGF13
MN_Chat	26wk	DOWN	GO_Biological_Process_2025	Regulation of Tumor Necrosis Factor Production (GO:0032680)	1/131	0.951095	0.966011	-0.0150181	0.329699	0.0165317	PTPRJ
MN_Chat	26wk	DOWN	GO_Biological_Process_2025	Modification-Dependent Protein Catabolic Process (GO:0019941)	2/208	0.95164	0.966011	-0.0150181	0.415414	0.0205914	HERC3;HECW1
MN_Chat	26wk	DOWN	GO_Biological_Process_2025	Protein Stabilization (GO:0050821)	2/212	0.955216	0.968217	-0.0140275	0.407417	0.018667	CREB1;NAPG
MN_Chat	26wk	DOWN	GO_Biological_Process_2025	Regulation of RNA Biosynthetic Process (GO:2001141)	6/465	0.954808	0.968217	-0.0140275	0.556927	0.0257549	PRMT8;SETBP1;PRDM2;FOXN3;ERC1;SMARCA2
MN_Chat	26wk	DOWN	GO_Biological_Process_2025	Mitochondrion Organization (GO:0007005)	1/135	0.955414	0.968217	-0.0140275	0.319792	0.014586	PRKCA
MN_Chat	26wk	DOWN	GO_Biological_Process_2025	Receptor-Mediated Endocytosis (GO:0006898)	1/136	0.956433	0.968708	-0.013807	0.317407	0.0141388	PDLIM7
MN_Chat	26wk	DOWN	GO_Biological_Process_2025	Membraneless Organelle Assembly (GO:0140694)	1/139	0.959352	0.971123	-0.0127256	0.310458	0.0128831	UBAP2L
MN_Chat	26wk	DOWN	GO_Biological_Process_2025	DNA Damage Response (GO:0006974)	5/421	0.964098	0.975383	-0.0108247	0.512089	0.0187233	POLA1;PSME4;USP28;BRD4;MAP2K6
MN_Chat	26wk	DOWN	GO_Biological_Process_2025	Negative Regulation of Protein Metabolic Process (GO:0051248)	1/146	0.965427	0.976184	-0.0104682	0.295364	0.0103922	PRKCH
MN_Chat	26wk	DOWN	GO_Biological_Process_2025	Positive Regulation of Metabolic Process (GO:0009893)	1/147	0.966218	0.97644	-0.0103546	0.293326	0.0100804	KSR2
MN_Chat	26wk	DOWN	GO_Biological_Process_2025	Protein Ubiquitination (GO:0016567)	4/369	0.969664	0.978832	-0.0092919	0.467117	0.01439	HERC3;TRIM2;RNF182;PDZRN3
MN_Chat	26wk	DOWN	GO_Biological_Process_2025	DNA Metabolic Process (GO:0006259)	3/302	0.9692	0.978832	-0.0092919	0.42819	0.0133955	POLA1;PSME4;MEI4
MN_Chat	26wk	DOWN	GO_Biological_Process_2025	Epithelium Development (GO:0060429)	1/159	0.974408	0.983074	-0.00741359	0.27088	0.00702256	WDPCP
MN_Chat	26wk	DOWN	GO_Biological_Process_2025	Gene Expression (GO:0010467)	4/381	0.97503	0.983156	-0.00737776	0.451966	0.0114287	ATXN1;FUBP3;GALNT2;THOC2
MN_Chat	26wk	DOWN	GO_Biological_Process_2025	Protein Modification by Small Protein Conjugation (GO:0032446)	3/316	0.975933	0.983519	-0.00721718	0.40874	0.00995756	HERC3;RNF182;PDZRN3
MN_Chat	26wk	DOWN	GO_Biological_Process_2025	Positive Regulation of Response to External Stimulus (GO:0032103)	1/163	0.976671	0.983717	-0.0071297	0.264138	0.00623498	PRKCA
MN_Chat	26wk	DOWN	GO_Biological_Process_2025	RNA Splicing, via Transesterification Reactions With Bulged Adenosine as Nucleophile (GO:0000377)	1/171	0.980616	0.987143	-0.00562014	0.251604	0.00492498	CWC27
MN_Chat	26wk	DOWN	GO_Biological_Process_2025	Double-Strand Break Repair (GO:0006302)	1/176	0.982736	0.988728	-0.00492319	0.244352	0.00425542	POLA1
MN_Chat	26wk	DOWN	GO_Biological_Process_2025	Macromolecule Biosynthetic Process (GO:0009059)	1/189	0.987226	0.992695	-0.00318404	0.227303	0.00292229	EXT1
MN_Chat	26wk	DOWN	GO_Biological_Process_2025	Response to Endoplasmic Reticulum Stress (GO:0034976)	1/196	0.989139	0.994069	-0.00258365	0.219064	0.00239219	MAP3K5
MN_Chat	26wk	DOWN	GO_Biological_Process_2025	Regulation of Gene Expression (GO:0010468)	15/1127	0.992608	0.994252	-0.00250363	0.566424	0.00420234	PRMT8;NTRK3;RDX;PRDM2;FOXN3;AFF3;SMARCA2;SLC8A1;ROBO1;AFF2;FUBP3;SETBP1;UTY;ERC1;FGF13
MN_Chat	26wk	DOWN	GO_Biological_Process_2025	Regulation of Transcription by RNA Polymerase II (GO:0006357)	36/2250	0.992607	0.994252	-0.00250363	0.674213	0.00500288	TENM2;MAML2;KMT2C;TSHZ2;PRDM2;LDB2;CDC73;MED12L;TIAL1;PPP3CA;ATXN1;MECOM;TTC21B;NRIP1;BBX;HOXC4;DPF3;HIVEP2;BRD4;CBX6;POU2F1;PRKCB;EBF1;ARID5B;EBF3;USF3;SMARCA2;TRERF1;ARID1B;ZEB2;CREB1;FUBP3;PHIP;MAML3;SINHCAF;FGF13
MN_Chat	26wk	DOWN	GO_Biological_Process_2025	DNA Repair (GO:0006281)	2/302	0.992497	0.994252	-0.00250363	0.283864	0.00213776	POLA1;PSME4
MN_Chat	26wk	DOWN	GO_Biological_Process_2025	mRNA Splicing, via Spliceosome (GO:0000398)	1/211	0.992331	0.994252	-0.00250363	0.203259	0.0015649	CWC27
MN_Chat	26wk	DOWN	GO_Biological_Process_2025	DNA-templated Transcription (GO:0006351)	1/203	0.990767	0.994252	-0.00250363	0.211396	0.00196097	FUBP3
MN_Chat	26wk	DOWN	GO_Biological_Process_2025	Negative Regulation of Gene Expression (GO:0010629)	3/364	0.9899	0.994252	-0.00250363	0.353508	0.00358869	PRKCH;FGF13;ROBO1
MN_Chat	26wk	DOWN	GO_Biological_Process_2025	Protein Polyubiquitination (GO:0000209)	1/228	0.994831	0.995928	-0.00177191	0.187871	0.000973647	TRIM2
MN_Chat	26wk	DOWN	GO_Biological_Process_2025	Inflammatory Response (GO:0006954)	1/261	0.997598	0.998148	-0.000804901	0.163746	0.000393722	GSDME
MN_Chat	26wk	DOWN	GO_Biological_Process_2025	Regulation of DNA-templated Transcription (GO:0006355)	31/2139	0.998303	0.998303	-0.000737414	0.606244	0.00102938	TSHZ2;PRDM2;LDB2;MLLT3;TIAL1;ATXN1;MECOM;TTC21B;BBX;DPF3;ERC1;HIVEP2;BRD4;MAP3K5;MAGI1;PRMT8;POU2F1;PRKCB;EBF1;ARID5B;EBF3;FOXN3;SMARCA2;TRERF1;ARID1B;ZEB2;CREB1;FUBP3;SETBP1;PHIP;VGLL4
DE_Cpne4	26wk	DOWN	GO_Biological_Process_2025	Synapse Organization (GO:0050808)	19/144	4.85221e-07	0.00123731	-2.90752	4.38651	63.774	GGT7;MGST3
DE_Cpne4	26wk	DOWN	GO_Biological_Process_2025	Regulation of Synapse Assembly (GO:0051963)	1964-12-01	1.4961e-06	0.00190752	-2.71953	6.61538	88.7298	MEF2A;ZCCHC8;DUSP11;POLR3A;HNRNPDL;HNRNPH1;PABPC4;XRN2;HNRNPU;REXO4
DE_Cpne4	26wk	DOWN	GO_Biological_Process_2025	Chemical Synaptic Transmission (GO:0007268)	25/260	3.50727e-06	0.00251934	-2.59871	3.08026	38.6902	VCP;XRCC6;INTS3;RNF8;INO80;HMGB1;YY1;RAD51D;SFPQ;RAD50;ASTE1;TDP2;MPND
DE_Cpne4	26wk	DOWN	GO_Biological_Process_2025	Nervous System Development (GO:0007399)	37/480	3.95191e-06	0.00251934	-2.59871	2.43632	30.311	TMEM59;VCP;TBK1;PNPT1;ROCK1;HMGB1;SQSTM1;SORL1;TRIM32;MTOR;OAZ3;SNCA
DE_Cpne4	26wk	DOWN	GO_Biological_Process_2025	Modulation of Chemical Synaptic Transmission (GO:0050804)	15/117	1.095e-05	0.00558452	-2.25301	4.2236	48.2427	SNRNP70;ZKSCAN3;TSC1;MTOR;MCL1;SNCA
DE_Cpne4	26wk	DOWN	GO_Biological_Process_2025	Positive Regulation of Synapse Assembly (GO:0051965)	1935-08-01	1.86436e-05	0.00679159	-2.16803	8.45453	92.0699	UQCC1;TTC19
DE_Cpne4	26wk	DOWN	GO_Biological_Process_2025	Neurotransmitter Secretion (GO:0007269)	1935-08-01	1.86436e-05	0.00679159	-2.16803	8.45453	92.0699	ANGPT2;PTPN2
DE_Cpne4	26wk	DOWN	GO_Biological_Process_2025	Regulation of Trans-Synaptic Signaling (GO:0099177)	1947-09-01	2.58176e-05	0.00822935	-2.08463	6.76421	71.4602	AHCYL1;CAMK2A
DE_Cpne4	26wk	DOWN	GO_Biological_Process_2025	Macroautophagy (GO:0016236)	17/162	4.1771e-05	0.0118351	-1.92683	3.36977	33.9784	RNF8;HSPD1
DE_Cpne4	26wk	DOWN	GO_Biological_Process_2025	Positive Regulation of Cell Junction Assembly (GO:1901890)	1965-10-01	6.70966e-05	0.0171096	-1.76676	5.19585	49.9288	DGKE;DGKZ
DE_Cpne4	26wk	DOWN	GO_Biological_Process_2025	Signal Release From Synapse (GO:0099643)	1933-07-01	0.000104293	0.0241769	-1.6166	7.67129	70.3327	HACD3;HACD4
DE_Cpne4	26wk	DOWN	GO_Biological_Process_2025	Positive Regulation of Synaptic Transmission (GO:0050806)	1984-11-01	0.000132658	0.0281898	-1.54991	4.30851	38.4653	FRMD5;PTPN2
DE_Cpne4	26wk	DOWN	GO_Biological_Process_2025	Glutamate Receptor Signaling Pathway (GO:0007215)	1936-07-01	0.000186427	0.0339564	-1.46908	6.87664	59.0529	XRN2;SSU72
DE_Cpne4	26wk	DOWN	GO_Biological_Process_2025	Stem Cell Differentiation (GO:0048863)	1947-08-01	0.000173501	0.0339564	-1.46908	5.84949	50.6527	ROCK1;GCLM
DE_Cpne4	26wk	DOWN	GO_Biological_Process_2025	Synaptic Membrane Adhesion (GO:0099560)	2025-05-17	0.000202575	0.0344377	-1.46297	11.8459	100.742	PORCN;KPNA4
DE_Cpne4	26wk	DOWN	GO_Biological_Process_2025	Synaptic Signaling (GO:0099536)	2025-04-10	0.000241522	0.0384925	-1.41462	18.9314	157.671	KCNIP2;CALM2
DE_Cpne4	26wk	DOWN	GO_Biological_Process_2025	Regulation of Synaptic Transmission, Glutamatergic (GO:0051966)	1952-08-01	0.000357328	0.0456634	-1.34043	5.18343	41.1402	STMN2;SNCA
DE_Cpne4	26wk	DOWN	GO_Biological_Process_2025	Positive Regulation of Nervous System Development (GO:0051962)	1951-08-01	0.000311563	0.0456634	-1.34043	5.30425	42.8261	GNAS;MTOR
DE_Cpne4	26wk	DOWN	GO_Biological_Process_2025	Negative Regulation of Exocytosis (GO:0045920)	2025-04-11	0.000369281	0.0456634	-1.34043	16.2261	128.25	ARRB2;GNB5
DE_Cpne4	26wk	DOWN	GO_Biological_Process_2025	Negative Regulation of Potassium Ion Transport (GO:0043267)	2025-04-11	0.000369281	0.0456634	-1.34043	16.2261	128.25	ROCK1;GCLM
DE_Cpne4	26wk	DOWN	GO_Biological_Process_2025	Neuron Development (GO:0048666)	15/159	0.000376051	0.0456634	-1.34043	2.98518	23.5405	UQCC1;TTC19
DE_Cpne4	26wk	DOWN	GO_Biological_Process_2025	Central Nervous System Development (GO:0007417)	22/288	0.000397877	0.0461175	-1.33613	2.38001	18.6339	SLC43A2;OAZ3
DE_Cpne4	26wk	DOWN	GO_Biological_Process_2025	Clathrin-Dependent Endocytosis (GO:0072583)	2025-06-30	0.000460547	0.0495237	-1.30519	7.11357	54.6542	NUDT3
DE_Cpne4	26wk	DOWN	GO_Biological_Process_2025	Neuromuscular Junction Development (GO:0007528)	2025-05-20	0.000466105	0.0495237	-1.30519	9.47521	72.6853	FGF1;SREBF2
DE_Cpne4	26wk	DOWN	GO_Biological_Process_2025	Axonogenesis (GO:0007409)	17/200	0.000536553	0.0547284	-1.26179	2.66474	20.0664	EPHA5;LGI1;ROCK1;TDP2;PRMT1;MAP1B;STMN2;PBX4;HMGB1;STX3;RAB6A;RAB6B
DE_Cpne4	26wk	DOWN	GO_Biological_Process_2025	Neuron Projection Guidance (GO:0097485)	13/132	0.000602559	0.0590971	-1.22843	3.12541	23.1728	CPNE9;MEF2A;AHCYL1;KCNIP2;ADCY1;RASGRP2;CALM2;LGMN
DE_Cpne4	26wk	DOWN	GO_Biological_Process_2025	Regulation of Regulated Secretory Pathway (GO:1903305)	1932-06-01	0.000663208	0.0626364	-1.20317	6.56569	48.0505	TMX1;USP19;RNFT1
DE_Cpne4	26wk	DOWN	GO_Biological_Process_2025	Axon Guidance (GO:0007411)	14/152	0.000739782	0.067373	-1.17151	2.90387	20.9345	HPGDS;MGST3;PTGES3
DE_Cpne4	26wk	DOWN	GO_Biological_Process_2025	Anterograde Trans-Synaptic Signaling (GO:0098916)	16/189	0.000807498	0.0710041	-1.14872	2.65038	18.8748	SCUBE3;SOX11;SULF1
DE_Cpne4	26wk	DOWN	GO_Biological_Process_2025	Neuron Cell-Cell Adhesion (GO:0007158)	2025-04-14	0.001032	0.0877197	-1.0569	11.3565	78.09	CACNG7;OPRM1;MAPK8IP2
DE_Cpne4	26wk	DOWN	GO_Biological_Process_2025	Positive Regulation of Neurotransmitter Transport (GO:0051590)	2025-03-07	0.00125738	0.103429	-0.985356	21.2687	142.048	CREBZF;HDAC5;NDFIP1;PNPT1;ROCK1;METTL3;ATP2B4;PLA2G3;SOX11;TOB1;PTBP3;YY1;TWSG1;RPS6KA5;PRKAR1A;SERBP1;ERP29;DIP2A;CALR;PABPC1;PAIP2;METTL16;LSM14A;LGMN
DE_Cpne4	26wk	DOWN	GO_Biological_Process_2025	Amyloid Precursor Protein Catabolic Process (GO:0042987)	2025-04-15	0.00136943	0.109126	-0.962071	10.3235	68.0668	ROCK1;METTL3;METTL16
DE_Cpne4	26wk	DOWN	GO_Biological_Process_2025	Cardiac Muscle Cell Action Potential Involved in Contraction (GO:0086002)	1937-06-01	0.00147201	0.110366	-0.957166	5.50528	35.9006	HMGB1;SH3RF1
DE_Cpne4	26wk	DOWN	GO_Biological_Process_2025	Cardiac Muscle Cell Action Potential (GO:0086001)	1937-06-01	0.00147201	0.110366	-0.957166	5.50528	35.9006	GNB1;GNAS
DE_Cpne4	26wk	DOWN	GO_Biological_Process_2025	Response to Calcium Ion (GO:0051592)	1995-10-01	0.00151482	0.110366	-0.957166	3.35678	21.7938	RAB3A;GRIK5
DE_Cpne4	26wk	DOWN	GO_Biological_Process_2025	Synaptic Transmission, Glutamatergic (GO:0035249)	2025-05-26	0.00166893	0.115021	-0.939223	6.7659	43.2718	HNRNPA2B1;METTL3
DE_Cpne4	26wk	DOWN	GO_Biological_Process_2025	Amyloid Fibril Formation (GO:1990000)	2025-05-26	0.00166893	0.115021	-0.939223	6.7659	43.2718	VCP;ENO1
DE_Cpne4	26wk	DOWN	GO_Biological_Process_2025	Regulation of Cellular Localization (GO:0060341)	1967-08-01	0.00197805	0.115324	-0.938079	3.8626	24.0472	KCNIP2;ATP1B1
DE_Cpne4	26wk	DOWN	GO_Biological_Process_2025	Negative Regulation of Cation Transmembrane Transport (GO:1904063)	2025-04-17	0.00226126	0.115324	-0.938079	8.73439	53.2084	GNB5;CALM2
DE_Cpne4	26wk	DOWN	GO_Biological_Process_2025	Muscle Cell Development (GO:0055001)	2025-04-17	0.00226126	0.115324	-0.938079	8.73439	53.2084	FBXL2;OGT
DE_Cpne4	26wk	DOWN	GO_Biological_Process_2025	Regulation of Dendrite Extension (GO:1903859)	2025-04-17	0.00226126	0.115324	-0.938079	8.73439	53.2084	KCNB1;SIRT4
DE_Cpne4	26wk	DOWN	GO_Biological_Process_2025	Regulation of Potassium Ion Transmembrane Transport (GO:1901379)	1940-06-01	0.00222866	0.115324	-0.938079	5.01874	30.6462	ARID4B;OGT
DE_Cpne4	26wk	DOWN	GO_Biological_Process_2025	Regulation of Filopodium Assembly (GO:0051489)	1940-06-01	0.00222866	0.115324	-0.938079	5.01874	30.6462	SELENOT
DE_Cpne4	26wk	DOWN	GO_Biological_Process_2025	Brain Development (GO:0007420)	14/170	0.00216633	0.115324	-0.938079	2.5664	15.7441	GRIN2D
DE_Cpne4	26wk	DOWN	GO_Biological_Process_2025	Negative Regulation of Sodium Ion Transmembrane Transport (GO:1902306)	2025-03-08	0.00196078	0.115324	-0.938079	17.0141	106.073	PRMT1
DE_Cpne4	26wk	DOWN	GO_Biological_Process_2025	Presynaptic Membrane Assembly (GO:0097105)	2025-03-08	0.00196078	0.115324	-0.938079	17.0141	106.073	CHCHD10
DE_Cpne4	26wk	DOWN	GO_Biological_Process_2025	Positive Regulation of Vesicle Fusion (GO:0031340)	2025-03-08	0.00196078	0.115324	-0.938079	17.0141	106.073	NDFIP1
DE_Cpne4	26wk	DOWN	GO_Biological_Process_2025	Presynapse Assembly (GO:0099054)	2025-04-16	0.00177686	0.115324	-0.938079	9.46275	59.9267	MTOR
DE_Cpne4	26wk	DOWN	GO_Biological_Process_2025	Positive Regulation of Dendrite Extension (GO:1903861)	2025-04-16	0.00177686	0.115324	-0.938079	9.46275	59.9267	ADAM15;ROCK1;TSC1;HOXA7;AJAP1;SLC9A1
DE_Cpne4	26wk	DOWN	GO_Biological_Process_2025	Regulation of Cation Channel Activity (GO:2001257)	2025-05-27	0.0019913	0.115324	-0.938079	6.45803	40.1623	FGF1;SREBF2
DE_Cpne4	26wk	DOWN	GO_Biological_Process_2025	Cell Junction Assembly (GO:0034329)	10/101	0.00240053	0.117718	-0.929156	3.13448	18.9074	ALAS2;PGRMC1
DE_Cpne4	26wk	DOWN	GO_Biological_Process_2025	Regulation of Calcium Ion Transmembrane Transport (GO:1903169)	2025-05-28	0.00235686	0.117718	-0.929156	6.17692	37.373	CHCHD10;HNRNPU
DE_Cpne4	26wk	DOWN	GO_Biological_Process_2025	Response to Forskolin (GO:1904321)	2025-03-09	0.0028667	0.119049	-0.924274	14.1777	83.0046	ATP1B1;CALM2;SLC9A1
DE_Cpne4	26wk	DOWN	GO_Biological_Process_2025	Regulation of Receptor-Mediated Endocytosis (GO:0048259)	1942-06-01	0.00287517	0.119049	-0.924274	4.73943	27.7334	CHRM2;HTR1F;HTR2B;OPRM1
DE_Cpne4	26wk	DOWN	GO_Biological_Process_2025	Synapse Assembly (GO:0007416)	1987-09-01	0.00289453	0.119049	-0.924274	3.28855	19.2213	DGKE;PORCN;PLPPR3;DGKZ
DE_Cpne4	26wk	DOWN	GO_Biological_Process_2025	Presynaptic Membrane Organization (GO:0097090)	2025-03-09	0.0028667	0.119049	-0.924274	14.1777	83.0046	TPR;XPO7;CALR;MALT1
DE_Cpne4	26wk	DOWN	GO_Biological_Process_2025	Transcription Elongation by RNA Polymerase II (GO:0006368)	2025-05-29	0.00276886	0.119049	-0.924274	5.91924	34.8603	XRCC6;PRKCQ;YWHAG;HSPD1
DE_Cpne4	26wk	DOWN	GO_Biological_Process_2025	Regulation of Calcium Ion Transmembrane Transporter Activity (GO:1901019)	2025-04-18	0.00282945	0.119049	-0.924274	8.11008	47.5873	DCUN1D5;COPS7A
DE_Cpne4	26wk	DOWN	GO_Biological_Process_2025	Regulation of Neurotransmitter Secretion (GO:0046928)	1941-06-01	0.0025365	0.119049	-0.924274	4.87509	29.1383	TPR;RTN4
DE_Cpne4	26wk	DOWN	GO_Biological_Process_2025	Positive Regulation by Host of Viral Process (GO:0044794)	2025-04-18	0.00282945	0.119049	-0.924274	8.11008	47.5873	NDRG4;SORL1
DE_Cpne4	26wk	DOWN	GO_Biological_Process_2025	Receptor-Mediated Endocytosis (GO:0006898)	12/136	0.00247927	0.119049	-0.924274	2.76382	16.5824	SLC9A1;LGMN
DE_Cpne4	26wk	DOWN	GO_Biological_Process_2025	Cellular Response to Forskolin (GO:1904322)	2025-03-09	0.0028667	0.119049	-0.924274	14.1777	83.0046	CTNNB1;PKD2L2
DE_Cpne4	26wk	DOWN	GO_Biological_Process_2025	Regulation of Neuron Projection Development (GO:0010975)	14/176	0.00297982	0.120612	-0.918611	2.47057	14.3686	EPHB2;LZTR1;SQSTM1
DE_Cpne4	26wk	DOWN	GO_Biological_Process_2025	Positive Regulation of Gene Expression, Epigenetic (GO:0141137)	1943-06-01	0.00324656	0.127365	-0.89495	4.6111	26.4223	NDUFA4;NDUFA10;NDUFC2
DE_Cpne4	26wk	DOWN	GO_Biological_Process_2025	Negative Regulation of mRNA Catabolic Process (GO:1902373)	1943-06-01	0.00324656	0.127365	-0.89495	4.6111	26.4223	PCYT2;PPIP5K1;IP6K1
DE_Cpne4	26wk	DOWN	GO_Biological_Process_2025	Transcription Initiation at RNA Polymerase II Promoter (GO:0006367)	11/123	0.00332726	0.128553	-0.890917	2.80254	15.9902	DAG1;PRKCQ;RBMX
DE_Cpne4	26wk	DOWN	GO_Biological_Process_2025	Chromatin Remodeling (GO:0006338)	18/262	0.00409534	0.15241	-0.816988	2.11254	11.6145	STAC;STAC2
DE_Cpne4	26wk	DOWN	GO_Biological_Process_2025	Microautophagy (GO:0016237)	2025-04-20	0.00424356	0.15241	-0.816988	7.09559	38.7586	RTN4
DE_Cpne4	26wk	DOWN	GO_Biological_Process_2025	Regulation of Cardiac Conduction (GO:1903779)	2025-04-20	0.00424356	0.15241	-0.816988	7.09559	38.7586	PPP3CC;SLC9A1
DE_Cpne4	26wk	DOWN	GO_Biological_Process_2025	Positive Regulation of Ion Transmembrane Transporter Activity (GO:0032414)	2025-04-20	0.00424356	0.15241	-0.816988	7.09559	38.7586	XRCC6;METTL3
DE_Cpne4	26wk	DOWN	GO_Biological_Process_2025	Negative Regulation of Macromolecule Biosynthetic Process (GO:0010558)	15/202	0.0041363	0.15241	-0.816988	2.29359	12.5871	HMGCLL1
DE_Cpne4	26wk	DOWN	GO_Biological_Process_2025	Neurotransmitter Transport (GO:0006836)	1946-06-01	0.00457586	0.162062	-0.79032	4.2646	22.9732	SYN1
DE_Cpne4	26wk	DOWN	GO_Biological_Process_2025	Negative Regulation of Developmental Growth (GO:0048640)	1933-05-01	0.0049459	0.172768	-0.762538	5.07259	26.9314	LARS2;MRPS11;MRPS18A;MRPS10;QRSL1;MRPL24;MRPL21
DE_Cpne4	26wk	DOWN	GO_Biological_Process_2025	Regulation of Synaptic Vesicle Exocytosis (GO:2000300)	2025-04-21	0.00510213	0.175816	-0.75494	6.67785	35.2464	HMGB1
DE_Cpne4	26wk	DOWN	GO_Biological_Process_2025	Negative Regulation of Potassium Ion Transmembrane Transport (GO:1901380)	2025-03-11	0.00535023	0.177183	-0.751578	10.6322	55.6127	HDAC5
DE_Cpne4	26wk	DOWN	GO_Biological_Process_2025	Regulation of Sequestering of Calcium Ion (GO:0051282)	2025-03-11	0.00535023	0.177183	-0.751578	10.6322	55.6127	VAMP2
DE_Cpne4	26wk	DOWN	GO_Biological_Process_2025	Negative Regulation of DNA-templated Transcription (GO:0045892)	50/1006	0.00526668	0.177183	-0.751578	1.51459	7.94608	SNRPF
DE_Cpne4	26wk	DOWN	GO_Biological_Process_2025	Mitophagy (GO:0000423)	1948-06-01	0.00566043	0.185052	-0.732705	4.0611	21.0132	SLC38A2
DE_Cpne4	26wk	DOWN	GO_Biological_Process_2025	Regulation of Protein Localization (GO:0032880)	1997-09-01	0.00597656	0.192914	-0.714636	2.91333	14.916	CTNNB1
DE_Cpne4	26wk	DOWN	GO_Biological_Process_2025	Heparan Sulfate Proteoglycan Metabolic Process (GO:0030201)	2025-04-22	0.00606969	0.193472	-0.713383	6.30654	32.1914	SNCA
DE_Cpne4	26wk	DOWN	GO_Biological_Process_2025	Membrane Organization (GO:0061024)	13/173	0.00663239	0.208797	-0.680275	2.31956	11.6344	KANK1
DE_Cpne4	26wk	DOWN	GO_Biological_Process_2025	Positive Regulation of Neuron Projection Development (GO:0010976)	1999-09-01	0.00681899	0.212054	-0.673554	2.8483	14.2074	CTNNB1
DE_Cpne4	26wk	DOWN	GO_Biological_Process_2025	Microtubule Anchoring at Microtubule Organizing Center (GO:0072393)	2025-03-12	0.00695398	0.213646	-0.670304	9.45032	46.9533	PABPC1
DE_Cpne4	26wk	DOWN	GO_Biological_Process_2025	Positive Regulation of Excitatory Postsynaptic Potential (GO:2000463)	2025-04-23	0.0071519	0.217111	-0.663317	5.9743	29.5153	BAX
DE_Cpne4	26wk	DOWN	GO_Biological_Process_2025	Positive Regulation of DNA-templated Transcription (GO:0045893)	60/1274	0.00740221	0.222066	-0.653518	1.43375	7.03396	HOXA7
DE_Cpne4	26wk	DOWN	GO_Biological_Process_2025	Transcription Initiation-Coupled Chromatin Remodeling (GO:0045815)	1951-06-01	0.00762307	0.223435	-0.650849	3.78977	18.4811	RC3H1
DE_Cpne4	26wk	DOWN	GO_Biological_Process_2025	Regulation of Intracellular Transport (GO:0032386)	1951-06-01	0.00762307	0.223435	-0.650849	3.78977	18.4811	SUSD4
DE_Cpne4	26wk	DOWN	GO_Biological_Process_2025	Neuron Projection Morphogenesis (GO:0048812)	12/157	0.00781913	0.226577	-0.644784	2.36096	11.4535	PTPN2
DE_Cpne4	26wk	DOWN	GO_Biological_Process_2025	Regulation of Potassium Ion Transmembrane Transporter Activity (GO:1901016)	2025-03-14	0.010935	0.232369	-0.633822	7.73128	34.9128	RPH3A;KCNB1;SYT7
DE_Cpne4	26wk	DOWN	GO_Biological_Process_2025	Regulation of Retrograde Transport, Endosome to Golgi (GO:1905279)	2025-02-05	0.0109033	0.232369	-0.633822	18.8788	85.3074	DDX5;KDM5D;SAFB
DE_Cpne4	26wk	DOWN	GO_Biological_Process_2025	Postsynaptic Density Protein 95 Clustering (GO:0097119)	2025-02-05	0.0109033	0.232369	-0.633822	18.8788	85.3074	TMEM59;GDI1;RHOQ
DE_Cpne4	26wk	DOWN	GO_Biological_Process_2025	Cell Surface Receptor Protein Tyrosine Phosphatase Signaling Pathway (GO:0007185)	2025-02-05	0.0109033	0.232369	-0.633822	18.8788	85.3074	LGI1;CTTN;ROCK1;PRMT1;MAP1B;STMN2;HMGB1;STX3;RAB6A;RAB6B
DE_Cpne4	26wk	DOWN	GO_Biological_Process_2025	Regulation of Voltage-Gated Calcium Channel Activity (GO:1901385)	2025-03-14	0.010935	0.232369	-0.633822	7.73128	34.9128	CPNE9;MEF2A;ADCY1;RASGRP2;LGMN
DE_Cpne4	26wk	DOWN	GO_Biological_Process_2025	Regulation of SA Node Cell Action Potential (GO:0098907)	2025-02-05	0.0109033	0.232369	-0.633822	18.8788	85.3074	CUL9;CYLD;BRINP2;MAEA;TRIM35;HNRNPU;ASNS;ANAPC5;LGMN
DE_Cpne4	26wk	DOWN	GO_Biological_Process_2025	Postsynaptic Membrane Assembly (GO:0097104)	2025-02-05	0.0109033	0.232369	-0.633822	18.8788	85.3074	ASNS;CALR;TRIM32;USP19;LGMN
DE_Cpne4	26wk	DOWN	GO_Biological_Process_2025	Calcium-Ion Regulated Exocytosis (GO:0017156)	2025-03-14	0.010935	0.232369	-0.633822	7.73128	34.9128	RNF123;VCP;SLC6A7;HTRA2;SQSTM1;MALT1;LGMN;CUL4B
DE_Cpne4	26wk	DOWN	GO_Biological_Process_2025	Positive Regulation of Post-Transcriptional Gene Silencing by RNA (GO:1900370)	2025-02-05	0.0109033	0.232369	-0.633822	18.8788	85.3074	CPNE9;RNF157;LGI1;UNC13A;BCL11A;INO80;TRIM32;MTOR
DE_Cpne4	26wk	DOWN	GO_Biological_Process_2025	Negative Regulation of Collateral Sprouting (GO:0048671)	2025-02-05	0.0109033	0.232369	-0.633822	18.8788	85.3074	CYLD;ROCK1;CCNL2;SNCA
DE_Cpne4	26wk	DOWN	GO_Biological_Process_2025	Imitative Learning (GO:0098596)	2025-02-05	0.0109033	0.232369	-0.633822	18.8788	85.3074	MTCH1;SAMM50;TIMM44;TOMM40L;HSPD1
DE_Cpne4	26wk	DOWN	GO_Biological_Process_2025	Glutamatergic Neuron Differentiation (GO:1905962)	2025-02-05	0.0109033	0.232369	-0.633822	18.8788	85.3074	HNRNPU;SOX11
DE_Cpne4	26wk	DOWN	GO_Biological_Process_2025	Vocal Learning (GO:0042297)	2025-02-05	0.0109033	0.232369	-0.633822	18.8788	85.3074	KANK1;VBP1;STMN2;BMERB1;GAS2L1;SNCA
DE_Cpne4	26wk	DOWN	GO_Biological_Process_2025	Cerebellar Granule Cell Differentiation (GO:0021707)	2025-02-05	0.0109033	0.232369	-0.633822	18.8788	85.3074	MVB12A;LGMN
DE_Cpne4	26wk	DOWN	GO_Biological_Process_2025	Positive Regulation of DNA-templated Transcription, Elongation (GO:0032786)	1954-06-01	0.010034	0.232369	-0.633822	3.55236	16.3472	STK25;KLHDC10
DE_Cpne4	26wk	DOWN	GO_Biological_Process_2025	Regulation of Axonogenesis (GO:0050770)	1938-05-01	0.0090958	0.232369	-0.633822	4.3029	20.2234	MAP4K2;OGT
DE_Cpne4	26wk	DOWN	GO_Biological_Process_2025	Dendrite Self-Avoidance (GO:0070593)	2025-03-14	0.010935	0.232369	-0.633822	7.73128	34.9128	HMGB1
DE_Cpne4	26wk	DOWN	GO_Biological_Process_2025	Regulation of Release of Sequestered Calcium Ion Into Cytosol by Sarcoplasmic Reticulum (GO:0010880)	2025-04-24	0.00835408	0.232369	-0.633822	5.67529	27.1563	PLA2G3;SOX11
DE_Cpne4	26wk	DOWN	GO_Biological_Process_2025	Metal Ion Transport (GO:0030001)	13/180	0.00912706	0.232369	-0.633822	2.22152	10.4334	KANSL3
DE_Cpne4	26wk	DOWN	GO_Biological_Process_2025	ERBB4 Signaling Pathway (GO:0038130)	2025-02-05	0.0109033	0.232369	-0.633822	18.8788	85.3074	SYN1
DE_Cpne4	26wk	DOWN	GO_Biological_Process_2025	Negative Regulation of Cell Motility (GO:2000146)	11/139	0.00829179	0.232369	-0.633822	2.45018	11.7424	SELENOT
DE_Cpne4	26wk	DOWN	GO_Biological_Process_2025	Receptor Clustering (GO:0043113)	2025-04-25	0.00968123	0.232369	-0.633822	5.40476	25.0649	NRP2
DE_Cpne4	26wk	DOWN	GO_Biological_Process_2025	Protein-Containing Complex Organization (GO:0043933)	10/123	0.00964634	0.232369	-0.633822	2.52134	11.702	NRP2
DE_Cpne4	26wk	DOWN	GO_Biological_Process_2025	Positive Regulation of RNA Biosynthetic Process (GO:1902680)	30/555	0.00946587	0.232369	-0.633822	1.64185	7.65114	ILVBL
DE_Cpne4	26wk	DOWN	GO_Biological_Process_2025	Regulation of Release of Sequestered Calcium Ion Into Cytosol (GO:0051279)	1953-06-01	0.00917743	0.232369	-0.633822	3.62813	17.0196	CTBP1
DE_Cpne4	26wk	DOWN	GO_Biological_Process_2025	Regulation of Microtubule Polymerization (GO:0031113)	1953-06-01	0.00917743	0.232369	-0.633822	3.62813	17.0196	B3GALT2
DE_Cpne4	26wk	DOWN	GO_Biological_Process_2025	Regulation of Potassium Ion Transport (GO:0043266)	1938-05-01	0.0090958	0.232369	-0.633822	4.3029	20.2234	PPIP5K1
DE_Cpne4	26wk	DOWN	GO_Biological_Process_2025	Regulation of Synapse Organization (GO:0050807)	1938-05-01	0.0090958	0.232369	-0.633822	4.3029	20.2234	TMEM175
DE_Cpne4	26wk	DOWN	GO_Biological_Process_2025	Negative Regulation of Protein Ubiquitination (GO:0031397)	1952-06-01	0.00837441	0.232369	-0.633822	3.7072	17.7299	VPS13A
DE_Cpne4	26wk	DOWN	GO_Biological_Process_2025	Reg of Calcium Ion Transmembrane Transport via High Voltage-Gated Calcium Channel (GO:1902514)	2025-03-13	0.00881292	0.232369	-0.633822	8.50485	40.241	BAX
DE_Cpne4	26wk	DOWN	GO_Biological_Process_2025	Protein Localization to Membrane (GO:0072657)	14/199	0.00870219	0.232369	-0.633822	2.16082	10.2513	VDAC2
DE_Cpne4	26wk	DOWN	GO_Biological_Process_2025	Action Potential (GO:0001508)	1968-07-01	0.00845339	0.232369	-0.633822	3.2638	15.5787	ROCK1
DE_Cpne4	26wk	DOWN	GO_Biological_Process_2025	Protein Dephosphorylation (GO:0006470)	1990-08-01	0.0118994	0.247013	-0.607281	2.77587	12.3006	PPP1CB;DUSP11;PPP3CC;PLPPR3;SBF1;DUSP8;MTMR6;MTM1
DE_Cpne4	26wk	DOWN	GO_Biological_Process_2025	Regulation of Gene Expression (GO:0010468)	53/1127	0.0117744	0.247013	-0.607281	1.42664	6.33689	UNC13B;RAB3A;KCNB1;MYO18A;SOX11;SNCA
DE_Cpne4	26wk	DOWN	GO_Biological_Process_2025	Receptor Internalization (GO:0031623)	1956-06-01	0.0119147	0.247013	-0.607281	3.40991	15.1058	SMARCD1;HSP90AB1;SMARCD3;TFRC;ARID4B;SORL1;RTN4;BASP1;BCL7C;DAG1;CTNNB1;DVL3;BRD9;CAMK1;PLCB1;OGT
DE_Cpne4	26wk	DOWN	GO_Biological_Process_2025	Heterochromatin Formation (GO:0031507)	1973-07-01	0.0122866	0.252669	-0.597448	3.01576	13.267	TFRC;ADCK1;SLC25A4;MTOR
DE_Cpne4	26wk	DOWN	GO_Biological_Process_2025	Regulation of Heart Rate by Cardiac Conduction (GO:0086091)	1941-05-01	0.0124919	0.253581	-0.595884	3.94371	17.284	WSB1;AREL1;WSB2;RNF8;RC3H1;UBE3A;UBE2J1;DDB2;RNF146;RNF123;RNF114;UBE2S;CTNNB1;ANAPC5;TRIM32
DE_Cpne4	26wk	DOWN	GO_Biological_Process_2025	Negative Regulation of Actin Filament Bundle Assembly (GO:0032232)	2025-04-27	0.0127288	0.253581	-0.595884	4.93427	21.5326	RAB3A;RAB11FIP2;VAMP2;SNCA
DE_Cpne4	26wk	DOWN	GO_Biological_Process_2025	Cardiac Muscle Cell Contraction (GO:0086003)	2025-04-27	0.0127288	0.253581	-0.595884	4.93427	21.5326	SPAST;HTR2B;HDGF;FGF1
DE_Cpne4	26wk	DOWN	GO_Biological_Process_2025	Wnt Signaling Pathway, Planar Cell Polarity Pathway (GO:0060071)	2025-04-27	0.0127288	0.253581	-0.595884	4.93427	21.5326	MCTS1;VCP;KIF5B;KLC1
DE_Cpne4	26wk	DOWN	GO_Biological_Process_2025	Positive Regulation of Protein Localization to Cell Periphery (GO:1904377)	1957-06-01	0.0129425	0.25584	-0.592032	3.34288	14.5323	MTCH1;KCNIP2;KCNIP3;ILK;MAPK8IP2;SULF1;SREBF2;NCS1;PXDN;GNAS;PLCB1;OGT;YWHAG;PTPN2
DE_Cpne4	26wk	DOWN	GO_Biological_Process_2025	Postsynaptic Density Assembly (GO:0097107)	2025-02-06	0.0159863	0.259738	-0.585465	14.1584	58.5593	TTYH1;PRAF2
DE_Cpne4	26wk	DOWN	GO_Biological_Process_2025	Positive Regulation of Calcium Ion Import Across Plasma Membrane (GO:1905665)	2025-02-06	0.0159863	0.259738	-0.585465	14.1584	58.5593	VCP;WWP1;UBE3A;KLHL24;ARRB2;PPP2R5C;USP19;UBE2J1;HSP90B1;ERLEC1;PSMC6;MAEA;PSMC3;UBE2S;PSMD2;PSMC1;PCBP2;CANX;CTNNB1;CALR;DCAF11;CUL4B
DE_Cpne4	26wk	DOWN	GO_Biological_Process_2025	Postsynaptic Membrane Organization (GO:0001941)	2025-03-16	0.0159917	0.259738	-0.585465	6.54117	27.0522	DDX5;ROCK1;SLC39A10;CTNNB1
DE_Cpne4	26wk	DOWN	GO_Biological_Process_2025	Negative Regulation of Amyloid-Beta Formation (GO:1902430)	2025-03-16	0.0159917	0.259738	-0.585465	6.54117	27.0522	CAMK2A;TSPOAP1;SYN1;VAMP2
DE_Cpne4	26wk	DOWN	GO_Biological_Process_2025	Regulation of Presynapse Organization (GO:0099174)	2025-03-16	0.0159917	0.259738	-0.585465	6.54117	27.0522	SMARCD1;SMARCD3;BCL7C;ANAPC5
DE_Cpne4	26wk	DOWN	GO_Biological_Process_2025	Regulation of Presynapse Assembly (GO:1905606)	2025-03-16	0.0159917	0.259738	-0.585465	6.54117	27.0522	OGT;RTN4
DE_Cpne4	26wk	DOWN	GO_Biological_Process_2025	Positive Regulation of miRNA-mediated Gene Silencing (GO:2000637)	2025-02-06	0.0159863	0.259738	-0.585465	14.1584	58.5593	MAP4K2;DGKE;GMFB;NEK4;CTBP1;CAMK2A;OXSR1;DGKZ;YWHAZ;SRPK1;GNPTG;RPS6KA5;TBK1;STK25;PRKCQ;CAMK1;EPHB2;NADK
DE_Cpne4	26wk	DOWN	GO_Biological_Process_2025	ERBB Signaling Pathway (GO:0038127)	1958-06-01	0.0140308	0.259738	-0.585465	3.27842	13.9874	RAP1A;SYCP2;ROCK1;KCNB1;KCNB2;KCNIP3;BSG;ATP1B1;HSP90B1
DE_Cpne4	26wk	DOWN	GO_Biological_Process_2025	Negative Regulation of Sodium Ion Transmembrane Transporter Activity (GO:2000650)	2025-02-06	0.0159863	0.259738	-0.585465	14.1584	58.5593	OXSR1;SLC12A6;MTOR
DE_Cpne4	26wk	DOWN	GO_Biological_Process_2025	Negative Regulation of Centriole Replication (GO:0046600)	2025-02-06	0.0159863	0.259738	-0.585465	14.1584	58.5593	CEP250;CEP83
DE_Cpne4	26wk	DOWN	GO_Biological_Process_2025	Synaptic Vesicle Localization (GO:0097479)	2025-02-06	0.0159863	0.259738	-0.585465	14.1584	58.5593	B3GALNT2;TMEM59;B3GALT2;MGAT4B
DE_Cpne4	26wk	DOWN	GO_Biological_Process_2025	Adherens Junction Maintenance (GO:0034334)	2025-02-06	0.0159863	0.259738	-0.585465	14.1584	58.5593	CLCN5;CLCN4;TTYH1;CLCN2
DE_Cpne4	26wk	DOWN	GO_Biological_Process_2025	Endothelin Receptor Signaling Pathway (GO:0086100)	2025-02-06	0.0159863	0.259738	-0.585465	14.1584	58.5593	CACNA1G
DE_Cpne4	26wk	DOWN	GO_Biological_Process_2025	Synaptic Vesicle Clustering (GO:0097091)	2025-02-06	0.0159863	0.259738	-0.585465	14.1584	58.5593	SOX11;OPRM1;EPHB2;TRIM32
DE_Cpne4	26wk	DOWN	GO_Biological_Process_2025	Regulation of Protein Ubiquitination (GO:0031396)	9/113	0.0155013	0.259738	-0.585465	2.46308	10.2632	CHRM2;GNB1;PLCB1
DE_Cpne4	26wk	DOWN	GO_Biological_Process_2025	Regulation of Cardiac Muscle Cell Action Potential (GO:0098901)	2025-04-28	0.0144574	0.259738	-0.585465	4.72843	20.0322	PXDN;ILK;RADIL
DE_Cpne4	26wk	DOWN	GO_Biological_Process_2025	Positive Regulation of Protein Localization to Membrane (GO:1905477)	1976-07-01	0.0151132	0.259738	-0.585465	2.88419	12.0911	NBR1;RORB;HDAC7
DE_Cpne4	26wk	DOWN	GO_Biological_Process_2025	Generation of Neurons (GO:0048699)	13/192	0.0150514	0.259738	-0.585465	2.07129	8.69174	MEF2A;RAB3A;APLP2;MAP1B;ADGRB1;MAPK8IP2
DE_Cpne4	26wk	DOWN	GO_Biological_Process_2025	Amyloid-Beta Metabolic Process (GO:0050435)	2025-03-15	0.0133264	0.259738	-0.585465	7.08664	30.6002	HSP90AB1;CTBP1;METTL3;HNRNPU;TXLNG;HTRA2;TSC1;INO80;YY1;CYLD;MAEA;CDK4;MADD;TRNP1;ANAPC5;E4F1;CCNL2;CALR;TRIM32
DE_Cpne4	26wk	DOWN	GO_Biological_Process_2025	Cellular Response to Calcium Ion (GO:0071277)	1959-06-01	0.0151812	0.259738	-0.585465	3.2164	13.4693	ARF1;ALAS2;NDFIP1;TFRC;HTR2B;ATP2B4;SLC39A10;ATP1A3;ATP1B1;SLC9A1;COX11;CALR;ATP13A3
DE_Cpne4	26wk	DOWN	GO_Biological_Process_2025	Negative Regulation of Protein Modification by Small Protein Conjugation or Removal (GO:1903321)	1958-06-01	0.0140308	0.259738	-0.585465	3.27842	13.9874	SNRPF
DE_Cpne4	26wk	DOWN	GO_Biological_Process_2025	Regulation of Mitophagy (GO:1901524)	2025-04-28	0.0144574	0.259738	-0.585465	4.72843	20.0322	PPP3CC;SLC9A1
DE_Cpne4	26wk	DOWN	GO_Biological_Process_2025	Long-Term Synaptic Potentiation (GO:0060291)	2025-04-28	0.0144574	0.259738	-0.585465	4.72843	20.0322	RBMX;SRSF7
DE_Cpne4	26wk	DOWN	GO_Biological_Process_2025	Cell Surface Receptor Protein Tyrosine Kinase Signaling Pathway (GO:0007169)	18/296	0.0136506	0.259738	-0.585465	1.85087	7.94757	CTTN;ENO1
DE_Cpne4	26wk	DOWN	GO_Biological_Process_2025	Negative Regulation of Signaling (GO:0023057)	2025-04-28	0.0144574	0.259738	-0.585465	4.72843	20.0322	HMGB1
DE_Cpne4	26wk	DOWN	GO_Biological_Process_2025	Cellular Response to Metal Ion (GO:0071248)	9/112	0.0146964	0.259738	-0.585465	2.48712	10.496	STK25;KLHDC10
DE_Cpne4	26wk	DOWN	GO_Biological_Process_2025	Cell-Cell Adhesion via Plasma-Membrane Adhesion Molecules (GO:0098742)	12/171	0.0147528	0.259738	-0.585465	2.1515	9.07144	SCUBE3;DDX5;NBR1;SOX11;RORB;RUNX2;HDAC7
DE_Cpne4	26wk	DOWN	GO_Biological_Process_2025	Cellular Component Assembly (GO:0022607)	17/277	0.0149555	0.259738	-0.585465	1.86802	7.85069	HSP90AB1;HSPH1;BAX;HSPD1
DE_Cpne4	26wk	DOWN	GO_Biological_Process_2025	Synaptic Vesicle Endocytosis (GO:0048488)	2025-04-29	0.0163276	0.261857	-0.581935	4.53906	18.6778	VCP;MVB12A
DE_Cpne4	26wk	DOWN	GO_Biological_Process_2025	DNA-templated Transcription Elongation (GO:0006354)	2025-04-29	0.0163276	0.261857	-0.581935	4.53906	18.6778	NDRG4;IFT122
DE_Cpne4	26wk	DOWN	GO_Biological_Process_2025	Learning (GO:0007612)	1944-05-01	0.0166567	0.265466	-0.575991	3.63978	14.9047	EMC3;EMC9
DE_Cpne4	26wk	DOWN	GO_Biological_Process_2025	Positive Regulation of Cell Projection Organization (GO:0031346)	9/115	0.0172074	0.27254	-0.56457	2.41635	9.81622	PDSS1;COQ5
DE_Cpne4	26wk	DOWN	GO_Biological_Process_2025	Autophagy of Mitochondrion (GO:0000422)	1961-06-01	0.0176751	0.278219	-0.555614	3.09912	12.5068	CD163L1;SYCP2
DE_Cpne4	26wk	DOWN	GO_Biological_Process_2025	Regulation of Cartilage Development (GO:0061035)	2025-03-17	0.0189339	0.279084	-0.554265	6.07363	24.0929	KCNIP2;ATP1B1
DE_Cpne4	26wk	DOWN	GO_Biological_Process_2025	Piecemeal Microautophagy of the Nucleus (GO:0034727)	2025-03-17	0.0189339	0.279084	-0.554265	6.07363	24.0929	PRKAR1A;RC3H1;HMGB1
DE_Cpne4	26wk	DOWN	GO_Biological_Process_2025	Negative Regulation of Amyloid Precursor Protein Catabolic Process (GO:1902992)	2025-03-17	0.0189339	0.279084	-0.554265	6.07363	24.0929	USP19
DE_Cpne4	26wk	DOWN	GO_Biological_Process_2025	miRNA-mediated Gene Silencing by Inhibition of Translation (GO:0035278)	2025-03-17	0.0189339	0.279084	-0.554265	6.07363	24.0929	SMARCD1;SMARCD3;BCL7C
DE_Cpne4	26wk	DOWN	GO_Biological_Process_2025	Regulation of Nucleocytoplasmic Transport (GO:0046822)	2025-03-17	0.0189339	0.279084	-0.554265	6.07363	24.0929	AK2;NUDT5
DE_Cpne4	26wk	DOWN	GO_Biological_Process_2025	Ionotropic Glutamate Receptor Signaling Pathway (GO:0035235)	2025-03-17	0.0189339	0.279084	-0.554265	6.07363	24.0929	TPR;PAIP2
DE_Cpne4	26wk	DOWN	GO_Biological_Process_2025	Regulation of Transcription Elongation by RNA Polymerase II (GO:0034243)	1979-07-01	0.0183741	0.279084	-0.554265	2.76358	11.0455	CALR;SULF1
DE_Cpne4	26wk	DOWN	GO_Biological_Process_2025	Regulation of Sodium Ion Transmembrane Transporter Activity (GO:2000649)	2025-03-17	0.0189339	0.279084	-0.554265	6.07363	24.0929	KCNIP2
DE_Cpne4	26wk	DOWN	GO_Biological_Process_2025	Regulation of Mitochondrion Organization (GO:0010821)	2025-04-30	0.0183425	0.279084	-0.554265	4.36425	17.4506	SIRT4
DE_Cpne4	26wk	DOWN	GO_Biological_Process_2025	Synaptic Vesicle Cycle (GO:0099504)	1945-05-01	0.0182269	0.279084	-0.554265	3.5486	14.2116	NAGK
DE_Cpne4	26wk	DOWN	GO_Biological_Process_2025	Regulation of Ventricular Cardiac Muscle Cell Membrane Repolarization (GO:0060307)	2025-03-17	0.0189339	0.279084	-0.554265	6.07363	24.0929	TMX1;RNFT1
DE_Cpne4	26wk	DOWN	GO_Biological_Process_2025	Negative Regulation of Translational Initiation (GO:0045947)	2025-03-18	0.0221548	0.27986	-0.55306	5.66843	21.595	METTL3;SETD1A;HNRNPU;CHD3
DE_Cpne4	26wk	DOWN	GO_Biological_Process_2025	SMAD Protein Signal Transduction (GO:0060395)	2025-03-18	0.0221548	0.27986	-0.55306	5.66843	21.595	CFL2;DSTN;MICAL2;WASF3
DE_Cpne4	26wk	DOWN	GO_Biological_Process_2025	Amyloid Precursor Protein Metabolic Process (GO:0042982)	2025-03-18	0.0221548	0.27986	-0.55306	5.66843	21.595	COL4A2;ROCK1;ADGRB1;ATP2B4;CTNNB1;SULF1
DE_Cpne4	26wk	DOWN	GO_Biological_Process_2025	Intracellular Calcium Ion Homeostasis (GO:0006874)	10/140	0.0221693	0.27986	-0.55306	2.18968	8.34061	PPP3CC;ATP2B4;SLC9A1
DE_Cpne4	26wk	DOWN	GO_Biological_Process_2025	Positive Regulation of Fatty Acid Metabolic Process (GO:0045923)	2025-03-18	0.0221548	0.27986	-0.55306	5.66843	21.595	ROCK1;SORL1;RTN4
DE_Cpne4	26wk	DOWN	GO_Biological_Process_2025	Adenylate Cyclase-Modulating G Protein-Coupled Receptor Signaling Pathway (GO:0007188)	13/202	0.0219251	0.27986	-0.55306	1.96068	7.49003	DDX5;SAFB
DE_Cpne4	26wk	DOWN	GO_Biological_Process_2025	Regulation of Exosomal Secretion (GO:1903541)	2025-03-18	0.0221548	0.27986	-0.55306	5.66843	21.595	SLC39A10;COX11
DE_Cpne4	26wk	DOWN	GO_Biological_Process_2025	Ketone Body Metabolic Process (GO:1902224)	2025-02-07	0.0218779	0.27986	-0.55306	11.3261	43.2915	PCSK2
DE_Cpne4	26wk	DOWN	GO_Biological_Process_2025	G1/S Transition of Mitotic Cell Cycle (GO:0000082)	1964-06-01	0.0219207	0.27986	-0.55306	2.93836	11.2255	RNF8;HNRNPU
DE_Cpne4	26wk	DOWN	GO_Biological_Process_2025	Regulation of Apoptotic Cell Clearance (GO:2000425)	2025-02-07	0.0218779	0.27986	-0.55306	11.3261	43.2915	PORCN
DE_Cpne4	26wk	DOWN	GO_Biological_Process_2025	Postsynapse Assembly (GO:0099068)	2025-02-07	0.0218779	0.27986	-0.55306	11.3261	43.2915	PNPT1
[truncated: 52,045 more rows]

## Sheet: vs 26W WT; UP
Cell type	Timepoint	Direction	Gene_set	Term	Overlap	P-value	Adjusted P-value	-LOG10(Adjusted P-value)	Odds Ratio	Combined Score	Genes
MN_Chat	26wk	UP	GO_Biological_Process_2025	Mitophagy (GO:0000423)	1948-11-01	3.90894e-06	0.0115627	1.93694	6.80651	84.7563	GABARAPL2;GABARAPL1;BNIP3;ATG9A;ATG10;ATG4C;TIMM23;OGT;OPTN;NIPSNAP2;ATG4D
MN_Chat	26wk	UP	GO_Biological_Process_2025	TORC1 Signaling (GO:0038202)	2025-06-17	4.66309e-05	0.0344836	1.46239	12.4305	123.973	RPS6KA3;RPS6KA5;RPS6KA1;RPS6KB2;LAMTOR1;LAMTOR4
MN_Chat	26wk	UP	GO_Biological_Process_2025	Mitochondrial Membrane Organization (GO:0007006)	1932-08-01	4.21896e-05	0.0344836	1.46239	7.60939	76.6519	CHCHD3;SAMM50;BNIP3;DNAJC11;BCL2;MICOS10;SLC25A4;BCL2L1
MN_Chat	26wk	UP	GO_Biological_Process_2025	Regulation of Monoatomic Ion Transmembrane Transporter Activity (GO:0032412)	1941-09-01	4.29669e-05	0.0344836	1.46239	6.4254	64.6079	PRRT1;CACNG7;CACNG8;DAPK1;CACNA1D;ANK2;MAPK8IP2;UTRN;YWHAH
MN_Chat	26wk	UP	GO_Biological_Process_2025	Protein Deacetylation (GO:0006476)	2025-05-13	0.000129664	0.0767095	1.11515	14.2286	127.354	SIRT4;SIRT5;HDAC9;HDAC7;SIRT3
MN_Chat	26wk	UP	GO_Biological_Process_2025	Positive Regulation of Apoptotic Process (GO:0043065)	27/313	0.000383982	0.0780525	1.10761	2.1749	17.1054	MTCH1;GSK3B;DDX3X;HTRA1;GRAMD4;CCAR2;CASP9;C1QBP;MAP3K20;MCL1;PRNP;EPHA7;TNFRSF12A;DAPK1;BNIP3;MLLT11;OLFM1;BCL6;CDK5;FASN;BCL2;TRIM35;CTNNB1;VDAC1;ITGA6;PPID;BCL2L1
MN_Chat	26wk	UP	GO_Biological_Process_2025	Retrograde Axonal Transport (GO:0008090)	2025-05-16	0.000395804	0.0780525	1.10761	10.3464	81.0602	FBXW11;KIF5B;KIF5A;TMEM108;KIF1A
MN_Chat	26wk	UP	GO_Biological_Process_2025	Protein Modification Process (GO:0036211)	41/545	0.000277884	0.0780525	1.10761	1.88467	15.4323	PTPRT;PTPRU;GSK3B;GMFB;MTMR3;PTPN22;NLK;PPP6C;RPS6KA5;FUT9;AKT2;FASTK;SENP8;RPS6KA1;MAP3K20;TRPM7;MACROD2;SBF1;MAPK6;MAPK4;ST3GAL3;PRRT1;PTPN1;PARP4;DAPK1;FBXW11;PRKCD;ATG10;EIF2AK3;OXSR1;FBXW2;HIPK2;CDK9;PPP5C;COPS2;MAPKAPK2;ATG4C;PICK1;CPE;ATG4D;B4GALT5
MN_Chat	26wk	UP	GO_Biological_Process_2025	Positive Regulation of TORC1 Signaling (GO:1904263)	1952-09-01	0.000297604	0.0780525	1.10761	4.77894	38.8038	PIP4P1;MAT2A;RHEB;GPR137;LAMTOR1;FNIP1;LAMTOR4;OGT;OTUB1
MN_Chat	26wk	UP	GO_Biological_Process_2025	Positive Regulation of Developmental Process (GO:0051094)	23/245	0.00031051	0.0780525	1.10761	2.38326	19.2503	NCOA1;GSK3B;TFRC;FMR1;ZBTB16;BNIP3;ESRRB;COBL;ISL1;LRP8;RTN4;RPS6KA3;C1QBP;HMCES;DLG5;RPS6KA1;CTNNB1;DVL3;CPEB3;DNM1L;RREB1;OGT;B4GALT5
MN_Chat	26wk	UP	GO_Biological_Process_2025	Apoptotic Mitochondrial Changes (GO:0008637)	1932-07-01	0.000314688	0.0780525	1.10761	6.38393	51.4796	HOOK2;BNIP3;BCL2;DNM1L;CCAR2;MCL1;BCL2L1
MN_Chat	26wk	UP	GO_Biological_Process_2025	Golgi Lumen Acidification (GO:0061795)	2025-04-09	0.00033773	0.0780525	1.10761	18.1938	145.428	ATP6V0B;RNASEK;ATP6V0C;ATP6V1D
MN_Chat	26wk	UP	GO_Biological_Process_2025	Endothelial Tube Morphogenesis (GO:0061154)	2025-04-09	0.00033773	0.0780525	1.10761	18.1938	145.428	BSG;CTNNB1;CCM2;RHOA
MN_Chat	26wk	UP	GO_Biological_Process_2025	Positive Regulation of Programmed Cell Death (GO:0043068)	23/248	0.000369544	0.0780525	1.10761	2.35111	18.5814	MTCH1;DDX3X;TNFRSF12A;DAPK1;BNIP3;HTRA1;GRAMD4;CCAR2;MLLT11;CASP9;OLFM1;BCL6;FASN;C1QBP;MAP3K20;BCL2;TRIM35;CTNNB1;VDAC1;ITGA6;PPID;MCL1;BCL2L1
MN_Chat	26wk	UP	GO_Biological_Process_2025	Positive Regulation of Monoatomic Ion Transport (GO:0043270)	1943-08-01	0.00038536	0.0780525	1.10761	5.21487	40.9958	CACNB2;AHCYL1;P2RX4;KIF5B;CACNA1D;ANK2;ANK3;SCN1B
MN_Chat	26wk	UP	GO_Biological_Process_2025	Regulation of Apoptotic Process (GO:0042981)	49/704	0.000453462	0.0838337	1.07658	1.73638	13.3677	MTCH1;GSK3B;DDX3X;TFRC;ARAF;APIP;CCAR2;PTMS;RNF157;CASP9;RPS6KA3;C1QBP;RPS6KA1;TNFRSF12A;DAPK1;ACTN2;ANXA4;WDR73;FBXO10;MORF4L1;OLFM1;ITGA6;TMBIM6;VDAC1;PPID;BEX2;MEAF6;MAGED1;HTRA1;HIGD1A;GRAMD4;LRP8;RTN4;PRDX2;MAP3K20;MCL1;SIAH2;BNIP3;MLLT11;IL4;BCL6;CDK5;FASN;BCL2;MDM2;TRIM35;CTNNB1;NF2;BCL2L1
MN_Chat	26wk	UP	GO_Biological_Process_2025	Regulation of Macroautophagy (GO:0016241)	13/106	0.000532222	0.0926067	1.03336	3.19861	24.1125	SH3GLB1;ATP6V0B;BNIP3;TSC1;SNX32;IL4;UCHL1;CDK5;RHEB;DNM1L;ATP6V0E2;ATP6V1D;ATP6V0C
MN_Chat	26wk	UP	GO_Biological_Process_2025	Mitochondrion Organization (GO:0007005)	15/135	0.000598577	0.0983661	1.00715	2.86312	21.2471	GSK3B;BNIP3;SIRT4;SIRT5;HIGD1A;LETM2;NIPSNAP2;CHCHD3;SAMM50;HOOK2;MFN1;DNM1L;SLC25A4;MCL1;BCL2L1
MN_Chat	26wk	UP	GO_Biological_Process_2025	Positive Regulation of Voltage-Gated Calcium Channel Activity (GO:1901387)	2025-03-05	0.000707388	0.106703	0.971823	34.0783	247.202	STAC;STAC2;NIPSNAP2
MN_Chat	26wk	UP	GO_Biological_Process_2025	Regulation of TORC1 Signaling (GO:1903432)	1997-12-01	0.000795975	0.106703	0.971823	3.22793	23.0343	PIP4P1;MAT2A;RHEB;UBE2D1;GPR137;TSC1;LAMTOR1;NLK;FNIP1;LAMTOR4;OGT;OTUB1
MN_Chat	26wk	UP	GO_Biological_Process_2025	Carnitine Metabolic Process (GO:0009437)	2025-04-11	0.0008264	0.106703	0.971823	12.9942	92.2387	ACADM;CROT;CPT1C;ALDH9A1
MN_Chat	26wk	UP	GO_Biological_Process_2025	Endosomal Lumen Acidification (GO:0048388)	2025-04-11	0.0008264	0.106703	0.971823	12.9942	92.2387	ATP6V0B;RNASEK;ATP6V0C;ATP6V1D
MN_Chat	26wk	UP	GO_Biological_Process_2025	Pyruvate Metabolic Process (GO:0006090)	1948-08-01	0.00083237	0.106703	0.971823	4.56181	32.3489	LDHB;PDHA1;GNPDA1;PKM;HOOK2;VDAC1;ENO1;PFKM
MN_Chat	26wk	UP	GO_Biological_Process_2025	Negative Regulation of Extrinsic Apoptotic Signaling Pathway (GO:2001237)	1972-10-01	0.000865746	0.106703	0.971823	3.68344	25.9753	GSK3B;DDX3X;SIAH2;EYA4;BCL2;ITGA6;SCG2;MCL1;BCL2L1;GRINA
MN_Chat	26wk	UP	GO_Biological_Process_2025	Morphogenesis of an Endothelium (GO:0003159)	2025-03-06	0.00137024	0.117979	0.928194	22.7177	149.772	BSG;CTNNB1;CCM2
MN_Chat	26wk	UP	GO_Biological_Process_2025	Lysosomal Lumen Acidification (GO:0007042)	2025-05-20	0.00122035	0.117979	0.928194	7.58581	50.8903	ATP6V0B;RNASEK;LAMP1;ATP6V0C;ATP6V1D
MN_Chat	26wk	UP	GO_Biological_Process_2025	Presynaptic Endocytosis (GO:0140238)	2025-05-20	0.00122035	0.117979	0.928194	7.58581	50.8903	NLGN3;CDK5;CANX;FCHO2;VAMP2
MN_Chat	26wk	UP	GO_Biological_Process_2025	ATP Metabolic Process (GO:0046034)	1962-09-01	0.00112623	0.117979	0.928194	3.87523	26.3085	PKM;GNPDA1;HOOK2;PRKAG2;ENO1;NUDT5;ATP1B1;PFKM;CLPX
MN_Chat	26wk	UP	GO_Biological_Process_2025	Mitochondrial Fragmentation Involved in Apoptotic Process (GO:0043653)	2025-03-06	0.00137024	0.117979	0.928194	22.7177	149.772	BNIP3;DNM1L;CCAR2
MN_Chat	26wk	UP	GO_Biological_Process_2025	Regulation of Synaptic Transmission, Glutamatergic (GO:0051966)	1952-08-01	0.00143072	0.117979	0.928194	4.14624	27.1561	NLGN3;CACNG7;CACNG8;CDK5;MAPK8IP2;GRIN2C;SLC38A2;GRM1
MN_Chat	26wk	UP	GO_Biological_Process_2025	Positive Regulation of Neuron Apoptotic Process (GO:0043525)	1939-07-01	0.00111186	0.117979	0.928194	4.98562	33.9108	CASP9;GSK3B;PRNP;EPHA7;CDK5;CTNNB1;MCL1
MN_Chat	26wk	UP	GO_Biological_Process_2025	Endosome Organization (GO:0007032)	1952-08-01	0.00143072	0.117979	0.928194	4.14624	27.1561	WASHC5;ATP6V0B;RNASEK;HOOK2;USP50;LAMTOR1;ATP6V0C;ATP6V1D
MN_Chat	26wk	UP	GO_Biological_Process_2025	Macroautophagy (GO:0016236)	16/162	0.00143585	0.117979	0.928194	2.50972	16.4286	GABARAPL2;GABARAPL1;MTMR3;BNIP3;ATG9A;ATG10;NIPSNAP2;ATG16L2;NBR1;TOM1;ATG4C;UFC1;MVB12A;RAB3GAP2;OGT;ATG4D
MN_Chat	26wk	UP	GO_Biological_Process_2025	Epithelial to Mesenchymal Transition (GO:0001837)	1951-08-01	0.0012564	0.117979	0.928194	4.24288	28.3404	TGFBR3;GSK3B;OLFM1;DDX5;DLG5;TASOR;CTNNB1;TGFBR2
MN_Chat	26wk	UP	GO_Biological_Process_2025	Autophagy of Mitochondrion (GO:0000422)	1961-09-01	0.00099959	0.117979	0.928194	3.94996	27.287	GABARAPL2;GABARAPL1;BNIP3;ATG9A;ATG10;ATG4C;OGT;NIPSNAP2;ATG4D
MN_Chat	26wk	UP	GO_Biological_Process_2025	Cell Junction Assembly (GO:0034329)	12/101	0.00114155	0.117979	0.928194	3.08221	20.8831	NLGN3;FZR1;CDK5;CDH20;SLITRK1;CDH22;DNER;ITGA6;PLXNC1;PLXNA4;SDK2;RHOA
MN_Chat	26wk	UP	GO_Biological_Process_2025	Establishment of Protein Localization to Plasma Membrane (GO:0061951)	1941-07-01	0.00151038	0.120749	0.918117	4.69186	30.4755	SYS1;RAB31;RILPL1;ANK3;NECTIN3;OPTN;VAMP2
MN_Chat	26wk	UP	GO_Biological_Process_2025	Regulation of Programmed Cell Death (GO:0043067)	18/195	0.00162219	0.123733	0.907513	2.33075	14.9727	BEX2;ASAH1;TIGAR;MEAF6;ACTN2;DAPK1;MAGED1;BNIP3;FBXO10;LRP8;RTN4;PRDX2;MORF4L1;CDK5;FASN;MAP3K20;NF2;MCL1
MN_Chat	26wk	UP	GO_Biological_Process_2025	Vacuolar Acidification (GO:0007035)	1931-06-01	0.00167216	0.123733	0.907513	5.46543	34.944	ATP6V0B;RNASEK;LAMP1;ATP6V0E2;ATP6V1D;ATP6V0C
MN_Chat	26wk	UP	GO_Biological_Process_2025	Cristae Formation (GO:0042407)	2025-04-13	0.0016732	0.123733	0.907513	10.1056	64.6051	CHCHD3;SAMM50;DNAJC11;MICOS10
MN_Chat	26wk	UP	GO_Biological_Process_2025	RNA Splicing (GO:0008380)	1992-11-01	0.001718	0.123947	0.906763	3.10199	19.7491	IVNS1ABP;KHSRP;CELF3;LSM1;RP9;U2AF1;ZCRB1;SNRPF;RNPC3;CCAR2;BCAS2
MN_Chat	26wk	UP	GO_Biological_Process_2025	Phosphorylation (GO:0016310)	24/298	0.00201171	0.126609	0.897535	2.01183	12.491	PRRT1;GSK3B;EPHA7;GMFB;DGKD;DAPK1;PRKCD;EIF2AK3;OXSR1;NLK;DGKZ;HIPK2;CDK9;RPS6KA5;CDK5;FASTK;COPS2;RPS6KA1;MAPKAPK2;MAP3K20;PICK1;TRPM7;MAPK6;MAPK4
MN_Chat	26wk	UP	GO_Biological_Process_2025	Negative Regulation of T Cell Receptor Signaling Pathway (GO:0050860)	2025-05-22	0.00193233	0.126609	0.897535	6.69266	41.8226	PRNP;DUSP3;PTPN22;UBASH3A;DGKZ
MN_Chat	26wk	UP	GO_Biological_Process_2025	TOR Signaling (GO:0031929)	1932-06-01	0.00198542	0.126609	0.897535	5.25495	32.6959	RPS6KA3;RPS6KA5;RPS6KA1;RPS6KB2;LAMTOR1;LAMTOR4
MN_Chat	26wk	UP	GO_Biological_Process_2025	Neuron Apoptotic Process (GO:0051402)	2025-05-22	0.00193233	0.126609	0.897535	6.69266	41.8226	TRPC5;CDK5;BNIP3;FASN;BCL2
MN_Chat	26wk	UP	GO_Biological_Process_2025	Regulation of Autophagy (GO:0010506)	20/230	0.00189673	0.126609	0.897535	2.18425	13.6901	SH3GLB1;GSK3B;ATP6V0B;DAPK1;BNIP3;SNX32;PTPN22;UCHL1;DRAM1;CDK5;RHEB;BCL2;GPR137;VDAC1;ATP6V0E2;ATP6V0C;ATP6V1D;OPTN;MCL1;BCL2L1
MN_Chat	26wk	UP	GO_Biological_Process_2025	Dephosphorylation (GO:0016311)	12/107	0.00188613	0.126609	0.897535	2.88663	18.1085	PTPRT;PTPRU;PPP6C;PTPN1;PPP5C;MTMR3;DUSP3;FBXW11;PLPPR3;PTPN22;SBF1;DUSP15
MN_Chat	26wk	UP	GO_Biological_Process_2025	Axonogenesis (GO:0007409)	18/200	0.00214803	0.132372	0.878203	2.26613	13.9213	EPHA5;NLGN3;PTPRU;EPHA7;SEMA6A;ANK3;SEMA4G;ISL1;RPS6KA5;CDK5;SLITRK1;KIF5B;BSG;KIF5A;SLIT3;SCN1B;PLXNA4;B4GALT5
MN_Chat	26wk	UP	GO_Biological_Process_2025	Regulation of Neurotransmitter Receptor Activity (GO:0099601)	2025-05-23	0.00238411	0.132572	0.877548	6.32052	38.1692	PRRT1;CACNG7;CACNG8;DAPK1;MAPK8IP2
MN_Chat	26wk	UP	GO_Biological_Process_2025	Autophagosome Organization (GO:1905037)	1969-09-01	0.00242018	0.132572	0.877548	3.42186	20.613	GABARAPL2;GABARAPL1;ATG16L2;ATG9A;ATG10;ATG4C;ATP2A2;DNAJC16;ATG4D
MN_Chat	26wk	UP	GO_Biological_Process_2025	Long-Chain fatty-acyl-CoA Metabolic Process (GO:0035336)	2025-05-23	0.00238411	0.132572	0.877548	6.32052	38.1692	ELOVL5;ACSL6;ACSL3;HSD17B12;FAR2
MN_Chat	26wk	UP	GO_Biological_Process_2025	Dendritic Spine Maintenance (GO:0097062)	2025-03-07	0.00232261	0.132572	0.877548	17.0374	103.333	PRNP;ITGA3;PICK1
MN_Chat	26wk	UP	GO_Biological_Process_2025	Extrinsic Apoptotic Signaling Pathway in Absence of Ligand (GO:0097192)	2025-04-14	0.00226461	0.132572	0.877548	9.09454	55.3889	GSK3B;BCL2;BCL2L1;MCL1
MN_Chat	26wk	UP	GO_Biological_Process_2025	Regulation of AMPA Receptor Activity (GO:2000311)	2025-04-14	0.00226461	0.132572	0.877548	9.09454	55.3889	PRRT1;CACNG7;CACNG8;MAPK8IP2
MN_Chat	26wk	UP	GO_Biological_Process_2025	Central Nervous System Development (GO:0007417)	23/288	0.00274362	0.147557	0.83104	1.99201	11.7498	CHST8;ARNT2;EPHA7;COX7B;EIF2B2;UTP3;ZBTB16;SOX11;GRIN2C;EML1;NPAS1;PBX1;RTN4;TGFBR2;RPS6KA3;BCAN;SNTG2;TMX2;CDK5;PDGFC;DNER;UFC1;SH3GL1
MN_Chat	26wk	UP	GO_Biological_Process_2025	Autophagosome Assembly (GO:0000045)	1972-09-01	0.00324919	0.168825	0.772562	3.25841	18.6685	GABARAPL2;GABARAPL1;ATG16L2;ATG9A;TOM1;ATG10;ATG4C;ATP2A2;ATG4D
MN_Chat	26wk	UP	GO_Biological_Process_2025	Homophilic Cell Adhesion via Plasma Membrane Adhesion Molecules (GO:0007156)	1959-08-01	0.00325323	0.168825	0.772562	3.57583	20.4828	PTPRT;TRO;IGSF21;FZR1;BSG;HMCN1;NECTIN3;SDK2
MN_Chat	26wk	UP	GO_Biological_Process_2025	Regulation of Extent of Cell Growth (GO:0061387)	2025-03-08	0.0035997	0.175424	0.75591	13.6292	76.6901	GSK3B;OLFM1;CTTN
MN_Chat	26wk	UP	GO_Biological_Process_2025	Positive Regulation of TOR Signaling (GO:0032008)	1973-09-01	0.00357029	0.175424	0.75591	3.20733	18.0736	PIP4P1;MAT2A;RHEB;GPR137;LAMTOR1;FNIP1;LAMTOR4;OGT;OTUB1
MN_Chat	26wk	UP	GO_Biological_Process_2025	Negative Regulation of Intrinsic Apoptotic Signaling Pathway (GO:2001243)	1960-08-01	0.00361761	0.175424	0.75591	3.50688	19.7155	PTPN1;DDX3X;BCL2;MDM2;TMBIM6;ENO1;CCAR2;BCL2L1
MN_Chat	26wk	UP	GO_Biological_Process_2025	Intrinsic Apoptotic Signaling Pathway (GO:0097193)	12/115	0.00345586	0.175424	0.75591	2.66131	15.0835	MLLT11;CASP9;CUL4A;DDX5;DDX3X;BNIP3;PRKCD;BCL2;SELENOK;MCL1;BCL2L1;HIPK2
MN_Chat	26wk	UP	GO_Biological_Process_2025	Protein Localization to Vacuole (GO:0072665)	2025-04-16	0.00384887	0.183629	0.73606	7.57799	42.1334	SH3GLB1;RNF128;LAMTOR4;RTN4
MN_Chat	26wk	UP	GO_Biological_Process_2025	Negative Regulation of Apoptotic Signaling Pathway (GO:2001234)	1974-09-01	0.00391576	0.183854	0.735527	3.15782	17.503	DDX3X;SIAH2;BCL2;ITGA6;TMBIM6;MAPK8IP2;SCG2;SLC25A4;BCL2L1
MN_Chat	26wk	UP	GO_Biological_Process_2025	Chemical Synaptic Transmission, Postsynaptic (GO:0099565)	2025-05-26	0.00419683	0.185287	0.732155	5.41674	29.6481	NLGN3;GSK3B;GLRA1;GRIN2C;MAPK8IP2
MN_Chat	26wk	UP	GO_Biological_Process_2025	fatty-acyl-CoA Biosynthetic Process (GO:0046949)	2025-05-26	0.00419683	0.185287	0.732155	5.41674	29.6481	ELOVL5;FASN;ACSL6;HSD17B12;ACSL3
MN_Chat	26wk	UP	GO_Biological_Process_2025	Cellular Response to Topologically Incorrect Protein (GO:0035967)	2025-05-26	0.00419683	0.185287	0.732155	5.41674	29.6481	PTPN1;HSPB8;TMBIM6;OPTN;DNAJC18
MN_Chat	26wk	UP	GO_Biological_Process_2025	Regulation of Postsynaptic Membrane Potential (GO:0060078)	2025-05-26	0.00419683	0.185287	0.732155	5.41674	29.6481	NLGN3;GSK3B;GLRA1;GRIN2C;MAPK8IP2
MN_Chat	26wk	UP	GO_Biological_Process_2025	ER-nucleus Signaling Pathway (GO:0006984)	2025-05-27	0.00497421	0.190422	0.720282	5.17025	27.4204	CREBZF;GSK3B;INSIG1;ATG10;EIF2AK3
MN_Chat	26wk	UP	GO_Biological_Process_2025	Membrane Depolarization During Action Potential (GO:0086010)	2025-04-17	0.00486659	0.190422	0.720282	6.9947	37.2493	CACNA1D;SCN3A;SCN1B;YWHAH
MN_Chat	26wk	UP	GO_Biological_Process_2025	Long-Chain fatty-acyl-CoA Biosynthetic Process (GO:0035338)	2025-04-17	0.00486659	0.190422	0.720282	6.9947	37.2493	ELOVL5;ACSL6;ACSL3;HSD17B12
MN_Chat	26wk	UP	GO_Biological_Process_2025	Regulation of Mitochondrial Membrane Permeability (GO:0046902)	2025-04-17	0.00486659	0.190422	0.720282	6.9947	37.2493	BNIP3;BCL2;SLC25A4;BCL2L1
MN_Chat	26wk	UP	GO_Biological_Process_2025	Regulation of Phospholipid Metabolic Process (GO:1903725)	2025-03-09	0.00523069	0.190422	0.720282	11.3571	59.661	MTMR1;MTMR3;GNB3
MN_Chat	26wk	UP	GO_Biological_Process_2025	Protein Dephosphorylation (GO:0006470)	1990-10-01	0.00468109	0.190422	0.720282	2.85197	15.2986	PTPRT;PTPRU;PPP6C;PTPN1;PPP5C;DUSP3;MTMR3;FBXW11;PTPN22;SBF1
MN_Chat	26wk	UP	GO_Biological_Process_2025	Nervous System Development (GO:0007399)	33/480	0.00440956	0.190422	0.720282	1.69871	9.21379	NLGN3;COX7B;GMFB;NPAS1;IRF2BPL;RPS6KA3;FZR1;SNTG2;SLITRK1;PDGFC;DNER;PLXNC1;NDUFV2;PLXNA4;SH3GL1;CHST8;MYLIP;ARNT2;PRNP;TRPC5;SRRM4;SEMA6A;EIF2B2;ZBTB16;SOX11;GFRA4;TGFBR2;BCAN;OLFM1;CDK5;NDUFS2;ITM2B;SDK2
MN_Chat	26wk	UP	GO_Biological_Process_2025	Neuron Projection Organization (GO:0106027)	2025-04-17	0.00486659	0.190422	0.720282	6.9947	37.2493	GSK3B;PRNP;ATP1A3;PICK1
MN_Chat	26wk	UP	GO_Biological_Process_2025	Protein Localization to Membrane (GO:0072657)	17/199	0.00478645	0.190422	0.720282	2.13765	11.4192	SH3GLB1;ACTN2;ANK2;ANK3;ATP1B1;TM9SF4;CACNB2;FZR1;TMEM147;BSG;FCHO2;NMT2;PICK1;CPE;NUP54;LAMTOR1;RAB6B
MN_Chat	26wk	UP	GO_Biological_Process_2025	Regulation of Protein Exit From Endoplasmic Reticulum (GO:0070861)	2025-03-09	0.00523069	0.190422	0.720282	11.3571	59.661	TMEM30A;INSIG1;TM9SF4
MN_Chat	26wk	UP	GO_Biological_Process_2025	Positive Regulation of Protein Exit From Endoplasmic Reticulum (GO:0070863)	2025-03-09	0.00523069	0.190422	0.720282	11.3571	59.661	TMEM30A;EDEM2;TM9SF4
MN_Chat	26wk	UP	GO_Biological_Process_2025	Proton Transmembrane Transport (GO:1902600)	1951-07-01	0.0054014	0.190422	0.720282	3.62363	18.9193	ATP6V0B;RNASEK;ATP1A3;ATP1B1;ATP6V0E2;ATP6V0C;ATP6V1D
MN_Chat	26wk	UP	GO_Biological_Process_2025	Regulation of Lysosomal Lumen pH (GO:0035751)	2025-05-27	0.00497421	0.190422	0.720282	5.17025	27.4204	ATP6V0B;RNASEK;LAMP1;ATP6V1D;ATP6V0C
MN_Chat	26wk	UP	GO_Biological_Process_2025	Proteasome-Mediated Ubiquitin-Dependent Protein Catabolic Process (GO:0043161)	25/340	0.00540753	0.190422	0.720282	1.82114	9.5063	GSK3B;RHOBTB3;UBE2D1;PCNP;UCHL1;FZR1;PSMD3;PCBP2;PSMB1;ASCC2;IVNS1ABP;KLHDC2;UBE2B;FBXW11;SIAH2;CUL4A;PSMA6;PSMC6;PSMA1;PSMC1;MDM2;CTNNB1;FBXL3;FBXL7;RNF187
MN_Chat	26wk	UP	GO_Biological_Process_2025	Protein O-linked Glycosylation (GO:0006493)	1991-10-01	0.00506502	0.190422	0.720282	2.81662	14.8869	GALNT11;FUT9;GALNT18;MGAT5B;B3GALT1;EOGT;B3GLCT;OGT;B4GALT5;ST3GAL3
MN_Chat	26wk	UP	GO_Biological_Process_2025	Nicotinamide Nucleotide Metabolic Process (GO:0046496)	1951-07-01	0.0054014	0.190422	0.720282	3.62363	18.9193	PKM;GNPDA1;NAXE;MDH1;HOOK2;ENO1;PFKM
MN_Chat	26wk	UP	GO_Biological_Process_2025	SNARE Complex Assembly (GO:0035493)	2025-03-09	0.00523069	0.190422	0.720282	11.3571	59.661	VAMP1;STXBP6;VAMP2
MN_Chat	26wk	UP	GO_Biological_Process_2025	Cellular Response to Decreased Oxygen Levels (GO:0036294)	1978-09-01	0.00556631	0.193708	0.712854	2.97413	15.4388	TIGAR;BNIP3;HP1BP3;MDM2;PICK1;RORA;TSC1;RTN4;HIPK2
MN_Chat	26wk	UP	GO_Biological_Process_2025	ADP Catabolic Process (GO:0046032)	2025-05-28	0.00584835	0.196584	0.706451	4.9452	25.4262	GNPDA1;PKM;HOOK2;ENO1;PFKM
MN_Chat	26wk	UP	GO_Biological_Process_2025	Glycolytic Process (GO:0006096)	2025-05-28	0.00584835	0.196584	0.706451	4.9452	25.4262	GNPDA1;PKM;HOOK2;ENO1;PFKM
MN_Chat	26wk	UP	GO_Biological_Process_2025	Sterol Biosynthetic Process (GO:0016126)	2025-05-28	0.00584835	0.196584	0.706451	4.9452	25.4262	HMGCS1;INSIG1;PRKAG2;LBR;SH3D19
MN_Chat	26wk	UP	GO_Biological_Process_2025	Positive Regulation of Translation (GO:0045727)	11/108	0.00600858	0.196669	0.706264	2.58815	13.2373	DDX3X;PKM;SSB;FMR1;C1QBP;RMND1;RPS6KB2;POLR2G;PABPC1;CPEB3;OGT
MN_Chat	26wk	UP	GO_Biological_Process_2025	Cellular Response to Insulin Stimulus (GO:0032869)	11/108	0.00600858	0.196669	0.706264	2.58815	13.2373	GSK3B;SLC27A1;RAB31;PKM;GRB14;AKT2;INSIG1;PIK3R3;HDAC9;RHOQ;VAMP2
MN_Chat	26wk	UP	GO_Biological_Process_2025	Neuron Maturation (GO:0042551)	2025-04-18	0.00605033	0.196669	0.706264	6.49474	33.1728	MTCH1;SRRM4;PICK1;B4GALT5
MN_Chat	26wk	UP	GO_Biological_Process_2025	Synaptic Vesicle Endocytosis (GO:0048488)	2025-05-29	0.00682524	0.219446	0.658672	4.7389	23.6335	NLGN3;CDK5;FCHO2;CANX;VAMP2
MN_Chat	26wk	UP	GO_Biological_Process_2025	Cellular Response to Oxygen Levels (GO:0071453)	2025-03-10	0.00723925	0.225407	0.647032	9.73411	47.972	NDUFS2;PICK1;TSC1
MN_Chat	26wk	UP	GO_Biological_Process_2025	Synaptic Signaling (GO:0099536)	2025-03-10	0.00723925	0.225407	0.647032	9.73411	47.972	RAB3GAP2;UTRN;GRM1
MN_Chat	26wk	UP	GO_Biological_Process_2025	Response to Sterol (GO:0036314)	2025-03-10	0.00723925	0.225407	0.647032	9.73411	47.972	INSIG1;RORA;TGFBR2
MN_Chat	26wk	UP	GO_Biological_Process_2025	Positive Regulation of Cation Transmembrane Transport (GO:1904064)	2025-04-19	0.00741095	0.22835	0.641399	6.06144	29.7301	STAC;NOS1AP;ANK2;ANK3
MN_Chat	26wk	UP	GO_Biological_Process_2025	Chemical Synaptic Transmission (GO:0007268)	20/260	0.00750823	0.228962	0.640236	1.90819	9.33441	NLGN3;HTR1D;HTR2A;GRIN2C;SYN2;GRM1;GABRG1;SHISA6;RPS6KA3;SLC5A7;GLRA1;CACNB2;CDK5;RPS6KA1;KIF5A;KCNQ3;KCNMB4;UTS2;DLGAP1;APBA3
MN_Chat	26wk	UP	GO_Biological_Process_2025	Response to Insulin (GO:0032868)	1982-09-01	0.00770886	0.229411	0.639386	2.81058	13.6745	PKM;RAB31;AKT2;INSIG1;TSC1;HDAC9;OGT;RHOQ;VAMP2
MN_Chat	26wk	UP	GO_Biological_Process_2025	Negative Regulation of Antigen Receptor-Mediated Signaling Pathway (GO:0050858)	2025-05-30	0.00791072	0.229411	0.639386	4.54911	22.0156	PRNP;DUSP3;PTPN22;UBASH3A;DGKZ
MN_Chat	26wk	UP	GO_Biological_Process_2025	Positive Regulation of Cation Channel Activity (GO:2001259)	2025-05-30	0.00791072	0.229411	0.639386	4.54911	22.0156	STAC;STAC2;ANK2;ANK3;SCN1B
MN_Chat	26wk	UP	GO_Biological_Process_2025	Extrinsic Apoptotic Signaling Pathway (GO:0097191)	1968-08-01	0.00778465	0.229411	0.639386	3.03803	14.7515	MLLT11;GSK3B;DDX3X;FASN;BCL2;DEDD2;MCL1;BCL2L1
MN_Chat	26wk	UP	GO_Biological_Process_2025	Neuron Development (GO:0048666)	14/159	0.00767601	0.229411	0.639386	2.20595	10.7422	EPHA5;PTPRT;GSK3B;PTPRU;SRRM4;STMN2;DTNBP1;FRY;PBX1;CDK5;TMEM108;MAP4;RAB6B;B4GALT5
MN_Chat	26wk	UP	GO_Biological_Process_2025	Protein Localization (GO:0008104)	26/371	0.0084636	0.243061	0.614284	1.72865	8.24907	PTPRU;AP2A1;PRPF19;TM9SF4;CRTAC1;SNX8;RAB6B;YWHAH;PRRT1;ATG9A;TIMM23;ANK2;TIMM44;ANK3;ARFGAP3;RAB31;CTTN;HOOK2;ERP29;NMT2;PICK1;CTNNB1;RAB3GAP2;CPE;LAMTOR1;ATG4D
MN_Chat	26wk	UP	GO_Biological_Process_2025	Golgi to Plasma Membrane Protein Transport (GO:0043001)	2025-05-31	0.00911044	0.251857	0.598846	4.37391	20.5501	SYS1;RAB31;ANK3;OPTN;VAMP2
MN_Chat	26wk	UP	GO_Biological_Process_2025	Intracellular pH Reduction (GO:0051452)	2025-05-31	0.00911044	0.251857	0.598846	4.37391	20.5501	ATP6V0B;RNASEK;ATP6V0E2;ATP6V1D;ATP6V0C
MN_Chat	26wk	UP	GO_Biological_Process_2025	Mitochondrial Transport (GO:0006839)	1943-06-01	0.00901705	0.251857	0.598846	3.69054	17.3774	MTCH1;SAMM50;BNIP3;BCL2;SLC25A4;BCL2L1
MN_Chat	26wk	UP	GO_Biological_Process_2025	Regulation of Cellular Response to Transforming Growth Factor Beta Stimulus (GO:1903844)	2025-04-20	0.00895861	0.251857	0.598846	5.6823	26.7929	IL4;TGFBR3;ITGA3;SOX11
MN_Chat	26wk	UP	GO_Biological_Process_2025	Positive Regulation of Cell Projection Organization (GO:0031346)	11/115	0.00951477	0.260599	0.584027	2.41306	11.2326	TIAM2;NDRG4;FUT9;SLITRK1;KIDINS220;ANKRD44;STMN2;DVL3;ITGA6;PLXNC1;SCN1B
MN_Chat	26wk	UP	GO_Biological_Process_2025	Apoptotic Process (GO:0006915)	18/232	0.00997095	0.270588	0.567692	1.92401	8.86601	TRPC5;AHCYL1;SEMA6A;DAPK1;ZBTB16;BNIP3;PRKCD;RTN4;TGFBR2;CASP9;CDK5;HOOK2;FASN;BCL2;MDM2;VDAC1;OGT;BCL2L1
MN_Chat	26wk	UP	GO_Biological_Process_2025	Peptidyl-Threonine Modification (GO:0018210)	1944-06-01	0.0100765	0.270967	0.567084	3.59323	16.5201	GALNT11;CDK5;PRKCD;OXSR1;NLK;HIPK2
MN_Chat	26wk	UP	GO_Biological_Process_2025	Neuron Projection Guidance (GO:0097485)	12/132	0.0102439	0.272985	0.563862	2.28225	10.4552	EPHA5;PTPRU;EPHA7;RPS6KA5;SEMA6A;KIF5B;BSG;KIF5A;SLIT3;SEMA4G;SCN1B;PLXNA4
MN_Chat	26wk	UP	GO_Biological_Process_2025	Pyridine Nucleotide Catabolic Process (GO:0019364)	1932-05-01	0.0104299	0.273023	0.5638	4.2117	19.2183	GNPDA1;PKM;HOOK2;ENO1;PFKM
MN_Chat	26wk	UP	GO_Biological_Process_2025	Response to Amino Acid (GO:0043200)	1932-05-01	0.0104299	0.273023	0.5638	4.2117	19.2183	GLRA1;TMBIM6;LAMTOR1;CPEB3;LAMTOR4
MN_Chat	26wk	UP	GO_Biological_Process_2025	Regulation of Cardiac Muscle Cell Membrane Repolarization (GO:0099623)	2025-04-21	0.0107026	0.274389	0.561633	5.34777	24.2643	NOS1AP;ANK2;CACNA1D;SCN1B
MN_Chat	26wk	UP	GO_Biological_Process_2025	Modulation of Chemical Synaptic Transmission (GO:0050804)	11/117	0.0107604	0.274389	0.561633	2.36728	10.7282	NLGN3;GSK3B;SLC38A1;CDK5;FMR1;TMEM108;KCNMB4;DLGAP1;MAPK8IP2;LRP8;GRM1
MN_Chat	26wk	UP	GO_Biological_Process_2025	Regulation of Dendritic Spine Development (GO:0060998)	2025-04-21	0.0107026	0.274389	0.561633	5.34777	24.2643	FMR1;DLG5;KIF1A;CPEB3
MN_Chat	26wk	UP	GO_Biological_Process_2025	Mesenchymal Cell Differentiation (GO:0048762)	1958-07-01	0.0108863	0.275227	0.560309	3.12513	14.1264	TGFBR3;GSK3B;DDX5;DLG5;CTNNB1;ISL1;TGFBR2
MN_Chat	26wk	UP	GO_Biological_Process_2025	Calcium Ion Transmembrane Transport (GO:0070588)	1987-09-01	0.0112094	0.278634	0.554965	2.62972	11.8101	CACNB2;TRPC5;P2RX4;ATP2A2;CACNA1D;TRPM7;GRIN2C;TRPM3;LETM2
MN_Chat	26wk	UP	GO_Biological_Process_2025	Synapse Assembly (GO:0007416)	1987-09-01	0.0112094	0.278634	0.554965	2.62972	11.8101	NLGN3;FZR1;CDK5;SLITRK1;DNER;PLXNC1;PLXNA4;SDK2;GABRG1
MN_Chat	26wk	UP	GO_Biological_Process_2025	Positive Regulation of Nuclear-Transcribed mRNA poly(A) Tail Shortening (GO:0060213)	2025-03-12	0.0124594	0.287873	0.540799	7.57019	33.1974	POLR2G;PABPC1;CPEB3
MN_Chat	26wk	UP	GO_Biological_Process_2025	acetyl-CoA Biosynthetic Process (GO:0006085)	2025-03-12	0.0124594	0.287873	0.540799	7.57019	33.1974	ACSS2;PDHA1;DIP2A
MN_Chat	26wk	UP	GO_Biological_Process_2025	Protein Localization to Organelle (GO:0033365)	13/151	0.0119074	0.287873	0.540799	2.15049	9.52797	GABARAPL2;SYS1;DDX3X;SSB;TMEM30A;ANK2;IFT20;LAMP1;CRTAC1;MDM2;DNM1L;ATP6V1D;OPTN
MN_Chat	26wk	UP	GO_Biological_Process_2025	Protein Transport (GO:0015031)	22/308	0.0119355	0.287873	0.540799	1.76139	7.79985	SYS1;TFRC;TIMM23;AP2A1;TIMM44;TVP23A;ANK3;ARFGAP3;RUFY1;RAB31;CTTN;CANX;TOM1;ERP29;PICK1;RAB3GAP2;SNX8;SCG2;RAB6B;OPTN;VAMP2;YWHAH
MN_Chat	26wk	UP	GO_Biological_Process_2025	Regulation of Leukocyte Adhesion to Vascular Endothelial Cell (GO:1904994)	2025-03-12	0.0124594	0.287873	0.540799	7.57019	33.1974	IRAK1;FUT9;RHOA
MN_Chat	26wk	UP	GO_Biological_Process_2025	Cellular Component Maintenance (GO:0043954)	2025-03-12	0.0124594	0.287873	0.540799	7.57019	33.1974	PRNP;ITGA3;PICK1
MN_Chat	26wk	UP	GO_Biological_Process_2025	Regulation of Steroid Metabolic Process (GO:0019218)	2025-04-22	0.0126516	0.287873	0.540799	5.05041	22.0701	ASAH1;CD163L1;GNB3;RORA
MN_Chat	26wk	UP	GO_Biological_Process_2025	Positive Regulation of Synaptic Transmission, Glutamatergic (GO:0051968)	2025-04-22	0.0126516	0.287873	0.540799	5.05041	22.0701	NLGN3;CACNG7;CACNG8;GRIN2C
MN_Chat	26wk	UP	GO_Biological_Process_2025	Regulation of Anoikis (GO:2000209)	2025-04-22	0.0126516	0.287873	0.540799	5.05041	22.0701	BCL2;PIK3R3;BCL2L1;MCL1
MN_Chat	26wk	UP	GO_Biological_Process_2025	Relaxation of Cardiac Muscle (GO:0055119)	2025-03-12	0.0124594	0.287873	0.540799	7.57019	33.1974	P2RX4;ATP2A2;ATP1B1
MN_Chat	26wk	UP	GO_Biological_Process_2025	Peptidyl-Tyrosine Dephosphorylation (GO:0035335)	2025-04-22	0.0126516	0.287873	0.540799	5.05041	22.0701	PTPRT;PTPN1;PTPRU;DUSP3
MN_Chat	26wk	UP	GO_Biological_Process_2025	Synaptic Vesicle Recycling (GO:0036465)	1934-05-01	0.0134488	0.303675	0.517591	3.92082	16.8943	NLGN3;CDK5;FCHO2;CANX;VAMP2
MN_Chat	26wk	UP	GO_Biological_Process_2025	Peptidyl-Serine Modification (GO:0018209)	1975-08-01	0.0137484	0.304222	0.516809	2.71962	11.6586	GSK3B;CDK5;MGAT5B;PRKCD;MAPKAPK2;MAPK12;TTBK2;HIPK2
MN_Chat	26wk	UP	GO_Biological_Process_2025	Cardiac Conduction (GO:0061337)	1947-06-01	0.0137815	0.304222	0.516809	3.32979	14.2662	CACNB2;CACNA1D;ANK2;SLC4A3;ISL1;SCN1B
MN_Chat	26wk	UP	GO_Biological_Process_2025	Monoatomic Anion Transport (GO:0006820)	1947-06-01	0.0137815	0.304222	0.516809	3.32979	14.2662	GLRA1;CLCN5;TTYH1;VDAC2;VDAC1;CLCN2
MN_Chat	26wk	UP	GO_Biological_Process_2025	Anterograde Dendritic Transport of Neurotransmitter Receptor Complex (GO:0098971)	2025-02-05	0.0164111	0.319878	0.495016	15.1272	62.1697	KIF5B;KIF5A
MN_Chat	26wk	UP	GO_Biological_Process_2025	Negative Regulation of Cytoplasmic Pattern Recognition Receptor Signaling Pathway (GO:0039532)	1935-05-01	0.015158	0.319878	0.495016	3.78993	15.8769	PPP6C;ZDHHC18;C1QBP;PCBP2;GRAMD4
MN_Chat	26wk	UP	GO_Biological_Process_2025	Phospholipid Translocation (GO:0045332)	1935-05-01	0.015158	0.319878	0.495016	3.78993	15.8769	TMEM30A;ATP8B2;PLSCR4;VDAC2;SERINC2
MN_Chat	26wk	UP	GO_Biological_Process_2025	Regulation of Transmission of Nerve Impulse (GO:0051969)	2025-02-05	0.0164111	0.319878	0.495016	15.1272	62.1697	GLRA1;FMR1
MN_Chat	26wk	UP	GO_Biological_Process_2025	Positive Regulation of Dendritic Spine Development (GO:0060999)	2025-04-23	0.0148132	0.319878	0.495016	4.78435	20.1528	FMR1;DLG5;CPEB3;LRP8
MN_Chat	26wk	UP	GO_Biological_Process_2025	Negative Regulation of Cell Motility (GO:2000146)	12/139	0.0150066	0.319878	0.495016	2.15567	9.05221	PTPRT;TGFBR3;GSK3B;PTPRU;FZR1;DUSP3;DLG5;CHRD;MITF;NF2;SRGAP1;OGT
MN_Chat	26wk	UP	GO_Biological_Process_2025	N-acetylneuraminate Catabolic Process (GO:0019262)	2025-02-05	0.0164111	0.319878	0.495016	15.1272	62.1697	GNPDA1;NAGK
MN_Chat	26wk	UP	GO_Biological_Process_2025	Anterograde Trans-Synaptic Signaling (GO:0098916)	15/189	0.0146166	0.319878	0.495016	1.96896	8.32004	NLGN3;HTR1D;HTR2A;SYN2;GRM1;RPS6KA3;CACNB2;CDK5;KIF5A;RPS6KA1;KCNQ3;UTS2;KCNMB4;DLGAP1;APBA3
MN_Chat	26wk	UP	GO_Biological_Process_2025	Positive Regulation of Cellular Respiration (GO:1901857)	2025-03-13	0.0156952	0.319878	0.495016	6.81281	28.3031	IL4;ISCU;SIRT3
MN_Chat	26wk	UP	GO_Biological_Process_2025	Regulation of Carbohydrate Catabolic Process (GO:0043470)	2025-03-13	0.0156952	0.319878	0.495016	6.81281	28.3031	TIGAR;PRKAG2;OGT
MN_Chat	26wk	UP	GO_Biological_Process_2025	Intracellular Signaling Cassette (GO:0141124)	24/354	0.0160732	0.319878	0.495016	1.66547	6.8794	VAV3;CREBZF;PDE1A;SIAH2;ARAF;EIF2AK3;PIK3R3;GAB2;MAPK8IP2;NYAP2;RERG;MAPK12;HIPK2;TIAM2;PPP5C;P2RX4;IRAK1;RILPL1;RHEB;C1QBP;RCAN2;MAPKAPK2;MAP3K20;SCG2
MN_Chat	26wk	UP	GO_Biological_Process_2025	Negative Regulation of Signal Transduction in Absence of Ligand (GO:1901099)	2025-04-24	0.0171942	0.319878	0.495016	4.54489	18.4667	EYA4;BCL2;BCL2L1;MCL1
MN_Chat	26wk	UP	GO_Biological_Process_2025	Negative Regulation of Arp2/3 Complex-Mediated Actin Nucleation (GO:0034316)	2025-02-05	0.0164111	0.319878	0.495016	15.1272	62.1697	GMFB;PICK1
MN_Chat	26wk	UP	GO_Biological_Process_2025	Secondary Alcohol Biosynthetic Process (GO:1902653)	2025-04-24	0.0171942	0.319878	0.495016	4.54489	18.4667	HMGCS1;INSIG1;LBR;SH3D19
MN_Chat	26wk	UP	GO_Biological_Process_2025	Neurotransmitter Receptor Diffusion Trapping (GO:0099628)	2025-02-05	0.0164111	0.319878	0.495016	15.1272	62.1697	CACNG7;CACNG8
MN_Chat	26wk	UP	GO_Biological_Process_2025	Negative Regulation of Extrinsic Apoptotic Signaling Pathway in Absence of Ligand (GO:2001240)	2025-04-24	0.0171942	0.319878	0.495016	4.54489	18.4667	EYA4;BCL2;BCL2L1;MCL1
MN_Chat	26wk	UP	GO_Biological_Process_2025	Positive Regulation of Protein Localization to Cilium (GO:1903566)	2025-02-05	0.0164111	0.319878	0.495016	15.1272	62.1697	GSK3B;GAS8
MN_Chat	26wk	UP	GO_Biological_Process_2025	Postsynaptic Neurotransmitter Receptor Diffusion Trapping (GO:0098970)	2025-02-05	0.0164111	0.319878	0.495016	15.1272	62.1697	CACNG7;CACNG8
MN_Chat	26wk	UP	GO_Biological_Process_2025	Proton-Transporting V-type ATPase Complex Assembly (GO:0070070)	2025-02-05	0.0164111	0.319878	0.495016	15.1272	62.1697	PIP4P1;TM9SF4
MN_Chat	26wk	UP	GO_Biological_Process_2025	Peptidyl-Threonine Phosphorylation (GO:0018107)	1936-05-01	0.0170064	0.319878	0.495016	3.66748	14.9419	CDK5;PRKCD;OXSR1;NLK;HIPK2
MN_Chat	26wk	UP	GO_Biological_Process_2025	Positive Regulation of Macroautophagy (GO:0016239)	1978-08-01	0.0171253	0.319878	0.495016	2.60266	10.5855	SH3GLB1;IL4;HSPB8;BNIP3;TOM1;RAB3GAP2;SLC25A4;OPTN
MN_Chat	26wk	UP	GO_Biological_Process_2025	Protein Localization to Cell Surface (GO:0034394)	2025-04-24	0.0171942	0.319878	0.495016	4.54489	18.4667	PRRT1;PTPRU;CTNNB1;ANK2
MN_Chat	26wk	UP	GO_Biological_Process_2025	Vesicle Transport Along Microtubule (GO:0047496)	2025-04-24	0.0171942	0.319878	0.495016	4.54489	18.4667	FBXW11;KIF5B;KIF5A;KIF1A
MN_Chat	26wk	UP	GO_Biological_Process_2025	Negative Regulation of Extrinsic Apoptotic Signaling Pathway via Death Domain Receptors (GO:1902042)	2025-04-24	0.0171942	0.319878	0.495016	4.54489	18.4667	GSK3B;DDX3X;BCL2L1;GRINA
MN_Chat	26wk	UP	GO_Biological_Process_2025	Negative Regulation of Cellular Response to Hypoxia (GO:1900038)	2025-02-05	0.0164111	0.319878	0.495016	15.1272	62.1697	TMBIM6;ENO1
MN_Chat	26wk	UP	GO_Biological_Process_2025	Cholesterol Biosynthetic Process (GO:0006695)	2025-04-25	0.0198007	0.323595	0.489999	4.32824	16.9755	HMGCS1;INSIG1;LBR;SH3D19
MN_Chat	26wk	UP	GO_Biological_Process_2025	Regulation of Voltage-Gated Calcium Channel Activity (GO:1901385)	2025-03-14	0.0193581	0.323595	0.489999	6.19314	24.4297	STAC;FMR1;STAC2
MN_Chat	26wk	UP	GO_Biological_Process_2025	Regulation of Neuron Projection Development (GO:0010975)	14/176	0.0176066	0.323595	0.489999	1.9727	7.96867	MYLIP;GSK3B;PTPRU;NDRG4;KIDINS220;ANKRD44;STMN2;CDK5;FUT9;ITGA6;KIF1A;RTN4IP1;FKBP4;SCN1B
MN_Chat	26wk	UP	GO_Biological_Process_2025	Calcium Ion Transport (GO:0006816)	11/126	0.0179679	0.323595	0.489999	2.18098	8.76574	CACNB2;CACNG7;TRPC5;CACNG8;P2RX4;COPS2;ATP2A2;CACNA1D;TRPM7;SELENOK;TRPM3
MN_Chat	26wk	UP	GO_Biological_Process_2025	Ubiquitin-Dependent Protein Catabolic Process (GO:0006511)	29/455	0.0189747	0.323595	0.489999	1.56048	6.18675	GSK3B;RHOBTB3;UBE2D1;PCNP;UCHL1;PSMD3;PSMB1;PCBP2;MVB12A;IVNS1ABP;KLHDC2;MYLIP;ANKIB1;UBE2B;RNF25;FBXW11;SIAH2;FBXO10;NTAN1;CUL4A;PSMA6;PSMC6;RNF128;PSMA1;PSMC1;MDM2;CTNNB1;FBXL7;RNF187
MN_Chat	26wk	UP	GO_Biological_Process_2025	Cardiac Muscle Cell Action Potential (GO:0086001)	1937-05-01	0.0189983	0.323595	0.489999	3.55269	14.0807	CACNA1D;SLC4A3;ATP1B1;SCN3A;SCN1B
MN_Chat	26wk	UP	GO_Biological_Process_2025	Negative Regulation of Apoptotic Process (GO:0043066)	30/475	0.0192855	0.323595	0.489999	1.54569	6.103	GSK3B;DDX3X;TFRC;ARAF;APIP;PIK3R3;HIGD1A;PTMS;RNF157;PRDX2;RPS6KA3;RPS6KA1;MCL1;ANXA4;SIAH2;BNIP3;PRKCD;WDR73;MAPK8IP2;ISL1;IL4;FASN;BCL2;MDM2;CTNNB1;TMBIM6;VDAC1;SCG2;BCL2L1;GRINA
MN_Chat	26wk	UP	GO_Biological_Process_2025	Regulation of Macromolecule Metabolic Process (GO:0060255)	2025-03-14	0.0193581	0.323595	0.489999	6.19314	24.4297	MTMR1;MTMR3;LAMTOR1
MN_Chat	26wk	UP	GO_Biological_Process_2025	acyl-CoA Biosynthetic Process (GO:0071616)	2025-03-14	0.0193581	0.323595	0.489999	6.19314	24.4297	ACSS2;FASN;DIP2A
MN_Chat	26wk	UP	GO_Biological_Process_2025	Regulation of Nuclear-Transcribed mRNA poly(A) Tail Shortening (GO:0060211)	2025-03-14	0.0193581	0.323595	0.489999	6.19314	24.4297	POLR2G;PABPC1;CPEB3
MN_Chat	26wk	UP	GO_Biological_Process_2025	Regulation of Potassium Ion Transmembrane Transporter Activity (GO:1901016)	2025-03-14	0.0193581	0.323595	0.489999	6.19314	24.4297	ANK2;CACNA1D;VAMP2
MN_Chat	26wk	UP	GO_Biological_Process_2025	Relaxation of Muscle (GO:0090075)	2025-03-14	0.0193581	0.323595	0.489999	6.19314	24.4297	P2RX4;ATP2A2;ATP1B1
MN_Chat	26wk	UP	GO_Biological_Process_2025	Ubiquinone Biosynthetic Process (GO:0006744)	2025-03-14	0.0193581	0.323595	0.489999	6.19314	24.4297	COQ3;COQ9;RTN4IP1
MN_Chat	26wk	UP	GO_Biological_Process_2025	Negative Regulation of cGAS/STING Signaling Pathway (GO:0160049)	2025-03-14	0.0193581	0.323595	0.489999	6.19314	24.4297	PPP6C;ZDHHC18;PCBP2
MN_Chat	26wk	UP	GO_Biological_Process_2025	Positive Regulation of Hippo Signaling (GO:0035332)	2025-03-14	0.0193581	0.323595	0.489999	6.19314	24.4297	FRMD6;DLG5;SOX11
MN_Chat	26wk	UP	GO_Biological_Process_2025	Positive Regulation of Isotype Switching (GO:0045830)	2025-03-14	0.0193581	0.323595	0.489999	6.19314	24.4297	IL4;TFRC;HMCES
MN_Chat	26wk	UP	GO_Biological_Process_2025	Quinone Biosynthetic Process (GO:1901663)	2025-03-14	0.0193581	0.323595	0.489999	6.19314	24.4297	COQ3;COQ9;RTN4IP1
MN_Chat	26wk	UP	GO_Biological_Process_2025	Regulation of Cell-Matrix Adhesion (GO:0001952)	1965-07-01	0.0195907	0.323595	0.489999	2.74695	10.8029	CAMSAP3;GSK3B;DUSP3;TSC1;NF2;UTRN;RHOA
MN_Chat	26wk	UP	GO_Biological_Process_2025	Regulation of TOR Signaling (GO:0032006)	1980-08-01	0.0196843	0.323595	0.489999	2.5301	9.93805	GSK3B;RHEB;RPS6KA1;ARAF;TSC1;LAMTOR1;FNIP1;LAMTOR4
MN_Chat	26wk	UP	GO_Biological_Process_2025	Negative Chemotaxis (GO:0050919)	2025-04-25	0.0198007	0.323595	0.489999	4.32824	16.9755	EPHA7;SLIT3;SEMA4G;RHOA
MN_Chat	26wk	UP	GO_Biological_Process_2025	Positive Regulation of Neutrophil Migration (GO:1902624)	2025-04-25	0.0198007	0.323595	0.489999	4.32824	16.9755	RIPOR2;C1QBP;DNM1L;RTN4
MN_Chat	26wk	UP	GO_Biological_Process_2025	Response to Chemokine (GO:1990868)	2025-03-14	0.0193581	0.323595	0.489999	6.19314	24.4297	RIPOR2;OXSR1;RHOA
MN_Chat	26wk	UP	GO_Biological_Process_2025	Negative Regulation of Cell Projection Organization (GO:0031345)	1951-06-01	0.0200702	0.326196	0.486522	3.03317	11.8552	PTPRU;MYLIP;PRNP;STMN2;FKBP4;YWHAH
MN_Chat	26wk	UP	GO_Biological_Process_2025	Aerobic Respiration (GO:0009060)	1981-08-01	0.021061	0.337973	0.471118	2.49531	9.63272	MDH1;MDH2;OGDH;NDUFC2;NDUFS2;NDUFV2;NIPSNAP2;SIRT3
MN_Chat	26wk	UP	GO_Biological_Process_2025	Negative Regulation of Programmed Cell Death (GO:0043069)	25/382	0.021043	0.337973	0.471118	1.60331	6.19067	GSK3B;DDX3X;TFRC;ARAF;APIP;HIGD1A;PTMS;RNF157;RPS6KA3;PRDX2;RPS6KA1;MCL1;TIGAR;SIAH2;ANXA4;BNIP3;WDR73;IL4;FASN;BCL2;MDM2;CTNNB1;VDAC1;TMBIM6;BCL2L1
MN_Chat	26wk	UP	GO_Biological_Process_2025	Regulation of Potassium Ion Transport (GO:0043266)	1938-05-01	0.0211376	0.337973	0.471118	3.44485	13.2858	KIF5B;GNB2;CACNA1D;ANK2;ANK3
MN_Chat	26wk	UP	GO_Biological_Process_2025	Serine Transport (GO:0032329)	2025-02-06	0.0239315	0.340333	0.468096	11.3448	42.3451	SFXN3;SLC38A2
MN_Chat	26wk	UP	GO_Biological_Process_2025	Reg of Endoplasmic Reticulum Stress-Induced Intrinsic Apoptotic Sgnlng Pway (GO:1902235)	2025-04-26	0.0226378	0.340333	0.468096	4.13129	15.6499	PTPN1;EIF2AK3;TMBIM6;BCL2L1
MN_Chat	26wk	UP	GO_Biological_Process_2025	NADH Metabolic Process (GO:0006734)	2025-04-26	0.0226378	0.340333	0.468096	4.13129	15.6499	MDH1;HOOK2;ENO1;PFKM
MN_Chat	26wk	UP	GO_Biological_Process_2025	Cell-Cell Adhesion Mediated by Cadherin (GO:0044331)	2025-04-26	0.0226378	0.340333	0.468096	4.13129	15.6499	FZR1;CDH20;CDH22;CTNNB1
MN_Chat	26wk	UP	GO_Biological_Process_2025	Regulation of Cell Size (GO:0008361)	2025-04-26	0.0226378	0.340333	0.468096	4.13129	15.6499	RAP1GAP2;VAV3;LAMTOR4;RHOA
MN_Chat	26wk	UP	GO_Biological_Process_2025	Negative Regulation of Cell Adhesion (GO:0007162)	1967-07-01	0.022778	0.340333	0.468096	2.65511	10.0415	PTPRU;RIPOR2;FZR1;SEMA6A;PLXNC1;NF2;RHOA
MN_Chat	26wk	UP	GO_Biological_Process_2025	Semaphorin-Plexin Signaling Pathway (GO:0071526)	1939-05-01	0.0234278	0.340333	0.468096	3.34336	12.5504	SEMA6A;PLXNC1;SEMA4G;PLXNA4;RHOA
MN_Chat	26wk	UP	GO_Biological_Process_2025	Regulation of Hormone Secretion (GO:0046883)	2025-03-15	0.0234513	0.340333	0.468096	5.67675	21.3039	SOX11;CCM2;VAMP2
MN_Chat	26wk	UP	GO_Biological_Process_2025	Regulation of Cellular Response to Heat (GO:1900034)	2025-03-15	0.0234513	0.340333	0.468096	5.67675	21.3039	GSK3B;DNAJC2;MAPKAPK2
MN_Chat	26wk	UP	GO_Biological_Process_2025	Regulation of Cytoplasmic Translation (GO:2000765)	2025-04-26	0.0226378	0.340333	0.468096	4.13129	15.6499	PKM;FMR1;PABPC1;CPEB3
MN_Chat	26wk	UP	GO_Biological_Process_2025	Amino Sugar Catabolic Process (GO:0046348)	2025-02-06	0.0239315	0.340333	0.468096	11.3448	42.3451	GNPDA1;NAGK
MN_Chat	26wk	UP	GO_Biological_Process_2025	Dendritic Spine Organization (GO:0097061)	2025-04-26	0.0226378	0.340333	0.468096	4.13129	15.6499	PRNP;ITGA3;PICK1;DIP2A
MN_Chat	26wk	UP	GO_Biological_Process_2025	Regulation of Microtubule Binding (GO:1904526)	2025-02-06	0.0239315	0.340333	0.468096	11.3448	42.3451	GAS8;TTBK2
MN_Chat	26wk	UP	GO_Biological_Process_2025	Excitatory Chemical Synaptic Transmission (GO:0098976)	2025-02-06	0.0239315	0.340333	0.468096	11.3448	42.3451	GRIN2C;SHISA6
MN_Chat	26wk	UP	GO_Biological_Process_2025	Inhibitory Postsynaptic Potential (GO:0060080)	2025-02-06	0.0239315	0.340333	0.468096	11.3448	42.3451	NLGN3;GLRA1
MN_Chat	26wk	UP	GO_Biological_Process_2025	Insulin Secretion Involved in Cellular Response to Glucose Stimulus (GO:0035773)	2025-02-06	0.0239315	0.340333	0.468096	11.3448	42.3451	PTPRN;SELENOT
MN_Chat	26wk	UP	GO_Biological_Process_2025	Long-Term Synaptic Depression (GO:0060292)	2025-02-06	0.0239315	0.340333	0.468096	11.3448	42.3451	PRRT1;PICK1
MN_Chat	26wk	UP	GO_Biological_Process_2025	Mitochondrial Outer Membrane Permeabilization (GO:0097345)	2025-02-06	0.0239315	0.340333	0.468096	11.3448	42.3451	BNIP3;VDAC2
MN_Chat	26wk	UP	GO_Biological_Process_2025	Negative Regulation of Nervous System Process (GO:0031645)	2025-02-06	0.0239315	0.340333	0.468096	11.3448	42.3451	GLRA1;EIF2AK3
MN_Chat	26wk	UP	GO_Biological_Process_2025	Nucleoside Salvage (GO:0043174)	2025-02-06	0.0239315	0.340333	0.468096	11.3448	42.3451	PGM2;UCKL1
MN_Chat	26wk	UP	GO_Biological_Process_2025	Positive Regulation of Type 2 Mitophagy (GO:1905091)	2025-02-06	0.0239315	0.340333	0.468096	11.3448	42.3451	HOOK2;VDAC1
MN_Chat	26wk	UP	GO_Biological_Process_2025	Amino-Acid Betaine Metabolic Process (GO:0006577)	2025-02-06	0.0239315	0.340333	0.468096	11.3448	42.3451	CROT;CPT1C
MN_Chat	26wk	UP	GO_Biological_Process_2025	Fatty Acid Alpha-Oxidation (GO:0001561)	2025-02-06	0.0239315	0.340333	0.468096	11.3448	42.3451	PHYH;ILVBL
MN_Chat	26wk	UP	GO_Biological_Process_2025	Positive Regulation of Neuron Projection Development (GO:0010976)	1999-09-01	0.0243027	0.343959	0.463494	2.27766	8.46644	NDRG4;FUT9;KIDINS220;ANKRD44;STMN2;COBL;ITGA6;LRP8;SCN1B
MN_Chat	26wk	UP	GO_Biological_Process_2025	Negative Regulation of Cell Migration (GO:0030336)	14/184	0.0247698	0.3489	0.457299	1.87907	6.94905	PTPRT;GSK3B;PTPRU;NDRG4;DUSP3;CHRD;MITF;IL4;TGFBR3;FZR1;DLG5;NF2;SRGAP1;OGT
MN_Chat	26wk	UP	GO_Biological_Process_2025	Regulation of Cation Channel Activity (GO:2001257)	2025-04-27	0.0257098	0.352674	0.452627	3.95146	14.4658	STAC;ANK2;ANK3;VAMP2
MN_Chat	26wk	UP	GO_Biological_Process_2025	Regulation of T Cell Receptor Signaling Pathway (GO:0050856)	1940-05-01	0.0258723	0.352674	0.452627	3.24766	11.8689	PRNP;DUSP3;PTPN22;UBASH3A;DGKZ
MN_Chat	26wk	UP	GO_Biological_Process_2025	Cellular Response to Amino Acid Stimulus (GO:0071230)	1940-05-01	0.0258723	0.352674	0.452627	3.24766	11.8689	GLRA1;MAT2A;LAMTOR1;CPEB3;LAMTOR4
MN_Chat	26wk	UP	GO_Biological_Process_2025	Carbohydrate Catabolic Process (GO:0016052)	1940-05-01	0.0258723	0.352674	0.452627	3.24766	11.8689	GNPDA1;PKM;HOOK2;ENO1;PFKM
MN_Chat	26wk	UP	GO_Biological_Process_2025	Glycerophospholipid Catabolic Process (GO:0046475)	2025-04-27	0.0257098	0.352674	0.452627	3.95146	14.4658	SMPD4;PLA2G4E;GDE1;PLA2G7
MN_Chat	26wk	UP	GO_Biological_Process_2025	Positive Regulation of Vascular Endothelial Growth Factor Production (GO:0010575)	2025-04-27	0.0257098	0.352674	0.452627	3.95146	14.4658	BSG;EIF2AK3;RORA;ISL1
MN_Chat	26wk	UP	GO_Biological_Process_2025	Phosphate-Containing Compound Metabolic Process (GO:0006796)	12/150	0.0256504	0.352674	0.452627	1.98269	7.26299	EPHA7;PIP4P1;DUSP3;GALT;GNPDA1;CDK5;HOOK2;PLPPR3;GDE1;NUDT5;DUSP15;PFKM
MN_Chat	26wk	UP	GO_Biological_Process_2025	Positive Regulation of Intracellular Protein Transport (GO:0090316)	1969-07-01	0.0263062	0.355313	0.449389	2.56919	9.34658	GSK3B;FZR1;TMEM30A;PRKCD;OAZ1;VAMP2;TM9SF4
MN_Chat	26wk	UP	GO_Biological_Process_2025	Regulation of Translational Initiation (GO:0006446)	1969-07-01	0.0263062	0.355313	0.449389	2.56919	9.34658	DDX3X;EIF2B2;FMR1;RPS6KB2;EIF2AK3;POLR2G;PAIP2
MN_Chat	26wk	UP	GO_Biological_Process_2025	Positive Regulation of Protein Localization (GO:1903829)	9/102	0.0288042	0.362199	0.441053	2.20384	7.81753	CDK9;GSK3B;FZR1;TFRC;EIF2AK3;LAMTOR1;RTN4;GAS8;TM9SF4
MN_Chat	26wk	UP	GO_Biological_Process_2025	Proteasomal Protein Catabolic Process (GO:0010498)	24/372	0.0271531	0.362199	0.441053	1.57782	5.69002	IVNS1ABP;KLHDC2;GSK3B;UBE2B;FBXW11;SIAH2;EDEM2;RHOBTB3;UBE2D1;PRPF19;PCNP;CUL4A;PSMA6;UCHL1;PSMC6;PSMA1;PSMC1;PSMD3;PCBP2;CANX;PSMB1;MDM2;CTNNB1;RNF187
MN_Chat	26wk	UP	GO_Biological_Process_2025	Protein Phosphorylation (GO:0006468)	24/373	0.0279071	0.362199	0.441053	1.57321	5.63033	PRRT1;GSK3B;GMFB;DAPK1;PRKCD;EIF2AK3;OXSR1;NLK;MAPK12;TTBK2;HIPK2;CDK9;RPS6KA5;IRAK1;CDK5;FASTK;COPS2;RPS6KA1;MAPKAPK2;MAP3K20;PICK1;TRPM7;MAPK6;MAPK4
MN_Chat	26wk	UP	GO_Biological_Process_2025	Ubiquinone Metabolic Process (GO:0006743)	2025-03-16	0.0279749	0.362199	0.441053	5.2398	18.7399	COQ3;COQ9;RTN4IP1
MN_Chat	26wk	UP	GO_Biological_Process_2025	Glycolytic Process Through Glucose-6-Phosphate (GO:0061620)	2025-03-16	0.0279749	0.362199	0.441053	5.2398	18.7399	HOOK2;ENO1;PFKM
MN_Chat	26wk	UP	GO_Biological_Process_2025	Membrane Depolarization During Cardiac Muscle Cell Action Potential (GO:0086012)	2025-03-16	0.0279749	0.362199	0.441053	5.2398	18.7399	CACNB2;CACNA1D;SCN1B
MN_Chat	26wk	UP	GO_Biological_Process_2025	Negative Regulation of Intracellular Signal Transduction (GO:1902532)	20/297	0.0279775	0.362199	0.441053	1.65007	5.90124	GSK3B;DUSP3;DGKD;DDX3X;PRKCD;RORA;TSC1;HDAC7;TGFBR3;SPRED2;IRAK1;PRKAR1A;DLG5;RPS6KA1;MAP3K20;BCL2;MDM2;PMEPA1;FNIP1;BCL2L1
MN_Chat	26wk	UP	GO_Biological_Process_2025	Positive Regulation of DNA Damage Response, Signal Transduction by P53 Class Mediator (GO:0043517)	2025-03-16	0.0279749	0.362199	0.441053	5.2398	18.7399	SPRED2;DDX5;ZNHIT1
MN_Chat	26wk	UP	GO_Biological_Process_2025	Positive Regulation of Muscle Contraction (GO:0045933)	2025-03-16	0.0279749	0.362199	0.441053	5.2398	18.7399	CACNB2;CTTN;ENO1
MN_Chat	26wk	UP	GO_Biological_Process_2025	Axon Guidance (GO:0007411)	12/152	0.0280628	0.362199	0.441053	1.95416	6.98283	EPHA5;PTPRU;EPHA7;RPS6KA5;SEMA6A;KIF5B;BSG;KIF5A;SLIT3;SEMA4G;SCN1B;PLXNA4
MN_Chat	26wk	UP	GO_Biological_Process_2025	Regulation of Glucose Metabolic Process (GO:0010906)	2025-04-28	0.02902	0.362199	0.441053	3.78662	13.4038	AKT2;GNB3;RORA;OGT
MN_Chat	26wk	UP	GO_Biological_Process_2025	Peptidyl-Serine Phosphorylation (GO:0018105)	1970-07-01	0.0282026	0.362199	0.441053	2.52827	9.02175	GSK3B;CDK5;PRKCD;MAPKAPK2;MAPK12;TTBK2;HIPK2
MN_Chat	26wk	UP	GO_Biological_Process_2025	Regulation of Extrinsic Apoptotic Signaling Pathway in Absence of Ligand (GO:2001239)	2025-04-28	0.02902	0.362199	0.441053	3.78662	13.4038	EYA4;BCL2;MCL1;BCL2L1
MN_Chat	26wk	UP	GO_Biological_Process_2025	Ventricular Septum Morphogenesis (GO:0060412)	2025-04-28	0.02902	0.362199	0.441053	3.78662	13.4038	TGFBR3;SLIT3;SOX11;TGFBR2
MN_Chat	26wk	UP	GO_Biological_Process_2025	Regulation of Calcium Ion Transmembrane Transport (GO:1903169)	2025-04-28	0.02902	0.362199	0.441053	3.78662	13.4038	PRNP;NOS1AP;ANK2;TMEM38A
MN_Chat	26wk	UP	GO_Biological_Process_2025	Regulation of Cardiac Muscle Cell Action Potential (GO:0098901)	2025-04-28	0.02902	0.362199	0.441053	3.78662	13.4038	NOS1AP;ATP2A2;ANK2;SLC4A3
MN_Chat	26wk	UP	GO_Biological_Process_2025	Endoplasmic Reticulum Organization (GO:0007029)	1955-06-01	0.0280683	0.362199	0.441053	2.78499	9.95107	SMPD4;REEP3;REEP2;EIF2AK3;DNM1L;RTN4
MN_Chat	26wk	UP	GO_Biological_Process_2025	Regulation of Heart Rate by Cardiac Conduction (GO:0086091)	1941-05-01	0.0284739	0.362199	0.441053	3.15729	11.2361	CACNB2;CACNA1D;ANK2;ISL1;SCN1B
MN_Chat	26wk	UP	GO_Biological_Process_2025	Regulation of Mammary Gland Epithelial Cell Proliferation (GO:0033599)	2025-02-07	0.0325751	0.363422	0.439589	9.07536	31.0759	RREB1;RTN4
MN_Chat	26wk	UP	GO_Biological_Process_2025	Regulation of Protein Localization to Cilium (GO:1903564)	2025-02-07	0.0325751	0.363422	0.439589	9.07536	31.0759	GSK3B;GAS8
MN_Chat	26wk	UP	GO_Biological_Process_2025	Axo-Dendritic Protein Transport (GO:0099640)	2025-02-07	0.0325751	0.363422	0.439589	9.07536	31.0759	KIF5B;KIF5A
MN_Chat	26wk	UP	GO_Biological_Process_2025	Regulation of Nucleotide-Binding Oligomerization Domain Containing 2 Signaling Pathway (GO:0070432)	2025-02-07	0.0325751	0.363422	0.439589	9.07536	31.0759	NAGK;PTPN22
MN_Chat	26wk	UP	GO_Biological_Process_2025	Receptor-Mediated Endocytosis (GO:0006898)	11/136	0.029629	0.363422	0.439589	2.00545	7.05719	NLGN3;RAB31;RNASEK;TFRC;CTTN;CTSL;CANX;FCHO2;CLTB;TMEM108;AP2A1
MN_Chat	26wk	UP	GO_Biological_Process_2025	Anterograde Dendritic Transport (GO:0098937)	2025-02-07	0.0325751	0.363422	0.439589	9.07536	31.0759	KIF5B;KIF5A
MN_Chat	26wk	UP	GO_Biological_Process_2025	Anterograde Axonal Protein Transport (GO:0099641)	2025-02-07	0.0325751	0.363422	0.439589	9.07536	31.0759	KIF5B;KIF5A
MN_Chat	26wk	UP	GO_Biological_Process_2025	Regulation of Cellular Component Size (GO:0032535)	1942-05-01	0.0312353	0.363422	0.439589	3.07179	10.6475	RAP1GAP2;VAV3;HP1BP3;LAMTOR4;DNAJC16
MN_Chat	26wk	UP	GO_Biological_Process_2025	Regulation of Glutamate Receptor Signaling Pathway (GO:1900449)	2025-02-07	0.0325751	0.363422	0.439589	9.07536	31.0759	NLGN3;PRNP
MN_Chat	26wk	UP	GO_Biological_Process_2025	ER Overload Response (GO:0006983)	2025-02-07	0.0325751	0.363422	0.439589	9.07536	31.0759	GSK3B;EIF2AK3
MN_Chat	26wk	UP	GO_Biological_Process_2025	Regulation of Vascular Endothelial Growth Factor Production (GO:0010574)	2025-04-29	0.0325712	0.363422	0.439589	3.63496	12.4473	BSG;EIF2AK3;RORA;ISL1
MN_Chat	26wk	UP	GO_Biological_Process_2025	Protein Destabilization (GO:0031648)	1942-05-01	0.0312353	0.363422	0.439589	3.07179	10.6475	MTMR1;PRNP;FBXW11;MDM2;FBXL3
MN_Chat	26wk	UP	GO_Biological_Process_2025	Cellular Response to Alcohol (GO:0097306)	1956-06-01	0.0303533	0.363422	0.439589	2.72914	9.53794	GLRA1;FZR1;GNB1;CTNNB1;ADCY1;ADCY5
MN_Chat	26wk	UP	GO_Biological_Process_2025	Protein Localization to Cytoplasmic Stress Granule (GO:1903608)	2025-02-07	0.0325751	0.363422	0.439589	9.07536	31.0759	DDX3X;SSB
MN_Chat	26wk	UP	GO_Biological_Process_2025	Regulation of Type 2 Mitophagy (GO:1905089)	2025-02-07	0.0325751	0.363422	0.439589	9.07536	31.0759	HOOK2;VDAC1
MN_Chat	26wk	UP	GO_Biological_Process_2025	Response to Hydroperoxide (GO:0033194)	2025-02-07	0.0325751	0.363422	0.439589	9.07536	31.0759	DAPK1;PRKCD
MN_Chat	26wk	UP	GO_Biological_Process_2025	acetyl-CoA Metabolic Process (GO:0006084)	2025-03-17	0.0329267	0.363422	0.439589	4.86528	16.6075	ACSS2;HMGCS1;DIP2A
MN_Chat	26wk	UP	GO_Biological_Process_2025	Fatty Acid Elongation, Saturated Fatty Acid (GO:0019367)	2025-02-07	0.0325751	0.363422	0.439589	9.07536	31.0759	ELOVL5;HSD17B12
MN_Chat	26wk	UP	GO_Biological_Process_2025	Regulation of Amide Metabolic Process (GO:0034248)	2025-02-07	0.0325751	0.363422	0.439589	9.07536	31.0759	TIGAR;PRKCD
MN_Chat	26wk	UP	GO_Biological_Process_2025	Dense Core Granule Cytoskeletal Transport (GO:0099519)	2025-02-07	0.0325751	0.363422	0.439589	9.07536	31.0759	KIF5B;KIF5A
MN_Chat	26wk	UP	GO_Biological_Process_2025	Negative Regulation of Actin Nucleation (GO:0051126)	2025-02-07	0.0325751	0.363422	0.439589	9.07536	31.0759	GMFB;PICK1
MN_Chat	26wk	UP	GO_Biological_Process_2025	Negative Regulation of Mitochondrial Fusion (GO:0010637)	2025-02-07	0.0325751	0.363422	0.439589	9.07536	31.0759	TFRC;BNIP3
MN_Chat	26wk	UP	GO_Biological_Process_2025	Positive Regulation of Protein K63-linked Ubiquitination (GO:1902523)	2025-02-07	0.0325751	0.363422	0.439589	9.07536	31.0759	DDX3X;PTPN22
MN_Chat	26wk	UP	GO_Biological_Process_2025	Protein Localization to Presynapse (GO:1905383)	2025-02-07	0.0325751	0.363422	0.439589	9.07536	31.0759	KIF5B;KIF5A
MN_Chat	26wk	UP	GO_Biological_Process_2025	Malate Metabolic Process (GO:0006108)	2025-02-07	0.0325751	0.363422	0.439589	9.07536	31.0759	MDH1;MDH2
MN_Chat	26wk	UP	GO_Biological_Process_2025	Piecemeal Microautophagy of the Nucleus (GO:0034727)	2025-03-17	0.0329267	0.363422	0.439589	4.86528	16.6075	ATG9A;ATG4C;ATG4D
MN_Chat	26wk	UP	GO_Biological_Process_2025	Release of Cytochrome C From Mitochondria (GO:0001836)	2025-03-17	0.0329267	0.363422	0.439589	4.86528	16.6075	BCL2;BCL2L1;MCL1
MN_Chat	26wk	UP	GO_Biological_Process_2025	Negative Regulation of Anoikis (GO:2000811)	2025-03-17	0.0329267	0.363422	0.439589	4.86528	16.6075	PIK3R3;BCL2L1;MCL1
MN_Chat	26wk	UP	GO_Biological_Process_2025	Positive Regulation of Cell Migration Involved in Sprouting Angiogenesis (GO:0090050)	2025-03-17	0.0329267	0.363422	0.439589	4.86528	16.6075	TGFBR3;HDAC9;HDAC7
MN_Chat	26wk	UP	GO_Biological_Process_2025	Regulation of Ventricular Cardiac Muscle Cell Membrane Repolarization (GO:0060307)	2025-03-17	0.0329267	0.363422	0.439589	4.86528	16.6075	NOS1AP;ANK2;SCN1B
MN_Chat	26wk	UP	GO_Biological_Process_2025	Positive Regulation of Potassium Ion Transport (GO:0043268)	2025-03-17	0.0329267	0.363422	0.439589	4.86528	16.6075	KIF5B;NOS1AP;ANK2
MN_Chat	26wk	UP	GO_Biological_Process_2025	Import Into the Mitochondrion (GO:0170036)	1943-05-01	0.0341587	0.372847	0.42847	2.9908	10.0991	DNLZ;SFXN3;TIMM23;TIMM44;VDAC1
MN_Chat	26wk	UP	GO_Biological_Process_2025	Cellular Response to Glucose Starvation (GO:0042149)	1943-05-01	0.0341587	0.372847	0.42847	2.9908	10.0991	SH3GLB1;MTMR3;EIF2AK3;PRKAG2;PICK1
MN_Chat	26wk	UP	GO_Biological_Process_2025	Regulation of Dendrite Development (GO:0050773)	1943-05-01	0.0341587	0.372847	0.42847	2.9908	10.0991	GSK3B;SDC2;COBL;RTN4IP1;LRP8
MN_Chat	26wk	UP	GO_Biological_Process_2025	Monoatomic Cation Transmembrane Transport (GO:0098655)	20/304	0.0345199	0.375404	0.425501	1.60881	5.41559	ATP6V0B;TRPC5;RNASEK;SLC11A2;ATP2A2;ATP1A3;CACNA1D;GRIN2C;ATP1B1;CACNB2;P2RX4;KCNQ3;TRPM7;KCNN3;ATP6V0E2;SCN3A;ATP6V0C;ATP6V1D;SCN1B;TRPM3
MN_Chat	26wk	UP	GO_Biological_Process_2025	Neuron Projection Morphogenesis (GO:0048812)	12/157	0.0348065	0.377134	0.423504	1.88628	6.33404	CDK5;CTTN;SLITRK1;SDC2;DTNBP1;CTNNB1;DIP2A;ANK3;MAPK8IP2;NYAP2;ISL1;PPP1R12C
MN_Chat	26wk	UP	GO_Biological_Process_2025	Regulation of Signal Transduction (GO:0009966)	15/211	0.0349539	0.377349	0.423257	1.74593	5.85537	GALNT11;MTCH1;PRNP;PTPN1;ITGA3;DTNBP1;RORA;RFNG;MAPK8IP2;IRAK1;TMEM237;TMEM108;RGS20;CD46;OGT
MN_Chat	26wk	UP	GO_Biological_Process_2025	Cellular Response to Unfolded Protein (GO:0034620)	1958-06-01	0.0352802	0.378112	0.422379	2.6239	8.77546	PTPN1;HSPB8;EDEM2;EIF2AK3;TMBIM6;OPTN
MN_Chat	26wk	UP	GO_Biological_Process_2025	Regulation of Calcium Ion Transport (GO:0051924)	1958-06-01	0.0352802	0.378112	0.422379	2.6239	8.77546	CACNB2;P2RX4;BCL2;CTNNB1;ANK2;CACNA1D
MN_Chat	26wk	UP	GO_Biological_Process_2025	Cellular Response to Acid Chemical (GO:0071229)	2025-04-30	0.0363651	0.386935	0.412362	3.49498	11.5829	GLRA1;LAMTOR1;CPEB3;LAMTOR4
MN_Chat	26wk	UP	GO_Biological_Process_2025	Negative Regulation of Mitotic Cell Cycle (GO:0045930)	2025-04-30	0.0363651	0.386935	0.412362	3.49498	11.5829	TOM1L2;BCL6;TRIM35;CTNNB1
MN_Chat	26wk	UP	GO_Biological_Process_2025	Negative Regulation of Gene Expression (GO:0010629)	23/364	0.0367952	0.390108	0.408815	1.54181	5.09166	CREBZF;GSK3B;DDX3X;DAPK1;TIPARP;FMR1;EIF2AK3;SOX11;PTPN22;HDAC9;OLFM1;RPS6KA5;AGO3;PRKAR1A;TASOR;ERP29;ANXA7;DIP2A;TMBIM6;PABPC1;CPEB3;CD46;PAIP2
MN_Chat	26wk	UP	GO_Biological_Process_2025	Endoplasmic Reticulum Tubular Network Organization (GO:0071786)	2025-03-18	0.0383019	0.39068	0.408179	4.54069	14.8129	REEP3;REEP2;RTN4
MN_Chat	26wk	UP	GO_Biological_Process_2025	Negative Regulation of Organelle Organization (GO:0010639)	1944-05-01	0.0372462	0.39068	0.408179	2.91396	9.58753	TFRC;BNIP3;FNIP1;SLC25A4;BCL2L1
MN_Chat	26wk	UP	GO_Biological_Process_2025	Cellular Response to Starvation (GO:0009267)	11/141	0.0371456	0.39068	0.408179	1.92781	6.34811	SH3GLB1;GABARAPL2;GABARAPL1;MTMR3;FASN;EIF2AK3;PRKAG2;PICK1;TSC1;CARTPT;FNIP1
MN_Chat	26wk	UP	GO_Biological_Process_2025	Plasma Membrane Bounded Cell Projection Organization (GO:0120036)	11/141	0.0371456	0.39068	0.408179	1.92781	6.34811	PTPRT;GSK3B;PTPRU;CDK5;CTTN;STMN2;TMEM108;DTNBP1;MAP4;FRY;RAB6B
MN_Chat	26wk	UP	GO_Biological_Process_2025	Establishment of Epithelial Cell Polarity (GO:0090162)	2025-03-18	0.0383019	0.39068	0.408179	4.54069	14.8129	CYTH3;SIPA1L3;RHOA
MN_Chat	26wk	UP	GO_Biological_Process_2025	Glycerolipid Catabolic Process (GO:0046503)	2025-03-18	0.0383019	0.39068	0.408179	4.54069	14.8129	SMPD4;PLA2G4E;GDE1
MN_Chat	26wk	UP	GO_Biological_Process_2025	Positive Regulation of Glucose Metabolic Process (GO:0010907)	2025-03-18	0.0383019	0.39068	0.408179	4.54069	14.8129	AKT2;PRKAG2;ARPP19
MN_Chat	26wk	UP	GO_Biological_Process_2025	Protein Deacylation (GO:0035601)	2025-03-18	0.0383019	0.39068	0.408179	4.54069	14.8129	SIRT5;HDAC7;SIRT3
MN_Chat	26wk	UP	GO_Biological_Process_2025	Protein Import Into Mitochondrial Matrix (GO:0030150)	2025-03-18	0.0383019	0.39068	0.408179	4.54069	14.8129	DNLZ;TIMM23;TIMM44
MN_Chat	26wk	UP	GO_Biological_Process_2025	Negative Regulation of Translational Initiation (GO:0045947)	2025-03-18	0.0383019	0.39068	0.408179	4.54069	14.8129	FMR1;EIF2AK3;PAIP2
MN_Chat	26wk	UP	GO_Biological_Process_2025	Positive Regulation of Potassium Ion Transmembrane Transport (GO:1901381)	2025-03-18	0.0383019	0.39068	0.408179	4.54069	14.8129	NOS1AP;ANK2;ATP1B1
MN_Chat	26wk	UP	GO_Biological_Process_2025	Endomembrane System Organization (GO:0010256)	14/196	0.0392828	0.399308	0.398692	1.75407	5.67786	WASHC5;ATP8B2;EIF2AK3;ANK3;RTN4;SMPD4;HOOK2;REEP3;USP50;PLEKHM2;LAMTOR1;DNM1L;RAB6B;OPTN
MN_Chat	26wk	UP	GO_Biological_Process_2025	Transition Metal Ion Transport (GO:0000041)	1931-04-01	0.0404028	0.409286	0.387973	3.36536	10.7989	TFRC;TTYH1;SLC11A2;TRPM7
MN_Chat	26wk	UP	GO_Biological_Process_2025	+ Reg of Mt Membrane Permeability Inv in Apoptotic Process (GO:1902110)	2025-02-08	0.0422335	0.411767	0.385348	7.5624	23.9315	BNIP3;VDAC2
MN_Chat	26wk	UP	GO_Biological_Process_2025	Malate-Aspartate Shuttle (GO:0043490)	2025-02-08	0.0422335	0.411767	0.385348	7.5624	23.9315	MDH1;MDH2
MN_Chat	26wk	UP	GO_Biological_Process_2025	Regulation of Anatomical Structure Morphogenesis (GO:0022603)	10/127	0.0431806	0.411767	0.385348	1.94628	6.11593	GSK3B;BMPER;BCL6;CDK5;SDC2;CTNNB1;CCM2;KIF1A;MYO19;SH3D19
MN_Chat	26wk	UP	GO_Biological_Process_2025	Metal Ion Transport (GO:0030001)	13/180	0.042573	0.411767	0.385348	1.77435	5.60078	TRPC5;KCNJ13;SLC11A2;CACNA1D;SELENOK;CACNB2;CACNG7;CACNG8;COPS2;KCNMB4;TRPM7;SCN3A;TRPM3
MN_Chat	26wk	UP	GO_Biological_Process_2025	Synapse Organization (GO:0050808)	11/144	0.0422469	0.411767	0.385348	1.88403	5.9615	NLGN3;CACNB2;FZR1;CDK5;SLITRK1;DNER;PLXNC1;ANK3;SYN2;PLXNA4;SDK2
MN_Chat	26wk	UP	GO_Biological_Process_2025	Nucleic Acid Transport (GO:0050657)	2025-02-08	0.0422335	0.411767	0.385348	7.5624	23.9315	HNRNPA2B1;RTRAF
MN_Chat	26wk	UP	GO_Biological_Process_2025	Neuronal Ion Channel Clustering (GO:0045161)	2025-02-08	0.0422335	0.411767	0.385348	7.5624	23.9315	MTCH1;PICK1
MN_Chat	26wk	UP	GO_Biological_Process_2025	UDP-N-acetylglucosamine Biosynthetic Process (GO:0006048)	2025-02-08	0.0422335	0.411767	0.385348	7.5624	23.9315	GNPDA1;NAGK
MN_Chat	26wk	UP	GO_Biological_Process_2025	Lipid Phosphorylation (GO:0046834)	2025-02-08	0.0422335	0.411767	0.385348	7.5624	23.9315	DGKD;DGKZ
MN_Chat	26wk	UP	GO_Biological_Process_2025	Glutamine Transport (GO:0006868)	2025-02-08	0.0422335	0.411767	0.385348	7.5624	23.9315	SLC38A1;SLC38A2
MN_Chat	26wk	UP	GO_Biological_Process_2025	Regulation of Type B Pancreatic Cell Development (GO:2000074)	2025-02-08	0.0422335	0.411767	0.385348	7.5624	23.9315	GSK3B;RHEB
MN_Chat	26wk	UP	GO_Biological_Process_2025	Reticulophagy (GO:0061709)	2025-03-19	0.044094	0.411767	0.385348	4.25667	13.2869	BNIP3;ATG9A;UFC1
[truncated: 75,650 more rows]

## Sheet: vs 52W WT; DOWN
Cell type	Timepoint	Direction	Gene_set	Term	Overlap	P-value	Adjusted P-value	-LOG10(Adjusted P-value)	Odds Ratio	Combined Score	Genes
[truncated: 65,682 more rows]

## Sheet: vs 52W WT; UP
Cell type	Timepoint	Direction	Gene_set	Term	Overlap	P-value	Adjusted P-value	-LOG10(Adjusted P-value)	Odds Ratio	Combined Score	Genes
[truncated: 86,780 more rows]
