# Supplementary material for: Peripherally administered androgen receptor–targeted antisense oligonucleotide rescues spinal pathology in a murine SBMA model
Source: J Clin Invest. 2025 Aug 28;135(21):e182955. doi: 10.1172/JCI182955 (PMC12578385; doi:10.1172/JCI182955)
Supplement: Supplemental table 7 [file jci-135-182955-s016.xlsx]

## Sheet: Index Table S7
Supplemental Table 7. Gene ontology of differentially expressed genes between AR113Q ASO and AR113Q at 26 and 52 weeks.
The table contains the results of GO analyses (Biological Process 2025) for up- and down-regulated DEGs between AR113Q ASO andAR113Q at 26 and 52 weeks. Significance was determined based on P-values (adjusted P-value<0.01). The data is organized by sheet. Please use the dropdown buttons to filter or sort by direction, cell type, timepoint, etc.
Sheet name	Sheet description
vs 26W AR113Q; DOWN	List of GO analyses for downregulated DEGs across all cell types between AR113Q ASO and AR113Q at 26 weeks.
vs 26W AR113Q; UP	List of GO analyses for upregulated DEGs across all cell types between AR113Q ASO and AR113Q at 26 weeks.
vs 52W AR113Q; DOWN	List of GO analyses for downregulated DEGs across all cell types between AR113Q ASO and AR113Q at 52 weeks.
vs 52W AR113Q; UP	List of GO analyses for upregulated DEGs across all cell types between AR113Q ASO and AR113Q at 52 weeks.
Abbreviations
MN_Chat	Chat+ motor neuron
DE_Cpne4	Cpne4+ dorsal excitatory neuron
DE_Prkcg	Prkcg+ dorsal excitatory neuron
DE_Maf	Maf+ dorsal excitatory neuron
DE_Reln	Reln+ dorsal excitatory neuron
DE_Rreb1	Rreb1+ dorsal excitatory neuron
DE_Sox5	Sox5+ dorsal excitatory neuron
DE_Megfr11	Megfr11+ dorsal excitatory neuron
ME_Lmx1b	Lmx1b+ medial excitatory neuron
VE_Lhx2+Lhx9	Lhx2+ Lhx9+ ventral excitatory neuron
DI_Rorb	Rorb+ dorsal inhibitory neuron
DI_Adamts5	Adamts5+ dorsal inhibitory neuron
DI_Cdh3	Cdh3+ dorsal inhibitory neuron
DI_Pdyn	Pdyn+ dorsal inhibitory neuron
DI_Npy	Npy+ dorsal inhibitory neuron
MI_Gad2	Gad2+ medial inhibitory neuron
VI_Slc6a5	Slc6a5+ ventral inhibitory neuron
AS1	astrocyte 1
AS2	astrocyte 2
OPC	oligodendrocyte progenitor cell
OL	oligodendrocyte
MG	microglia
MP	macrophage
T	T cell
MEN	meningothelial cell
EP	ependymal cell
PER	pericyte
END	endothelial cell

## Sheet: vs 26W AR113Q; DOWN
Cell type	Timepoint	Direction	Gene_set	Term	Overlap	P-value	Adjusted P-value	-LOG10(Adjusted P-value)	Odds Ratio	Combined Score	Genes
MN_Chat	26wk	DOWN	GO_Biological_Process_2025	Cell-Cell Adhesion via Plasma-Membrane Adhesion Molecules (GO:0098742)	15/171	1.21097e-07	0.000174016	-3.75941	6.11438	97.3818	TENM3;DSCAM;CADM2;CDH8;ROBO1;CDH6;PTPRD;LRFN5;ALCAM;FLRT3;CDH11;IL1RAPL1;CDH13;CDH18;ADGRL3
MN_Chat	26wk	DOWN	GO_Biological_Process_2025	Axon Guidance (GO:0007411)	13/152	1.13105e-06	0.000812659	-3.09009	5.91388	80.975	NRP2;TRIO;DSCAM;EPHA10;SEMA3C;DCC;SEMA6D;MYCBP2;PTPRJ;EFNA5;ALCAM;NCAM1;EPHB1
MN_Chat	26wk	DOWN	GO_Biological_Process_2025	Regulation of Synapse Assembly (GO:0051963)	1964-08-01	8.36652e-06	0.00349876	-2.45609	8.92721	104.37	PTPRD;SETD5;LRFN5;LRRTM3;IL1RAPL1;MYCBP2;LHFPL3;EPHB1
MN_Chat	26wk	DOWN	GO_Biological_Process_2025	Neuron Projection Guidance (GO:0097485)	11/132	9.73908e-06	0.00349876	-2.45609	5.71675	65.9677	NRP2;TRIO;DSCAM;EPHA10;SEMA3C;DCC;SEMA6D;MYCBP2;PTPRJ;EFNA5;EPHB1
MN_Chat	26wk	DOWN	GO_Biological_Process_2025	Adherens Junction Organization (GO:0034332)	1935-06-01	1.82008e-05	0.00523091	-2.28142	12.8649	140.408	CDH6;CDH11;CDH13;PKN2;CDH8;CDH18
MN_Chat	26wk	DOWN	GO_Biological_Process_2025	Axonogenesis (GO:0007409)	13/200	2.28947e-05	0.00548329	-2.26096	4.38508	46.8528	NRP2;TRIO;EPHA10;DSCAM;SEMA3C;DCC;SEMA6D;MYCBP2;PTPRJ;EFNA5;PARD3;ULK2;EPHB1
MN_Chat	26wk	DOWN	GO_Biological_Process_2025	Negative Regulation of Collateral Sprouting (GO:0048671)	2025-03-05	4.03658e-05	0.00725071	-2.13962	92.5204	936.077	DCC;ULK2;FGF13
MN_Chat	26wk	DOWN	GO_Biological_Process_2025	Cell Junction Assembly (GO:0034329)	9/101	3.70532e-05	0.00725071	-2.13962	6.12148	62.4584	CDH6;DSCAM;FLRT3;CDH11;CDH13;PKP4;CDH8;CDH18;ADGRL3
MN_Chat	26wk	DOWN	GO_Biological_Process_2025	Cell-Cell Adhesion Mediated by Cadherin (GO:0044331)	2025-05-26	5.22392e-05	0.00834086	-2.07879	14.7642	145.57	CDH6;CDH11;CDH13;CDH8;CDH18
MN_Chat	26wk	DOWN	GO_Biological_Process_2025	Regulation of Skeletal Muscle Satellite Cell Proliferation (GO:0014842)	2025-03-06	7.97677e-05	0.0114626	-1.94072	61.6771	582.009	ANGPT1;FGF13;EPHB1
MN_Chat	26wk	DOWN	GO_Biological_Process_2025	Modulation of Chemical Synaptic Transmission (GO:0050804)	9/117	0.000117085	0.0129424	-1.88799	5.21033	47.1671	GRIA1;FXR1;PPP3CA;TRIO;MCTP1;NRG3;OTOF;GRIK1;CNTNAP4
MN_Chat	26wk	DOWN	GO_Biological_Process_2025	Nervous System Development (GO:0007399)	20/480	0.000110358	0.0129424	-1.88799	2.76677	25.2102	RBFOX3;DSCAM;CRIM1;GRIK1;ELP3;LDB2;EFNA5;ROBO1;PTPRD;ZEB2;FGF14;FLRT3;DCX;APBA1;IGF2BP3;FGF13;FGF12;EPHB1;SH3GL2;ADGRL3
MN_Chat	26wk	DOWN	GO_Biological_Process_2025	Cell-Cell Junction Assembly (GO:0007043)	1967-07-01	9.98495e-05	0.0129424	-1.88799	7.26593	66.9326	CDH6;CDH11;CDH13;PKP4;PKN2;CDH8;CDH18
MN_Chat	26wk	DOWN	GO_Biological_Process_2025	Regulation of Collateral Sprouting (GO:0048670)	2025-03-07	0.000137928	0.0132135	-1.87898	46.2555	411.155	DCC;ULK2;FGF13
MN_Chat	26wk	DOWN	GO_Biological_Process_2025	Synaptic Membrane Adhesion (GO:0099560)	2025-04-17	0.000132984	0.0132135	-1.87898	19.0276	169.826	CDH6;PTPRD;LRFN5;IL1RAPL1
MN_Chat	26wk	DOWN	GO_Biological_Process_2025	Fibroblast Growth Factor Receptor Signaling Pathway (GO:0008543)	1940-05-01	0.000434583	0.0364194	-1.43867	8.85219	68.5259	FGF14;FLRT3;KIF16B;FGF13;FGF12
MN_Chat	26wk	DOWN	GO_Biological_Process_2025	- Reg of Adenylate Cyclase-Activating GPCR Sgnlng Pway (GO:0106072)	2025-03-10	0.000456193	0.0364194	-1.43867	26.4277	203.297	PDE4D;ATP2B4;PDE4B
MN_Chat	26wk	DOWN	GO_Biological_Process_2025	Calcium-Dependent Cell-Cell Adhesion via Plasma Membrane Cell Adhesion Molecules (GO:0016339)	1940-05-01	0.000434583	0.0364194	-1.43867	8.85219	68.5259	CDH6;CDH11;CDH13;CDH8;CDH18
MN_Chat	26wk	DOWN	GO_Biological_Process_2025	Regulation of Cardiac Muscle Cell Contraction (GO:0086004)	2025-04-26	0.000745175	0.0465573	-1.33201	11.2384	80.9379	PDE4D;PDE4B;CTNNA3;FGF13
MN_Chat	26wk	DOWN	GO_Biological_Process_2025	Establishment or Maintenance of Apical/Basal Cell Polarity (GO:0035088)	2025-04-26	0.000745175	0.0465573	-1.33201	11.2384	80.9379	LRRC7;PARD3;SCRIB;PARD3B
MN_Chat	26wk	DOWN	GO_Biological_Process_2025	Neuron Differentiation (GO:0030182)	10/181	0.000727796	0.0465573	-1.33201	3.65628	26.4184	PTPRD;TENM2;ATP8A2;TENM3;TENM4;IL1RAPL1;PBX3;ATP2B4;LDB2;BRINP3
MN_Chat	26wk	DOWN	GO_Biological_Process_2025	Cell-Cell Junction Organization (GO:0045216)	1966-06-01	0.000670811	0.0465573	-1.33201	6.20823	45.3637	CDH6;CDH11;CDH13;PKP4;CDH8;CDH18
MN_Chat	26wk	DOWN	GO_Biological_Process_2025	Negative Regulation of Axonogenesis (GO:0050771)	2025-04-25	0.000638569	0.0465573	-1.33201	11.7742	86.6142	DCC;SEMA6D;ULK2;FGF13
MN_Chat	26wk	DOWN	GO_Biological_Process_2025	Negative Regulation of Vascular Permeability (GO:0043116)	2025-03-12	0.000816578	0.0488926	-1.31076	20.5528	146.138	ANGPT1;PTPRJ;SH3GL2
MN_Chat	26wk	DOWN	GO_Biological_Process_2025	Calcium Ion Transport (GO:0006816)	8/126	0.00100457	0.0577426	-1.2385	4.22325	29.154	GRIN2A;CACNB4;ATP2B4;NALCN;CACNG3;SLC24A5;SLC8A1;RYR3
MN_Chat	26wk	DOWN	GO_Biological_Process_2025	Cell Surface Receptor Protein Tyrosine Kinase Signaling Pathway (GO:0007169)	13/296	0.00108171	0.0597854	-1.2234	2.88329	19.6906	EPHA10;ANGPT1;PTPRJ;IDE;SORBS1;EFNA5;FGF14;FLRT3;KIF16B;PKN2;FGF13;EPHB1;FGF12
MN_Chat	26wk	DOWN	GO_Biological_Process_2025	Calcium Ion Transmembrane Import Into Cytosol (GO:0097553)	1974-06-01	0.00122863	0.0653903	-1.18449	5.47561	36.6968	GRIN2A;PLCB4;FGF13;CACNA1E;RYR3;SLC8A1
MN_Chat	26wk	DOWN	GO_Biological_Process_2025	Regulation of Cell Migration (GO:0030334)	17/479	0.00207478	0.0909826	-1.04104	2.3183	14.3222	MCTP1;SEMA3C;LMO4;LIMCH1;SEMA6D;PTPRJ;ELP3;PRR5L;LDB2;ROBO1;PPP3CA;CDH11;ENPP2;CDH13;PHACTR1;FGF13;SASH1
MN_Chat	26wk	DOWN	GO_Biological_Process_2025	Regulation of Presynapse Organization (GO:0099174)	2025-03-16	0.00198165	0.0909826	-1.04104	14.2259	88.5398	LRFN5;LRRTM3;IL1RAPL1
MN_Chat	26wk	DOWN	GO_Biological_Process_2025	Cellular Response to Fibroblast Growth Factor Stimulus (GO:0044344)	1956-05-01	0.00204602	0.0909826	-1.04104	6.07008	37.5851	FGF14;KIF16B;FLRT3;FGF13;FGF12
MN_Chat	26wk	DOWN	GO_Biological_Process_2025	Calcium Ion Import (GO:0070509)	1934-04-01	0.00208937	0.0909826	-1.04104	8.23816	50.8368	ATP2B4;CACNA1E;SLC24A5;SLC8A1
MN_Chat	26wk	DOWN	GO_Biological_Process_2025	Regulation of Presynapse Assembly (GO:1905606)	2025-03-16	0.00198165	0.0909826	-1.04104	14.2259	88.5398	LRFN5;LRRTM3;IL1RAPL1
MN_Chat	26wk	DOWN	GO_Biological_Process_2025	Negative Regulation of Developmental Growth (GO:0048640)	1933-04-01	0.00186696	0.0909826	-1.04104	8.52266	53.5517	DCC;SEMA6D;ULK2;FGF13
MN_Chat	26wk	DOWN	GO_Biological_Process_2025	Calcium Ion Transmembrane Transport (GO:0070588)	1987-06-01	0.00281513	0.0914945	-1.0386	4.59376	26.978	GRIN2A;ATP2B4;NALCN;SLC24A5;RYR3;SLC8A1
MN_Chat	26wk	DOWN	GO_Biological_Process_2025	Neuron Migration (GO:0001764)	1960-05-01	0.0027767	0.0914945	-1.0386	5.62747	33.1261	DCC;DCX;ELP3;FGF13;ADGRL3
MN_Chat	26wk	DOWN	GO_Biological_Process_2025	Regulation of Endothelial Cell Proliferation (GO:0001936)	1987-06-01	0.00281513	0.0914945	-1.0386	4.59376	26.978	NRP2;ANGPT1;AKT3;KRIT1;CDH13;FGF13
MN_Chat	26wk	DOWN	GO_Biological_Process_2025	Negative Regulation of Relaxation of Muscle (GO:1901078)	2025-02-05	0.00250242	0.0914945	-1.0386	40.9896	245.548	PDE4D;PDE4B
MN_Chat	26wk	DOWN	GO_Biological_Process_2025	Synapse Assembly (GO:0007416)	1987-06-01	0.00281513	0.0914945	-1.0386	4.59376	26.978	PTPRD;DSCAM;FLRT3;FGF13;GABRG3;ADGRL3
MN_Chat	26wk	DOWN	GO_Biological_Process_2025	Regulation of Sodium Ion Transport (GO:0002028)	1937-04-01	0.00286517	0.0914945	-1.0386	7.48809	43.8437	NKAIN2;NKAIN3;ATP2B4;FGF12
MN_Chat	26wk	DOWN	GO_Biological_Process_2025	Establishment or Maintenance of Epithelial Cell Apical/Basal Polarity (GO:0045197)	1936-04-01	0.0025878	0.0914945	-1.0386	7.72248	46.0024	LRRC7;PARD3;SCRIB;PARD3B
MN_Chat	26wk	DOWN	GO_Biological_Process_2025	Homophilic Cell Adhesion via Plasma Membrane Adhesion Molecules (GO:0007156)	1959-05-01	0.00257869	0.0914945	-1.0386	5.73198	34.1653	TENM3;DSCAM;CADM2;CDH13;ROBO1
MN_Chat	26wk	DOWN	GO_Biological_Process_2025	Cell Surface Receptor Protein Tyrosine Phosphatase Signaling Pathway (GO:0007185)	2025-02-05	0.00250242	0.0914945	-1.0386	40.9896	245.548	PTPRD;TRIO
MN_Chat	26wk	DOWN	GO_Biological_Process_2025	Regulation of Relaxation of Cardiac Muscle (GO:1901897)	2025-02-05	0.00250242	0.0914945	-1.0386	40.9896	245.548	PDE4D;PDE4B
MN_Chat	26wk	DOWN	GO_Biological_Process_2025	Neurotransmitter Receptor Transport, Endosome to Plasma Membrane (GO:0099639)	2025-02-05	0.00250242	0.0914945	-1.0386	40.9896	245.548	LRRC7;SCRIB
MN_Chat	26wk	DOWN	GO_Biological_Process_2025	Aminophospholipid Transport (GO:0015917)	2025-02-05	0.00250242	0.0914945	-1.0386	40.9896	245.548	ATP8A2;ATP8A1
MN_Chat	26wk	DOWN	GO_Biological_Process_2025	Neuron Projection Extension (GO:1990138)	1938-04-01	0.00316221	0.0987848	-1.00531	7.26748	41.8351	NRP2;FLRT3;ULK2;SH3GL2
MN_Chat	26wk	DOWN	GO_Biological_Process_2025	Anterograde Trans-Synaptic Signaling (GO:0098916)	9/189	0.00363393	0.106733	-0.971701	3.1147	17.4966	GRIA1;GABBR2;GRIN2A;CACNB4;PTCHD1;PLP1;GRIK1;APBA1;CACNA1E
MN_Chat	26wk	DOWN	GO_Biological_Process_2025	Neurotransmitter Receptor Transport to Postsynaptic Membrane (GO:0098969)	2025-02-06	0.00371375	0.106733	-0.971701	30.7406	172.016	LRRC7;SCRIB
MN_Chat	26wk	DOWN	GO_Biological_Process_2025	Cellular Response to Caffeine (GO:0071313)	2025-02-06	0.00371375	0.106733	-0.971701	30.7406	172.016	RYR3;SLC8A1
MN_Chat	26wk	DOWN	GO_Biological_Process_2025	Response to Caffeine (GO:0031000)	2025-02-06	0.00371375	0.106733	-0.971701	30.7406	172.016	RYR3;SLC8A1
MN_Chat	26wk	DOWN	GO_Biological_Process_2025	Generation of Neurons (GO:0048699)	9/192	0.00402929	0.113531	-0.944885	3.06316	16.8908	PTPRD;DCC;IL1RAPL1;DCX;ATP2B4;ELP3;LDB2;FGF13;ADGRL3
MN_Chat	26wk	DOWN	GO_Biological_Process_2025	Regulation of Cell-Substrate Junction Assembly (GO:0090109)	2025-03-21	0.00443472	0.122552	-0.911681	10.2717	55.655	LIMCH1;LDB2;EFNA5
MN_Chat	26wk	DOWN	GO_Biological_Process_2025	Establishment of Centrosome Localization (GO:0051660)	2025-02-07	0.00514409	0.13689	-0.863629	24.5912	129.594	PARD3;PARD3B
MN_Chat	26wk	DOWN	GO_Biological_Process_2025	Heparan Sulfate Proteoglycan Metabolic Process (GO:0030201)	2025-03-22	0.00507437	0.13689	-0.863629	9.73057	51.412	EXT1;XYLT1;HS3ST4
MN_Chat	26wk	DOWN	GO_Biological_Process_2025	Regulation of Monoatomic Cation Transmembrane Transport (GO:1904062)	1944-04-01	0.00539347	0.140917	-0.851037	6.17547	32.2518	DPP10;GRIN2A;KCNIP4;FGF12
MN_Chat	26wk	DOWN	GO_Biological_Process_2025	Presynaptic Membrane Assembly (GO:0097105)	2025-02-08	0.0067861	0.160784	-0.793756	20.4917	102.312	PTPRD;IL1RAPL1
MN_Chat	26wk	DOWN	GO_Biological_Process_2025	Regulation of Trans-Synaptic Signaling (GO:0099177)	1947-04-01	0.00682522	0.160784	-0.793756	5.74375	28.6448	GRIA1;PPP3CA;NRG3;GRIK1
MN_Chat	26wk	DOWN	GO_Biological_Process_2025	Cellular Response to Epinephrine Stimulus (GO:0071872)	2025-02-08	0.0067861	0.160784	-0.793756	20.4917	102.312	PDE4D;PDE4B
MN_Chat	26wk	DOWN	GO_Biological_Process_2025	Cellular Response to Purine-Containing Compound (GO:0071415)	2025-02-08	0.0067861	0.160784	-0.793756	20.4917	102.312	RYR3;SLC8A1
MN_Chat	26wk	DOWN	GO_Biological_Process_2025	Outflow Tract Septum Morphogenesis (GO:0003148)	2025-03-24	0.00651298	0.160784	-0.793756	8.80296	44.3137	NRP2;SEMA3C;ROBO1
MN_Chat	26wk	DOWN	GO_Biological_Process_2025	Negative Regulation of Cellular Response to Growth Factor Stimulus (GO:0090288)	1973-05-01	0.00644965	0.160784	-0.793756	4.54862	22.942	SMURF2;VWC2L;ATP2B4;CRIM1;FGF13
MN_Chat	26wk	DOWN	GO_Biological_Process_2025	Synaptic Transmission, Glutamatergic (GO:0035249)	2025-03-26	0.00817085	0.181974	-0.73999	8.03666	38.6337	GRIA1;GRIN2A;GRIK1
MN_Chat	26wk	DOWN	GO_Biological_Process_2025	Regulation of BMP Signaling Pathway (GO:0030510)	1977-05-01	0.00805575	0.181974	-0.73999	4.29504	20.708	PPP3CA;FSTL5;SMURF2;VWC2L;CRIM1
MN_Chat	26wk	DOWN	GO_Biological_Process_2025	Regulation of Cell Adhesion (GO:0030155)	7/142	0.00823127	0.181974	-0.73999	3.21695	15.4408	PPP3CA;DSCAM;ANGPT1;CDH13;PKP4;PTPRJ;EFNA5
MN_Chat	26wk	DOWN	GO_Biological_Process_2025	Positive Regulation of Interleukin-2 Production (GO:0032743)	2025-03-26	0.00817085	0.181974	-0.73999	8.03666	38.6337	PDE4D;GLMN;PDE4B
MN_Chat	26wk	DOWN	GO_Biological_Process_2025	Regulation of Actin Filament-Based Movement (GO:1903115)	2025-02-09	0.00863266	0.182428	-0.738908	17.5634	83.4648	PDE4D;PDE4B
MN_Chat	26wk	DOWN	GO_Biological_Process_2025	Presynaptic Membrane Organization (GO:0097090)	2025-02-09	0.00863266	0.182428	-0.738908	17.5634	83.4648	PTPRD;IL1RAPL1
MN_Chat	26wk	DOWN	GO_Biological_Process_2025	Central Nervous System Neuron Axonogenesis (GO:0021955)	2025-02-09	0.00863266	0.182428	-0.738908	17.5634	83.4648	MYCBP2;EPHB1
MN_Chat	26wk	DOWN	GO_Biological_Process_2025	Synapse Organization (GO:0050808)	7/144	0.00885549	0.184425	-0.73418	3.16967	14.9821	CDH6;PTPRD;LRFN5;DSCAM;FLRT3;IL1RAPL1;ADGRL3
MN_Chat	26wk	DOWN	GO_Biological_Process_2025	Chemical Synaptic Transmission (GO:0007268)	10/260	0.00976539	0.197646	-0.704112	2.49077	11.5295	GRIA1;GABBR2;GRIN2A;CACNB4;PTCHD1;PLP1;GRIK1;APBA1;GABRG3;CACNA1E
MN_Chat	26wk	DOWN	GO_Biological_Process_2025	Regulation of Synaptic Transmission, Glutamatergic (GO:0051966)	1952-04-01	0.00973198	0.197646	-0.704112	5.14413	23.8294	FXR1;GRIN2A;GRIK1;CACNG3
MN_Chat	26wk	DOWN	GO_Biological_Process_2025	Negative Regulation of Cell Migration (GO:0030336)	8/184	0.0100861	0.201302	-0.696153	2.8231	12.9767	MCTP1;LIMCH1;CDH11;KRIT1;PTPRJ;MCC;FGF13;ROBO1
MN_Chat	26wk	DOWN	GO_Biological_Process_2025	Regulation of Focal Adhesion Assembly (GO:0051893)	1953-04-01	0.0103959	0.201876	-0.694916	5.03889	23.0093	LIMCH1;PTPRJ;LDB2;EFNA5
MN_Chat	26wk	DOWN	GO_Biological_Process_2025	Melanocyte Differentiation (GO:0030318)	2025-02-10	0.0106768	0.201876	-0.694916	15.3672	69.7622	LRMDA;MREG
MN_Chat	26wk	DOWN	GO_Biological_Process_2025	Nuclear Pore Complex Assembly (GO:0051292)	2025-02-10	0.0106768	0.201876	-0.694916	15.3672	69.7622	FXR1;NUP93
MN_Chat	26wk	DOWN	GO_Biological_Process_2025	Positive Regulation of Dendritic Spine Morphogenesis (GO:0061003)	2025-02-10	0.0106768	0.201876	-0.694916	15.3672	69.7622	PTPRD;IL1RAPL1
MN_Chat	26wk	DOWN	GO_Biological_Process_2025	Regulation of Alternative mRNA Splicing, via Spliceosome (GO:0000381)	1955-04-01	0.0118101	0.217579	-0.662383	4.84079	21.4873	RBFOX3;CELF2;TRA2B;ARGLU1
MN_Chat	26wk	DOWN	GO_Biological_Process_2025	Positive Regulation of Protein Localization to Plasma Membrane (GO:1903078)	1955-04-01	0.0118101	0.217579	-0.662383	4.84079	21.4873	DPP10;ATP2B4;SORBS1;SQSTM1
MN_Chat	26wk	DOWN	GO_Biological_Process_2025	Positive Regulation of Vascular Endothelial Growth Factor Receptor Signaling Pathway (GO:0030949)	2025-02-11	0.0129117	0.229063	-0.640046	13.659	59.4116	PRKCB;ROBO1
MN_Chat	26wk	DOWN	GO_Biological_Process_2025	Central Nervous System Projection Neuron Axonogenesis (GO:0021952)	2025-02-11	0.0129117	0.229063	-0.640046	13.659	59.4116	MYCBP2;EPHB1
MN_Chat	26wk	DOWN	GO_Biological_Process_2025	Central Nervous System Myelination (GO:0022010)	2025-02-11	0.0129117	0.229063	-0.640046	13.659	59.4116	TENM4;PLP1
MN_Chat	26wk	DOWN	GO_Biological_Process_2025	Regulation of Blood Vessel Endothelial Cell Migration (GO:0043535)	1957-04-01	0.0133422	0.230996	-0.636395	4.65765	20.1063	ANGPT1;AKT3;ATP2B4;FGF13
MN_Chat	26wk	DOWN	GO_Biological_Process_2025	Positive Regulation of Protein Localization to Cell Periphery (GO:1904377)	1957-04-01	0.0133422	0.230996	-0.636395	4.65765	20.1063	DPP10;ATP2B4;SORBS1;SQSTM1
MN_Chat	26wk	DOWN	GO_Biological_Process_2025	Regulation of Endothelial Cell Migration (GO:0010594)	1988-05-01	0.0138593	0.234304	-0.63022	3.72373	15.9331	NRP2;ANGPT1;KRIT1;FGF13;SASH1
MN_Chat	26wk	DOWN	GO_Biological_Process_2025	Positive Regulation of Endothelial Cell Migration (GO:0010595)	1988-05-01	0.0138593	0.234304	-0.63022	3.72373	15.9331	NRP2;ANGPT1;AKT3;FGF13;SASH1
MN_Chat	26wk	DOWN	GO_Biological_Process_2025	Sprouting Angiogenesis (GO:0002040)	1958-04-01	0.0141534	0.236493	-0.626182	4.57116	19.4631	ANGPT1;CDH13;FGF13;ROBO1
MN_Chat	26wk	DOWN	GO_Biological_Process_2025	Neuron Development (GO:0048666)	7/159	0.0146933	0.242694	-0.614942	2.85468	12.0478	TENM2;ATP8A2;TENM3;TENM4;FLRT3;PBX3;SH3GL2
MN_Chat	26wk	DOWN	GO_Biological_Process_2025	UV-damage Excision Repair (GO:0070914)	2025-02-12	0.0153307	0.24478	-0.611224	12.2925	51.3568	POLA1;XPA
MN_Chat	26wk	DOWN	GO_Biological_Process_2025	Negative Regulation of Cellular Response to Vascular Endothelial Growth Factor Stimulus (GO:1902548)	2025-02-12	0.0153307	0.24478	-0.611224	12.2925	51.3568	ANGPT1;ATP2B4
MN_Chat	26wk	DOWN	GO_Biological_Process_2025	Positive Regulation of Vascular Endothelial Cell Proliferation (GO:1905564)	2025-02-12	0.0153307	0.24478	-0.611224	12.2925	51.3568	AKT3;FGF13
MN_Chat	26wk	DOWN	GO_Biological_Process_2025	Regulation of Cardiac Muscle Contraction (GO:0055117)	1934-03-01	0.0171142	0.270254	-0.568228	5.96026	24.2454	PDE4D;PDE4B;SLC8A1
MN_Chat	26wk	DOWN	GO_Biological_Process_2025	Regulation of Cell Communication by Electrical Coupling (GO:0010649)	2025-02-13	0.0179274	0.271175	-0.56675	11.1744	44.9371	PDE4D;SLC8A1
MN_Chat	26wk	DOWN	GO_Biological_Process_2025	Reg of Calcium Ion Transmembrane Transport via High Voltage-Gated Calcium Channel (GO:1902514)	2025-02-13	0.0179274	0.271175	-0.56675	11.1744	44.9371	PDE4D;PDE4B
MN_Chat	26wk	DOWN	GO_Biological_Process_2025	Positive Regulation of Myelination (GO:0031643)	2025-02-13	0.0179274	0.271175	-0.56675	11.1744	44.9371	TENM4;PARD3
MN_Chat	26wk	DOWN	GO_Biological_Process_2025	Regulation of Vascular Associated Smooth Muscle Cell Migration (GO:1904752)	2025-02-13	0.0179274	0.271175	-0.56675	11.1744	44.9371	DOCK4;PRKG1
MN_Chat	26wk	DOWN	GO_Biological_Process_2025	Regulation of Neuronal Synaptic Plasticity (GO:0048168)	1935-03-01	0.0185003	0.274071	-0.562137	5.77371	23.0369	GRIN2A;MCTP1;SHISA9
MN_Chat	26wk	DOWN	GO_Biological_Process_2025	Positive Regulation of Synapse Assembly (GO:0051965)	1935-03-01	0.0185003	0.274071	-0.562137	5.77371	23.0369	PTPRD;IL1RAPL1;EPHB1
MN_Chat	26wk	DOWN	GO_Biological_Process_2025	Central Nervous System Development (GO:0007417)	10/288	0.0187517	0.274961	-0.560728	2.23667	8.89406	GRIN2A;ZEB2;DSCAM;PBX3;DCX;GRIK1;ELP3;BRINP3;SH3GL2;AFF2
MN_Chat	26wk	DOWN	GO_Biological_Process_2025	Sodium Ion Transport (GO:0006814)	1996-05-01	0.0195119	0.283218	-0.54788	3.39498	13.3651	GRIN2A;ASIC2;FGF13;NALCN;SLC8A1
MN_Chat	26wk	DOWN	GO_Biological_Process_2025	Regulation of Cell-Matrix Adhesion (GO:0001952)	1965-04-01	0.0207069	0.291724	-0.535028	4.04516	15.6842	LIMCH1;CDH13;LDB2;EFNA5
MN_Chat	26wk	DOWN	GO_Biological_Process_2025	Positive Regulation of Cell Junction Assembly (GO:1901890)	1965-04-01	0.0207069	0.291724	-0.535028	4.04516	15.6842	PTPRD;IL1RAPL1;PTPRJ;EPHB1
MN_Chat	26wk	DOWN	GO_Biological_Process_2025	Nuclear Pore Organization (GO:0006999)	2025-02-14	0.0206954	0.291724	-0.535028	10.2427	39.7196	FXR1;NUP93
MN_Chat	26wk	DOWN	GO_Biological_Process_2025	Negative Regulation of Endothelial Cell Migration (GO:0010596)	1937-03-01	0.0214541	0.299316	-0.523871	5.43352	20.8747	KRIT1;ATP2B4;FGF13
MN_Chat	26wk	DOWN	GO_Biological_Process_2025	Neurogenesis (GO:0022008)	1967-04-01	0.0228694	0.315994	-0.500321	3.91634	14.7958	FGF14;FGF13;EPHB1;FGF12
MN_Chat	26wk	DOWN	GO_Biological_Process_2025	Synaptic Transmission, GABAergic (GO:0051932)	2025-02-16	0.0267211	0.324491	-0.488798	8.77857	31.7986	GABBR2;GABRG3
MN_Chat	26wk	DOWN	GO_Biological_Process_2025	Cellular Response to Alkaloid (GO:0071312)	2025-02-16	0.0267211	0.324491	-0.488798	8.77857	31.7986	RYR3;SLC8A1
MN_Chat	26wk	DOWN	GO_Biological_Process_2025	Negative Regulation of Sequestering of Calcium Ion (GO:0051283)	1940-03-01	0.0263396	0.324491	-0.488798	4.99221	18.1551	PLCB4;FGF13;RYR3
MN_Chat	26wk	DOWN	GO_Biological_Process_2025	Protein Localization to Cell-Cell Junction (GO:0150105)	2025-02-16	0.0267211	0.324491	-0.488798	8.77857	31.7986	SCRIB;PKN2
MN_Chat	26wk	DOWN	GO_Biological_Process_2025	Metal Ion Transport (GO:0030001)	7/180	0.0268715	0.324491	-0.488798	2.50546	9.06146	KCNJ6;CACNB4;KCNH7;ATP2B4;FGF13;CACNG3;RYR3
MN_Chat	26wk	DOWN	GO_Biological_Process_2025	Presynapse Assembly (GO:0099054)	2025-02-16	0.0267211	0.324491	-0.488798	8.77857	31.7986	PTPRD;IL1RAPL1
MN_Chat	26wk	DOWN	GO_Biological_Process_2025	Regulation of Heart Contraction (GO:0008016)	1970-04-01	0.0263621	0.324491	-0.488798	3.73775	13.5898	CELF2;PDE4D;ATP2B4;SLC8A1
MN_Chat	26wk	DOWN	GO_Biological_Process_2025	Positive Regulation of Cell Migration (GO:0030335)	11/344	0.024206	0.324491	-0.488798	2.05474	7.646	PPP3CA;NRP2;SMURF2;ANGPT1;SEMA3C;SEMA6D;ENPP2;CDH13;ELP3;FGF13;SASH1
MN_Chat	26wk	DOWN	GO_Biological_Process_2025	Positive Regulation of Endothelial Cell Proliferation (GO:0001938)	1970-04-01	0.0263621	0.324491	-0.488798	3.73775	13.5898	NRP2;AKT3;CDH13;FGF13
MN_Chat	26wk	DOWN	GO_Biological_Process_2025	Monoatomic Cation Transmembrane Transport (GO:0098655)	10/304	0.0260441	0.324491	-0.488798	2.1132	7.70889	GRIN2A;KCNT2;KCNH7;ATP2B4;KCNQ5;ASIC2;NALCN;SLC24A5;RYR3;SLC8A1
MN_Chat	26wk	DOWN	GO_Biological_Process_2025	Negative Regulation of G Protein-Coupled Receptor Signaling Pathway (GO:0045744)	1939-03-01	0.0246505	0.324491	-0.488798	5.13114	19.0004	PPP3CA;PDE4D;ROBO1
MN_Chat	26wk	DOWN	GO_Biological_Process_2025	Semaphorin-Plexin Signaling Pathway (GO:0071526)	1939-03-01	0.0246505	0.324491	-0.488798	5.13114	19.0004	NRP2;SEMA3C;SEMA6D
MN_Chat	26wk	DOWN	GO_Biological_Process_2025	Positive Regulation of Cytokinesis (GO:0032467)	1940-03-01	0.0263396	0.324491	-0.488798	4.99221	18.1551	CSPP1;PKN2;PKP4
MN_Chat	26wk	DOWN	GO_Biological_Process_2025	Regulation of Neuron Projection Development (GO:0010975)	7/176	0.0241511	0.324491	-0.488798	2.56529	9.55165	TENM3;DCC;LRRC7;MYCBP2;IL1RAPL1;PKN2;CSMD3
MN_Chat	26wk	DOWN	GO_Biological_Process_2025	Regulation of MAPK Cascade (GO:0043408)	9/260	0.0254778	0.324491	-0.488798	2.22551	8.16752	PPP3CA;PHLPP1;SLCO3A1;PTPRJ;PKN2;FGF13;EPHB1;SH3GL2;GSDME
MN_Chat	26wk	DOWN	GO_Biological_Process_2025	Inorganic Cation Transmembrane Transport (GO:0098662)	10/307	0.0276103	0.330634	-0.480653	2.09154	7.5077	GRIN2A;KCNT2;KCNH7;ATP2B4;KCNQ5;ASIC2;NALCN;SLC24A5;RYR3;SLC8A1
MN_Chat	26wk	DOWN	GO_Biological_Process_2025	Heparan Sulfate Proteoglycan Biosynthetic Process (GO:0015012)	2025-02-17	0.0299669	0.339074	-0.469705	8.19292	28.738	EXT1;XYLT1
MN_Chat	26wk	DOWN	GO_Biological_Process_2025	Epithelial Cell Migration (GO:0010631)	2025-02-17	0.0299669	0.339074	-0.469705	8.19292	28.738	ZEB2;PKN2
MN_Chat	26wk	DOWN	GO_Biological_Process_2025	Stress Fiber Assembly (GO:0043149)	2025-02-17	0.0299669	0.339074	-0.469705	8.19292	28.738	PHACTR1;SORBS1
MN_Chat	26wk	DOWN	GO_Biological_Process_2025	Positive Regulation of Dendrite Morphogenesis (GO:0050775)	2025-02-17	0.0299669	0.339074	-0.469705	8.19292	28.738	PTPRD;IL1RAPL1
MN_Chat	26wk	DOWN	GO_Biological_Process_2025	Contractile Actin Filament Bundle Assembly (GO:0030038)	2025-02-17	0.0299669	0.339074	-0.469705	8.19292	28.738	PHACTR1;SORBS1
MN_Chat	26wk	DOWN	GO_Biological_Process_2025	Positive Chemotaxis (GO:0050918)	2025-02-17	0.0299669	0.339074	-0.469705	8.19292	28.738	PTPRJ;SCRIB
MN_Chat	26wk	DOWN	GO_Biological_Process_2025	Regulation of Receptor Recycling (GO:0001919)	2025-02-17	0.0299669	0.339074	-0.469705	8.19292	28.738	KIF16B;SCRIB
MN_Chat	26wk	DOWN	GO_Biological_Process_2025	Release of Sequestered Calcium Ion Into Cytosol (GO:0051209)	1943-03-01	0.0317692	0.348492	-0.457808	4.61708	15.9255	PLCB4;FGF13;RYR3
MN_Chat	26wk	DOWN	GO_Biological_Process_2025	Regulation of Epithelial Cell Migration (GO:0010632)	1943-03-01	0.0317692	0.348492	-0.457808	4.61708	15.9255	ENPP2;MCC;SASH1
MN_Chat	26wk	DOWN	GO_Biological_Process_2025	Ephrin Receptor Signaling Pathway (GO:0048013)	1943-03-01	0.0317692	0.348492	-0.457808	4.61708	15.9255	EPHA10;EFNA5;EPHB1
MN_Chat	26wk	DOWN	GO_Biological_Process_2025	Regulation of Peptidyl-Tyrosine Phosphorylation (GO:0050730)	1943-03-01	0.0317692	0.348492	-0.457808	4.61708	15.9255	ANGPT1;ENPP2;EFNA5
MN_Chat	26wk	DOWN	GO_Biological_Process_2025	Regulation of Vascular Endothelial Cell Proliferation (GO:1905562)	2025-02-18	0.0333603	0.360442	-0.443165	7.68047	26.1166	AKT3;FGF13
MN_Chat	26wk	DOWN	GO_Biological_Process_2025	Regulation of Neurotransmitter Transport (GO:0051588)	2025-02-18	0.0333603	0.360442	-0.443165	7.68047	26.1166	MCTP1;OTOF
MN_Chat	26wk	DOWN	GO_Biological_Process_2025	Positive Regulation of Cell Division (GO:0051781)	1944-03-01	0.0336992	0.361386	-0.442029	4.50424	15.2707	CSPP1;PKN2;PKP4
MN_Chat	26wk	DOWN	GO_Biological_Process_2025	Positive Regulation of Protein Localization to Membrane (GO:1905477)	1976-04-01	0.0342595	0.364674	-0.438095	3.42523	11.556	DPP10;ATP2B4;SORBS1;SQSTM1
MN_Chat	26wk	DOWN	GO_Biological_Process_2025	Negative Regulation of BMP Signaling Pathway (GO:0030514)	1945-03-01	0.0356887	0.377093	-0.423551	4.39678	14.6541	SMURF2;VWC2L;CRIM1
MN_Chat	26wk	DOWN	GO_Biological_Process_2025	Pore Complex Assembly (GO:0046931)	2025-02-19	0.0368958	0.387002	-0.412287	7.22831	23.8509	FXR1;NUP93
MN_Chat	26wk	DOWN	GO_Biological_Process_2025	Positive Regulation of Chemotaxis (GO:0050921)	1946-03-01	0.0377375	0.390135	-0.408785	4.29431	14.0729	DSCAM;CDH13;FGF13
MN_Chat	26wk	DOWN	GO_Biological_Process_2025	Macromolecule Catabolic Process (GO:0009057)	1946-03-01	0.0377375	0.390135	-0.408785	4.29431	14.0729	KIF16B;IDE;SQSTM1
MN_Chat	26wk	DOWN	GO_Biological_Process_2025	Regulation of Synaptic Transmission, GABAergic (GO:0032228)	2025-02-20	0.040568	0.407666	-0.389696	6.82639	21.8771	NALCN;CNTNAP4
MN_Chat	26wk	DOWN	GO_Biological_Process_2025	Regulation of Sodium Ion Transmembrane Transport (GO:1902305)	2025-02-20	0.040568	0.407666	-0.389696	6.82639	21.8771	ATP2B4;FGF12
MN_Chat	26wk	DOWN	GO_Biological_Process_2025	Regulation of Fibroblast Migration (GO:0010762)	2025-02-20	0.040568	0.407666	-0.389696	6.82639	21.8771	PRR5L;FGF13
MN_Chat	26wk	DOWN	GO_Biological_Process_2025	Regulation of Cardiac Conduction (GO:1903779)	2025-02-20	0.040568	0.407666	-0.389696	6.82639	21.8771	ATP2B4;SLC8A1
MN_Chat	26wk	DOWN	GO_Biological_Process_2025	Mitophagy (GO:0000423)	1948-03-01	0.0420113	0.416346	-0.380545	4.10303	13.0059	ULK2;ARHGAP26;SQSTM1
MN_Chat	26wk	DOWN	GO_Biological_Process_2025	Neuron Projection Morphogenesis (GO:0048812)	6/157	0.0418634	0.416346	-0.380545	2.4554	7.79184	TRIO;ALCAM;FLRT3;DCC;PARD3;EPHB1
MN_Chat	26wk	DOWN	GO_Biological_Process_2025	Protein Localization to Membrane (GO:0072657)	7/199	0.0426365	0.419648	-0.377115	2.25532	7.11565	DPP10;LRRC7;KCNIP4;MAP7;SCRIB;FGF13;RAPGEF6
MN_Chat	26wk	DOWN	GO_Biological_Process_2025	Negative Regulation of ERBB Signaling Pathway (GO:1901185)	2025-02-21	0.0443715	0.425079	-0.371531	6.46678	20.145	PTPRJ;SH3GL2
MN_Chat	26wk	DOWN	GO_Biological_Process_2025	Inhibitory Synapse Assembly (GO:1904862)	2025-02-21	0.0443715	0.425079	-0.371531	6.46678	20.145	FGF13;GABRG3
MN_Chat	26wk	DOWN	GO_Biological_Process_2025	Axon Extension (GO:0048675)	2025-02-21	0.0443715	0.425079	-0.371531	6.46678	20.145	NRP2;ULK2
MN_Chat	26wk	DOWN	GO_Biological_Process_2025	Protein Insertion Into Membrane (GO:0051205)	2025-02-21	0.0443715	0.425079	-0.371531	6.46678	20.145	SEC61A1;CCDC47
MN_Chat	26wk	DOWN	GO_Biological_Process_2025	Positive Regulation of Synaptic Transmission (GO:0050806)	1984-04-01	0.0467095	0.433042	-0.36347	3.08145	9.44096	GRIN2A;SQSTM1;NALCN;CACNG3
MN_Chat	26wk	DOWN	GO_Biological_Process_2025	Myelination (GO:0042552)	1950-03-01	0.0465172	0.433042	-0.36347	3.92803	12.0509	PARD3;PLP1;SBF2
MN_Chat	26wk	DOWN	GO_Biological_Process_2025	Positive Regulation of Blood Vessel Endothelial Cell Migration (GO:0043536)	1950-03-01	0.0465172	0.433042	-0.36347	3.92803	12.0509	ANGPT1;AKT3;FGF13
MN_Chat	26wk	DOWN	GO_Biological_Process_2025	Regulation of Interleukin-2 Production (GO:0032663)	1950-03-01	0.0465172	0.433042	-0.36347	3.92803	12.0509	PDE4D;GLMN;PDE4B
MN_Chat	26wk	DOWN	GO_Biological_Process_2025	Negative Regulation of Cell Growth (GO:0030308)	5/121	0.0461412	0.433042	-0.36347	2.6599	8.18199	DCC;SEMA6D;ULK2;PTPRJ;FGF13
MN_Chat	26wk	DOWN	GO_Biological_Process_2025	Negative Regulation of Cardiac Muscle Hypertrophy in Response to Stress (GO:1903243)	2025-01-05	0.0779566	0.434607	-0.361903	15.3224	39.0968	ATP2B4
MN_Chat	26wk	DOWN	GO_Biological_Process_2025	Regulation of Fc Receptor Mediated Stimulatory Signaling Pathway (GO:0060368)	2025-01-05	0.0779566	0.434607	-0.361903	15.3224	39.0968	PTPRJ
MN_Chat	26wk	DOWN	GO_Biological_Process_2025	Regulation of Axon Guidance (GO:1902667)	2025-01-05	0.0779566	0.434607	-0.361903	15.3224	39.0968	MYCBP2
MN_Chat	26wk	DOWN	GO_Biological_Process_2025	Regulation of Blood Vessel Branching (GO:1905553)	2025-01-05	0.0779566	0.434607	-0.361903	15.3224	39.0968	FGF13
MN_Chat	26wk	DOWN	GO_Biological_Process_2025	Negative Regulation of Cardiac Muscle Adaptation (GO:0010616)	2025-01-05	0.0779566	0.434607	-0.361903	15.3224	39.0968	ATP2B4
MN_Chat	26wk	DOWN	GO_Biological_Process_2025	Branchiomotor Neuron Axon Guidance (GO:0021785)	2025-01-05	0.0779566	0.434607	-0.361903	15.3224	39.0968	NRP2
MN_Chat	26wk	DOWN	GO_Biological_Process_2025	Negative Regulation of Chemokine-Mediated Signaling Pathway (GO:0070100)	2025-01-05	0.0779566	0.434607	-0.361903	15.3224	39.0968	ROBO1
MN_Chat	26wk	DOWN	GO_Biological_Process_2025	Regulation of Monoatomic Ion Transmembrane Transport (GO:0034765)	2029-02-01	0.078937	0.434607	-0.361903	4.54884	11.55	GRIN2A;KCNJ6
MN_Chat	26wk	DOWN	GO_Biological_Process_2025	Tube Closure (GO:0060606)	2029-02-01	0.078937	0.434607	-0.361903	4.54884	11.55	LMO4;SCRIB
MN_Chat	26wk	DOWN	GO_Biological_Process_2025	mRNA Splice Site Recognition (GO:0006376)	2029-02-01	0.078937	0.434607	-0.361903	4.54884	11.55	CELF2;LUC7L3
MN_Chat	26wk	DOWN	GO_Biological_Process_2025	Melanin Metabolic Process (GO:0006582)	2025-01-05	0.0779566	0.434607	-0.361903	15.3224	39.0968	PARD3
MN_Chat	26wk	DOWN	GO_Biological_Process_2025	Protein Targeting to Vacuole Involved in Autophagy (GO:0071211)	2025-01-05	0.0779566	0.434607	-0.361903	15.3224	39.0968	SQSTM1
MN_Chat	26wk	DOWN	GO_Biological_Process_2025	Trigeminal Nerve Morphogenesis (GO:0021636)	2025-01-05	0.0779566	0.434607	-0.361903	15.3224	39.0968	NRP2
MN_Chat	26wk	DOWN	GO_Biological_Process_2025	Protein Insertion Into Mitochondrial Membrane (GO:0051204)	2025-01-05	0.0779566	0.434607	-0.361903	15.3224	39.0968	TMEM126A
MN_Chat	26wk	DOWN	GO_Biological_Process_2025	Postsynaptic Neurotransmitter Receptor Diffusion Trapping (GO:0098970)	2025-01-05	0.0779566	0.434607	-0.361903	15.3224	39.0968	CACNG3
MN_Chat	26wk	DOWN	GO_Biological_Process_2025	Kidney Morphogenesis (GO:0060993)	2025-01-05	0.0779566	0.434607	-0.361903	15.3224	39.0968	PPP3CA
MN_Chat	26wk	DOWN	GO_Biological_Process_2025	Positive Regulation of Post-Transcriptional Gene Silencing by RNA (GO:1900370)	2025-01-05	0.0779566	0.434607	-0.361903	15.3224	39.0968	FXR1
MN_Chat	26wk	DOWN	GO_Biological_Process_2025	Glyoxylate Metabolic Process (GO:0046487)	2025-01-05	0.0779566	0.434607	-0.361903	15.3224	39.0968	MGAT4A
MN_Chat	26wk	DOWN	GO_Biological_Process_2025	Glycosylceramide Metabolic Process (GO:0006677)	2025-01-05	0.0779566	0.434607	-0.361903	15.3224	39.0968	ST6GALNAC3
MN_Chat	26wk	DOWN	GO_Biological_Process_2025	Positive Regulation of Osteoblast Proliferation (GO:0033690)	2025-01-05	0.0779566	0.434607	-0.361903	15.3224	39.0968	PPP3CA
MN_Chat	26wk	DOWN	GO_Biological_Process_2025	Trigeminal Nerve Structural Organization (GO:0021637)	2025-01-05	0.0779566	0.434607	-0.361903	15.3224	39.0968	NRP2
MN_Chat	26wk	DOWN	GO_Biological_Process_2025	Positive Regulation of Kidney Development (GO:0090184)	2025-01-05	0.0779566	0.434607	-0.361903	15.3224	39.0968	PPP3CA
MN_Chat	26wk	DOWN	GO_Biological_Process_2025	Positive Regulation of Long-Term Neuronal Synaptic Plasticity (GO:0048170)	2025-01-05	0.0779566	0.434607	-0.361903	15.3224	39.0968	FXR1
MN_Chat	26wk	DOWN	GO_Biological_Process_2025	Establishment of Lymphocyte Polarity (GO:0001767)	2025-01-05	0.0779566	0.434607	-0.361903	15.3224	39.0968	SCRIB
MN_Chat	26wk	DOWN	GO_Biological_Process_2025	Autophagy of Mitochondrion (GO:0000422)	1961-03-01	0.0752533	0.434607	-0.361903	3.18128	8.22963	ULK2;ARHGAP26;SQSTM1
MN_Chat	26wk	DOWN	GO_Biological_Process_2025	Phospholipid Transport (GO:0015914)	1961-03-01	0.0752533	0.434607	-0.361903	3.18128	8.22963	ATP8A2;ATP8A1;PITPNC1
MN_Chat	26wk	DOWN	GO_Biological_Process_2025	Positive Regulation of Neuron Projection Development (GO:0010976)	1999-04-01	0.0759245	0.434607	-0.361903	2.59292	6.68458	PTPRD;TENM3;LRRC7;IL1RAPL1
MN_Chat	26wk	DOWN	GO_Biological_Process_2025	Regulation of Long-Term Synaptic Potentiation (GO:1900271)	2029-02-01	0.078937	0.434607	-0.361903	4.54884	11.55	FXR1;SQSTM1
MN_Chat	26wk	DOWN	GO_Biological_Process_2025	Telencephalon Cell Migration (GO:0022029)	2025-01-05	0.0779566	0.434607	-0.361903	15.3224	39.0968	FGF13
MN_Chat	26wk	DOWN	GO_Biological_Process_2025	Regulation of Cardiac Muscle Cell Action Potential (GO:0098901)	2025-02-28	0.0742575	0.434607	-0.361903	4.72404	12.2835	CTNNA3;FGF13
MN_Chat	26wk	DOWN	GO_Biological_Process_2025	Peptidyl-Serine Dephosphorylation (GO:0070262)	2025-01-05	0.0779566	0.434607	-0.361903	15.3224	39.0968	PPP3CA
MN_Chat	26wk	DOWN	GO_Biological_Process_2025	Pericardium Morphogenesis (GO:0003344)	2025-01-05	0.0779566	0.434607	-0.361903	15.3224	39.0968	FLRT3
MN_Chat	26wk	DOWN	GO_Biological_Process_2025	Regulation of Transmission of Nerve Impulse (GO:0051969)	2025-01-05	0.0779566	0.434607	-0.361903	15.3224	39.0968	FGF12
MN_Chat	26wk	DOWN	GO_Biological_Process_2025	Cholesterol Import (GO:0070508)	2025-01-05	0.0779566	0.434607	-0.361903	15.3224	39.0968	STARD5
MN_Chat	26wk	DOWN	GO_Biological_Process_2025	Cerebral Cortex Cell Migration (GO:0021795)	2025-01-05	0.0779566	0.434607	-0.361903	15.3224	39.0968	FGF13
MN_Chat	26wk	DOWN	GO_Biological_Process_2025	Regulation of Protein Polyubiquitination (GO:1902914)	2025-01-05	0.0779566	0.434607	-0.361903	15.3224	39.0968	SASH1
MN_Chat	26wk	DOWN	GO_Biological_Process_2025	Dendrite Extension (GO:0097484)	2025-01-05	0.0779566	0.434607	-0.361903	15.3224	39.0968	SH3GL2
MN_Chat	26wk	DOWN	GO_Biological_Process_2025	Sympathetic Neuron Projection Extension (GO:0097490)	2025-01-05	0.0779566	0.434607	-0.361903	15.3224	39.0968	NRP2
MN_Chat	26wk	DOWN	GO_Biological_Process_2025	Cellular Response to Magnesium Ion (GO:0071286)	2025-01-05	0.0779566	0.434607	-0.361903	15.3224	39.0968	RYR3
MN_Chat	26wk	DOWN	GO_Biological_Process_2025	Bradykinin Catabolic Process (GO:0010815)	2025-01-05	0.0779566	0.434607	-0.361903	15.3224	39.0968	IDE
MN_Chat	26wk	DOWN	GO_Biological_Process_2025	Negative Regulation of Response to Oxidative Stress (GO:1902883)	2025-01-05	0.0779566	0.434607	-0.361903	15.3224	39.0968	MCTP1
MN_Chat	26wk	DOWN	GO_Biological_Process_2025	Neurotransmitter Receptor Diffusion Trapping (GO:0099628)	2025-01-05	0.0779566	0.434607	-0.361903	15.3224	39.0968	CACNG3
MN_Chat	26wk	DOWN	GO_Biological_Process_2025	Negative Regulation of Skeletal Muscle Cell Differentiation (GO:2001015)	2025-01-05	0.0779566	0.434607	-0.361903	15.3224	39.0968	EPHB1
MN_Chat	26wk	DOWN	GO_Biological_Process_2025	Activation of Transmembrane Receptor Protein Tyrosine Kinase Activity (GO:0007171)	2025-01-05	0.0779566	0.434607	-0.361903	15.3224	39.0968	ANGPT1
MN_Chat	26wk	DOWN	GO_Biological_Process_2025	ERBB4 Signaling Pathway (GO:0038130)	2025-01-05	0.0779566	0.434607	-0.361903	15.3224	39.0968	NRG3
MN_Chat	26wk	DOWN	GO_Biological_Process_2025	Regulation of Endothelial Cell Chemotaxis to Fibroblast Growth Factor (GO:2000544)	2025-01-05	0.0779566	0.434607	-0.361903	15.3224	39.0968	FGF13
MN_Chat	26wk	DOWN	GO_Biological_Process_2025	Negative Regulation of Fibroblast Migration (GO:0010764)	2025-01-05	0.0779566	0.434607	-0.361903	15.3224	39.0968	FGF13
MN_Chat	26wk	DOWN	GO_Biological_Process_2025	Negative Regulation of Erythrocyte Differentiation (GO:0045647)	2025-01-05	0.0779566	0.434607	-0.361903	15.3224	39.0968	LDB2
MN_Chat	26wk	DOWN	GO_Biological_Process_2025	Regulation of Circadian Sleep/Wake Cycle, Sleep (GO:0045187)	2025-01-05	0.0779566	0.434607	-0.361903	15.3224	39.0968	FXR1
MN_Chat	26wk	DOWN	GO_Biological_Process_2025	Regulation of Circadian Sleep/Wake Cycle (GO:0042749)	2025-01-05	0.0779566	0.434607	-0.361903	15.3224	39.0968	FXR1
MN_Chat	26wk	DOWN	GO_Biological_Process_2025	Positive Regulation of Hemoglobin Biosynthetic Process (GO:0046985)	2025-01-05	0.0779566	0.434607	-0.361903	15.3224	39.0968	LDB2
MN_Chat	26wk	DOWN	GO_Biological_Process_2025	Regulation of Protein Autoubiquitination (GO:1902498)	2025-01-05	0.0779566	0.434607	-0.361903	15.3224	39.0968	SASH1
MN_Chat	26wk	DOWN	GO_Biological_Process_2025	Positive Regulation of Rho Protein Signal Transduction (GO:0035025)	2025-02-26	0.0651836	0.434607	-0.361903	5.11823	13.9756	FXR1;ROBO1
MN_Chat	26wk	DOWN	GO_Biological_Process_2025	Cell-Substrate Junction Assembly (GO:0007044)	2029-02-01	0.078937	0.434607	-0.361903	4.54884	11.55	CDH11;SORBS1
MN_Chat	26wk	DOWN	GO_Biological_Process_2025	Negative Chemotaxis (GO:0050919)	2025-02-25	0.060798	0.434607	-0.361903	5.34103	14.9559	SEMA3C;ROBO1
MN_Chat	26wk	DOWN	GO_Biological_Process_2025	Regulation of Calcium Ion Transmembrane Transport (GO:1903169)	2025-02-28	0.0742575	0.434607	-0.361903	4.72404	12.2835	PDE4D;PDE4B
MN_Chat	26wk	DOWN	GO_Biological_Process_2025	Primary Neural Tube Formation (GO:0014020)	2025-02-28	0.0742575	0.434607	-0.361903	4.72404	12.2835	LMO4;SCRIB
MN_Chat	26wk	DOWN	GO_Biological_Process_2025	Blood Vessel Endothelial Cell Migration (GO:0043534)	2025-02-26	0.0651836	0.434607	-0.361903	5.11823	13.9756	FGF13;ROBO1
MN_Chat	26wk	DOWN	GO_Biological_Process_2025	Establishment of Endothelial Barrier (GO:0061028)	2025-02-28	0.0742575	0.434607	-0.361903	4.72404	12.2835	PDE4D;RAPGEF6
MN_Chat	26wk	DOWN	GO_Biological_Process_2025	Regulation of Transmembrane Receptor Protein Serine/Threonine Kinase Signaling Pathway (GO:0090092)	2025-02-28	0.0742575	0.434607	-0.361903	4.72404	12.2835	FSTL5;SMURF2
MN_Chat	26wk	DOWN	GO_Biological_Process_2025	Inorganic Cation Import Across Plasma Membrane (GO:0098659)	1997-04-01	0.071597	0.434607	-0.361903	2.64895	6.98449	KCNJ6;ATP2B4;CACNA1E;SLC8A1
MN_Chat	26wk	DOWN	GO_Biological_Process_2025	Regulation of mRNA Splicing, via Spliceosome (GO:0048024)	1997-04-01	0.071597	0.434607	-0.361903	2.64895	6.98449	RBFOX3;CELF2;TRA2B;ARGLU1
MN_Chat	26wk	DOWN	GO_Biological_Process_2025	Regulation of Cation Channel Activity (GO:2001257)	2025-02-27	0.0696716	0.434607	-0.361903	4.91325	13.0887	CACNB4;FGF12
MN_Chat	26wk	DOWN	GO_Biological_Process_2025	Cellular Catabolic Process (GO:0044248)	2025-02-27	0.0696716	0.434607	-0.361903	4.91325	13.0887	KIF16B;IDE
MN_Chat	26wk	DOWN	GO_Biological_Process_2025	Calcium Ion Import Into Cytosol (GO:1902656)	2025-02-27	0.0696716	0.434607	-0.361903	4.91325	13.0887	CACNA1E;SLC8A1
MN_Chat	26wk	DOWN	GO_Biological_Process_2025	Regulation of Myelination (GO:0031641)	2025-02-27	0.0696716	0.434607	-0.361903	4.91325	13.0887	TENM4;PARD3
MN_Chat	26wk	DOWN	GO_Biological_Process_2025	Glycosaminoglycan Metabolic Process (GO:0030203)	2025-02-28	0.0742575	0.434607	-0.361903	4.72404	12.2835	EXT1;XYLT1
MN_Chat	26wk	DOWN	GO_Biological_Process_2025	Sensory Perception of Sound (GO:0007605)	1996-04-01	0.069482	0.434607	-0.361903	2.67788	7.14106	COL11A1;ATP2B4;LHFPL3;GSDME
MN_Chat	26wk	DOWN	GO_Biological_Process_2025	Regulation of Kinase Activity (GO:0043549)	2025-02-27	0.0696716	0.434607	-0.361903	4.91325	13.0887	LMO4;LDB2
MN_Chat	26wk	DOWN	GO_Biological_Process_2025	Regulation of Vascular Endothelial Growth Factor Receptor Signaling Pathway (GO:0030947)	2025-02-26	0.0651836	0.434607	-0.361903	5.11823	13.9756	PRKCB;ROBO1
MN_Chat	26wk	DOWN	GO_Biological_Process_2025	Cell Migration Involved in Sprouting Angiogenesis (GO:0002042)	2025-02-22	0.0483012	0.434607	-0.361903	6.14313	18.6155	FGF13;ROBO1
MN_Chat	26wk	DOWN	GO_Biological_Process_2025	Microtubule Polymerization or Depolymerization (GO:0031109)	2025-02-26	0.0651836	0.434607	-0.361903	5.11823	13.9756	FGF13;NCKAP5
MN_Chat	26wk	DOWN	GO_Biological_Process_2025	Positive Regulation of Phosphorylation (GO:0042327)	1994-04-01	0.0653509	0.434607	-0.361903	2.73767	7.46831	DSCAM;LIMCH1;LMO4;GLMN
MN_Chat	26wk	DOWN	GO_Biological_Process_2025	Proteoglycan Metabolic Process (GO:0006029)	2025-02-26	0.0651836	0.434607	-0.361903	5.11823	13.9756	XYLT1;HS3ST4
MN_Chat	26wk	DOWN	GO_Biological_Process_2025	Regulation of GTPase Activity (GO:0043087)	5/134	0.0657615	0.434607	-0.361903	2.39026	6.50563	PKP4;EFNA5;RAPGEF6;RGS6;PRKG1
MN_Chat	26wk	DOWN	GO_Biological_Process_2025	Muscle Organ Development (GO:0007517)	1958-03-01	0.0667776	0.434607	-0.361903	3.35531	9.08078	FXR1;DSCAM;TCF12
MN_Chat	26wk	DOWN	GO_Biological_Process_2025	Protein Localization to Cell Periphery (GO:1990778)	5/136	0.0691363	0.434607	-0.361903	2.35353	6.28786	DPP10;KCNIP4;MAP7;FGF13;RAPGEF6
MN_Chat	26wk	DOWN	GO_Biological_Process_2025	Potassium Ion Transmembrane Transport (GO:0071805)	5/134	0.0657615	0.434607	-0.361903	2.39026	6.50563	KCNJ6;KCNT2;KCNH7;KCNQ5;NALCN
MN_Chat	26wk	DOWN	GO_Biological_Process_2025	Receptor Clustering (GO:0043113)	2025-02-25	0.060798	0.434607	-0.361903	5.34103	14.9559	LRRC7;SCRIB
MN_Chat	26wk	DOWN	GO_Biological_Process_2025	Membrane Fusion (GO:0061025)	2025-02-28	0.0742575	0.434607	-0.361903	4.72404	12.2835	OTOF;NAPG
MN_Chat	26wk	DOWN	GO_Biological_Process_2025	Positive Regulation of Type II Interferon Production (GO:0032729)	1958-03-01	0.0667776	0.434607	-0.361903	3.35531	9.08078	PDE4D;PDE4B;SCRIB
MN_Chat	26wk	DOWN	GO_Biological_Process_2025	Calcium Ion Import Across Plasma Membrane (GO:0098703)	2025-02-26	0.0651836	0.434607	-0.361903	5.11823	13.9756	CACNA1E;SLC8A1
MN_Chat	26wk	DOWN	GO_Biological_Process_2025	Gamma-Aminobutyric Acid Signaling Pathway (GO:0007214)	2025-02-23	0.0523521	0.434607	-0.361903	5.8503	17.257	GABBR2;GABRG3
MN_Chat	26wk	DOWN	GO_Biological_Process_2025	Regulation of Release of Sequestered Calcium Ion Into Cytosol by Sarcoplasmic Reticulum (GO:0010880)	2025-02-24	0.0565193	0.434607	-0.361903	5.58409	16.0441	PDE4D;SLC8A1
MN_Chat	26wk	DOWN	GO_Biological_Process_2025	Glycosaminoglycan Biosynthetic Process (GO:0006024)	2025-02-25	0.060798	0.434607	-0.361903	5.34103	14.9559	EXT1;XYLT1
MN_Chat	26wk	DOWN	GO_Biological_Process_2025	Regulation of Vascular Endothelial Growth Factor Signaling Pathway (GO:1900746)	2025-02-25	0.060798	0.434607	-0.361903	5.34103	14.9559	ANGPT1;ROBO1
MN_Chat	26wk	DOWN	GO_Biological_Process_2025	Negative Regulation of Epidermal Growth Factor Receptor Signaling Pathway (GO:0042059)	2025-02-25	0.060798	0.434607	-0.361903	5.34103	14.9559	PTPRJ;SH3GL2
MN_Chat	26wk	DOWN	GO_Biological_Process_2025	Lipid Translocation (GO:0034204)	2025-02-25	0.060798	0.434607	-0.361903	5.34103	14.9559	ATP8A2;ATP8A1
MN_Chat	26wk	DOWN	GO_Biological_Process_2025	Regulation of Protein Localization to Plasma Membrane (GO:1903076)	1990-04-01	0.0574881	0.434607	-0.361903	2.86558	8.18462	DPP10;ATP2B4;SORBS1;SQSTM1
MN_Chat	26wk	DOWN	GO_Biological_Process_2025	cAMP-mediated Signaling (GO:0019933)	2025-02-24	0.0565193	0.434607	-0.361903	5.58409	16.0441	PDE4D;PDE4B
MN_Chat	26wk	DOWN	GO_Biological_Process_2025	Aminoglycan Biosynthetic Process (GO:0006023)	2025-02-24	0.0565193	0.434607	-0.361903	5.58409	16.0441	EXT1;XYLT1
MN_Chat	26wk	DOWN	GO_Biological_Process_2025	Regulation of Anatomical Structure Morphogenesis (GO:0022603)	5/127	0.0546965	0.434607	-0.361903	2.52831	7.34717	ADGRB3;KRIT1;PKN2;EFNA5;FGF13
MN_Chat	26wk	DOWN	GO_Biological_Process_2025	Regulation of Cell Motility (GO:2000145)	5/126	0.0532111	0.434607	-0.361903	2.54934	7.47846	LMO4;ENPP2;PKN2;LDB2;FGF13
MN_Chat	26wk	DOWN	GO_Biological_Process_2025	Positive Regulation of Phosphate Metabolic Process (GO:0045937)	2025-02-23	0.0523521	0.434607	-0.361903	5.8503	17.257	DSCAM;GLMN
MN_Chat	26wk	DOWN	GO_Biological_Process_2025	Potassium Ion Transport (GO:0006813)	5/127	0.0546965	0.434607	-0.361903	2.52831	7.34717	KCNJ6;KCNT2;KCNH7;KCNQ5;NALCN
MN_Chat	26wk	DOWN	GO_Biological_Process_2025	Positive Regulation of Dendritic Spine Development (GO:0060999)	2025-02-23	0.0523521	0.434607	-0.361903	5.8503	17.257	PTPRD;IL1RAPL1
MN_Chat	26wk	DOWN	GO_Biological_Process_2025	Positive Regulation of Nervous System Process (GO:0031646)	2025-02-22	0.0483012	0.434607	-0.361903	6.14313	18.6155	TENM4;PARD3
MN_Chat	26wk	DOWN	GO_Biological_Process_2025	Protein Localization to Plasma Membrane (GO:0072659)	5/132	0.0624812	0.434607	-0.361903	2.42815	6.733	DPP10;KCNIP4;MAP7;FGF13;RAPGEF6
MN_Chat	26wk	DOWN	GO_Biological_Process_2025	Sensory Perception of Mechanical Stimulus (GO:0050954)	1992-04-01	0.0613525	0.434607	-0.361903	2.80017	7.81561	COL11A1;ATP2B4;LHFPL3;GSDME
MN_Chat	26wk	DOWN	GO_Biological_Process_2025	Sodium Ion Transmembrane Transport (GO:0035725)	1987-04-01	0.0519453	0.434607	-0.361903	2.96961	8.78283	GRIN2A;ASIC2;NALCN;SLC8A1
MN_Chat	26wk	DOWN	GO_Biological_Process_2025	Focal Adhesion Assembly (GO:0048041)	2025-02-22	0.0483012	0.434607	-0.361903	6.14313	18.6155	CDH11;SORBS1
MN_Chat	26wk	DOWN	GO_Biological_Process_2025	Negative Regulation of Cell Motility (GO:2000146)	5/139	0.0743751	0.434607	-0.361903	2.30048	5.97812	MCTP1;LIMCH1;CDH11;PTPRJ;ROBO1
MN_Chat	26wk	DOWN	GO_Biological_Process_2025	Positive Regulation of Synaptic Transmission, Glutamatergic (GO:0051968)	2025-02-22	0.0483012	0.434607	-0.361903	6.14313	18.6155	GRIN2A;CACNG3
MN_Chat	26wk	DOWN	GO_Biological_Process_2025	Regulation of Epidermal Growth Factor Receptor Signaling Pathway (GO:0042058)	1951-03-01	0.048856	0.434607	-0.361903	3.846	11.6106	CDH13;PTPRJ;SH3GL2
MN_Chat	26wk	DOWN	GO_Biological_Process_2025	Positive Regulation of Nervous System Development (GO:0051962)	1951-03-01	0.048856	0.434607	-0.361903	3.846	11.6106	PTPRD;IL1RAPL1;EPHB1
MN_Chat	26wk	DOWN	GO_Biological_Process_2025	Regulation of Hydrolase Activity (GO:0051336)	1952-03-01	0.0512514	0.434607	-0.361903	3.76732	11.1928	EFNA5;RAPGEF6;PRKG1
MN_Chat	26wk	DOWN	GO_Biological_Process_2025	Dendrite Arborization (GO:0140059)	2025-01-06	0.0928051	0.440135	-0.356414	12.2573	29.1388	PHACTR1
MN_Chat	26wk	DOWN	GO_Biological_Process_2025	Positive Regulation of Melanin Biosynthetic Process (GO:0048023)	2025-01-06	0.0928051	0.440135	-0.356414	12.2573	29.1388	ZEB2
MN_Chat	26wk	DOWN	GO_Biological_Process_2025	Fatty Acid Elongation, Polyunsaturated Fatty Acid (GO:0034626)	2025-01-06	0.0928051	0.440135	-0.356414	12.2573	29.1388	ELOVL7
MN_Chat	26wk	DOWN	GO_Biological_Process_2025	Detection of Temperature Stimulus Involved in Sensory Perception (GO:0050961)	2025-01-06	0.0928051	0.440135	-0.356414	12.2573	29.1388	EPHB1
MN_Chat	26wk	DOWN	GO_Biological_Process_2025	Regulation of Blood-Brain Barrier Permeability (GO:1905603)	2025-01-06	0.0928051	0.440135	-0.356414	12.2573	29.1388	SH3GL2
MN_Chat	26wk	DOWN	GO_Biological_Process_2025	Pronephros Development (GO:0048793)	2025-01-06	0.0928051	0.440135	-0.356414	12.2573	29.1388	SEC61A1
MN_Chat	26wk	DOWN	GO_Biological_Process_2025	Post-Translational Protein Targeting to Membrane, Translocation (GO:0031204)	2025-01-06	0.0928051	0.440135	-0.356414	12.2573	29.1388	SEC61A1
MN_Chat	26wk	DOWN	GO_Biological_Process_2025	Positive Regulation of Trophoblast Cell Migration (GO:1901165)	2025-01-06	0.0928051	0.440135	-0.356414	12.2573	29.1388	SMURF2
MN_Chat	26wk	DOWN	GO_Biological_Process_2025	Vascular Associated Smooth Muscle Contraction (GO:0014829)	2025-01-06	0.0928051	0.440135	-0.356414	12.2573	29.1388	SLC8A1
MN_Chat	26wk	DOWN	GO_Biological_Process_2025	Positive Regulation of miRNA-mediated Gene Silencing (GO:2000637)	2025-01-06	0.0928051	0.440135	-0.356414	12.2573	29.1388	FXR1
MN_Chat	26wk	DOWN	GO_Biological_Process_2025	Retinal Ganglion Cell Axon Guidance (GO:0031290)	2025-01-06	0.0928051	0.440135	-0.356414	12.2573	29.1388	EPHB1
MN_Chat	26wk	DOWN	GO_Biological_Process_2025	Fatty Acid Elongation, Unsaturated Fatty Acid (GO:0019368)	2025-01-06	0.0928051	0.440135	-0.356414	12.2573	29.1388	ELOVL7
MN_Chat	26wk	DOWN	GO_Biological_Process_2025	Positive Regulation of Secondary Metabolite Biosynthetic Process (GO:1900378)	2025-01-06	0.0928051	0.440135	-0.356414	12.2573	29.1388	ZEB2
MN_Chat	26wk	DOWN	GO_Biological_Process_2025	Fatty Acid Elongation, Monounsaturated Fatty Acid (GO:0034625)	2025-01-06	0.0928051	0.440135	-0.356414	12.2573	29.1388	ELOVL7
MN_Chat	26wk	DOWN	GO_Biological_Process_2025	Facial Nerve Morphogenesis (GO:0021610)	2025-01-06	0.0928051	0.440135	-0.356414	12.2573	29.1388	NRP2
MN_Chat	26wk	DOWN	GO_Biological_Process_2025	Excitatory Chemical Synaptic Transmission (GO:0098976)	2025-01-06	0.0928051	0.440135	-0.356414	12.2573	29.1388	GRIN2A
MN_Chat	26wk	DOWN	GO_Biological_Process_2025	Positive Regulation of Lamellipodium Morphogenesis (GO:2000394)	2025-01-06	0.0928051	0.440135	-0.356414	12.2573	29.1388	ENPP2
MN_Chat	26wk	DOWN	GO_Biological_Process_2025	Endothelin Receptor Signaling Pathway (GO:0086100)	2025-01-06	0.0928051	0.440135	-0.356414	12.2573	29.1388	PLCB4
MN_Chat	26wk	DOWN	GO_Biological_Process_2025	Positive Regulation of Gastrulation (GO:2000543)	2025-01-06	0.0928051	0.440135	-0.356414	12.2573	29.1388	TENM4
MN_Chat	26wk	DOWN	GO_Biological_Process_2025	Detection of Temperature Stimulus Involved in Sensory Perception of Pain (GO:0050965)	2025-01-06	0.0928051	0.440135	-0.356414	12.2573	29.1388	EPHB1
MN_Chat	26wk	DOWN	GO_Biological_Process_2025	Facial Nerve Structural Organization (GO:0021612)	2025-01-06	0.0928051	0.440135	-0.356414	12.2573	29.1388	NRP2
MN_Chat	26wk	DOWN	GO_Biological_Process_2025	Positive Regulation of Interleukin-5 Production (GO:0032754)	2025-01-06	0.0928051	0.440135	-0.356414	12.2573	29.1388	PDE4D
MN_Chat	26wk	DOWN	GO_Biological_Process_2025	Protein Insertion Into ER Membrane (GO:0045048)	1930-02-01	0.083706	0.440135	-0.356414	4.38616	10.8796	SEC61A1;CCDC47
MN_Chat	26wk	DOWN	GO_Biological_Process_2025	Positive Regulation of Peptidyl-Tyrosine Phosphorylation (GO:0050731)	1963-03-01	0.0811546	0.440135	-0.356414	3.07492	7.72236	ANGPT1;ENPP2;EFNA5
MN_Chat	26wk	DOWN	GO_Biological_Process_2025	Negative Regulation of Membrane Protein Ectodomain Proteolysis (GO:0051045)	2025-01-06	0.0928051	0.440135	-0.356414	12.2573	29.1388	TIMP3
MN_Chat	26wk	DOWN	GO_Biological_Process_2025	Negative Regulation of Mitotic Cell Cycle (GO:0045930)	1930-02-01	0.083706	0.440135	-0.356414	4.38616	10.8796	SCRIB;BRINP3
MN_Chat	26wk	DOWN	GO_Biological_Process_2025	Positive Regulation of MAP Kinase Activity (GO:0043406)	1966-03-01	0.0903673	0.440135	-0.356414	2.92805	7.03866	FGF13;SASH1;ROBO1
MN_Chat	26wk	DOWN	GO_Biological_Process_2025	Release of Sequestered Calcium Ion Into Cytosol by Sarcoplasmic Reticulum (GO:0014808)	2025-01-06	0.0928051	0.440135	-0.356414	12.2573	29.1388	RYR3
MN_Chat	26wk	DOWN	GO_Biological_Process_2025	Regulation of Synaptic Assembly at Neuromuscular Junction (GO:0008582)	2025-01-06	0.0928051	0.440135	-0.356414	12.2573	29.1388	MYCBP2
MN_Chat	26wk	DOWN	GO_Biological_Process_2025	Regulation of Saliva Secretion (GO:0046877)	2025-01-06	0.0928051	0.440135	-0.356414	12.2573	29.1388	PPP3CA
MN_Chat	26wk	DOWN	GO_Biological_Process_2025	Neuron Projection Extension Involved in Neuron Projection Guidance (GO:1902284)	2025-01-06	0.0928051	0.440135	-0.356414	12.2573	29.1388	NRP2
MN_Chat	26wk	DOWN	GO_Biological_Process_2025	Antigen Processing and Presentation of Endogenous Peptide Antigen via MHC Class I (GO:0019885)	2025-01-06	0.0928051	0.440135	-0.356414	12.2573	29.1388	IDE
MN_Chat	26wk	DOWN	GO_Biological_Process_2025	Negative Regulation of Peptidyl-Threonine Phosphorylation (GO:0010801)	2025-01-06	0.0928051	0.440135	-0.356414	12.2573	29.1388	PARD3
MN_Chat	26wk	DOWN	GO_Biological_Process_2025	Axon Extension Involved in Axon Guidance (GO:0048846)	2025-01-06	0.0928051	0.440135	-0.356414	12.2573	29.1388	NRP2
MN_Chat	26wk	DOWN	GO_Biological_Process_2025	Regulation of Hemoglobin Biosynthetic Process (GO:0046984)	2025-01-06	0.0928051	0.440135	-0.356414	12.2573	29.1388	LDB2
MN_Chat	26wk	DOWN	GO_Biological_Process_2025	Mesenchymal Cell Migration (GO:0090497)	1931-02-01	0.0885605	0.440135	-0.356414	4.2347	10.2652	SEMA3C;SEMA6D
MN_Chat	26wk	DOWN	GO_Biological_Process_2025	Regulation of Dendritic Spine Morphogenesis (GO:0061001)	1931-02-01	0.0885605	0.440135	-0.356414	4.2347	10.2652	PTPRD;IL1RAPL1
MN_Chat	26wk	DOWN	GO_Biological_Process_2025	Regulation of Phosphorylation (GO:0042325)	1965-03-01	0.0872494	0.440135	-0.356414	2.97543	7.25702	DSCAM;GLMN;LDB2
MN_Chat	26wk	DOWN	GO_Biological_Process_2025	Positive Regulation of Calcium-Mediated Signaling (GO:0050850)	1930-02-01	0.083706	0.440135	-0.356414	4.38616	10.8796	CDH13;PTPRJ
MN_Chat	26wk	DOWN	GO_Biological_Process_2025	Regulation of Transmembrane Transport (GO:0034762)	1930-02-01	0.083706	0.440135	-0.356414	4.38616	10.8796	KCNJ6;PRKCB
MN_Chat	26wk	DOWN	GO_Biological_Process_2025	Positive Regulation of Calcium Ion Import Across Plasma Membrane (GO:1905665)	2025-01-06	0.0928051	0.440135	-0.356414	12.2573	29.1388	PPP3CA
MN_Chat	26wk	DOWN	GO_Biological_Process_2025	Neural Tube Closure (GO:0001843)	1930-02-01	0.083706	0.440135	-0.356414	4.38616	10.8796	LMO4;SCRIB
MN_Chat	26wk	DOWN	GO_Biological_Process_2025	Negative Regulation of Cell Adhesion (GO:0007162)	1967-03-01	0.0935313	0.44212	-0.35446	2.88215	6.82914	DSCAM;ANGPT1;CDH13
MN_Chat	26wk	DOWN	GO_Biological_Process_2025	Neural Crest Cell Migration (GO:0001755)	1935-02-01	0.108754	0.454302	-0.342655	3.72064	8.25486	SEMA3C;SEMA6D
MN_Chat	26wk	DOWN	GO_Biological_Process_2025	Regulation of Chemokine-Mediated Signaling Pathway (GO:0070099)	2025-01-07	0.107415	0.454302	-0.342655	10.2139	22.7878	ROBO1
MN_Chat	26wk	DOWN	GO_Biological_Process_2025	NADH Dehydrogenase Complex Assembly (GO:0010257)	1935-02-01	0.108754	0.454302	-0.342655	3.72064	8.25486	TMEM126A;NDUFS1
MN_Chat	26wk	DOWN	GO_Biological_Process_2025	Regulation of Vasculature Development (GO:1901342)	1935-02-01	0.108754	0.454302	-0.342655	3.72064	8.25486	KRIT1;FGF13
MN_Chat	26wk	DOWN	GO_Biological_Process_2025	Secondary Metabolite Biosynthetic Process (GO:0044550)	2025-01-07	0.107415	0.454302	-0.342655	10.2139	22.7878	PARD3
MN_Chat	26wk	DOWN	GO_Biological_Process_2025	Phospholipid Translocation (GO:0045332)	1935-02-01	0.108754	0.454302	-0.342655	3.72064	8.25486	ATP8A2;ATP8A1
MN_Chat	26wk	DOWN	GO_Biological_Process_2025	Mitotic Nuclear Membrane Disassembly (GO:0007077)	2025-01-07	0.107415	0.454302	-0.342655	10.2139	22.7878	PRKCB
MN_Chat	26wk	DOWN	GO_Biological_Process_2025	Reg of Cardiac Muscle Cell Action Potential Inv in Reg of Contraction (GO:0098909)	2025-01-07	0.107415	0.454302	-0.342655	10.2139	22.7878	FGF13
MN_Chat	26wk	DOWN	GO_Biological_Process_2025	Regulation of Cardiac Muscle Hypertrophy in Response to Stress (GO:1903242)	2025-01-07	0.107415	0.454302	-0.342655	10.2139	22.7878	ATP2B4
MN_Chat	26wk	DOWN	GO_Biological_Process_2025	Heart Induction (GO:0003129)	2025-01-07	0.107415	0.454302	-0.342655	10.2139	22.7878	ROBO1
MN_Chat	26wk	DOWN	GO_Biological_Process_2025	Mitochondrial Respiratory Chain Complex I Assembly (GO:0032981)	1935-02-01	0.108754	0.454302	-0.342655	3.72064	8.25486	TMEM126A;NDUFS1
MN_Chat	26wk	DOWN	GO_Biological_Process_2025	Melanin Biosynthetic Process (GO:0042438)	2025-01-07	0.107415	0.454302	-0.342655	10.2139	22.7878	PARD3
MN_Chat	26wk	DOWN	GO_Biological_Process_2025	Hyaluronan Catabolic Process (GO:0030214)	2025-01-07	0.107415	0.454302	-0.342655	10.2139	22.7878	FGF13
MN_Chat	26wk	DOWN	GO_Biological_Process_2025	Heparan Sulfate Proteoglycan Biosynthetic Process, Chain Elongation (GO:0015014)	2025-01-07	0.107415	0.454302	-0.342655	10.2139	22.7878	EXT1
MN_Chat	26wk	DOWN	GO_Biological_Process_2025	Positive Regulation of Oligodendrocyte Differentiation (GO:0048714)	2025-01-07	0.107415	0.454302	-0.342655	10.2139	22.7878	TENM4
MN_Chat	26wk	DOWN	GO_Biological_Process_2025	Fatty Acid Elongation, Saturated Fatty Acid (GO:0019367)	2025-01-07	0.107415	0.454302	-0.342655	10.2139	22.7878	ELOVL7
MN_Chat	26wk	DOWN	GO_Biological_Process_2025	Positive Regulation of Lipopolysaccharide-Mediated Signaling Pathway (GO:0031666)	2025-01-07	0.107415	0.454302	-0.342655	10.2139	22.7878	SASH1
MN_Chat	26wk	DOWN	GO_Biological_Process_2025	Polysaccharide Metabolic Process (GO:0005976)	2025-01-07	0.107415	0.454302	-0.342655	10.2139	22.7878	EXT1
MN_Chat	26wk	DOWN	GO_Biological_Process_2025	Dendrite Morphogenesis (GO:0048813)	1935-02-01	0.108754	0.454302	-0.342655	3.72064	8.25486	PHACTR1;EPHB1
MN_Chat	26wk	DOWN	GO_Biological_Process_2025	Regulation of p38MAPK Cascade (GO:1900744)	1935-02-01	0.108754	0.454302	-0.342655	3.72064	8.25486	PHLPP1;SASH1
MN_Chat	26wk	DOWN	GO_Biological_Process_2025	Regulation of Resting Membrane Potential (GO:0060075)	2025-01-07	0.107415	0.454302	-0.342655	10.2139	22.7878	NALCN
MN_Chat	26wk	DOWN	GO_Biological_Process_2025	Regulation of Positive Chemotaxis (GO:0050926)	2025-01-07	0.107415	0.454302	-0.342655	10.2139	22.7878	CDH13
MN_Chat	26wk	DOWN	GO_Biological_Process_2025	Regulation of Mammary Gland Epithelial Cell Proliferation (GO:0033599)	2025-01-07	0.107415	0.454302	-0.342655	10.2139	22.7878	ROBO1
MN_Chat	26wk	DOWN	GO_Biological_Process_2025	Axon Ensheathment in Central Nervous System (GO:0032291)	2025-01-07	0.107415	0.454302	-0.342655	10.2139	22.7878	PLP1
MN_Chat	26wk	DOWN	GO_Biological_Process_2025	Neurotransmitter-Gated Ion Channel Clustering (GO:0072578)	2025-01-07	0.107415	0.454302	-0.342655	10.2139	22.7878	LHFPL3
MN_Chat	26wk	DOWN	GO_Biological_Process_2025	Ras Protein Signal Transduction (GO:0007265)	1968-03-01	0.0967404	0.454302	-0.342655	2.83767	6.628	FGF13;RAPGEF6;RAPGEF4
MN_Chat	26wk	DOWN	GO_Biological_Process_2025	Neuron Projection Arborization (GO:0140058)	2025-01-07	0.107415	0.454302	-0.342655	10.2139	22.7878	PHACTR1
MN_Chat	26wk	DOWN	GO_Biological_Process_2025	Negative Regulation of Vasoconstriction (GO:0045906)	2025-01-07	0.107415	0.454302	-0.342655	10.2139	22.7878	DOCK4
MN_Chat	26wk	DOWN	GO_Biological_Process_2025	Regulation of Neuromuscular Junction Development (GO:1904396)	2025-01-07	0.107415	0.454302	-0.342655	10.2139	22.7878	MYCBP2
MN_Chat	26wk	DOWN	GO_Biological_Process_2025	Regulation of miRNA-mediated Gene Silencing (GO:0060964)	2025-01-07	0.107415	0.454302	-0.342655	10.2139	22.7878	FXR1
MN_Chat	26wk	DOWN	GO_Biological_Process_2025	TORC2 Signaling (GO:0038203)	2025-01-07	0.107415	0.454302	-0.342655	10.2139	22.7878	PRR5L
MN_Chat	26wk	DOWN	GO_Biological_Process_2025	Cell Migration Involved in Heart Development (GO:0060973)	2025-01-07	0.107415	0.454302	-0.342655	10.2139	22.7878	FLRT3
MN_Chat	26wk	DOWN	GO_Biological_Process_2025	Positive Regulation of GTPase Activity (GO:0043547)	4/111	0.104525	0.454302	-0.342655	2.30071	5.19577	SCRIB;PKP4;RAPGEF6;RGS6
MN_Chat	26wk	DOWN	GO_Biological_Process_2025	Regulation of Cell Cycle Phase Transition (GO:1901987)	1934-02-01	0.103597	0.454302	-0.342655	3.83711	8.69968	ATP2B4;CDK14
MN_Chat	26wk	DOWN	GO_Biological_Process_2025	Negative Regulation of Blood Vessel Endothelial Cell Migration (GO:0043537)	1934-02-01	0.103597	0.454302	-0.342655	3.83711	8.69968	ATP2B4;FGF13
MN_Chat	26wk	DOWN	GO_Biological_Process_2025	JNK Cascade (GO:0007254)	1934-02-01	0.103597	0.454302	-0.342655	3.83711	8.69968	FGF14;FGF12
MN_Chat	26wk	DOWN	GO_Biological_Process_2025	Positive Regulation of Apoptotic Signaling Pathway (GO:2001235)	1970-03-01	0.103291	0.454302	-0.342655	2.75268	6.24915	BCLAF1;PKN2;GSDME
MN_Chat	26wk	DOWN	GO_Biological_Process_2025	Regulation of calcineurin-NFAT Signaling Cascade (GO:0070884)	1933-02-01	0.0985097	0.454302	-0.342655	3.96109	9.18022	PPP3CA;ATP2B4
MN_Chat	26wk	DOWN	GO_Biological_Process_2025	Regulation of Activated T Cell Proliferation (GO:0046006)	1933-02-01	0.0985097	0.454302	-0.342655	3.96109	9.18022	PPP3CA;SCRIB
MN_Chat	26wk	DOWN	GO_Biological_Process_2025	UV Protection (GO:0009650)	2025-01-07	0.107415	0.454302	-0.342655	10.2139	22.7878	XPA
MN_Chat	26wk	DOWN	GO_Biological_Process_2025	Regulation of Protein Ubiquitination (GO:0031396)	4/113	0.10971	0.456966	-0.340116	2.25827	4.99058	ANGPT1;MYCBP2;SQSTM1;SASH1
MN_Chat	26wk	DOWN	GO_Biological_Process_2025	Regulation of Small GTPase Mediated Signal Transduction (GO:0051056)	5/157	0.110128	0.457382	-0.339721	2.02619	4.47	PLEKHG1;TRIO;FAM13A;ARHGAP26;SQSTM1
MN_Chat	26wk	DOWN	GO_Biological_Process_2025	Regulation of Potassium Ion Transport (GO:0043266)	1938-02-01	0.124612	0.462708	-0.334693	3.41007	7.10163	DPP10;KCNIP4
MN_Chat	26wk	DOWN	GO_Biological_Process_2025	Monoubiquitinated Protein Deubiquitination (GO:0035520)	2025-01-08	0.121791	0.462708	-0.334693	8.75434	18.4318	MAGI1
MN_Chat	26wk	DOWN	GO_Biological_Process_2025	Positive Regulation of Epithelial Cell Proliferation (GO:0050679)	4/118	0.123162	0.462708	-0.334693	2.15867	4.52079	NRP2;AKT3;CDH13;FGF13
MN_Chat	26wk	DOWN	GO_Biological_Process_2025	Aortic Valve Morphogenesis (GO:0003180)	1938-02-01	0.124612	0.462708	-0.334693	3.41007	7.10163	CDH11;ROBO1
MN_Chat	26wk	DOWN	GO_Biological_Process_2025	Vascular Endothelial Cell Response to Laminar Fluid Shear Stress (GO:0097700)	2025-01-08	0.121791	0.462708	-0.334693	8.75434	18.4318	PKN2
MN_Chat	26wk	DOWN	GO_Biological_Process_2025	Regulation of Vascular Associated Smooth Muscle Cell Proliferation (GO:1904705)	1938-02-01	0.124612	0.462708	-0.334693	3.41007	7.10163	FGF13;PRKG1
MN_Chat	26wk	DOWN	GO_Biological_Process_2025	Positive Regulation of Bone Mineralization (GO:0030501)	1938-02-01	0.124612	0.462708	-0.334693	3.41007	7.10163	PPP3CA;SLC8A1
MN_Chat	26wk	DOWN	GO_Biological_Process_2025	Regulation of Axonogenesis (GO:0050770)	1938-02-01	0.124612	0.462708	-0.334693	3.41007	7.10163	PKN2;ROBO1
MN_Chat	26wk	DOWN	GO_Biological_Process_2025	protein-DNA Complex Organization (GO:0071824)	2025-01-08	0.121791	0.462708	-0.334693	8.75434	18.4318	DSCAM
MN_Chat	26wk	DOWN	GO_Biological_Process_2025	Mesodermal Cell Differentiation (GO:0048333)	2025-01-08	0.121791	0.462708	-0.334693	8.75434	18.4318	ITGA8
MN_Chat	26wk	DOWN	GO_Biological_Process_2025	Nuclear Transport (GO:0051169)	1938-02-01	0.124612	0.462708	-0.334693	3.41007	7.10163	NUP93;RSRC1
MN_Chat	26wk	DOWN	GO_Biological_Process_2025	Protein Localization to Perinuclear Region of Cytoplasm (GO:1905719)	2025-01-08	0.121791	0.462708	-0.334693	8.75434	18.4318	SQSTM1
MN_Chat	26wk	DOWN	GO_Biological_Process_2025	Malate-Aspartate Shuttle (GO:0043490)	2025-01-08	0.121791	0.462708	-0.334693	8.75434	18.4318	SLC25A13
MN_Chat	26wk	DOWN	GO_Biological_Process_2025	Integrin Activation (GO:0033622)	2025-01-08	0.121791	0.462708	-0.334693	8.75434	18.4318	KRIT1
MN_Chat	26wk	DOWN	GO_Biological_Process_2025	Maintenance of Synapse Structure (GO:0099558)	2025-01-08	0.121791	0.462708	-0.334693	8.75434	18.4318	ERC1
MN_Chat	26wk	DOWN	GO_Biological_Process_2025	Lipid Phosphorylation (GO:0046834)	2025-01-08	0.121791	0.462708	-0.334693	8.75434	18.4318	DGKB
MN_Chat	26wk	DOWN	GO_Biological_Process_2025	Positive Regulation of Vascular Associated Smooth Muscle Cell Migration (GO:1904754)	2025-01-08	0.121791	0.462708	-0.334693	8.75434	18.4318	DOCK4
MN_Chat	26wk	DOWN	GO_Biological_Process_2025	Positive Regulation of Synaptic Transmission, GABAergic (GO:0032230)	2025-01-08	0.121791	0.462708	-0.334693	8.75434	18.4318	NALCN
MN_Chat	26wk	DOWN	GO_Biological_Process_2025	Membrane Assembly (GO:0071709)	1938-02-01	0.124612	0.462708	-0.334693	3.41007	7.10163	PTPRD;IL1RAPL1
MN_Chat	26wk	DOWN	GO_Biological_Process_2025	Sympathetic Ganglion Development (GO:0061549)	2025-01-08	0.121791	0.462708	-0.334693	8.75434	18.4318	NRP2
MN_Chat	26wk	DOWN	GO_Biological_Process_2025	Chondroitin Sulfate Proteoglycan Metabolic Process (GO:0050654)	2025-01-08	0.121791	0.462708	-0.334693	8.75434	18.4318	XYLT1
MN_Chat	26wk	DOWN	GO_Biological_Process_2025	Regulation of Synapse Organization (GO:0050807)	1938-02-01	0.124612	0.462708	-0.334693	3.41007	7.10163	SETD5;IL1RAPL1
MN_Chat	26wk	DOWN	GO_Biological_Process_2025	Positive Regulation of Immune Response to Tumor Cell (GO:0002839)	2025-01-08	0.121791	0.462708	-0.334693	8.75434	18.4318	GSDME
MN_Chat	26wk	DOWN	GO_Biological_Process_2025	Chondroitin Sulfate Proteoglycan Biosynthetic Process (GO:0050650)	2025-01-08	0.121791	0.462708	-0.334693	8.75434	18.4318	XYLT1
MN_Chat	26wk	DOWN	GO_Biological_Process_2025	Positive Regulation of Cell Fate Commitment (GO:0010455)	2025-01-08	0.121791	0.462708	-0.334693	8.75434	18.4318	FGF13
MN_Chat	26wk	DOWN	GO_Biological_Process_2025	Sensory Perception of Sour Taste (GO:0050915)	2025-01-08	0.121791	0.462708	-0.334693	8.75434	18.4318	ASIC2
MN_Chat	26wk	DOWN	GO_Biological_Process_2025	Response to Magnesium Ion (GO:0032026)	2025-01-08	0.121791	0.462708	-0.334693	8.75434	18.4318	RYR3
MN_Chat	26wk	DOWN	GO_Biological_Process_2025	Positive Regulation of Epithelial Tube Formation (GO:1905278)	2025-01-08	0.121791	0.462708	-0.334693	8.75434	18.4318	FGF13
MN_Chat	26wk	DOWN	GO_Biological_Process_2025	Release of Sequestered Calcium Ion Into Cytosol by Endoplasmic Reticulum (GO:1903514)	2025-01-08	0.121791	0.462708	-0.334693	8.75434	18.4318	RYR3
MN_Chat	26wk	DOWN	GO_Biological_Process_2025	Peripheral Nervous System Axon Ensheathment (GO:0032292)	2025-01-08	0.121791	0.462708	-0.334693	8.75434	18.4318	PARD3
MN_Chat	26wk	DOWN	GO_Biological_Process_2025	Calcium Ion Transport Into Cytosol (GO:0060402)	2025-01-08	0.121791	0.462708	-0.334693	8.75434	18.4318	SLC8A1
MN_Chat	26wk	DOWN	GO_Biological_Process_2025	Schwann Cell Development (GO:0014044)	2025-01-08	0.121791	0.462708	-0.334693	8.75434	18.4318	PARD3
MN_Chat	26wk	DOWN	GO_Biological_Process_2025	Regulation of Heart Morphogenesis (GO:2000826)	2025-01-08	0.121791	0.462708	-0.334693	8.75434	18.4318	ROBO1
MN_Chat	26wk	DOWN	GO_Biological_Process_2025	Negative Regulation of Ferroptosis (GO:0110076)	2025-01-08	0.121791	0.462708	-0.334693	8.75434	18.4318	SQSTM1
MN_Chat	26wk	DOWN	GO_Biological_Process_2025	Cardiac Muscle Cell Action Potential (GO:0086001)	1937-02-01	0.119265	0.462708	-0.334693	3.50768	7.45874	FGF12;SLC8A1
MN_Chat	26wk	DOWN	GO_Biological_Process_2025	Regulation of Intracellular Signal Transduction (GO:1902531)	8/302	0.116052	0.462708	-0.334693	1.6798	3.61781	SAMD5;PLEKHG1;TRIO;PHLPP1;FAM13A;PKN2;ARHGAP26;SQSTM1
MN_Chat	26wk	DOWN	GO_Biological_Process_2025	Antigen Receptor-Mediated Signaling Pathway (GO:0050851)	4/114	0.112345	0.462708	-0.334693	2.23762	4.89184	PRKCB;PDE4D;PDE4B;PTPRJ
MN_Chat	26wk	DOWN	GO_Biological_Process_2025	Glutamate Receptor Signaling Pathway (GO:0007215)	1936-02-01	0.113978	0.462708	-0.334693	3.61103	7.84224	GRIN2A;GRIK1
MN_Chat	26wk	DOWN	GO_Biological_Process_2025	Regulation of MAP Kinase Activity (GO:0043405)	1973-03-01	0.113434	0.462708	-0.334693	2.6343	5.73365	PTPRJ;FGF13;ROBO1
MN_Chat	26wk	DOWN	GO_Biological_Process_2025	Negative Regulation of Epithelial Cell Proliferation (GO:0050680)	1973-03-01	0.113434	0.462708	-0.334693	2.6343	5.73365	KRIT1;MCC;ROBO1
MN_Chat	26wk	DOWN	GO_Biological_Process_2025	Microtubule Polymerization (GO:0046785)	1937-02-01	0.119265	0.462708	-0.334693	3.50768	7.45874	SLAIN1;FGF13
MN_Chat	26wk	DOWN	GO_Biological_Process_2025	Nucleosome Organization (GO:0034728)	1977-03-01	0.127516	0.472268	-0.325812	2.4914	5.13108	DSCAM;ATAD2B;NAP1L4
MN_Chat	26wk	DOWN	GO_Biological_Process_2025	Commissural Neuron Axon Guidance (GO:0071679)	2025-01-09	0.135936	0.474125	-0.324107	7.65966	15.2854	NCAM1
MN_Chat	26wk	DOWN	GO_Biological_Process_2025	Phenol-Containing Compound Biosynthetic Process (GO:0046189)	2025-01-09	0.135936	0.474125	-0.324107	7.65966	15.2854	PARD3
MN_Chat	26wk	DOWN	GO_Biological_Process_2025	Vasoconstriction (GO:0042310)	2025-01-09	0.135936	0.474125	-0.324107	7.65966	15.2854	SLC8A1
MN_Chat	26wk	DOWN	GO_Biological_Process_2025	Hormone Catabolic Process (GO:0042447)	2025-01-09	0.135936	0.474125	-0.324107	7.65966	15.2854	IDE
MN_Chat	26wk	DOWN	GO_Biological_Process_2025	Regulation of Calcium Ion Import Across Plasma Membrane (GO:1905664)	2025-01-09	0.135936	0.474125	-0.324107	7.65966	15.2854	PPP3CA
MN_Chat	26wk	DOWN	GO_Biological_Process_2025	Aggrephagy (GO:0035973)	2025-01-09	0.135936	0.474125	-0.324107	7.65966	15.2854	SQSTM1
MN_Chat	26wk	DOWN	GO_Biological_Process_2025	Insulin Metabolic Process (GO:1901142)	2025-01-09	0.135936	0.474125	-0.324107	7.65966	15.2854	IDE
MN_Chat	26wk	DOWN	GO_Biological_Process_2025	Protein O-linked Glycosylation via Serine (GO:0018242)	2025-01-09	0.135936	0.474125	-0.324107	7.65966	15.2854	GALNT17
MN_Chat	26wk	DOWN	GO_Biological_Process_2025	Protein O-linked Glycosylation via Threonine (GO:0018243)	2025-01-09	0.135936	0.474125	-0.324107	7.65966	15.2854	GALNT17
MN_Chat	26wk	DOWN	GO_Biological_Process_2025	Nitric oxide-cGMP-mediated Signaling (GO:0038060)	2025-01-09	0.135936	0.474125	-0.324107	7.65966	15.2854	ATP2B4
MN_Chat	26wk	DOWN	GO_Biological_Process_2025	Positive Regulation of Receptor Recycling (GO:0001921)	2025-01-09	0.135936	0.474125	-0.324107	7.65966	15.2854	SCRIB
MN_Chat	26wk	DOWN	GO_Biological_Process_2025	Axonal Transport of Mitochondrion (GO:0019896)	2025-01-09	0.135936	0.474125	-0.324107	7.65966	15.2854	SYBU
MN_Chat	26wk	DOWN	GO_Biological_Process_2025	Positive Regulation of Sodium Ion Transmembrane Transporter Activity (GO:2000651)	2025-01-09	0.135936	0.474125	-0.324107	7.65966	15.2854	FGF13
MN_Chat	26wk	DOWN	GO_Biological_Process_2025	Sphingolipid Metabolic Process (GO:0006665)	1979-03-01	0.134779	0.474125	-0.324107	2.42559	4.86117	ENPP2;ELOVL7;ST6GALNAC3
MN_Chat	26wk	DOWN	GO_Biological_Process_2025	Regulation of Melanin Biosynthetic Process (GO:0048021)	2025-01-09	0.135936	0.474125	-0.324107	7.65966	15.2854	ZEB2
MN_Chat	26wk	DOWN	GO_Biological_Process_2025	Negative Regulation of Long-Term Synaptic Potentiation (GO:1900272)	2025-01-09	0.135936	0.474125	-0.324107	7.65966	15.2854	FXR1
MN_Chat	26wk	DOWN	GO_Biological_Process_2025	Regulation of DNA Binding (GO:0051101)	1940-02-01	0.135472	0.474125	-0.324107	3.23026	6.45726	SUMO2;RNF220
MN_Chat	26wk	DOWN	GO_Biological_Process_2025	Energy Derivation by Oxidation of Organic Compounds (GO:0015980)	1940-02-01	0.135472	0.474125	-0.324107	3.23026	6.45726	NDUFS1;SLC25A13
MN_Chat	26wk	DOWN	GO_Biological_Process_2025	Aminoglycan Metabolic Process (GO:0006022)	2025-01-09	0.135936	0.474125	-0.324107	7.65966	15.2854	XYLT1
MN_Chat	26wk	DOWN	GO_Biological_Process_2025	Regulation of Potassium Ion Transmembrane Transport (GO:1901379)	1940-02-01	0.135472	0.474125	-0.324107	3.23026	6.45726	DPP10;KCNIP4
MN_Chat	26wk	DOWN	GO_Biological_Process_2025	Negative Regulation of T Cell Proliferation (GO:0042130)	1939-02-01	0.130016	0.474125	-0.324107	3.31774	6.76852	GLMN;SCRIB
MN_Chat	26wk	DOWN	GO_Biological_Process_2025	Positive Regulation of Intrinsic Apoptotic Signaling Pathway (GO:2001244)	1939-02-01	0.130016	0.474125	-0.324107	3.31774	6.76852	BCLAF1;GSDME
MN_Chat	26wk	DOWN	GO_Biological_Process_2025	Regulation of Metal Ion Transport (GO:0010959)	1939-02-01	0.130016	0.474125	-0.324107	3.31774	6.76852	NKAIN2;NKAIN3
MN_Chat	26wk	DOWN	GO_Biological_Process_2025	Negative Regulation of Platelet Aggregation (GO:0090331)	2025-01-09	0.135936	0.474125	-0.324107	7.65966	15.2854	PRKG1
MN_Chat	26wk	DOWN	GO_Biological_Process_2025	Regulation of Monoatomic Ion Transmembrane Transporter Activity (GO:0032412)	1941-02-01	0.140979	0.48934	-0.310389	3.14728	6.16597	CACNG3;FGF12
MN_Chat	26wk	DOWN	GO_Biological_Process_2025	Regulation of Neurotransmitter Secretion (GO:0046928)	1941-02-01	0.140979	0.48934	-0.310389	3.14728	6.16597	MCTP1;OTOF
MN_Chat	26wk	DOWN	GO_Biological_Process_2025	Regulation of Cytokinesis (GO:0032465)	1981-03-01	0.142182	0.492328	-0.307746	2.36315	4.60968	CSPP1;PKP4;PKN2
MN_Chat	26wk	DOWN	GO_Biological_Process_2025	Glycosaminoglycan Catabolic Process (GO:0006027)	2025-01-12	0.177022	0.501737	-0.299524	5.56981	9.64403	FGF13
MN_Chat	26wk	DOWN	GO_Biological_Process_2025	Interleukin-6-Mediated Signaling Pathway (GO:0070102)	2025-01-12	0.177022	0.501737	-0.299524	5.56981	9.64403	ST18
MN_Chat	26wk	DOWN	GO_Biological_Process_2025	Post-Translational Protein Targeting to Endoplasmic Reticulum Membrane (GO:0006620)	2025-01-12	0.177022	0.501737	-0.299524	5.56981	9.64403	SEC61A1
MN_Chat	26wk	DOWN	GO_Biological_Process_2025	Potassium Ion Export Across Plasma Membrane (GO:0097623)	2025-01-12	0.177022	0.501737	-0.299524	5.56981	9.64403	KCNT2
MN_Chat	26wk	DOWN	GO_Biological_Process_2025	Myelination in Peripheral Nervous System (GO:0022011)	2025-01-12	0.177022	0.501737	-0.299524	5.56981	9.64403	PARD3
MN_Chat	26wk	DOWN	GO_Biological_Process_2025	Presynapse Organization (GO:0099172)	2025-01-12	0.177022	0.501737	-0.299524	5.56981	9.64403	PTPRD
MN_Chat	26wk	DOWN	GO_Biological_Process_2025	Regulation of Chromatin Organization (GO:1902275)	2025-01-11	0.163548	0.501737	-0.299524	6.1271	11.094	SETD5
MN_Chat	26wk	DOWN	GO_Biological_Process_2025	Glycerolipid Metabolic Process (GO:0046486)	2025-01-12	0.177022	0.501737	-0.299524	5.56981	9.64403	DGKB
MN_Chat	26wk	DOWN	GO_Biological_Process_2025	Regulation of Adenylate Cyclase-Activating G Protein-Coupled Receptor Signaling Pathway (GO:0106070)	2025-01-12	0.177022	0.501737	-0.299524	5.56981	9.64403	PDE4D
MN_Chat	26wk	DOWN	GO_Biological_Process_2025	Regulation of Short-Term Neuronal Synaptic Plasticity (GO:0048172)	2025-01-12	0.177022	0.501737	-0.299524	5.56981	9.64403	SHISA9
MN_Chat	26wk	DOWN	GO_Biological_Process_2025	Signal Release (GO:0023061)	2025-01-12	0.177022	0.501737	-0.299524	5.56981	9.64403	KPNA4
MN_Chat	26wk	DOWN	GO_Biological_Process_2025	Very Long-Chain Fatty Acid Biosynthetic Process (GO:0042761)	2025-01-12	0.177022	0.501737	-0.299524	5.56981	9.64403	ELOVL7
MN_Chat	26wk	DOWN	GO_Biological_Process_2025	Vascular Endothelial Cell Response to Fluid Shear Stress (GO:0097699)	2025-01-12	0.177022	0.501737	-0.299524	5.56981	9.64403	PKN2
MN_Chat	26wk	DOWN	GO_Biological_Process_2025	Termination of RNA Polymerase II Transcription (GO:0006369)	2025-01-12	0.177022	0.501737	-0.299524	5.56981	9.64403	XRN2
MN_Chat	26wk	DOWN	GO_Biological_Process_2025	Positive Regulation of Insulin Receptor Signaling Pathway (GO:0046628)	2025-01-12	0.177022	0.501737	-0.299524	5.56981	9.64403	SORBS1
MN_Chat	26wk	DOWN	GO_Biological_Process_2025	Endothelium Development (GO:0003158)	2025-01-12	0.177022	0.501737	-0.299524	5.56981	9.64403	KRIT1
MN_Chat	26wk	DOWN	GO_Biological_Process_2025	Sodium Ion Export Across Plasma Membrane (GO:0036376)	2025-01-12	0.177022	0.501737	-0.299524	5.56981	9.64403	SLC8A1
MN_Chat	26wk	DOWN	GO_Biological_Process_2025	Renal Filtration (GO:0097205)	2025-01-12	0.177022	0.501737	-0.299524	5.56981	9.64403	PPP3CA
MN_Chat	26wk	DOWN	GO_Biological_Process_2025	Relaxation of Cardiac Muscle (GO:0055119)	2025-01-12	0.177022	0.501737	-0.299524	5.56981	9.64403	SLC8A1
MN_Chat	26wk	DOWN	GO_Biological_Process_2025	Regulation of Cell Communication by Electrical Coupling Involved in Cardiac Conduction (GO:1901844)	2025-01-11	0.163548	0.501737	-0.299524	6.1271	11.094	PDE4D
MN_Chat	26wk	DOWN	GO_Biological_Process_2025	Regulation of Transferase Activity (GO:0051338)	2025-01-12	0.177022	0.501737	-0.299524	5.56981	9.64403	LDB2
MN_Chat	26wk	DOWN	GO_Biological_Process_2025	Negative Regulation of Chemotaxis (GO:0050922)	2025-01-12	0.177022	0.501737	-0.299524	5.56981	9.64403	ROBO1
MN_Chat	26wk	DOWN	GO_Biological_Process_2025	Bicellular Tight Junction Assembly (GO:0070830)	1947-02-01	0.174911	0.501737	-0.299524	2.72681	4.75413	PARD3;PKN2
MN_Chat	26wk	DOWN	GO_Biological_Process_2025	Morphogenesis of a Polarized Epithelium (GO:0001738)	2025-01-12	0.177022	0.501737	-0.299524	5.56981	9.64403	SCRIB
MN_Chat	26wk	DOWN	GO_Biological_Process_2025	Regulation of Intrinsic Apoptotic Signaling Pathway (GO:2001242)	1946-02-01	0.169163	0.501737	-0.299524	2.78892	4.95561	BCLAF1;GSDME
MN_Chat	26wk	DOWN	GO_Biological_Process_2025	Chromosome Organization (GO:0051276)	1947-02-01	0.174911	0.501737	-0.299524	2.72681	4.75413	XPA;LDB2
MN_Chat	26wk	DOWN	GO_Biological_Process_2025	Negative Regulation of Substrate Adhesion-Dependent Cell Spreading (GO:1900025)	2025-01-12	0.177022	0.501737	-0.299524	5.56981	9.64403	EFNA5
MN_Chat	26wk	DOWN	GO_Biological_Process_2025	Regulation of Interleukin-5 Production (GO:0032674)	2025-01-12	0.177022	0.501737	-0.299524	5.56981	9.64403	PDE4D
MN_Chat	26wk	DOWN	GO_Biological_Process_2025	Negative Regulation of Transmembrane Transport (GO:0034763)	2025-01-12	0.177022	0.501737	-0.299524	5.56981	9.64403	PRKCB
MN_Chat	26wk	DOWN	GO_Biological_Process_2025	NADH Oxidation (GO:0006116)	2025-01-12	0.177022	0.501737	-0.299524	5.56981	9.64403	SLC25A13
MN_Chat	26wk	DOWN	GO_Biological_Process_2025	DNA Strand Elongation Involved in DNA Replication (GO:0006271)	2025-01-12	0.177022	0.501737	-0.299524	5.56981	9.64403	POLA1
MN_Chat	26wk	DOWN	GO_Biological_Process_2025	DNA Strand Elongation (GO:0022616)	2025-01-12	0.177022	0.501737	-0.299524	5.56981	9.64403	POLA1
MN_Chat	26wk	DOWN	GO_Biological_Process_2025	Positive Regulation of mRNA Catabolic Process (GO:0061014)	1947-02-01	0.174911	0.501737	-0.299524	2.72681	4.75413	FXR1;PRR5L
MN_Chat	26wk	DOWN	GO_Biological_Process_2025	Negative Regulation of calcineurin-NFAT Signaling Cascade (GO:0070885)	2025-01-11	0.163548	0.501737	-0.299524	6.1271	11.094	ATP2B4
MN_Chat	26wk	DOWN	GO_Biological_Process_2025	Regulation of Endothelial Cell Apoptotic Process (GO:2000351)	1947-02-01	0.174911	0.501737	-0.299524	2.72681	4.75413	ANGPT1;KRIT1
MN_Chat	26wk	DOWN	GO_Biological_Process_2025	Camera-Type Eye Morphogenesis (GO:0048593)	2025-01-12	0.177022	0.501737	-0.299524	5.56981	9.64403	TENM3
MN_Chat	26wk	DOWN	GO_Biological_Process_2025	Positive Regulation of Canonical Wnt Signaling Pathway (GO:0090263)	1989-03-01	0.173048	0.501737	-0.299524	2.14245	3.75826	ZEB2;SMURF2;RNF220
MN_Chat	26wk	DOWN	GO_Biological_Process_2025	Regulation of Cell-Cell Adhesion (GO:0022407)	1946-02-01	0.169163	0.501737	-0.299524	2.78892	4.95561	TENM3;EFNA5
MN_Chat	26wk	DOWN	GO_Biological_Process_2025	Regulation of Calcium-Mediated Signaling (GO:0050848)	1946-02-01	0.169163	0.501737	-0.299524	2.78892	4.95561	CDH13;PTPRJ
MN_Chat	26wk	DOWN	GO_Biological_Process_2025	Negative Regulation of Protein Serine/Threonine Kinase Activity (GO:0071901)	1946-02-01	0.169163	0.501737	-0.299524	2.78892	4.95561	PTPRJ;SLC8A1
MN_Chat	26wk	DOWN	GO_Biological_Process_2025	- Reg of Phosphatidylinositol 3-Kinase/Prot Kinase B Signal Transduction (GO:0051898)	1946-02-01	0.169163	0.501737	-0.299524	2.78892	4.95561	PHLPP1;PTPRJ
MN_Chat	26wk	DOWN	GO_Biological_Process_2025	Regulation of Type II Interferon Production (GO:0032649)	1988-03-01	0.169089	0.501737	-0.299524	2.16777	3.85284	PDE4D;PDE4B;SCRIB
MN_Chat	26wk	DOWN	GO_Biological_Process_2025	T Cell Receptor Signaling Pathway (GO:0050852)	1988-03-01	0.169089	0.501737	-0.299524	2.16777	3.85284	PDE4D;PDE4B;PTPRJ
MN_Chat	26wk	DOWN	GO_Biological_Process_2025	Regulation of Protein K63-linked Ubiquitination (GO:1900044)	2025-01-12	0.177022	0.501737	-0.299524	5.56981	9.64403	SASH1
MN_Chat	26wk	DOWN	GO_Biological_Process_2025	Regulation of mRNA Catabolic Process (GO:0061013)	1947-02-01	0.174911	0.501737	-0.299524	2.72681	4.75413	FXR1;PRR5L
MN_Chat	26wk	DOWN	GO_Biological_Process_2025	Negative Regulation of D-glucose Transmembrane Transport (GO:0010829)	2025-01-11	0.163548	0.501737	-0.299524	6.1271	11.094	PRKCB
MN_Chat	26wk	DOWN	GO_Biological_Process_2025	Visual Learning (GO:0008542)	2025-01-12	0.177022	0.501737	-0.299524	5.56981	9.64403	TAFA2
MN_Chat	26wk	DOWN	GO_Biological_Process_2025	+ Reg of Transmembrane Receptor Prot Serine/Threonine Kinase Sgnlng Pway (GO:0090100)	1984-03-01	0.153533	0.501737	-0.299524	2.27528	4.26352	NUP93;PPP3CA;ZEB2
MN_Chat	26wk	DOWN	GO_Biological_Process_2025	Positive Regulation of Vascular Endothelial Growth Factor Signaling Pathway (GO:1900748)	2025-01-11	0.163548	0.501737	-0.299524	6.1271	11.094	ROBO1
MN_Chat	26wk	DOWN	GO_Biological_Process_2025	Regulation of Nervous System Development (GO:0051960)	1945-02-01	0.163449	0.501737	-0.299524	2.85392	5.16918	FXR1;TENM4
MN_Chat	26wk	DOWN	GO_Biological_Process_2025	Purine Ribonucleoside Triphosphate Biosynthetic Process (GO:0009206)	2025-01-11	0.163548	0.501737	-0.299524	6.1271	11.094	SLC25A13
MN_Chat	26wk	DOWN	GO_Biological_Process_2025	Progesterone Receptor Signaling Pathway (GO:0050847)	2025-01-11	0.163548	0.501737	-0.299524	6.1271	11.094	TRERF1
MN_Chat	26wk	DOWN	GO_Biological_Process_2025	Ganglion Development (GO:0061548)	2025-01-11	0.163548	0.501737	-0.299524	6.1271	11.094	NRP2
MN_Chat	26wk	DOWN	GO_Biological_Process_2025	Positive Regulation of mRNA Metabolic Process (GO:1903313)	2025-01-11	0.163548	0.501737	-0.299524	6.1271	11.094	PRR5L
MN_Chat	26wk	DOWN	GO_Biological_Process_2025	Positive Regulation of Execution Phase of Apoptosis (GO:1900119)	2025-01-11	0.163548	0.501737	-0.299524	6.1271	11.094	GLMN
MN_Chat	26wk	DOWN	GO_Biological_Process_2025	Skeletal Muscle Tissue Regeneration (GO:0043403)	2025-01-11	0.163548	0.501737	-0.299524	6.1271	11.094	PPP3CA
MN_Chat	26wk	DOWN	GO_Biological_Process_2025	Skeletal Muscle Fiber Development (GO:0048741)	2025-01-11	0.163548	0.501737	-0.299524	6.1271	11.094	PPP3CA
MN_Chat	26wk	DOWN	GO_Biological_Process_2025	Polysaccharide Biosynthetic Process (GO:0000271)	2025-01-11	0.163548	0.501737	-0.299524	6.1271	11.094	EXT1
MN_Chat	26wk	DOWN	GO_Biological_Process_2025	Aspartate Transmembrane Transport (GO:0015810)	2025-01-11	0.163548	0.501737	-0.299524	6.1271	11.094	SLC25A13
MN_Chat	26wk	DOWN	GO_Biological_Process_2025	Positive Regulation of Cell-Matrix Adhesion (GO:0001954)	1945-02-01	0.163449	0.501737	-0.299524	2.85392	5.16918	CDH13;PTPRJ
MN_Chat	26wk	DOWN	GO_Biological_Process_2025	Adherens Junction Assembly (GO:0034333)	2025-01-11	0.163548	0.501737	-0.299524	6.1271	11.094	PKN2
MN_Chat	26wk	DOWN	GO_Biological_Process_2025	Negative Regulation of Platelet-Derived Growth Factor Receptor Signaling Pathway (GO:0010642)	2025-01-11	0.163548	0.501737	-0.299524	6.1271	11.094	PTPRJ
MN_Chat	26wk	DOWN	GO_Biological_Process_2025	Regulation of Ferroptosis (GO:0110075)	2025-01-11	0.163548	0.501737	-0.299524	6.1271	11.094	SQSTM1
MN_Chat	26wk	DOWN	GO_Biological_Process_2025	Negative Regulation of Homotypic Cell-Cell Adhesion (GO:0034111)	2025-01-11	0.163548	0.501737	-0.299524	6.1271	11.094	PRKG1
MN_Chat	26wk	DOWN	GO_Biological_Process_2025	Negative Regulation of Heart Contraction (GO:0045822)	2025-01-11	0.163548	0.501737	-0.299524	6.1271	11.094	PDE4D
MN_Chat	26wk	DOWN	GO_Biological_Process_2025	Vascular Transport (GO:0010232)	1984-03-01	0.153533	0.501737	-0.299524	2.27528	4.26352	ATP8A1;SLCO3A1;ATP2B4
MN_Chat	26wk	DOWN	GO_Biological_Process_2025	Regulation of Ventricular Cardiac Muscle Cell Action Potential (GO:0098911)	2025-01-11	0.163548	0.501737	-0.299524	6.1271	11.094	CTNNA3
MN_Chat	26wk	DOWN	GO_Biological_Process_2025	Negative Regulation of Exocytosis (GO:0045920)	2025-01-11	0.163548	0.501737	-0.299524	6.1271	11.094	IL1RAPL1
MN_Chat	26wk	DOWN	GO_Biological_Process_2025	Endothelial Cell Migration (GO:0043542)	1945-02-01	0.163449	0.501737	-0.299524	2.85392	5.16918	GLMN;CDH13
MN_Chat	26wk	DOWN	GO_Biological_Process_2025	Negative Regulation of Adenylate Cyclase Activity (GO:0007194)	2025-01-11	0.163548	0.501737	-0.299524	6.1271	11.094	GABBR2
MN_Chat	26wk	DOWN	GO_Biological_Process_2025	Negative Regulation of Extracellular Matrix Organization (GO:1903054)	2025-01-11	0.163548	0.501737	-0.299524	6.1271	11.094	GLMN
MN_Chat	26wk	DOWN	GO_Biological_Process_2025	Establishment of Endothelial Intestinal Barrier (GO:0090557)	2025-01-10	0.149853	0.501737	-0.299524	6.80824	12.9227	RAPGEF6
MN_Chat	26wk	DOWN	GO_Biological_Process_2025	Negative Regulation of Calcineurin-Mediated Signaling (GO:0106057)	2025-01-11	0.163548	0.501737	-0.299524	6.1271	11.094	ATP2B4
MN_Chat	26wk	DOWN	GO_Biological_Process_2025	Transport Across Blood-Brain Barrier (GO:0150104)	1986-03-01	0.161254	0.501737	-0.299524	2.22023	4.05142	ATP8A1;SLCO3A1;ATP2B4
MN_Chat	26wk	DOWN	GO_Biological_Process_2025	Positive Regulation of Biomineral Tissue Development (GO:0070169)	1943-02-01	0.152131	0.501737	-0.299524	2.99345	5.63669	PPP3CA;SLC8A1
MN_Chat	26wk	DOWN	GO_Biological_Process_2025	Neural Crest Cell Development (GO:0014032)	1943-02-01	0.152131	0.501737	-0.299524	2.99345	5.63669	SEMA3C;SEMA6D
MN_Chat	26wk	DOWN	GO_Biological_Process_2025	RNA Biosynthetic Process (GO:0032774)	4/128	0.152013	0.501737	-0.299524	1.98357	3.73663	POLA1;FUBP3;CELF2;XRN2
MN_Chat	26wk	DOWN	GO_Biological_Process_2025	Negative Regulation of Calcium Ion Import (GO:0090281)	2025-01-10	0.149853	0.501737	-0.299524	6.80824	12.9227	PPP3CA
MN_Chat	26wk	DOWN	GO_Biological_Process_2025	Negative Regulation of Activated T Cell Proliferation (GO:0046007)	2025-01-10	0.149853	0.501737	-0.299524	6.80824	12.9227	SCRIB
MN_Chat	26wk	DOWN	GO_Biological_Process_2025	Myelin Assembly (GO:0032288)	2025-01-10	0.149853	0.501737	-0.299524	6.80824	12.9227	TENM4
MN_Chat	26wk	DOWN	GO_Biological_Process_2025	Substantia Nigra Development (GO:0021762)	1944-02-01	0.157771	0.501737	-0.299524	2.92202	5.39584	BASP1;PLP1
MN_Chat	26wk	DOWN	GO_Biological_Process_2025	Mitotic DNA Replication (GO:1902969)	2025-01-10	0.149853	0.501737	-0.299524	6.80824	12.9227	POLA1
MN_Chat	26wk	DOWN	GO_Biological_Process_2025	Regulation of Dendrite Development (GO:0050773)	1943-02-01	0.152131	0.501737	-0.299524	2.99345	5.63669	DCC;CSMD3
MN_Chat	26wk	DOWN	GO_Biological_Process_2025	Detection of Stimulus Involved in Sensory Perception of Pain (GO:0062149)	2025-01-10	0.149853	0.501737	-0.299524	6.80824	12.9227	EPHB1
MN_Chat	26wk	DOWN	GO_Biological_Process_2025	Sarcoplasmic Reticulum Calcium Ion Transport (GO:0070296)	2025-01-10	0.149853	0.501737	-0.299524	6.80824	12.9227	RYR3
MN_Chat	26wk	DOWN	GO_Biological_Process_2025	Nuclear Membrane Disassembly (GO:0051081)	2025-01-10	0.149853	0.501737	-0.299524	6.80824	12.9227	PRKCB
MN_Chat	26wk	DOWN	GO_Biological_Process_2025	Regulation of Lamellipodium Morphogenesis (GO:2000392)	2025-01-10	0.149853	0.501737	-0.299524	6.80824	12.9227	ENPP2
MN_Chat	26wk	DOWN	GO_Biological_Process_2025	CRD-mediated mRNA Stabilization (GO:0070934)	2025-01-10	0.149853	0.501737	-0.299524	6.80824	12.9227	IGF2BP3
MN_Chat	26wk	DOWN	GO_Biological_Process_2025	Prostaglandin Transport (GO:0015732)	2025-01-10	0.149853	0.501737	-0.299524	6.80824	12.9227	SLCO3A1
MN_Chat	26wk	DOWN	GO_Biological_Process_2025	Negative Regulation of Protein Phosphorylation (GO:0001933)	1983-03-01	0.149718	0.501737	-0.299524	2.30384	4.375	PARD3;PRR5L;PKN2
MN_Chat	26wk	DOWN	GO_Biological_Process_2025	Positive Regulation of Ossification (GO:0045778)	1942-02-01	0.146533	0.501737	-0.299524	3.06844	5.89295	PPP3CA;SLC8A1
MN_Chat	26wk	DOWN	GO_Biological_Process_2025	Detection of Mechanical Stimulus Involved in Sensory Perception of Sound (GO:0050910)	2025-01-10	0.149853	0.501737	-0.299524	6.80824	12.9227	COL11A1
MN_Chat	26wk	DOWN	GO_Biological_Process_2025	Calcium-Mediated Signaling (GO:0019722)	1991-03-01	0.181043	0.512123	-0.290626	2.09355	3.57792	PPP3CA;MCTP1;SLC8A1
MN_Chat	26wk	DOWN	GO_Biological_Process_2025	Regulation of Extracellular Matrix Disassembly (GO:0010715)	2025-01-14	0.203325	0.512592	-0.290228	4.71244	7.50668	GLMN
MN_Chat	26wk	DOWN	GO_Biological_Process_2025	Smooth Muscle Contraction (GO:0006939)	2025-01-14	0.203325	0.512592	-0.290228	4.71244	7.50668	SLC8A1
MN_Chat	26wk	DOWN	GO_Biological_Process_2025	Dendrite Self-Avoidance (GO:0070593)	2025-01-14	0.203325	0.512592	-0.290228	4.71244	7.50668	DSCAM
MN_Chat	26wk	DOWN	GO_Biological_Process_2025	Negative Regulation of Lyase Activity (GO:0051350)	2025-01-14	0.203325	0.512592	-0.290228	4.71244	7.50668	GABBR2
MN_Chat	26wk	DOWN	GO_Biological_Process_2025	Myotube Cell Development (GO:0014904)	2025-01-14	0.203325	0.512592	-0.290228	4.71244	7.50668	PPP3CA
MN_Chat	26wk	DOWN	GO_Biological_Process_2025	Regulation of AMPA Receptor Activity (GO:2000311)	2025-01-14	0.203325	0.512592	-0.290228	4.71244	7.50668	CACNG3
MN_Chat	26wk	DOWN	GO_Biological_Process_2025	Microvillus Assembly (GO:0030033)	2025-01-14	0.203325	0.512592	-0.290228	4.71244	7.50668	RAPGEF6
MN_Chat	26wk	DOWN	GO_Biological_Process_2025	Icosanoid Transport (GO:0071715)	2025-01-14	0.203325	0.512592	-0.290228	4.71244	7.50668	SLCO3A1
MN_Chat	26wk	DOWN	GO_Biological_Process_2025	Eye Photoreceptor Cell Differentiation (GO:0001754)	2025-01-14	0.203325	0.512592	-0.290228	4.71244	7.50668	DSCAM
MN_Chat	26wk	DOWN	GO_Biological_Process_2025	Positive Regulation of Long-Term Synaptic Potentiation (GO:1900273)	2025-01-14	0.203325	0.512592	-0.290228	4.71244	7.50668	SQSTM1
MN_Chat	26wk	DOWN	GO_Biological_Process_2025	Establishment of Apical/Basal Cell Polarity (GO:0035089)	2025-01-14	0.203325	0.512592	-0.290228	4.71244	7.50668	SCRIB
MN_Chat	26wk	DOWN	GO_Biological_Process_2025	Positive Regulation of Hippo Signaling (GO:0035332)	2025-01-14	0.203325	0.512592	-0.290228	4.71244	7.50668	SCHIP1
MN_Chat	26wk	DOWN	GO_Biological_Process_2025	Positive Regulation of Heart Rate (GO:0010460)	2025-01-14	0.203325	0.512592	-0.290228	4.71244	7.50668	PDE4D
MN_Chat	26wk	DOWN	GO_Biological_Process_2025	Endoderm Development (GO:0007492)	2025-01-14	0.203325	0.512592	-0.290228	4.71244	7.50668	KIF16B
MN_Chat	26wk	DOWN	GO_Biological_Process_2025	Sodium-Independent Organic Anion Transport (GO:0043252)	2025-01-14	0.203325	0.512592	-0.290228	4.71244	7.50668	SLCO3A1
MN_Chat	26wk	DOWN	GO_Biological_Process_2025	Proteoglycan Biosynthetic Process (GO:0030166)	1949-02-01	0.186496	0.512592	-0.290228	2.61051	4.38395	EXT1;XYLT1
MN_Chat	26wk	DOWN	GO_Biological_Process_2025	Lipoprotein Transport (GO:0042953)	2025-01-14	0.203325	0.512592	-0.290228	4.71244	7.50668	PRKCB
MN_Chat	26wk	DOWN	GO_Biological_Process_2025	Positive Regulation of Cardiac Muscle Cell Proliferation (GO:0060045)	2025-01-14	0.203325	0.512592	-0.290228	4.71244	7.50668	FGF13
MN_Chat	26wk	DOWN	GO_Biological_Process_2025	Cell Communication by Electrical Coupling Involved in Cardiac Conduction (GO:0086064)	2025-01-14	0.203325	0.512592	-0.290228	4.71244	7.50668	SLC8A1
MN_Chat	26wk	DOWN	GO_Biological_Process_2025	Cotranslational Protein Targeting to Membrane (GO:0006613)	2025-01-14	0.203325	0.512592	-0.290228	4.71244	7.50668	SEC61A1
MN_Chat	26wk	DOWN	GO_Biological_Process_2025	Regulation of Macromolecule Metabolic Process (GO:0060255)	2025-01-14	0.203325	0.512592	-0.290228	4.71244	7.50668	KIF16B
MN_Chat	26wk	DOWN	GO_Biological_Process_2025	Negative Regulation of Smooth Muscle Cell Migration (GO:0014912)	2025-01-14	0.203325	0.512592	-0.290228	4.71244	7.50668	PRKG1
MN_Chat	26wk	DOWN	GO_Biological_Process_2025	Regulation of Platelet-Derived Growth Factor Receptor Signaling Pathway (GO:0010640)	2025-01-14	0.203325	0.512592	-0.290228	4.71244	7.50668	PTPRJ
MN_Chat	26wk	DOWN	GO_Biological_Process_2025	Regulation of Response to Oxidative Stress (GO:1902882)	2025-01-14	0.203325	0.512592	-0.290228	4.71244	7.50668	MCTP1
MN_Chat	26wk	DOWN	GO_Biological_Process_2025	Regulation of Aerobic Respiration (GO:1903715)	2025-01-14	0.203325	0.512592	-0.290228	4.71244	7.50668	IDE
MN_Chat	26wk	DOWN	GO_Biological_Process_2025	Cellular Response to ATP (GO:0071318)	2025-01-14	0.203325	0.512592	-0.290228	4.71244	7.50668	RYR3
MN_Chat	26wk	DOWN	GO_Biological_Process_2025	Polarized Epithelial Cell Differentiation (GO:0030859)	2025-01-14	0.203325	0.512592	-0.290228	4.71244	7.50668	SCRIB
MN_Chat	26wk	DOWN	GO_Biological_Process_2025	Regulation of Voltage-Gated Calcium Channel Activity (GO:1901385)	2025-01-14	0.203325	0.512592	-0.290228	4.71244	7.50668	CACNB4
MN_Chat	26wk	DOWN	GO_Biological_Process_2025	Relaxation of Muscle (GO:0090075)	2025-01-14	0.203325	0.512592	-0.290228	4.71244	7.50668	SLC8A1
MN_Chat	26wk	DOWN	GO_Biological_Process_2025	Response to Muscle Stretch (GO:0035994)	2025-01-14	0.203325	0.512592	-0.290228	4.71244	7.50668	SLC8A1
MN_Chat	26wk	DOWN	GO_Biological_Process_2025	Insulin Receptor Signaling Pathway (GO:0008286)	1951-02-01	0.198184	0.512592	-0.290228	2.5037	4.05239	IDE;SORBS1
MN_Chat	26wk	DOWN	GO_Biological_Process_2025	Regulation of Trophoblast Cell Migration (GO:1901163)	2025-01-14	0.203325	0.512592	-0.290228	4.71244	7.50668	SMURF2
MN_Chat	26wk	DOWN	GO_Biological_Process_2025	Regulation of Gastrulation (GO:0010470)	2025-01-13	0.19028	0.512592	-0.290228	5.1054	8.47118	TENM4
MN_Chat	26wk	DOWN	GO_Biological_Process_2025	Negative Regulation of Epithelial Cell Migration (GO:0010633)	2025-01-14	0.203325	0.512592	-0.290228	4.71244	7.50668	MCC
MN_Chat	26wk	DOWN	GO_Biological_Process_2025	Cranial Nerve Development (GO:0021545)	2025-01-13	0.19028	0.512592	-0.290228	5.1054	8.47118	TMEM126A
MN_Chat	26wk	DOWN	GO_Biological_Process_2025	Regulation of Secretion by Cell (GO:1903530)	1951-02-01	0.198184	0.512592	-0.290228	2.5037	4.05239	MCTP1;OTOF
MN_Chat	26wk	DOWN	GO_Biological_Process_2025	Response to Progesterone (GO:0032570)	2025-01-13	0.19028	0.512592	-0.290228	5.1054	8.47118	TRERF1
MN_Chat	26wk	DOWN	GO_Biological_Process_2025	Response to Calcium Ion (GO:0051592)	1995-03-01	0.197319	0.512592	-0.290228	2.00211	3.2493	PPP3CA;RYR3;SLC25A13
MN_Chat	26wk	DOWN	GO_Biological_Process_2025	Cognition (GO:0050890)	1950-02-01	0.192328	0.512592	-0.290228	2.55599	4.21368	SETD5;PTCHD1
MN_Chat	26wk	DOWN	GO_Biological_Process_2025	Negative Regulation of Cardiac Muscle Hypertrophy (GO:0010614)	2025-01-13	0.19028	0.512592	-0.290228	5.1054	8.47118	ATP2B4
MN_Chat	26wk	DOWN	GO_Biological_Process_2025	Motor Neuron Axon Guidance (GO:0008045)	2025-01-13	0.19028	0.512592	-0.290228	5.1054	8.47118	NRP2
MN_Chat	26wk	DOWN	GO_Biological_Process_2025	Microvillus Organization (GO:0032528)	2025-01-13	0.19028	0.512592	-0.290228	5.1054	8.47118	RAPGEF6
MN_Chat	26wk	DOWN	GO_Biological_Process_2025	Hyaluronan Metabolic Process (GO:0030212)	2025-01-13	0.19028	0.512592	-0.290228	5.1054	8.47118	FGF13
MN_Chat	26wk	DOWN	GO_Biological_Process_2025	Positive Regulation of Protein Export From Nucleus (GO:0046827)	2025-01-13	0.19028	0.512592	-0.290228	5.1054	8.47118	XPO4
MN_Chat	26wk	DOWN	GO_Biological_Process_2025	Fatty Acid Elongation (GO:0030497)	2025-01-13	0.19028	0.512592	-0.290228	5.1054	8.47118	ELOVL7
MN_Chat	26wk	DOWN	GO_Biological_Process_2025	Positive Regulation of Glycogen Biosynthetic Process (GO:0045725)	2025-01-13	0.19028	0.512592	-0.290228	5.1054	8.47118	SORBS1
MN_Chat	26wk	DOWN	GO_Biological_Process_2025	Positive Regulation of Cellular Response to Insulin Stimulus (GO:1900078)	2025-01-13	0.19028	0.512592	-0.290228	5.1054	8.47118	SORBS1
MN_Chat	26wk	DOWN	GO_Biological_Process_2025	Positive Regulation of Calcium Ion Import (GO:0090280)	2025-01-13	0.19028	0.512592	-0.290228	5.1054	8.47118	PPP3CA
MN_Chat	26wk	DOWN	GO_Biological_Process_2025	Nucleocytoplasmic Transport (GO:0006913)	1950-02-01	0.192328	0.512592	-0.290228	2.55599	4.21368	NUP93;RSRC1
MN_Chat	26wk	DOWN	GO_Biological_Process_2025	Neuron Cell-Cell Adhesion (GO:0007158)	2025-01-14	0.203325	0.512592	-0.290228	4.71244	7.50668	NCAM2
MN_Chat	26wk	DOWN	GO_Biological_Process_2025	Negative Regulation of Fibroblast Growth Factor Receptor Signaling Pathway (GO:0040037)	2025-01-13	0.19028	0.512592	-0.290228	5.1054	8.47118	FGF13
MN_Chat	26wk	DOWN	GO_Biological_Process_2025	Regulation of Insulin Receptor Signaling Pathway (GO:0046626)	1949-02-01	0.186496	0.512592	-0.290228	2.61051	4.38395	PRKCB;SORBS1
MN_Chat	26wk	DOWN	GO_Biological_Process_2025	Positive Regulation of Smooth Muscle Cell Proliferation (GO:0048661)	1949-02-01	0.186496	0.512592	-0.290228	2.61051	4.38395	CDH13;FGF13
MN_Chat	26wk	DOWN	GO_Biological_Process_2025	Small GTPase-mediated Signal Transduction (GO:0007264)	5/188	0.187114	0.512592	-0.290228	1.68028	2.81622	KRIT1;CDH13;FGF13;RAPGEF6;RAPGEF4
MN_Chat	26wk	DOWN	GO_Biological_Process_2025	Cardiac Cell Development (GO:0055006)	2025-01-13	0.19028	0.512592	-0.290228	5.1054	8.47118	SLC8A1
MN_Chat	26wk	DOWN	GO_Biological_Process_2025	C4-dicarboxylate Transport (GO:0015740)	2025-01-13	0.19028	0.512592	-0.290228	5.1054	8.47118	SLC25A13
MN_Chat	26wk	DOWN	GO_Biological_Process_2025	Intracellular Calcium Ion Homeostasis (GO:0006874)	4/140	0.189604	0.512592	-0.290228	1.80744	3.00544	CCDC47;ATP2B4;SLC24A5;SLC8A1
MN_Chat	26wk	DOWN	GO_Biological_Process_2025	RNA Splicing (GO:0008380)	1992-03-01	0.185077	0.512592	-0.290228	2.06992	3.49191	RSRC1;TRA2B;LUC7L3
MN_Chat	26wk	DOWN	GO_Biological_Process_2025	Regulation of Long-Term Neuronal Synaptic Plasticity (GO:0048169)	2025-01-13	0.19028	0.512592	-0.290228	5.1054	8.47118	FXR1
MN_Chat	26wk	DOWN	GO_Biological_Process_2025	Adipose Tissue Development (GO:0060612)	2025-01-13	0.19028	0.512592	-0.290228	5.1054	8.47118	ARID5B
MN_Chat	26wk	DOWN	GO_Biological_Process_2025	Negative Regulation of Toll-Like Receptor 4 Signaling Pathway (GO:0034144)	2025-01-13	0.19028	0.512592	-0.290228	5.1054	8.47118	SQSTM1
MN_Chat	26wk	DOWN	GO_Biological_Process_2025	calcineurin-NFAT Signaling Cascade (GO:0033173)	2025-01-13	0.19028	0.512592	-0.290228	5.1054	8.47118	PPP3CA
MN_Chat	26wk	DOWN	GO_Biological_Process_2025	Glycoprotein Metabolic Process (GO:0009100)	1952-02-01	0.204061	0.513548	-0.289419	2.4535	3.89943	MGAT4A;ST6GALNAC3
MN_Chat	26wk	DOWN	GO_Biological_Process_2025	Regulation of Organelle Organization (GO:0033043)	1997-03-01	0.205587	0.516482	-0.286945	1.95931	3.09942	ZEB2;PKN2;SQSTM1
MN_Chat	26wk	DOWN	GO_Biological_Process_2025	Positive Regulation of Secretion (GO:0051047)	2025-01-15	0.21616	0.519435	-0.284469	4.37561	6.70228	PPP3CA
MN_Chat	26wk	DOWN	GO_Biological_Process_2025	Pigment Granule Transport (GO:0051904)	2025-01-15	0.21616	0.519435	-0.284469	4.37561	6.70228	MREG
MN_Chat	26wk	DOWN	GO_Biological_Process_2025	Dendritic Spine Morphogenesis (GO:0060997)	2025-01-15	0.21616	0.519435	-0.284469	4.37561	6.70228	EPHB1
MN_Chat	26wk	DOWN	GO_Biological_Process_2025	Sympathetic Nervous System Development (GO:0048485)	2025-01-15	0.21616	0.519435	-0.284469	4.37561	6.70228	NRP2
MN_Chat	26wk	DOWN	GO_Biological_Process_2025	Positive Regulation of Glycogen Metabolic Process (GO:0070875)	2025-01-15	0.21616	0.519435	-0.284469	4.37561	6.70228	SORBS1
MN_Chat	26wk	DOWN	GO_Biological_Process_2025	Ganglioside Biosynthetic Process (GO:0001574)	2025-01-15	0.21616	0.519435	-0.284469	4.37561	6.70228	ST6GALNAC3
MN_Chat	26wk	DOWN	GO_Biological_Process_2025	Mammary Gland Epithelium Development (GO:0061180)	2025-01-15	0.21616	0.519435	-0.284469	4.37561	6.70228	SCRIB
MN_Chat	26wk	DOWN	GO_Biological_Process_2025	Lipoprotein Localization (GO:0044872)	2025-01-15	0.21616	0.519435	-0.284469	4.37561	6.70228	PRKCB
MN_Chat	26wk	DOWN	GO_Biological_Process_2025	Melanosome Transport (GO:0032402)	2025-01-15	0.21616	0.519435	-0.284469	4.37561	6.70228	MREG
MN_Chat	26wk	DOWN	GO_Biological_Process_2025	Negative Regulation of Axon Extension (GO:0030517)	2025-01-15	0.21616	0.519435	-0.284469	4.37561	6.70228	SEMA6D
MN_Chat	26wk	DOWN	GO_Biological_Process_2025	Regulation of Cell Fate Specification (GO:0042659)	2025-01-15	0.21616	0.519435	-0.284469	4.37561	6.70228	FGF13
MN_Chat	26wk	DOWN	GO_Biological_Process_2025	Autophagy of Peroxisome (GO:0030242)	2025-01-15	0.21616	0.519435	-0.284469	4.37561	6.70228	SQSTM1
MN_Chat	26wk	DOWN	GO_Biological_Process_2025	Clathrin Coat Assembly (GO:0048268)	2025-01-15	0.21616	0.519435	-0.284469	4.37561	6.70228	NSG2
MN_Chat	26wk	DOWN	GO_Biological_Process_2025	Aorta Development (GO:0035904)	2025-01-15	0.21616	0.519435	-0.284469	4.37561	6.70228	ROBO1
MN_Chat	26wk	DOWN	GO_Biological_Process_2025	Pexophagy (GO:0000425)	2025-01-15	0.21616	0.519435	-0.284469	4.37561	6.70228	SQSTM1
MN_Chat	26wk	DOWN	GO_Biological_Process_2025	Nucleotide-Excision Repair (GO:0006289)	1953-02-01	0.209958	0.519435	-0.284469	2.40527	3.75426	POLA1;XPA
MN_Chat	26wk	DOWN	GO_Biological_Process_2025	Positive Regulation of Small GTPase Mediated Signal Transduction (GO:0051057)	1953-02-01	0.209958	0.519435	-0.284469	2.40527	3.75426	FXR1;ROBO1
MN_Chat	26wk	DOWN	GO_Biological_Process_2025	Apical Junction Assembly (GO:0043297)	1954-02-01	0.215871	0.519435	-0.284469	2.35889	3.61636	PARD3;PKN2
MN_Chat	26wk	DOWN	GO_Biological_Process_2025	Tight Junction Assembly (GO:0120192)	1954-02-01	0.215871	0.519435	-0.284469	2.35889	3.61636	PARD3;PKN2
MN_Chat	26wk	DOWN	GO_Biological_Process_2025	Regulation of Establishment of Cell Polarity (GO:2000114)	2025-01-15	0.21616	0.519435	-0.284469	4.37561	6.70228	KRIT1
MN_Chat	26wk	DOWN	GO_Biological_Process_2025	Positive Regulation of Hydrolase Activity (GO:0051345)	1998-03-01	0.20975	0.519435	-0.284469	1.93859	3.02777	PKP4;RAPGEF6;RGS6
MN_Chat	26wk	DOWN	GO_Biological_Process_2025	Golgi to Endosome Transport (GO:0006895)	2025-01-15	0.21616	0.519435	-0.284469	4.37561	6.70228	KIF16B
MN_Chat	26wk	DOWN	GO_Biological_Process_2025	L-glutamate Transmembrane Transport (GO:0015813)	2025-01-15	0.21616	0.519435	-0.284469	4.37561	6.70228	SLC25A13
MN_Chat	26wk	DOWN	GO_Biological_Process_2025	Negative Regulation of Macrophage Activation (GO:0043031)	2025-01-15	0.21616	0.519435	-0.284469	4.37561	6.70228	LRFN5
MN_Chat	26wk	DOWN	GO_Biological_Process_2025	Amyloid-Beta Metabolic Process (GO:0050435)	2025-01-15	0.21616	0.519435	-0.284469	4.37561	6.70228	IDE
MN_Chat	26wk	DOWN	GO_Biological_Process_2025	Regulation of Execution Phase of Apoptosis (GO:1900117)	2025-01-15	0.21616	0.519435	-0.284469	4.37561	6.70228	GLMN
MN_Chat	26wk	DOWN	GO_Biological_Process_2025	Mitochondrion Transport Along Microtubule (GO:0047497)	2025-01-16	0.228789	0.525192	-0.279682	4.0837	6.02326	SYBU
MN_Chat	26wk	DOWN	GO_Biological_Process_2025	tRNA Wobble Base Modification (GO:0002097)	2025-01-16	0.228789	0.525192	-0.279682	4.0837	6.02326	ELP3
MN_Chat	26wk	DOWN	GO_Biological_Process_2025	Membrane Depolarization During Cardiac Muscle Cell Action Potential (GO:0086012)	2025-01-16	0.228789	0.525192	-0.279682	4.0837	6.02326	SLC8A1
MN_Chat	26wk	DOWN	GO_Biological_Process_2025	tRNA Wobble Uridine Modification (GO:0002098)	2025-01-16	0.228789	0.525192	-0.279682	4.0837	6.02326	ELP3
MN_Chat	26wk	DOWN	GO_Biological_Process_2025	Reg of Blood Vessel Endothelial Cell Proliferation Inv in Sprouting Angiogenesis (GO:1903587)	2025-01-16	0.228789	0.525192	-0.279682	4.0837	6.02326	FGF13
MN_Chat	26wk	DOWN	GO_Biological_Process_2025	Regulation of Adenylate Cyclase Activity (GO:0045761)	2025-01-16	0.228789	0.525192	-0.279682	4.0837	6.02326	GABBR2
MN_Chat	26wk	DOWN	GO_Biological_Process_2025	Postsynaptic Membrane Organization (GO:0001941)	2025-01-16	0.228789	0.525192	-0.279682	4.0837	6.02326	LHFPL3
MN_Chat	26wk	DOWN	GO_Biological_Process_2025	Microtubule Depolymerization (GO:0007019)	2025-01-16	0.228789	0.525192	-0.279682	4.0837	6.02326	NCKAP5
MN_Chat	26wk	DOWN	GO_Biological_Process_2025	Receptor Catabolic Process (GO:0032801)	2025-01-16	0.228789	0.525192	-0.279682	4.0837	6.02326	KIF16B
MN_Chat	26wk	DOWN	GO_Biological_Process_2025	Positive Regulation of Positive Chemotaxis (GO:0050927)	2025-01-16	0.228789	0.525192	-0.279682	4.0837	6.02326	CDH13
MN_Chat	26wk	DOWN	GO_Biological_Process_2025	Glycolipid Metabolic Process (GO:0006664)	2025-01-16	0.228789	0.525192	-0.279682	4.0837	6.02326	ST6GALNAC3
MN_Chat	26wk	DOWN	GO_Biological_Process_2025	Phagosome Maturation (GO:0090382)	2025-01-16	0.228789	0.525192	-0.279682	4.0837	6.02326	MREG
MN_Chat	26wk	DOWN	GO_Biological_Process_2025	Establishment of Melanosome Localization (GO:0032401)	2025-01-16	0.228789	0.525192	-0.279682	4.0837	6.02326	MREG
MN_Chat	26wk	DOWN	GO_Biological_Process_2025	Striated Muscle Contraction (GO:0006941)	1955-02-01	0.221799	0.525192	-0.279682	2.31427	3.48525	RYR3;SLC8A1
MN_Chat	26wk	DOWN	GO_Biological_Process_2025	Establishment of Protein Localization to Endoplasmic Reticulum (GO:0072599)	2025-01-16	0.228789	0.525192	-0.279682	4.0837	6.02326	SEC61A1
MN_Chat	26wk	DOWN	GO_Biological_Process_2025	Cellular Response to Laminar Fluid Shear Stress (GO:0071499)	2025-01-16	0.228789	0.525192	-0.279682	4.0837	6.02326	PKN2
MN_Chat	26wk	DOWN	GO_Biological_Process_2025	Negative Regulation of Platelet Activation (GO:0010544)	2025-01-16	0.228789	0.525192	-0.279682	4.0837	6.02326	PRKG1
MN_Chat	26wk	DOWN	GO_Biological_Process_2025	L-glutamate Import (GO:0051938)	2025-01-16	0.228789	0.525192	-0.279682	4.0837	6.02326	SLC25A13
MN_Chat	26wk	DOWN	GO_Biological_Process_2025	Peptide Catabolic Process (GO:0043171)	2025-01-16	0.228789	0.525192	-0.279682	4.0837	6.02326	IDE
MN_Chat	26wk	DOWN	GO_Biological_Process_2025	Oligodendrocyte Development (GO:0014003)	2025-01-16	0.228789	0.525192	-0.279682	4.0837	6.02326	PLP1
MN_Chat	26wk	DOWN	GO_Biological_Process_2025	Nitric Oxide Mediated Signal Transduction (GO:0007263)	2025-01-16	0.228789	0.525192	-0.279682	4.0837	6.02326	ATP2B4
MN_Chat	26wk	DOWN	GO_Biological_Process_2025	Regulation of Osteoblast Proliferation (GO:0033688)	2025-01-16	0.228789	0.525192	-0.279682	4.0837	6.02326	PPP3CA
MN_Chat	26wk	DOWN	GO_Biological_Process_2025	Endoplasmic Reticulum Organization (GO:0007029)	1955-02-01	0.221799	0.525192	-0.279682	2.31427	3.48525	SEC61A1;CCDC47
MN_Chat	26wk	DOWN	GO_Biological_Process_2025	Sulfur Compound Biosynthetic Process (GO:0044272)	1956-02-01	0.227741	0.525192	-0.279682	2.2713	3.36049	EXT1;XYLT1
MN_Chat	26wk	DOWN	GO_Biological_Process_2025	Regulation of Establishment or Maintenance of Cell Polarity (GO:0032878)	2025-01-16	0.228789	0.525192	-0.279682	4.0837	6.02326	KRIT1
MN_Chat	26wk	DOWN	GO_Biological_Process_2025	Nucleosome Assembly (GO:0006334)	1956-02-01	0.227741	0.525192	-0.279682	2.2713	3.36049	ATAD2B;NAP1L4
MN_Chat	26wk	DOWN	GO_Biological_Process_2025	Regulation of Translation (GO:0006417)	5/201	0.224007	0.525192	-0.279682	1.56779	2.34554	FXR1;PRR16;RBM4B;ELP3;IGF2BP3
MN_Chat	26wk	DOWN	GO_Biological_Process_2025	Regulation of Fibrinolysis (GO:0051917)	2025-01-16	0.228789	0.525192	-0.279682	4.0837	6.02326	GLMN
MN_Chat	26wk	DOWN	GO_Biological_Process_2025	Response to Ethanol (GO:0045471)	2025-01-17	0.241216	0.528395	-0.277041	3.82827	5.44404	GRIN2A
MN_Chat	26wk	DOWN	GO_Biological_Process_2025	Myoblast Fusion (GO:0007520)	2025-01-17	0.241216	0.528395	-0.277041	3.82827	5.44404	ADGRB3
MN_Chat	26wk	DOWN	GO_Biological_Process_2025	Ionotropic Glutamate Receptor Signaling Pathway (GO:0035235)	2025-01-17	0.241216	0.528395	-0.277041	3.82827	5.44404	GRIN2A
MN_Chat	26wk	DOWN	GO_Biological_Process_2025	Positive Regulation of Cardiac Muscle Tissue Growth (GO:0055023)	2025-01-17	0.241216	0.528395	-0.277041	3.82827	5.44404	FGF13
MN_Chat	26wk	DOWN	GO_Biological_Process_2025	Membrane Lipid Catabolic Process (GO:0046466)	2025-01-17	0.241216	0.528395	-0.277041	3.82827	5.44404	ENPP2
MN_Chat	26wk	DOWN	GO_Biological_Process_2025	Membrane Depolarization During Action Potential (GO:0086010)	2025-01-17	0.241216	0.528395	-0.277041	3.82827	5.44404	SLC8A1
MN_Chat	26wk	DOWN	GO_Biological_Process_2025	Long-Chain fatty-acyl-CoA Biosynthetic Process (GO:0035338)	2025-01-17	0.241216	0.528395	-0.277041	3.82827	5.44404	ELOVL7
MN_Chat	26wk	DOWN	GO_Biological_Process_2025	Positive Regulation of Cell Migration Involved in Sprouting Angiogenesis (GO:0090050)	2025-01-17	0.241216	0.528395	-0.277041	3.82827	5.44404	FGF13
MN_Chat	26wk	DOWN	GO_Biological_Process_2025	Intracellular Sodium Ion Homeostasis (GO:0006883)	2025-01-17	0.241216	0.528395	-0.277041	3.82827	5.44404	SLC8A1
MN_Chat	26wk	DOWN	GO_Biological_Process_2025	Positive Regulation of Glial Cell Differentiation (GO:0045687)	2025-01-17	0.241216	0.528395	-0.277041	3.82827	5.44404	TENM4
MN_Chat	26wk	DOWN	GO_Biological_Process_2025	Reg of Cardiac Muscle Contraction by Reg of the Release of Sequestered Calcium Ion (GO:0010881)	2025-01-17	0.241216	0.528395	-0.277041	3.82827	5.44404	SLC8A1
MN_Chat	26wk	DOWN	GO_Biological_Process_2025	Sensory Perception of Taste (GO:0050909)	2025-01-17	0.241216	0.528395	-0.277041	3.82827	5.44404	ASIC2
MN_Chat	26wk	DOWN	GO_Biological_Process_2025	Positive Regulation of Smooth Muscle Cell Migration (GO:0014911)	2025-01-17	0.241216	0.528395	-0.277041	3.82827	5.44404	DOCK4
MN_Chat	26wk	DOWN	GO_Biological_Process_2025	Platelet-Derived Growth Factor Receptor Signaling Pathway (GO:0048008)	2025-01-17	0.241216	0.528395	-0.277041	3.82827	5.44404	PTPRJ
MN_Chat	26wk	DOWN	GO_Biological_Process_2025	Organophosphate Catabolic Process (GO:0046434)	2025-01-17	0.241216	0.528395	-0.277041	3.82827	5.44404	ENPP2
MN_Chat	26wk	DOWN	GO_Biological_Process_2025	Regulation of D-glucose Transmembrane Transport (GO:0010827)	2025-01-17	0.241216	0.528395	-0.277041	3.82827	5.44404	PRKCB
MN_Chat	26wk	DOWN	GO_Biological_Process_2025	Polyol Metabolic Process (GO:0019751)	2025-01-17	0.241216	0.528395	-0.277041	3.82827	5.44404	INPP4B
MN_Chat	26wk	DOWN	GO_Biological_Process_2025	DNA Biosynthetic Process (GO:0071897)	2025-01-17	0.241216	0.528395	-0.277041	3.82827	5.44404	POLA1
MN_Chat	26wk	DOWN	GO_Biological_Process_2025	Piecemeal Microautophagy of the Nucleus (GO:0034727)	2025-01-17	0.241216	0.528395	-0.277041	3.82827	5.44404	ULK2
MN_Chat	26wk	DOWN	GO_Biological_Process_2025	Regulation of Sodium Ion Transmembrane Transporter Activity (GO:2000649)	2025-01-17	0.241216	0.528395	-0.277041	3.82827	5.44404	FGF12
MN_Chat	26wk	DOWN	GO_Biological_Process_2025	Positive Regulation of Signal Transduction (GO:0009967)	6/256	0.232061	0.528395	-0.277041	1.47554	2.15541	GRIN2A;PRKCB;PTPRJ;SORBS1;SASH1;ROBO1
MN_Chat	26wk	DOWN	GO_Biological_Process_2025	Calcineurin-Mediated Signaling (GO:0097720)	2025-01-17	0.241216	0.528395	-0.277041	3.82827	5.44404	PPP3CA
MN_Chat	26wk	DOWN	GO_Biological_Process_2025	Negative Regulation of Vascular Associated Smooth Muscle Cell Proliferation (GO:1904706)	2025-01-17	0.241216	0.528395	-0.277041	3.82827	5.44404	PRKG1
MN_Chat	26wk	DOWN	GO_Biological_Process_2025	Regulation of Endothelial Cell Chemotaxis (GO:2001026)	2025-01-17	0.241216	0.528395	-0.277041	3.82827	5.44404	FGF13
MN_Chat	26wk	DOWN	GO_Biological_Process_2025	Mesenchymal Cell Differentiation (GO:0048762)	1958-02-01	0.239654	0.528395	-0.277041	2.18996	3.12848	SEMA3C;NCAM1
MN_Chat	26wk	DOWN	GO_Biological_Process_2025	Negative Regulation of Cellular Process (GO:0048523)	11/531	0.238535	0.528395	-0.277041	1.3031	1.86766	MAGI1;ATP8A2;DSCAM;ANGPT1;AKT3;GLMN;CDH13;PTPRJ;BRD9;ST18;GSDME
MN_Chat	26wk	DOWN	GO_Biological_Process_2025	Calcium Ion Homeostasis (GO:0055074)	3/105	0.239371	0.528395	-0.277041	1.80491	2.58055	ATP2B4;SLC24A5;SLC8A1
MN_Chat	26wk	DOWN	GO_Biological_Process_2025	Neuron Projection Development (GO:0031175)	5/206	0.238747	0.528395	-0.277041	1.5284	2.1892	TRIO;FLRT3;PLP1;EPHB1;SH3GL2
MN_Chat	26wk	DOWN	GO_Biological_Process_2025	Memory (GO:0007613)	1957-02-01	0.233693	0.528395	-0.277041	2.22989	3.24169	TAFA2;FGF13
MN_Chat	26wk	DOWN	GO_Biological_Process_2025	ERBB Signaling Pathway (GO:0038127)	1958-02-01	0.239654	0.528395	-0.277041	2.18996	3.12848	NRG3;KIF16B
MN_Chat	26wk	DOWN	GO_Biological_Process_2025	Regulation of Calcium Ion Transmembrane Transporter Activity (GO:1901019)	2025-01-18	0.253443	0.535445	-0.271285	3.6029	4.9454	CACNB4
MN_Chat	26wk	DOWN	GO_Biological_Process_2025	Regulation of Angiogenesis (GO:0045765)	5/211	0.253745	0.535445	-0.271285	1.49092	2.04469	PRKCB;KRIT1;ATP2B4;FGF13;SASH1
MN_Chat	26wk	DOWN	GO_Biological_Process_2025	Regulation of Cellular Component Organization (GO:0051128)	4/159	0.254122	0.535445	-0.271285	1.58434	2.17045	MAGI1;SETD5;NRG3;CDH13
MN_Chat	26wk	DOWN	GO_Biological_Process_2025	Branching Involved in Ureteric Bud Morphogenesis (GO:0001658)	2025-01-18	0.253443	0.535445	-0.271285	3.6029	4.9454	FGF13
MN_Chat	26wk	DOWN	GO_Biological_Process_2025	Positive Regulation of Amyloid-Beta Formation (GO:1902004)	2025-01-18	0.253443	0.535445	-0.271285	3.6029	4.9454	LRRTM3
MN_Chat	26wk	DOWN	GO_Biological_Process_2025	Regulation of Cellular Respiration (GO:0043457)	2025-01-18	0.253443	0.535445	-0.271285	3.6029	4.9454	IDE
MN_Chat	26wk	DOWN	GO_Biological_Process_2025	Detection of Mechanical Stimulus Involved in Sensory Perception (GO:0050974)	2025-01-18	0.253443	0.535445	-0.271285	3.6029	4.9454	COL11A1
MN_Chat	26wk	DOWN	GO_Biological_Process_2025	Establishment of Epithelial Cell Polarity (GO:0090162)	2025-01-18	0.253443	0.535445	-0.271285	3.6029	4.9454	PARD3
MN_Chat	26wk	DOWN	GO_Biological_Process_2025	Regulation of Signal Transduction (GO:0009966)	5/211	0.253745	0.535445	-0.271285	1.49092	2.04469	SAMD5;KCTD8;KCNIP4;NCAM1;KCTD16
MN_Chat	26wk	DOWN	GO_Biological_Process_2025	Melanosome Localization (GO:0032400)	2025-01-18	0.253443	0.535445	-0.271285	3.6029	4.9454	MREG
MN_Chat	26wk	DOWN	GO_Biological_Process_2025	Positive Regulation of Sprouting Angiogenesis (GO:1903672)	2025-01-18	0.253443	0.535445	-0.271285	3.6029	4.9454	FGF13
MN_Chat	26wk	DOWN	GO_Biological_Process_2025	Ureteric Bud Morphogenesis (GO:0060675)	2025-01-18	0.253443	0.535445	-0.271285	3.6029	4.9454	FGF13
MN_Chat	26wk	DOWN	GO_Biological_Process_2025	Positive Regulation of Focal Adhesion Assembly (GO:0051894)	2025-01-18	0.253443	0.535445	-0.271285	3.6029	4.9454	PTPRJ
MN_Chat	26wk	DOWN	GO_Biological_Process_2025	Positive Regulation of Intracellular Signal Transduction (GO:1902533)	13/652	0.253841	0.535445	-0.271285	1.25351	1.71862	ANKRD17;ANGPT1;PRKCB;SCHIP1;PTPRJ;EFNA5;NUP93;BCLAF1;SLCO3A1;CDH13;FGF13;SASH1;GSDME
MN_Chat	26wk	DOWN	GO_Biological_Process_2025	NLS-bearing Protein Import Into Nucleus (GO:0006607)	2025-01-18	0.253443	0.535445	-0.271285	3.6029	4.9454	KPNA4
MN_Chat	26wk	DOWN	GO_Biological_Process_2025	Axon Development (GO:0061564)	3/107	0.247964	0.535445	-0.271285	1.77001	2.46824	DCC;PARD3;PLP1
MN_Chat	26wk	DOWN	GO_Biological_Process_2025	Rac Protein Signal Transduction (GO:0016601)	2025-01-18	0.253443	0.535445	-0.271285	3.6029	4.9454	CDH13
MN_Chat	26wk	DOWN	GO_Biological_Process_2025	Response to Axon Injury (GO:0048678)	2025-01-18	0.253443	0.535445	-0.271285	3.6029	4.9454	FLRT3
MN_Chat	26wk	DOWN	GO_Biological_Process_2025	Cell-Matrix Adhesion (GO:0007160)	3/107	0.247964	0.535445	-0.271285	1.77001	2.46824	CDH11;ITGA8;SORBS1
MN_Chat	26wk	DOWN	GO_Biological_Process_2025	Regulation of Oligodendrocyte Differentiation (GO:0048713)	2025-01-18	0.253443	0.535445	-0.271285	3.6029	4.9454	TENM4
MN_Chat	26wk	DOWN	GO_Biological_Process_2025	Negative Regulation of Translational Initiation (GO:0045947)	2025-01-18	0.253443	0.535445	-0.271285	3.6029	4.9454	SCRIB
MN_Chat	26wk	DOWN	GO_Biological_Process_2025	Neuron Maturation (GO:0042551)	2025-01-18	0.253443	0.535445	-0.271285	3.6029	4.9454	ADGRB3
MN_Chat	26wk	DOWN	GO_Biological_Process_2025	Regulation of Bone Mineralization (GO:0030500)	1959-02-01	0.245623	0.535445	-0.271285	2.15143	3.02051	PPP3CA;SLC8A1
MN_Chat	26wk	DOWN	GO_Biological_Process_2025	Post-Transcriptional Regulation of Gene Expression (GO:0010608)	1960-02-01	0.251597	0.535445	-0.271285	2.11422	2.91748	RBM4B;ELP3
MN_Chat	26wk	DOWN	GO_Biological_Process_2025	Negative Regulation of Protein Kinase Activity (GO:0006469)	1960-02-01	0.251597	0.535445	-0.271285	2.11422	2.91748	PKN2;SLC8A1
MN_Chat	26wk	DOWN	GO_Biological_Process_2025	Protein Catabolic Process (GO:0030163)	3/107	0.247964	0.535445	-0.271285	1.77001	2.46824	GLMN;IDE;SQSTM1
MN_Chat	26wk	DOWN	GO_Biological_Process_2025	Positive Regulation of Vasculature Development (GO:1904018)	3/109	0.256603	0.539881	-0.267702	1.73644	2.36195	PRKCB;FGF13;SASH1
MN_Chat	26wk	DOWN	GO_Biological_Process_2025	post-Golgi Vesicle-Mediated Transport (GO:0006892)	1961-02-01	0.257574	0.541132	-0.266697	2.07828	2.81908	KIF16B;STXBP5L
MN_Chat	26wk	DOWN	GO_Biological_Process_2025	Positive Regulation of Calcineurin-Mediated Signaling (GO:0106058)	2025-01-19	0.265473	0.542653	-0.265478	3.40256	4.51262	PPP3CA
MN_Chat	26wk	DOWN	GO_Biological_Process_2025	Reticulophagy (GO:0061709)	2025-01-19	0.265473	0.542653	-0.265478	3.40256	4.51262	ULK2
MN_Chat	26wk	DOWN	GO_Biological_Process_2025	Positive Regulation of Axon Extension (GO:0045773)	2025-01-19	0.265473	0.542653	-0.265478	3.40256	4.51262	DSCAM
MN_Chat	26wk	DOWN	GO_Biological_Process_2025	Positive Regulation of calcineurin-NFAT Signaling Cascade (GO:0070886)	2025-01-19	0.265473	0.542653	-0.265478	3.40256	4.51262	PPP3CA
MN_Chat	26wk	DOWN	GO_Biological_Process_2025	Positive Regulation of Activated T Cell Proliferation (GO:0042104)	2025-01-19	0.265473	0.542653	-0.265478	3.40256	4.51262	PPP3CA
MN_Chat	26wk	DOWN	GO_Biological_Process_2025	Positive Regulation of Embryonic Development (GO:0040019)	2025-01-19	0.265473	0.542653	-0.265478	3.40256	4.51262	TENM4
MN_Chat	26wk	DOWN	GO_Biological_Process_2025	Pulmonary Valve Morphogenesis (GO:0003184)	2025-01-19	0.265473	0.542653	-0.265478	3.40256	4.51262	ROBO1
MN_Chat	26wk	DOWN	GO_Biological_Process_2025	Regulation of Behavior (GO:0050795)	2025-01-19	0.265473	0.542653	-0.265478	3.40256	4.51262	CNTNAP4
MN_Chat	26wk	DOWN	GO_Biological_Process_2025	Nuclear Envelope Organization (GO:0006998)	2025-01-19	0.265473	0.542653	-0.265478	3.40256	4.51262	NUP93
MN_Chat	26wk	DOWN	GO_Biological_Process_2025	cGMP-mediated Signaling (GO:0019934)	2025-01-19	0.265473	0.542653	-0.265478	3.40256	4.51262	ATP2B4
MN_Chat	26wk	DOWN	GO_Biological_Process_2025	Nuclear Migration (GO:0007097)	2025-01-19	0.265473	0.542653	-0.265478	3.40256	4.51262	TACC1
MN_Chat	26wk	DOWN	GO_Biological_Process_2025	Negative Regulation of Endopeptidase Activity (GO:0010951)	2025-01-19	0.265473	0.542653	-0.265478	3.40256	4.51262	TIMP3
MN_Chat	26wk	DOWN	GO_Biological_Process_2025	External Encapsulating Structure Organization (GO:0045229)	3/111	0.265283	0.542653	-0.265478	1.70411	2.26128	ADAMTS16;COL11A1;COL19A1
MN_Chat	26wk	DOWN	GO_Biological_Process_2025	Extracellular Structure Organization (GO:0043062)	3/111	0.265283	0.542653	-0.265478	1.70411	2.26128	ADAMTS16;COL11A1;COL19A1
MN_Chat	26wk	DOWN	GO_Biological_Process_2025	protein-DNA Complex Assembly (GO:0065004)	1962-02-01	0.263554	0.542653	-0.265478	2.04354	2.72506	ATAD2B;NAP1L4
MN_Chat	26wk	DOWN	GO_Biological_Process_2025	Adrenergic Receptor Signaling Pathway (GO:0071875)	2025-01-19	0.265473	0.542653	-0.265478	3.40256	4.51262	PDE4D
MN_Chat	26wk	DOWN	GO_Biological_Process_2025	Antigen Processing and Presentation of Peptide Antigen via MHC Class I (GO:0002474)	2025-01-19	0.265473	0.542653	-0.265478	3.40256	4.51262	IDE
MN_Chat	26wk	DOWN	GO_Biological_Process_2025	Regulation of Peptidyl-Threonine Phosphorylation (GO:0010799)	2025-01-19	0.265473	0.542653	-0.265478	3.40256	4.51262	PARD3
MN_Chat	26wk	DOWN	GO_Biological_Process_2025	+ Reg of Phosphatidylinositol 3-Kinase/Prot Kinase B Signal Transduction (GO:0051897)	4/162	0.264716	0.542653	-0.265478	1.55402	2.06544	ANGPT1;PTPRJ;EFNA5;FGF13
MN_Chat	26wk	DOWN	GO_Biological_Process_2025	Negative Regulation of Cell Population Proliferation (GO:0008285)	8/379	0.267896	0.546827	-0.26215	1.32587	1.74638	MAGI1;ATP8A2;GLMN;CDH13;PTPRJ;MCC;ST18;GSDME
MN_Chat	26wk	DOWN	GO_Biological_Process_2025	Regulation of Canonical Wnt Signaling Pathway (GO:0060828)	5/216	0.268969	0.548238	-0.261031	1.45522	1.91093	ZEB2;SMURF2;MCC;CDK14;RNF220
MN_Chat	26wk	DOWN	GO_Biological_Process_2025	Spliceosomal Complex Assembly (GO:0000245)	1963-02-01	0.269534	0.548613	-0.260734	2.00994	2.63515	CELF2;LUC7L3
MN_Chat	26wk	DOWN	GO_Biological_Process_2025	Regulation of Cellular Response to Transforming Growth Factor Beta Stimulus (GO:1903844)	2025-01-20	0.27731	0.551168	-0.258716	3.22332	4.13428	SMURF2
MN_Chat	26wk	DOWN	GO_Biological_Process_2025	Interleukin-1-Mediated Signaling Pathway (GO:0070498)	2025-01-20	0.27731	0.551168	-0.258716	3.22332	4.13428	ST18
MN_Chat	26wk	DOWN	GO_Biological_Process_2025	Positive Regulation of Osteoclast Differentiation (GO:0045672)	2025-01-20	0.27731	0.551168	-0.258716	3.22332	4.13428	PPP3CA
MN_Chat	26wk	DOWN	GO_Biological_Process_2025	Mesoderm Formation (GO:0001707)	2025-01-20	0.27731	0.551168	-0.258716	3.22332	4.13428	ITGA8
MN_Chat	26wk	DOWN	GO_Biological_Process_2025	Microautophagy (GO:0016237)	2025-01-20	0.27731	0.551168	-0.258716	3.22332	4.13428	ULK2
MN_Chat	26wk	DOWN	GO_Biological_Process_2025	Positive Regulation of Neurogenesis (GO:0050769)	1964-02-01	0.275514	0.551168	-0.258716	1.97742	2.54913	FXR1;ROBO1
MN_Chat	26wk	DOWN	GO_Biological_Process_2025	Stimulatory C-type Lectin Receptor Signaling Pathway (GO:0002223)	2025-01-20	0.27731	0.551168	-0.258716	3.22332	4.13428	PKN2
MN_Chat	26wk	DOWN	GO_Biological_Process_2025	Ameboidal-Type Cell Migration (GO:0001667)	2025-01-20	0.27731	0.551168	-0.258716	3.22332	4.13428	PKN2
MN_Chat	26wk	DOWN	GO_Biological_Process_2025	Response to ATP (GO:0033198)	2025-01-20	0.27731	0.551168	-0.258716	3.22332	4.13428	RYR3
MN_Chat	26wk	DOWN	GO_Biological_Process_2025	Cellular Response to Lectin (GO:1990858)	2025-01-20	0.27731	0.551168	-0.258716	3.22332	4.13428	PKN2
MN_Chat	26wk	DOWN	GO_Biological_Process_2025	Associative Learning (GO:0008306)	2025-01-20	0.27731	0.551168	-0.258716	3.22332	4.13428	TAFA2
MN_Chat	26wk	DOWN	GO_Biological_Process_2025	Alternative mRNA Splicing, via Spliceosome (GO:0000380)	2025-01-20	0.27731	0.551168	-0.258716	3.22332	4.13428	RSRC1
MN_Chat	26wk	DOWN	GO_Biological_Process_2025	Nucleosome Disassembly (GO:0006337)	2025-01-20	0.27731	0.551168	-0.258716	3.22332	4.13428	ATAD2B
MN_Chat	26wk	DOWN	GO_Biological_Process_2025	DNA-templated Transcription Termination (GO:0006353)	2025-01-20	0.27731	0.551168	-0.258716	3.22332	4.13428	XRN2
MN_Chat	26wk	DOWN	GO_Biological_Process_2025	Protein N-linked Glycosylation (GO:0006487)	1964-02-01	0.275514	0.551168	-0.258716	1.97742	2.54913	MGAT4C;MGAT4A
MN_Chat	26wk	DOWN	GO_Biological_Process_2025	Ganglioside Metabolic Process (GO:0001573)	2025-01-20	0.27731	0.551168	-0.258716	3.22332	4.13428	ST6GALNAC3
MN_Chat	26wk	DOWN	GO_Biological_Process_2025	Neuromuscular Process (GO:0050905)	2025-01-20	0.27731	0.551168	-0.258716	3.22332	4.13428	MYCBP2
MN_Chat	26wk	DOWN	GO_Biological_Process_2025	Positive Regulation of Wnt Signaling Pathway (GO:0030177)	3/114	0.278367	0.551743	-0.258263	1.6578	2.12002	ZEB2;SMURF2;RNF220
MN_Chat	26wk	DOWN	GO_Biological_Process_2025	Regulation of Phosphatidylinositol 3-Kinase/Protein Kinase B Signal Transduction (GO:0051896)	5/219	0.278198	0.551743	-0.258263	1.43459	1.83545	PHLPP1;ANGPT1;PTPRJ;EFNA5;FGF13
MN_Chat	26wk	DOWN	GO_Biological_Process_2025	Cellular Response to Oxygen-Containing Compound (GO:1901701)	8/384	0.279383	0.552995	-0.257279	1.3079	1.6678	GRIN2A;PDE4D;NRIP1;PDE4B;ATP2B4;BRINP3;RYR3;SLC8A1
MN_Chat	26wk	DOWN	GO_Biological_Process_2025	Chloride Transmembrane Transport (GO:1902476)	1965-02-01	0.28149	0.554872	-0.255807	1.94593	2.46677	ANO4;GABRG3
MN_Chat	26wk	DOWN	GO_Biological_Process_2025	Regulation of Endocytosis (GO:0030100)	1965-02-01	0.28149	0.554872	-0.255807	1.94593	2.46677	MCTP1;CDH13
MN_Chat	26wk	DOWN	GO_Biological_Process_2025	Protein Targeting to Membrane (GO:0006612)	1965-02-01	0.28149	0.554872	-0.255807	1.94593	2.46677	SEC61A1;PARD3
MN_Chat	26wk	DOWN	GO_Biological_Process_2025	Endoplasmic Reticulum Calcium Ion Homeostasis (GO:0032469)	2025-01-21	0.288957	0.555865	-0.25503	3.06199	3.8014	CCDC47
MN_Chat	26wk	DOWN	GO_Biological_Process_2025	Regulation of Transcription Regulatory Region DNA Binding (GO:2000677)	2025-01-21	0.288957	0.555865	-0.25503	3.06199	3.8014	RNF220
MN_Chat	26wk	DOWN	GO_Biological_Process_2025	Negative Regulation of Calcium Ion Transmembrane Transport (GO:1903170)	2025-01-21	0.288957	0.555865	-0.25503	3.06199	3.8014	PPP3CA
MN_Chat	26wk	DOWN	GO_Biological_Process_2025	Regulation of Cardiac Muscle Cell Proliferation (GO:0060043)	2025-01-21	0.288957	0.555865	-0.25503	3.06199	3.8014	FGF13
MN_Chat	26wk	DOWN	GO_Biological_Process_2025	Pulmonary Valve Development (GO:0003177)	2025-01-21	0.288957	0.555865	-0.25503	3.06199	3.8014	ROBO1
MN_Chat	26wk	DOWN	GO_Biological_Process_2025	Protein K48-linked Deubiquitination (GO:0071108)	2025-01-21	0.288957	0.555865	-0.25503	3.06199	3.8014	MAGI1
MN_Chat	26wk	DOWN	GO_Biological_Process_2025	Positive Regulation of Vascular Associated Smooth Muscle Cell Proliferation (GO:1904707)	2025-01-21	0.288957	0.555865	-0.25503	3.06199	3.8014	FGF13
MN_Chat	26wk	DOWN	GO_Biological_Process_2025	Excitatory Postsynaptic Potential (GO:0060079)	2025-01-21	0.288957	0.555865	-0.25503	3.06199	3.8014	GRIN2A
MN_Chat	26wk	DOWN	GO_Biological_Process_2025	Cellular Response to Nerve Growth Factor Stimulus (GO:1990090)	2025-01-21	0.288957	0.555865	-0.25503	3.06199	3.8014	SH3GL2
MN_Chat	26wk	DOWN	GO_Biological_Process_2025	Positive Regulation of Cell Projection Organization (GO:0031346)	3/115	0.282743	0.555865	-0.25503	1.64291	2.07535	TENM3;LRRC7;ROBO1
MN_Chat	26wk	DOWN	GO_Biological_Process_2025	Antigen Processing and Presentation of Endogenous Peptide Antigen (GO:0002483)	2025-01-21	0.288957	0.555865	-0.25503	3.06199	3.8014	IDE
MN_Chat	26wk	DOWN	GO_Biological_Process_2025	N-glycan Processing (GO:0006491)	2025-01-21	0.288957	0.555865	-0.25503	3.06199	3.8014	MGAT4A
MN_Chat	26wk	DOWN	GO_Biological_Process_2025	Negative Regulation of Leukocyte Activation (GO:0002695)	2025-01-21	0.288957	0.555865	-0.25503	3.06199	3.8014	LRFN5
MN_Chat	26wk	DOWN	GO_Biological_Process_2025	Regulation of Fibroblast Growth Factor Receptor Signaling Pathway (GO:0040036)	2025-01-21	0.288957	0.555865	-0.25503	3.06199	3.8014	FGF13
MN_Chat	26wk	DOWN	GO_Biological_Process_2025	DNA Replication Initiation (GO:0006270)	2025-01-21	0.288957	0.555865	-0.25503	3.06199	3.8014	POLA1
MN_Chat	26wk	DOWN	GO_Biological_Process_2025	Negative Regulation of Binding (GO:0051100)	1966-02-01	0.287463	0.555865	-0.25503	1.91543	2.38789	BTAF1;SUMO2
MN_Chat	26wk	DOWN	GO_Biological_Process_2025	Cellular Response to Estradiol Stimulus (GO:0071392)	2025-01-21	0.288957	0.555865	-0.25503	3.06199	3.8014	NRIP1
MN_Chat	26wk	DOWN	GO_Biological_Process_2025	Entrainment of Circadian Clock by Photoperiod (GO:0043153)	2025-01-21	0.288957	0.555865	-0.25503	3.06199	3.8014	RBM4B
MN_Chat	26wk	DOWN	GO_Biological_Process_2025	Cellular Response to Nitrogen Compound (GO:1901699)	4/169	0.289731	0.556609	-0.254449	1.48755	1.84278	GRIN2A;PDE4D;ATP2B4;RYR3
MN_Chat	26wk	DOWN	GO_Biological_Process_2025	Epithelial Structure Maintenance (GO:0010669)	2025-01-22	0.300417	0.560648	-0.25131	2.91604	3.50678	SCRIB
MN_Chat	26wk	DOWN	GO_Biological_Process_2025	Positive Regulation of p38MAPK Cascade (GO:1900745)	2025-01-22	0.300417	0.560648	-0.25131	2.91604	3.50678	SASH1
MN_Chat	26wk	DOWN	GO_Biological_Process_2025	Intracellular Protein Transmembrane Transport (GO:0065002)	2025-01-22	0.300417	0.560648	-0.25131	2.91604	3.50678	SEC61A1
MN_Chat	26wk	DOWN	GO_Biological_Process_2025	Positive Regulation of Heart Contraction (GO:0045823)	2025-01-22	0.300417	0.560648	-0.25131	2.91604	3.50678	PDE4D
MN_Chat	26wk	DOWN	GO_Biological_Process_2025	Receptor Metabolic Process (GO:0043112)	2025-01-22	0.300417	0.560648	-0.25131	2.91604	3.50678	KIF16B
MN_Chat	26wk	DOWN	GO_Biological_Process_2025	Negative Regulation of T Cell Receptor Signaling Pathway (GO:0050860)	2025-01-22	0.300417	0.560648	-0.25131	2.91604	3.50678	PTPRJ
MN_Chat	26wk	DOWN	GO_Biological_Process_2025	Regulation of Cardiac Muscle Contraction by Calcium Ion Signaling (GO:0010882)	2025-01-22	0.300417	0.560648	-0.25131	2.91604	3.50678	SLC8A1
MN_Chat	26wk	DOWN	GO_Biological_Process_2025	protein-DNA Complex Disassembly (GO:0032986)	2025-01-22	0.300417	0.560648	-0.25131	2.91604	3.50678	ATAD2B
MN_Chat	26wk	DOWN	GO_Biological_Process_2025	Positive Regulation of Epithelial Cell Differentiation (GO:0030858)	2025-01-22	0.300417	0.560648	-0.25131	2.91604	3.50678	FGF13
MN_Chat	26wk	DOWN	GO_Biological_Process_2025	Early Endosome to Late Endosome Transport (GO:0045022)	2025-01-22	0.300417	0.560648	-0.25131	2.91604	3.50678	KIF16B
MN_Chat	26wk	DOWN	GO_Biological_Process_2025	Diacylglycerol Metabolic Process (GO:0046339)	2025-01-22	0.300417	0.560648	-0.25131	2.91604	3.50678	DGKB
MN_Chat	26wk	DOWN	GO_Biological_Process_2025	Regulation of Macromolecule Biosynthetic Process (GO:0010556)	4/170	0.293333	0.560648	-0.25131	1.47852	1.81332	PEG3;SLC8A1;ST18;AFF2
MN_Chat	26wk	DOWN	GO_Biological_Process_2025	Regulation of Cell Communication (GO:0010646)	1968-02-01	0.29939	0.560648	-0.25131	1.8572	2.23979	KCNIP4;SLC8A1
MN_Chat	26wk	DOWN	GO_Biological_Process_2025	MAPK Cascade (GO:0000165)	3/119	0.300299	0.560648	-0.25131	1.58594	1.90784	FGF14;FGF13;FGF12
MN_Chat	26wk	DOWN	GO_Biological_Process_2025	Positive Regulation of Cell Cycle Process (GO:0090068)	3/119	0.300299	0.560648	-0.25131	1.58594	1.90784	CSPP1;PKP4;PKN2
MN_Chat	26wk	DOWN	GO_Biological_Process_2025	Positive Regulation of Protein Phosphorylation (GO:0001934)	4/171	0.296941	0.560648	-0.25131	1.46959	1.78441	ANGPT1;LIMCH1;ENPP2;EFNA5
MN_Chat	26wk	DOWN	GO_Biological_Process_2025	Negative Regulation of Myeloid Cell Differentiation (GO:0045638)	2025-01-22	0.300417	0.560648	-0.25131	2.91604	3.50678	LDB2
MN_Chat	26wk	DOWN	GO_Biological_Process_2025	Nucleophagy (GO:0044804)	2025-01-22	0.300417	0.560648	-0.25131	2.91604	3.50678	ULK2
MN_Chat	26wk	DOWN	GO_Biological_Process_2025	Peptidyl-Tyrosine Dephosphorylation (GO:0035335)	2025-01-22	0.300417	0.560648	-0.25131	2.91604	3.50678	PTPRJ
MN_Chat	26wk	DOWN	GO_Biological_Process_2025	Photoperiodism (GO:0009648)	2025-01-22	0.300417	0.560648	-0.25131	2.91604	3.50678	RBM4B
MN_Chat	26wk	DOWN	GO_Biological_Process_2025	Negative Regulation of Microtubule Depolymerization (GO:0007026)	2025-01-22	0.300417	0.560648	-0.25131	2.91604	3.50678	FGF13
MN_Chat	26wk	DOWN	GO_Biological_Process_2025	Inositol Phosphate Metabolic Process (GO:0043647)	2025-01-22	0.300417	0.560648	-0.25131	2.91604	3.50678	INPP4B
MN_Chat	26wk	DOWN	GO_Biological_Process_2025	Phosphatidylinositol Metabolic Process (GO:0046488)	1969-02-01	0.305343	0.568364	-0.245373	1.82938	2.17024	INPP4B;PLCB4
MN_Chat	26wk	DOWN	GO_Biological_Process_2025	Positive Regulation of Intracellular Protein Transport (GO:0090316)	1969-02-01	0.305343	0.568364	-0.245373	1.82938	2.17024	XPO4;PRR5L
MN_Chat	26wk	DOWN	GO_Biological_Process_2025	Long-Chain fatty-acyl-CoA Metabolic Process (GO:0035336)	2025-01-23	0.311693	0.568404	-0.245343	2.78335	3.24465	ELOVL7
MN_Chat	26wk	DOWN	GO_Biological_Process_2025	poly(A)+ mRNA Export From Nucleus (GO:0016973)	2025-01-23	0.311693	0.568404	-0.245343	2.78335	3.24465	NUP93
MN_Chat	26wk	DOWN	GO_Biological_Process_2025	Positive Regulation of mRNA Splicing, via Spliceosome (GO:0048026)	2025-01-23	0.311693	0.568404	-0.245343	2.78335	3.24465	TRA2B
MN_Chat	26wk	DOWN	GO_Biological_Process_2025	Eye Morphogenesis (GO:0048592)	2025-01-23	0.311693	0.568404	-0.245343	2.78335	3.24465	TENM3
MN_Chat	26wk	DOWN	GO_Biological_Process_2025	Positive Regulation of Excitatory Postsynaptic Potential (GO:2000463)	2025-01-23	0.311693	0.568404	-0.245343	2.78335	3.24465	GRIN2A
MN_Chat	26wk	DOWN	GO_Biological_Process_2025	Positive Regulation of Cell-Substrate Junction Organization (GO:0150117)	2025-01-23	0.311693	0.568404	-0.245343	2.78335	3.24465	PTPRJ
MN_Chat	26wk	DOWN	GO_Biological_Process_2025	Positive Regulation of Amide Metabolic Process (GO:0034250)	2025-01-23	0.311693	0.568404	-0.245343	2.78335	3.24465	LRRTM3
MN_Chat	26wk	DOWN	GO_Biological_Process_2025	Positive Regulation of BMP Signaling Pathway (GO:0030513)	2025-01-23	0.311693	0.568404	-0.245343	2.78335	3.24465	PPP3CA
MN_Chat	26wk	DOWN	GO_Biological_Process_2025	RNA Destabilization (GO:0050779)	2025-01-23	0.311693	0.568404	-0.245343	2.78335	3.24465	FXR1
MN_Chat	26wk	DOWN	GO_Biological_Process_2025	Cellular Response to Interleukin-6 (GO:0071354)	2025-01-23	0.311693	0.568404	-0.245343	2.78335	3.24465	ST18
MN_Chat	26wk	DOWN	GO_Biological_Process_2025	Phosphatidylinositol-Mediated Signaling (GO:0048015)	2025-01-23	0.311693	0.568404	-0.245343	2.78335	3.24465	PLCB4
MN_Chat	26wk	DOWN	GO_Biological_Process_2025	Artery Development (GO:0060840)	2025-01-23	0.311693	0.568404	-0.245343	2.78335	3.24465	ROBO1
MN_Chat	26wk	DOWN	GO_Biological_Process_2025	Regulation of Neurotransmitter Receptor Activity (GO:0099601)	2025-01-23	0.311693	0.568404	-0.245343	2.78335	3.24465	CACNG3
MN_Chat	26wk	DOWN	GO_Biological_Process_2025	Positive Regulation of Amyloid Precursor Protein Catabolic Process (GO:1902993)	2025-01-23	0.311693	0.568404	-0.245343	2.78335	3.24465	LRRTM3
MN_Chat	26wk	DOWN	GO_Biological_Process_2025	Sodium Ion Import Across Plasma Membrane (GO:0098719)	2025-01-23	0.311693	0.568404	-0.245343	2.78335	3.24465	SLC8A1
MN_Chat	26wk	DOWN	GO_Biological_Process_2025	Protein Targeting to ER (GO:0045047)	2025-01-23	0.311693	0.568404	-0.245343	2.78335	3.24465	SEC61A1
MN_Chat	26wk	DOWN	GO_Biological_Process_2025	- Reg of Transmembrane Receptor Prot Serine/Threonine Kinase Sgnlng Pway (GO:0090101)	3/122	0.313505	0.570984	-0.243376	1.54572	1.79294	SMURF2;CRIM1;VWC2L
MN_Chat	26wk	DOWN	GO_Biological_Process_2025	Regulation of G Protein-Coupled Receptor Signaling Pathway (GO:0008277)	1972-02-01	0.323137	0.572563	-0.242177	1.75071	1.97774	KCTD8;KCTD16
MN_Chat	26wk	DOWN	GO_Biological_Process_2025	Positive Regulation of Cellular Response to Transforming Growth Factor Beta Stimulus (GO:1903846)	2025-01-24	0.322787	0.572563	-0.242177	2.6622	3.01031	ZEB2
MN_Chat	26wk	DOWN	GO_Biological_Process_2025	Positive Regulation of Transforming Growth Factor Beta Receptor Signaling Pathway (GO:0030511)	2025-01-24	0.322787	0.572563	-0.242177	2.6622	3.01031	ZEB2
MN_Chat	26wk	DOWN	GO_Biological_Process_2025	Negative Regulation of DNA Binding (GO:0043392)	2025-01-24	0.322787	0.572563	-0.242177	2.6622	3.01031	SUMO2
MN_Chat	26wk	DOWN	GO_Biological_Process_2025	Myotube Differentiation (GO:0014902)	2025-01-24	0.322787	0.572563	-0.242177	2.6622	3.01031	ADGRB3
MN_Chat	26wk	DOWN	GO_Biological_Process_2025	Positive Regulation of Morphogenesis of an Epithelium (GO:1905332)	2025-01-24	0.322787	0.572563	-0.242177	2.6622	3.01031	FGF13
MN_Chat	26wk	DOWN	GO_Biological_Process_2025	Positive Regulation of Receptor Internalization (GO:0002092)	2025-01-24	0.322787	0.572563	-0.242177	2.6622	3.01031	ANGPT1
MN_Chat	26wk	DOWN	GO_Biological_Process_2025	Vesicle Transport Along Microtubule (GO:0047496)	2025-01-24	0.322787	0.572563	-0.242177	2.6622	3.01031	KIF16B
MN_Chat	26wk	DOWN	GO_Biological_Process_2025	Cellular Response to Steroid Hormone Stimulus (GO:0071383)	2025-01-24	0.322787	0.572563	-0.242177	2.6622	3.01031	TRERF1
MN_Chat	26wk	DOWN	GO_Biological_Process_2025	Endothelial Cell Development (GO:0001885)	2025-01-24	0.322787	0.572563	-0.242177	2.6622	3.01031	PDE4D
MN_Chat	26wk	DOWN	GO_Biological_Process_2025	Monoatomic Anion Transmembrane Transport (GO:0098656)	1972-02-01	0.323137	0.572563	-0.242177	1.75071	1.97774	ANO4;GABRG3
MN_Chat	26wk	DOWN	GO_Biological_Process_2025	Regulation of Cellular Response to Growth Factor Stimulus (GO:0090287)	2025-01-24	0.322787	0.572563	-0.242177	2.6622	3.01031	FSTL5
MN_Chat	26wk	DOWN	GO_Biological_Process_2025	Positive Regulation of JUN Kinase Activity (GO:0043507)	2025-01-24	0.322787	0.572563	-0.242177	2.6622	3.01031	SASH1
MN_Chat	26wk	DOWN	GO_Biological_Process_2025	RNA Splicing, via Transesterification Reactions (GO:0000375)	2025-01-24	0.322787	0.572563	-0.242177	2.6622	3.01031	TRA2B
MN_Chat	26wk	DOWN	GO_Biological_Process_2025	Protein-Containing Complex Organization (GO:0043933)	3/123	0.31791	0.572563	-0.242177	1.53276	1.75652	PARD3;APBA1;NAPG
MN_Chat	26wk	DOWN	GO_Biological_Process_2025	Regulation of Extracellular Matrix Organization (GO:1903053)	2025-01-24	0.322787	0.572563	-0.242177	2.6622	3.01031	GLMN
MN_Chat	26wk	DOWN	GO_Biological_Process_2025	Negative Regulation of Response to Wounding (GO:1903035)	2025-01-24	0.322787	0.572563	-0.242177	2.6622	3.01031	FGF13
MN_Chat	26wk	DOWN	GO_Biological_Process_2025	Regulation of Lipopolysaccharide-Mediated Signaling Pathway (GO:0031664)	2025-01-24	0.322787	0.572563	-0.242177	2.6622	3.01031	SASH1
MN_Chat	26wk	DOWN	GO_Biological_Process_2025	Negative Regulation of Stress Fiber Assembly (GO:0051497)	2025-01-24	0.322787	0.572563	-0.242177	2.6622	3.01031	PKN2
MN_Chat	26wk	DOWN	GO_Biological_Process_2025	Apoptotic Process (GO:0006915)	5/232	0.31884	0.572563	-0.242177	1.35153	1.54489	FXR1;BCLAF1;MAGI3;GLMN;EFNA5
MN_Chat	26wk	DOWN	GO_Biological_Process_2025	ATP Biosynthetic Process (GO:0006754)	2025-01-24	0.322787	0.572563	-0.242177	2.6622	3.01031	SLC25A13
MN_Chat	26wk	DOWN	GO_Biological_Process_2025	Regulation of Mitotic Cell Cycle (GO:0007346)	3/124	0.322317	0.572563	-0.242177	1.52001	1.72099	SCRIB;PKN2;BRINP3
MN_Chat	26wk	DOWN	GO_Biological_Process_2025	Sulfur Compound Transport (GO:0072348)	2025-01-25	0.333703	0.579144	-0.237213	2.55114	2.79989	SLC35F3
MN_Chat	26wk	DOWN	GO_Biological_Process_2025	Regulation of Cell Junction Assembly (GO:1901888)	2025-01-25	0.333703	0.579144	-0.237213	2.55114	2.79989	SETD5
MN_Chat	26wk	DOWN	GO_Biological_Process_2025	Cellular Response to Low-Density Lipoprotein Particle Stimulus (GO:0071404)	2025-01-25	0.333703	0.579144	-0.237213	2.55114	2.79989	CDH13
MN_Chat	26wk	DOWN	GO_Biological_Process_2025	Sodium Ion Homeostasis (GO:0055078)	2025-01-25	0.333703	0.579144	-0.237213	2.55114	2.79989	SLC8A1
MN_Chat	26wk	DOWN	GO_Biological_Process_2025	Neuropeptide Signaling Pathway (GO:0007218)	1973-02-01	0.329045	0.579144	-0.237213	1.72597	1.91852	SORCS3;SORCS2
MN_Chat	26wk	DOWN	GO_Biological_Process_2025	Vesicle Cytoskeletal Trafficking (GO:0099518)	2025-01-25	0.333703	0.579144	-0.237213	2.55114	2.79989	KIF16B
MN_Chat	26wk	DOWN	GO_Biological_Process_2025	Lamellipodium Assembly (GO:0030032)	2025-01-25	0.333703	0.579144	-0.237213	2.55114	2.79989	CDH13
MN_Chat	26wk	DOWN	GO_Biological_Process_2025	Positive Regulation of D-glucose Import (GO:0046326)	2025-01-25	0.333703	0.579144	-0.237213	2.55114	2.79989	SORBS1
MN_Chat	26wk	DOWN	GO_Biological_Process_2025	Cardiac Muscle Cell Development (GO:0055013)	2025-01-25	0.333703	0.579144	-0.237213	2.55114	2.79989	SLC8A1
MN_Chat	26wk	DOWN	GO_Biological_Process_2025	Protein Export From Nucleus (GO:0006611)	2025-01-25	0.333703	0.579144	-0.237213	2.55114	2.79989	XPO4
MN_Chat	26wk	DOWN	GO_Biological_Process_2025	Positive Regulation of Angiogenesis (GO:0045766)	3/126	0.33113	0.579144	-0.237213	1.49514	1.6525	PRKCB;FGF13;SASH1
MN_Chat	26wk	DOWN	GO_Biological_Process_2025	Pigment Biosynthetic Process (GO:0046148)	2025-01-25	0.333703	0.579144	-0.237213	2.55114	2.79989	PARD3
MN_Chat	26wk	DOWN	GO_Biological_Process_2025	Regulation of Protein Export From Nucleus (GO:0046825)	2025-01-25	0.333703	0.579144	-0.237213	2.55114	2.79989	XPO4
MN_Chat	26wk	DOWN	GO_Biological_Process_2025	Nucleic Acid Metabolic Process (GO:0090304)	2025-01-25	0.333703	0.579144	-0.237213	2.55114	2.79989	XRN2
MN_Chat	26wk	DOWN	GO_Biological_Process_2025	Organophosphate Ester Transport (GO:0015748)	2025-01-25	0.333703	0.579144	-0.237213	2.55114	2.79989	PITPNC1
MN_Chat	26wk	DOWN	GO_Biological_Process_2025	Regulation of Membrane Protein Ectodomain Proteolysis (GO:0051043)	2025-01-25	0.333703	0.579144	-0.237213	2.55114	2.79989	TIMP3
MN_Chat	26wk	DOWN	GO_Biological_Process_2025	Negative Regulation of Protein Depolymerization (GO:1901880)	2025-01-25	0.333703	0.579144	-0.237213	2.55114	2.79989	FGF13
MN_Chat	26wk	DOWN	GO_Biological_Process_2025	Protein Localization to Nucleus (GO:0034504)	3/127	0.335536	0.581623	-0.235358	1.48301	1.61949	NUP93;XPA;KPNA4
MN_Chat	26wk	DOWN	GO_Biological_Process_2025	Cellular Response to Xenobiotic Stimulus (GO:0071466)	2025-01-26	0.344444	0.584376	-0.233308	2.44897	2.61017	PDE4B
MN_Chat	26wk	DOWN	GO_Biological_Process_2025	Regulation of Cell Size (GO:0008361)	2025-01-26	0.344444	0.584376	-0.233308	2.44897	2.61017	PRR16
MN_Chat	26wk	DOWN	GO_Biological_Process_2025	Microtubule Nucleation (GO:0007020)	2025-01-26	0.344444	0.584376	-0.233308	2.44897	2.61017	SLAIN1
MN_Chat	26wk	DOWN	GO_Biological_Process_2025	Positive Regulation of Filopodium Assembly (GO:0051491)	2025-01-26	0.344444	0.584376	-0.233308	2.44897	2.61017	TENM2
MN_Chat	26wk	DOWN	GO_Biological_Process_2025	Protein Depolymerization (GO:0051261)	2025-01-26	0.344444	0.584376	-0.233308	2.44897	2.61017	NCKAP5
MN_Chat	26wk	DOWN	GO_Biological_Process_2025	Vesicle-Mediated Transport Between Endosomal Compartments (GO:0098927)	2025-01-26	0.344444	0.584376	-0.233308	2.44897	2.61017	KIF16B
MN_Chat	26wk	DOWN	GO_Biological_Process_2025	fatty-acyl-CoA Biosynthetic Process (GO:0046949)	2025-01-26	0.344444	0.584376	-0.233308	2.44897	2.61017	ELOVL7
MN_Chat	26wk	DOWN	GO_Biological_Process_2025	Fatty Acid Derivative Biosynthetic Process (GO:1901570)	2025-01-26	0.344444	0.584376	-0.233308	2.44897	2.61017	MYCBP2
MN_Chat	26wk	DOWN	GO_Biological_Process_2025	Positive Regulation of mRNA Processing (GO:0050685)	2025-01-26	0.344444	0.584376	-0.233308	2.44897	2.61017	TRA2B
MN_Chat	26wk	DOWN	GO_Biological_Process_2025	Chemical Synaptic Transmission, Postsynaptic (GO:0099565)	2025-01-26	0.344444	0.584376	-0.233308	2.44897	2.61017	GRIN2A
MN_Chat	26wk	DOWN	GO_Biological_Process_2025	Regulation of Stress Fiber Assembly (GO:0051492)	1975-02-01	0.340815	0.584376	-0.233308	1.67851	1.80677	LIMCH1;PKN2
MN_Chat	26wk	DOWN	GO_Biological_Process_2025	Regulation of Postsynaptic Membrane Potential (GO:0060078)	2025-01-26	0.344444	0.584376	-0.233308	2.44897	2.61017	GRIN2A
MN_Chat	26wk	DOWN	GO_Biological_Process_2025	Regulation of Glycogen Biosynthetic Process (GO:0005979)	2025-01-26	0.344444	0.584376	-0.233308	2.44897	2.61017	SORBS1
MN_Chat	26wk	DOWN	GO_Biological_Process_2025	Negative Regulation of Endothelial Cell Apoptotic Process (GO:2000352)	2025-01-26	0.344444	0.584376	-0.233308	2.44897	2.61017	KRIT1
MN_Chat	26wk	DOWN	GO_Biological_Process_2025	Import Into Nucleus (GO:0051170)	1975-02-01	0.340815	0.584376	-0.233308	1.67851	1.80677	NUP93;KPNA4
MN_Chat	26wk	DOWN	GO_Biological_Process_2025	Positive Regulation of Protein Serine/Threonine Kinase Activity (GO:0071902)	1975-02-01	0.340815	0.584376	-0.233308	1.67851	1.80677	FGF13;ROBO1
MN_Chat	26wk	DOWN	GO_Biological_Process_2025	Dendritic Spine Organization (GO:0097061)	2025-01-26	0.344444	0.584376	-0.233308	2.44897	2.61017	EPHB1
MN_Chat	26wk	DOWN	GO_Biological_Process_2025	Regulation of Platelet Aggregation (GO:0090330)	2025-01-26	0.344444	0.584376	-0.233308	2.44897	2.61017	PRKG1
MN_Chat	26wk	DOWN	GO_Biological_Process_2025	Regulation of Rho Protein Signal Transduction (GO:0035023)	1976-02-01	0.346677	0.586088	-0.232037	1.65574	1.75403	FXR1;ROBO1
MN_Chat	26wk	DOWN	GO_Biological_Process_2025	Positive Regulation of Protein Ubiquitination (GO:0031398)	1976-02-01	0.346677	0.586088	-0.232037	1.65574	1.75403	ANGPT1;MYCBP2
MN_Chat	26wk	DOWN	GO_Biological_Process_2025	Glycoprotein Biosynthetic Process (GO:0009101)	1976-02-01	0.346677	0.586088	-0.232037	1.65574	1.75403	MGAT4A;XYLT1
MN_Chat	26wk	DOWN	GO_Biological_Process_2025	Cardiac Muscle Cell Differentiation (GO:0055007)	2025-01-27	0.355012	0.593891	-0.226293	2.35466	2.43849	SLC8A1
MN_Chat	26wk	DOWN	GO_Biological_Process_2025	Negative Regulation of Actin Filament Bundle Assembly (GO:0032232)	2025-01-27	0.355012	0.593891	-0.226293	2.35466	2.43849	PKN2
MN_Chat	26wk	DOWN	GO_Biological_Process_2025	Glycerophospholipid Catabolic Process (GO:0046475)	2025-01-27	0.355012	0.593891	-0.226293	2.35466	2.43849	ENPP2
MN_Chat	26wk	DOWN	GO_Biological_Process_2025	Protein Quality Control for Misfolded or Incompletely Synthesized Proteins (GO:0006515)	2025-01-27	0.355012	0.593891	-0.226293	2.35466	2.43849	TMEM126A
MN_Chat	26wk	DOWN	GO_Biological_Process_2025	Positive Regulation of Lipid Metabolic Process (GO:0045834)	2025-01-27	0.355012	0.593891	-0.226293	2.35466	2.43849	SORBS1
MN_Chat	26wk	DOWN	GO_Biological_Process_2025	Wnt Signaling Pathway, Planar Cell Polarity Pathway (GO:0060071)	2025-01-27	0.355012	0.593891	-0.226293	2.35466	2.43849	SMURF2
MN_Chat	26wk	DOWN	GO_Biological_Process_2025	Cardiac Muscle Cell Contraction (GO:0086003)	2025-01-27	0.355012	0.593891	-0.226293	2.35466	2.43849	FGF12
MN_Chat	26wk	DOWN	GO_Biological_Process_2025	DNA Synthesis Involved in DNA Repair (GO:0000731)	2025-01-27	0.355012	0.593891	-0.226293	2.35466	2.43849	POLA1
MN_Chat	26wk	DOWN	GO_Biological_Process_2025	Striated Muscle Cell Development (GO:0055002)	2025-01-27	0.355012	0.593891	-0.226293	2.35466	2.43849	SLC8A1
MN_Chat	26wk	DOWN	GO_Biological_Process_2025	Positive Regulation of MAPK Cascade (GO:0043410)	7/362	0.365613	0.597029	-0.224004	1.20958	1.21705	SLCO3A1;ANGPT1;PTPRJ;FGF13;SASH1;GSDME;ROBO1
MN_Chat	26wk	DOWN	GO_Biological_Process_2025	Regulation of Toll-Like Receptor 4 Signaling Pathway (GO:0034143)	2025-01-28	0.365411	0.597029	-0.224004	2.26734	2.2826	SQSTM1
MN_Chat	26wk	DOWN	GO_Biological_Process_2025	Long-Term Synaptic Potentiation (GO:0060291)	2025-01-28	0.365411	0.597029	-0.224004	2.26734	2.2826	GRIN2A
MN_Chat	26wk	DOWN	GO_Biological_Process_2025	Ventricular Septum Morphogenesis (GO:0060412)	2025-01-28	0.365411	0.597029	-0.224004	2.26734	2.2826	ROBO1
MN_Chat	26wk	DOWN	GO_Biological_Process_2025	Positive Regulation of Mitotic Cell Cycle (GO:0045931)	2025-01-28	0.365411	0.597029	-0.224004	2.26734	2.2826	PKN2
MN_Chat	26wk	DOWN	GO_Biological_Process_2025	Positive Regulation of Microtubule Polymerization or Depolymerization (GO:0031112)	2025-01-28	0.365411	0.597029	-0.224004	2.26734	2.2826	SLAIN1
MN_Chat	26wk	DOWN	GO_Biological_Process_2025	Response to Zinc Ion (GO:0010043)	2025-01-28	0.365411	0.597029	-0.224004	2.26734	2.2826	MYCBP2
MN_Chat	26wk	DOWN	GO_Biological_Process_2025	Cellular Response to Hexose Stimulus (GO:0071331)	2025-01-28	0.365411	0.597029	-0.224004	2.26734	2.2826	TRA2B
MN_Chat	26wk	DOWN	GO_Biological_Process_2025	Phospholipid Catabolic Process (GO:0009395)	2025-01-28	0.365411	0.597029	-0.224004	2.26734	2.2826	ENPP2
MN_Chat	26wk	DOWN	GO_Biological_Process_2025	Regulation of DNA Biosynthetic Process (GO:2000278)	2025-01-28	0.365411	0.597029	-0.224004	2.26734	2.2826	FGF13
MN_Chat	26wk	DOWN	GO_Biological_Process_2025	Carbohydrate Biosynthetic Process (GO:0016051)	2025-01-28	0.365411	0.597029	-0.224004	2.26734	2.2826	EXT1
MN_Chat	26wk	DOWN	GO_Biological_Process_2025	Positive Regulation of Viral Genome Replication (GO:0045070)	2025-01-28	0.365411	0.597029	-0.224004	2.26734	2.2826	PKN2
MN_Chat	26wk	DOWN	GO_Biological_Process_2025	Positive Regulation of Developmental Process (GO:0051094)	5/245	0.360138	0.597029	-0.224004	1.27747	1.30464	PPP3CA;SMURF2;BASP1;ENPP2;BRD9
MN_Chat	26wk	DOWN	GO_Biological_Process_2025	Positive Regulation of Protein Modification by Small Protein Conjugation or Removal (GO:1903322)	1979-02-01	0.364154	0.597029	-0.224004	1.59099	1.60718	ANGPT1;MYCBP2
MN_Chat	26wk	DOWN	GO_Biological_Process_2025	Cell Chemotaxis (GO:0060326)	1978-02-01	0.358347	0.597029	-0.224004	1.61201	1.65433	DOCK4;EPHB1
MN_Chat	26wk	DOWN	GO_Biological_Process_2025	Regulation of Lipid Biosynthetic Process (GO:0046890)	2025-01-28	0.365411	0.597029	-0.224004	2.26734	2.2826	SORBS1
MN_Chat	26wk	DOWN	GO_Biological_Process_2025	Regulation of Microtubule Depolymerization (GO:0031114)	2025-01-28	0.365411	0.597029	-0.224004	2.26734	2.2826	FGF13
MN_Chat	26wk	DOWN	GO_Biological_Process_2025	Negative Regulation of Signaling (GO:0023057)	2025-01-28	0.365411	0.597029	-0.224004	2.26734	2.2826	PPP3CA
MN_Chat	26wk	DOWN	GO_Biological_Process_2025	Regulation of Monoatomic Ion Transport (GO:0043269)	2025-01-28	0.365411	0.597029	-0.224004	2.26734	2.2826	KCNJ6
MN_Chat	26wk	DOWN	GO_Biological_Process_2025	Macromolecule Biosynthetic Process (GO:0009059)	4/189	0.362478	0.597029	-0.224004	1.32538	1.34498	EXT1;KPNA4;IGF2BP3;MRPS5
MN_Chat	26wk	DOWN	GO_Biological_Process_2025	Regulation of Insulin Secretion Involved in Cellular Response to Glucose Stimulus (GO:0061178)	2025-01-28	0.365411	0.597029	-0.224004	2.26734	2.2826	EFNA5
MN_Chat	26wk	DOWN	GO_Biological_Process_2025	Negative Regulation of Cellular Component Organization (GO:0051129)	1980-02-01	0.369941	0.602045	-0.220371	1.57051	1.56174	MCTP1;GLMN
MN_Chat	26wk	DOWN	GO_Biological_Process_2025	Proteolysis Involved in Protein Catabolic Process (GO:0051603)	1980-02-01	0.369941	0.602045	-0.220371	1.57051	1.56174	GLMN;IDE
MN_Chat	26wk	DOWN	GO_Biological_Process_2025	Protein Import Into Nucleus (GO:0006606)	1980-02-01	0.369941	0.602045	-0.220371	1.57051	1.56174	NUP93;KPNA4
MN_Chat	26wk	DOWN	GO_Biological_Process_2025	Vascular Endothelial Growth Factor Receptor Signaling Pathway (GO:0048010)	2025-01-29	0.375642	0.60323	-0.219517	2.18625	2.1406	PKN2
MN_Chat	26wk	DOWN	GO_Biological_Process_2025	Regulation of Blood Coagulation (GO:0030193)	2025-01-29	0.375642	0.60323	-0.219517	2.18625	2.1406	GLMN
MN_Chat	26wk	DOWN	GO_Biological_Process_2025	Negative Regulation of Cell Cycle (GO:0045786)	1981-02-01	0.375707	0.60323	-0.219517	1.55055	1.51791	SCRIB;BRINP3
MN_Chat	26wk	DOWN	GO_Biological_Process_2025	Regulation of Catabolic Process (GO:0009894)	1981-02-01	0.375707	0.60323	-0.219517	1.55055	1.51791	GLMN;ULK2
MN_Chat	26wk	DOWN	GO_Biological_Process_2025	Protein Localization to Cell Junction (GO:1902414)	2025-01-29	0.375642	0.60323	-0.219517	2.18625	2.1406	PKN2
MN_Chat	26wk	DOWN	GO_Biological_Process_2025	Negative Regulation of Wound Healing (GO:0061045)	2025-01-29	0.375642	0.60323	-0.219517	2.18625	2.1406	FGF13
MN_Chat	26wk	DOWN	GO_Biological_Process_2025	Wound Healing (GO:0042060)	1981-02-01	0.375707	0.60323	-0.219517	1.55055	1.51791	PPP3CA;FGF13
MN_Chat	26wk	DOWN	GO_Biological_Process_2025	Camera-Type Eye Development (GO:0043010)	2025-01-29	0.375642	0.60323	-0.219517	2.18625	2.1406	TENM3
MN_Chat	26wk	DOWN	GO_Biological_Process_2025	Protein Targeting (GO:0006605)	3/136	0.375064	0.60323	-0.219517	1.38202	1.35529	SEC61A1;PARD3;CACNG3
MN_Chat	26wk	DOWN	GO_Biological_Process_2025	Regulation of Plasma Membrane Bounded Cell Projection Organization (GO:0120035)	2025-01-29	0.375642	0.60323	-0.219517	2.18625	2.1406	IL1RAPL1
MN_Chat	26wk	DOWN	GO_Biological_Process_2025	Positive Regulation of Cell Motility (GO:2000147)	5/249	0.372899	0.60323	-0.219517	1.25627	1.23924	PPP3CA;SEMA3C;SEMA6D;CDH13;ELP3
MN_Chat	26wk	DOWN	GO_Biological_Process_2025	Positive Regulation of Protein Targeting to Mitochondrion (GO:1903955)	2025-01-29	0.375642	0.60323	-0.219517	2.18625	2.1406	MAGI1
MN_Chat	26wk	DOWN	GO_Biological_Process_2025	Lamellipodium Organization (GO:0097581)	2025-01-30	0.385708	0.60975	-0.214848	2.11075	2.01086	CDH13
MN_Chat	26wk	DOWN	GO_Biological_Process_2025	Heterotypic Cell-Cell Adhesion (GO:0034113)	2025-01-30	0.385708	0.60975	-0.214848	2.11075	2.01086	CTNNA3
MN_Chat	26wk	DOWN	GO_Biological_Process_2025	Pyroptotic Inflammatory Response (GO:0070269)	2025-01-30	0.385708	0.60975	-0.214848	2.11075	2.01086	GSDME
MN_Chat	26wk	DOWN	GO_Biological_Process_2025	Very Long-Chain Fatty Acid Metabolic Process (GO:0000038)	2025-01-30	0.385708	0.60975	-0.214848	2.11075	2.01086	ELOVL7
MN_Chat	26wk	DOWN	GO_Biological_Process_2025	Regulation of Cell Morphogenesis (GO:0022604)	2025-01-30	0.385708	0.60975	-0.214848	2.11075	2.01086	EFNA5
MN_Chat	26wk	DOWN	GO_Biological_Process_2025	Regulation of Chemotaxis (GO:0050920)	2025-01-30	0.385708	0.60975	-0.214848	2.11075	2.01086	MYCBP2
MN_Chat	26wk	DOWN	GO_Biological_Process_2025	T Cell Activation Involved in Immune Response (GO:0002286)	2025-01-30	0.385708	0.60975	-0.214848	2.11075	2.01086	SEMA6D
MN_Chat	26wk	DOWN	GO_Biological_Process_2025	Negative Regulation of Antigen Receptor-Mediated Signaling Pathway (GO:0050858)	2025-01-30	0.385708	0.60975	-0.214848	2.11075	2.01086	PTPRJ
MN_Chat	26wk	DOWN	GO_Biological_Process_2025	Positive Regulation of Microtubule Polymerization (GO:0031116)	2025-01-30	0.385708	0.60975	-0.214848	2.11075	2.01086	SLAIN1
MN_Chat	26wk	DOWN	GO_Biological_Process_2025	Regulation of Mitochondrion Organization (GO:0010821)	2025-01-30	0.385708	0.60975	-0.214848	2.11075	2.01086	SQSTM1
MN_Chat	26wk	DOWN	GO_Biological_Process_2025	Inorganic Anion Transmembrane Transport (GO:0098661)	1982-02-01	0.381452	0.60975	-0.214848	1.53109	1.47562	ANO4;GABRG3
MN_Chat	26wk	DOWN	GO_Biological_Process_2025	Negative Regulation of Blood Vessel Morphogenesis (GO:2000181)	1982-02-01	0.381452	0.60975	-0.214848	1.53109	1.47562	KRIT1;ATP2B4
MN_Chat	26wk	DOWN	GO_Biological_Process_2025	Glycosphingolipid Biosynthetic Process (GO:0006688)	2025-01-30	0.385708	0.60975	-0.214848	2.11075	2.01086	ST6GALNAC3
MN_Chat	26wk	DOWN	GO_Biological_Process_2025	Positive Regulation of Cation Channel Activity (GO:2001259)	2025-01-30	0.385708	0.60975	-0.214848	2.11075	2.01086	FGF13
MN_Chat	26wk	DOWN	GO_Biological_Process_2025	Protein Localization (GO:0008104)	7/371	0.389266	0.614699	-0.211338	1.17912	1.11249	NBEA;ANGPT1;PARD3;SQSTM1;CACNG3;NAPG;PARD3B
MN_Chat	26wk	DOWN	GO_Biological_Process_2025	Positive Regulation of Lamellipodium Organization (GO:1902745)	2025-01-31	0.395613	0.615923	-0.210474	2.04029	1.892	ENPP2
MN_Chat	26wk	DOWN	GO_Biological_Process_2025	Regulation of Neuron Migration (GO:2001222)	2025-01-31	0.395613	0.615923	-0.210474	2.04029	1.892	PHACTR1
MN_Chat	26wk	DOWN	GO_Biological_Process_2025	Negative Regulation of MAP Kinase Activity (GO:0043407)	2025-01-31	0.395613	0.615923	-0.210474	2.04029	1.892	PTPRJ
MN_Chat	26wk	DOWN	GO_Biological_Process_2025	Modulation of Excitatory Postsynaptic Potential (GO:0098815)	2025-01-31	0.395613	0.615923	-0.210474	2.04029	1.892	GRIN2A
MN_Chat	26wk	DOWN	GO_Biological_Process_2025	Innate Immune Response Activating Cell Surface Receptor Signaling Pathway (GO:0002220)	2025-01-31	0.395613	0.615923	-0.210474	2.04029	1.892	PKN2
MN_Chat	26wk	DOWN	GO_Biological_Process_2025	Positive Regulation of Signaling (GO:0023056)	2025-01-31	0.395613	0.615923	-0.210474	2.04029	1.892	SCRIB
MN_Chat	26wk	DOWN	GO_Biological_Process_2025	Positive Regulation of D-glucose Transmembrane Transport (GO:0010828)	2025-01-31	0.395613	0.615923	-0.210474	2.04029	1.892	SORBS1
MN_Chat	26wk	DOWN	GO_Biological_Process_2025	Regulation of Macrophage Activation (GO:0043030)	2025-01-31	0.395613	0.615923	-0.210474	2.04029	1.892	LRFN5
MN_Chat	26wk	DOWN	GO_Biological_Process_2025	Activation of GTPase Activity (GO:0090630)	2025-01-31	0.395613	0.615923	-0.210474	2.04029	1.892	SCRIB
MN_Chat	26wk	DOWN	GO_Biological_Process_2025	Negative Regulation of Insulin Receptor Signaling Pathway (GO:0046627)	2025-01-31	0.395613	0.615923	-0.210474	2.04029	1.892	PRKCB
MN_Chat	26wk	DOWN	GO_Biological_Process_2025	Protein Phosphorylation (GO:0006468)	7/373	0.394529	0.615923	-0.210474	1.17256	1.09055	PRKCB;AKT3;ULK2;PKN2;ERC1;EPHB1;PRKG1
MN_Chat	26wk	DOWN	GO_Biological_Process_2025	Protein Autophosphorylation (GO:0046777)	3/140	0.392497	0.615923	-0.210474	1.3414	1.25451	ULK2;PKN2;EPHB1
MN_Chat	26wk	DOWN	GO_Biological_Process_2025	Phosphatidic Acid Biosynthetic Process (GO:0006654)	2025-01-31	0.395613	0.615923	-0.210474	2.04029	1.892	DGKB
MN_Chat	26wk	DOWN	GO_Biological_Process_2025	Cell Morphogenesis Involved in Neuron Differentiation (GO:0048667)	1985-02-01	0.398546	0.618479	-0.208675	1.47553	1.35738	DCC;PARD3
MN_Chat	26wk	DOWN	GO_Biological_Process_2025	Cellular Respiration (GO:0045333)	1985-02-01	0.398546	0.618479	-0.208675	1.47553	1.35738	NDUFS1;SLC25A13
MN_Chat	26wk	DOWN	GO_Biological_Process_2025	Actomyosin Structure Organization (GO:0031032)	1985-02-01	0.398546	0.618479	-0.208675	1.47553	1.35738	PHACTR1;SORBS1
MN_Chat	26wk	DOWN	GO_Biological_Process_2025	Response to Alcohol (GO:0097305)	1932-01-01	0.405359	0.621003	-0.206906	1.97437	1.78282	GRIN2A
MN_Chat	26wk	DOWN	GO_Biological_Process_2025	Negative Regulation of Cellular Response to Insulin Stimulus (GO:1900077)	1932-01-01	0.405359	0.621003	-0.206906	1.97437	1.78282	PRKCB
MN_Chat	26wk	DOWN	GO_Biological_Process_2025	Protein Targeting to Vacuole (GO:0006623)	1932-01-01	0.405359	0.621003	-0.206906	1.97437	1.78282	SQSTM1
MN_Chat	26wk	DOWN	GO_Biological_Process_2025	Endodermal Cell Differentiation (GO:0035987)	1932-01-01	0.405359	0.621003	-0.206906	1.97437	1.78282	COL11A1
MN_Chat	26wk	DOWN	GO_Biological_Process_2025	Positive Regulation of Establishment of Protein Localization to Mitochondrion (GO:1903749)	1932-01-01	0.405359	0.621003	-0.206906	1.97437	1.78282	MAGI1
MN_Chat	26wk	DOWN	GO_Biological_Process_2025	Regulation of Cell Migration Involved in Sprouting Angiogenesis (GO:0090049)	1932-01-01	0.405359	0.621003	-0.206906	1.97437	1.78282	FGF13
MN_Chat	26wk	DOWN	GO_Biological_Process_2025	Negative Regulation of Fat Cell Differentiation (GO:0045599)	1932-01-01	0.405359	0.621003	-0.206906	1.97437	1.78282	TRIO
MN_Chat	26wk	DOWN	GO_Biological_Process_2025	Respiratory System Development (GO:0060541)	1932-01-01	0.405359	0.621003	-0.206906	1.97437	1.78282	BASP1
MN_Chat	26wk	DOWN	GO_Biological_Process_2025	Regulation of Postsynapse Organization (GO:0099175)	1932-01-01	0.405359	0.621003	-0.206906	1.97437	1.78282	IL1RAPL1
MN_Chat	26wk	DOWN	GO_Biological_Process_2025	TOR Signaling (GO:0031929)	1932-01-01	0.405359	0.621003	-0.206906	1.97437	1.78282	PRR5L
MN_Chat	26wk	DOWN	GO_Biological_Process_2025	Sphingolipid Catabolic Process (GO:0030149)	1932-01-01	0.405359	0.621003	-0.206906	1.97437	1.78282	ENPP2
MN_Chat	26wk	DOWN	GO_Biological_Process_2025	Integrin-Mediated Signaling Pathway (GO:0007229)	1986-02-01	0.404196	0.621003	-0.206906	1.45789	1.32063	PPP3CA;ITGA8
MN_Chat	26wk	DOWN	GO_Biological_Process_2025	Cellular Response to Tumor Necrosis Factor (GO:0071356)	1987-02-01	0.409821	0.625837	-0.203539	1.44066	1.28512	ST18;GSDME
MN_Chat	26wk	DOWN	GO_Biological_Process_2025	Positive Regulation of Protein Metabolic Process (GO:0051247)	4/202	0.409798	0.625837	-0.203539	1.23753	1.10399	FXR1;PRR16;IDE;LDB2
MN_Chat	26wk	DOWN	GO_Biological_Process_2025	Negative Regulation of Macromolecule Biosynthetic Process (GO:0010558)	4/202	0.409798	0.625837	-0.203539	1.23753	1.10399	ATP2B4;FGF13;SH3GL2;ROBO1
MN_Chat	26wk	DOWN	GO_Biological_Process_2025	Epithelial Tube Morphogenesis (GO:0060562)	1933-01-01	0.414948	0.626345	-0.203186	1.91258	1.68231	SCRIB
MN_Chat	26wk	DOWN	GO_Biological_Process_2025	Signal Release From Synapse (GO:0099643)	1933-01-01	0.414948	0.626345	-0.203186	1.91258	1.68231	OTOF
MN_Chat	26wk	DOWN	GO_Biological_Process_2025	Response to Estradiol (GO:0032355)	1933-01-01	0.414948	0.626345	-0.203186	1.91258	1.68231	NRIP1
MN_Chat	26wk	DOWN	GO_Biological_Process_2025	intra-Golgi Vesicle-Mediated Transport (GO:0006891)	1933-01-01	0.414948	0.626345	-0.203186	1.91258	1.68231	NAPG
MN_Chat	26wk	DOWN	GO_Biological_Process_2025	Regulation of Amyloid-Beta Formation (GO:1902003)	1933-01-01	0.414948	0.626345	-0.203186	1.91258	1.68231	LRRTM3
MN_Chat	26wk	DOWN	GO_Biological_Process_2025	Positive Regulation of G1/S Transition of Mitotic Cell Cycle (GO:1900087)	1933-01-01	0.414948	0.626345	-0.203186	1.91258	1.68231	ANKRD17
MN_Chat	26wk	DOWN	GO_Biological_Process_2025	Vasculogenesis (GO:0001570)	1933-01-01	0.414948	0.626345	-0.203186	1.91258	1.68231	GLMN
MN_Chat	26wk	DOWN	GO_Biological_Process_2025	Protein Glycosylation (GO:0006486)	3/145	0.41411	0.626345	-0.203186	1.29383	1.14067	MGAT4C;MGAT4A;GALNT17
MN_Chat	26wk	DOWN	GO_Biological_Process_2025	Chromatin Remodeling (GO:0006338)	5/262	0.414309	0.626345	-0.203186	1.19193	1.05026	CFDP1;DSCAM;GLMN;BRD9;BAZ2B
MN_Chat	26wk	DOWN	GO_Biological_Process_2025	Positive Regulation of Notch Signaling Pathway (GO:0045747)	1933-01-01	0.414948	0.626345	-0.203186	1.91258	1.68231	ROBO1
MN_Chat	26wk	DOWN	GO_Biological_Process_2025	B Cell Receptor Signaling Pathway (GO:0050853)	1933-01-01	0.414948	0.626345	-0.203186	1.91258	1.68231	PRKCB
MN_Chat	26wk	DOWN	GO_Biological_Process_2025	Gene Expression (GO:0010467)	7/381	0.415576	0.626635	-0.202985	1.147	1.00717	FUBP3;CELF2;XRN2;MMS19;KPNA4;IGF2BP3;MRPS5
MN_Chat	26wk	DOWN	GO_Biological_Process_2025	Protein-Containing Complex Assembly (GO:0065003)	6/323	0.419681	0.632162	-0.199172	1.15967	1.00689	NSG2;ANGPT1;PARD3;KRIT1;APBA1;NAPG
MN_Chat	26wk	DOWN	GO_Biological_Process_2025	Mitochondrial Electron Transport, NADH to Ubiquinone (GO:0006120)	1934-01-01	0.424383	0.633269	-0.198411	1.85453	1.58955	NDUFS1
MN_Chat	26wk	DOWN	GO_Biological_Process_2025	Cardiac Muscle Contraction (GO:0060048)	1934-01-01	0.424383	0.633269	-0.198411	1.85453	1.58955	SLC8A1
MN_Chat	26wk	DOWN	GO_Biological_Process_2025	Negative Regulation of Endocytosis (GO:0045806)	1934-01-01	0.424383	0.633269	-0.198411	1.85453	1.58955	MCTP1
MN_Chat	26wk	DOWN	GO_Biological_Process_2025	Regulation of Developmental Growth (GO:0048638)	1934-01-01	0.424383	0.633269	-0.198411	1.85453	1.58955	MYCBP2
MN_Chat	26wk	DOWN	GO_Biological_Process_2025	Negative Regulation of Small Molecule Metabolic Process (GO:0062014)	1934-01-01	0.424383	0.633269	-0.198411	1.85453	1.58955	ATP2B4
MN_Chat	26wk	DOWN	GO_Biological_Process_2025	Negative Regulation of Microtubule Polymerization or Depolymerization (GO:0031111)	1934-01-01	0.424383	0.633269	-0.198411	1.85453	1.58955	FGF13
MN_Chat	26wk	DOWN	GO_Biological_Process_2025	Tumor Necrosis Factor-Mediated Signaling Pathway (GO:0033209)	1934-01-01	0.424383	0.633269	-0.198411	1.85453	1.58955	ST18
MN_Chat	26wk	DOWN	GO_Biological_Process_2025	Regulation of JUN Kinase Activity (GO:0043506)	1934-01-01	0.424383	0.633269	-0.198411	1.85453	1.58955	SASH1
MN_Chat	26wk	DOWN	GO_Biological_Process_2025	Regulation of Ras Protein Signal Transduction (GO:0046578)	1934-01-01	0.424383	0.633269	-0.198411	1.85453	1.58955	SQSTM1
MN_Chat	26wk	DOWN	GO_Biological_Process_2025	Chloride Transport (GO:0006821)	1990-02-01	0.426535	0.633848	-0.198015	1.39134	1.1855	ANO4;GABRG3
MN_Chat	26wk	DOWN	GO_Biological_Process_2025	Protein Dephosphorylation (GO:0006470)	1990-02-01	0.426535	0.633848	-0.198015	1.39134	1.1855	PPP3CA;PTPRJ
MN_Chat	26wk	DOWN	GO_Biological_Process_2025	Mitochondrial Respiratory Chain Complex Assembly (GO:0033108)	1990-02-01	0.426535	0.633848	-0.198015	1.39134	1.1855	TMEM126A;NDUFS1
MN_Chat	26wk	DOWN	GO_Biological_Process_2025	Establishment of Protein Localization to Organelle (GO:0072594)	1990-02-01	0.426535	0.633848	-0.198015	1.39134	1.1855	NUP93;KPNA4
MN_Chat	26wk	DOWN	GO_Biological_Process_2025	Cellular Response to cAMP (GO:0071320)	1935-01-01	0.433666	0.637849	-0.195282	1.79989	1.50377	PDE4D
MN_Chat	26wk	DOWN	GO_Biological_Process_2025	Regulation of Cellular Senescence (GO:2000772)	1935-01-01	0.433666	0.637849	-0.195282	1.79989	1.50377	AKT3
MN_Chat	26wk	DOWN	GO_Biological_Process_2025	Substrate Adhesion-Dependent Cell Spreading (GO:0034446)	1935-01-01	0.433666	0.637849	-0.195282	1.79989	1.50377	ITGA8
MN_Chat	26wk	DOWN	GO_Biological_Process_2025	Smoothened Signaling Pathway (GO:0007224)	1935-01-01	0.433666	0.637849	-0.195282	1.79989	1.50377	PTCHD1
MN_Chat	26wk	DOWN	GO_Biological_Process_2025	Skeletal Muscle Organ Development (GO:0060538)	1935-01-01	0.433666	0.637849	-0.195282	1.79989	1.50377	FXR1
MN_Chat	26wk	DOWN	GO_Biological_Process_2025	Positive Regulation of Macromolecule Metabolic Process (GO:0010604)	1935-01-01	0.433666	0.637849	-0.195282	1.79989	1.50377	SCRIB
MN_Chat	26wk	DOWN	GO_Biological_Process_2025	ERAD Pathway (GO:0036503)	1991-02-01	0.432052	0.637849	-0.195282	1.37563	1.15444	CCDC47;UBXN4
MN_Chat	26wk	DOWN	GO_Biological_Process_2025	Neurotransmitter Secretion (GO:0007269)	1935-01-01	0.433666	0.637849	-0.195282	1.79989	1.50377	OTOF
MN_Chat	26wk	DOWN	GO_Biological_Process_2025	Negative Regulation of Osteoblast Differentiation (GO:0045668)	1935-01-01	0.433666	0.637849	-0.195282	1.79989	1.50377	CRIM1
MN_Chat	26wk	DOWN	GO_Biological_Process_2025	Positive Regulation of Axonogenesis (GO:0050772)	1935-01-01	0.433666	0.637849	-0.195282	1.79989	1.50377	ROBO1
MN_Chat	26wk	DOWN	GO_Biological_Process_2025	Phosphatidic Acid Metabolic Process (GO:0046473)	1936-01-01	0.4428	0.63979	-0.193963	1.74838	1.42429	DGKB
MN_Chat	26wk	DOWN	GO_Biological_Process_2025	Negative Regulation of Angiogenesis (GO:0016525)	1993-02-01	0.443	0.63979	-0.193963	1.34526	1.09529	KRIT1;ATP2B4
MN_Chat	26wk	DOWN	GO_Biological_Process_2025	Regulation of Protein Metabolic Process (GO:0051246)	1993-02-01	0.443	0.63979	-0.193963	1.34526	1.09529	RBM4B;ELP3
MN_Chat	26wk	DOWN	GO_Biological_Process_2025	Regulation of Insulin Secretion (GO:0050796)	1993-02-01	0.443	0.63979	-0.193963	1.34526	1.09529	EFNA5;RAPGEF4
MN_Chat	26wk	DOWN	GO_Biological_Process_2025	Regulation of Epithelial Cell Proliferation (GO:0050678)	1993-02-01	0.443	0.63979	-0.193963	1.34526	1.09529	ANGPT1;MCC
MN_Chat	26wk	DOWN	GO_Biological_Process_2025	Regulation of Blood Circulation (GO:1903522)	1936-01-01	0.4428	0.63979	-0.193963	1.74838	1.42429	CELF2
MN_Chat	26wk	DOWN	GO_Biological_Process_2025	Regulation of D-glucose Import (GO:0046324)	1936-01-01	0.4428	0.63979	-0.193963	1.74838	1.42429	SORBS1
MN_Chat	26wk	DOWN	GO_Biological_Process_2025	Positive Regulation of Epithelial Cell Migration (GO:0010634)	1936-01-01	0.4428	0.63979	-0.193963	1.74838	1.42429	ENPP2
MN_Chat	26wk	DOWN	GO_Biological_Process_2025	Positive Regulation of RNA Splicing (GO:0033120)	1936-01-01	0.4428	0.63979	-0.193963	1.74838	1.42429	TRA2B
MN_Chat	26wk	DOWN	GO_Biological_Process_2025	Endoderm Formation (GO:0001706)	1936-01-01	0.4428	0.63979	-0.193963	1.74838	1.42429	COL11A1
MN_Chat	26wk	DOWN	GO_Biological_Process_2025	Regulation of Cytosolic Calcium Ion Concentration (GO:0051480)	1936-01-01	0.4428	0.63979	-0.193963	1.74838	1.42429	ATP2B4
MN_Chat	26wk	DOWN	GO_Biological_Process_2025	Canonical NF-kappaB Signal Transduction (GO:0007249)	1936-01-01	0.4428	0.63979	-0.193963	1.74838	1.42429	ERC1
MN_Chat	26wk	DOWN	GO_Biological_Process_2025	Negative Regulation of Smooth Muscle Cell Proliferation (GO:0048662)	1936-01-01	0.4428	0.63979	-0.193963	1.74838	1.42429	PRKG1
MN_Chat	26wk	DOWN	GO_Biological_Process_2025	Protein Localization to Organelle (GO:0033365)	3/151	0.439714	0.63979	-0.193963	1.241	1.01964	SEC61A1;CCDC47;XPA
MN_Chat	26wk	DOWN	GO_Biological_Process_2025	Positive Regulation of Cell Adhesion (GO:0045785)	1992-02-01	0.43754	0.63979	-0.193963	1.36028	1.12439	PPP3CA;PTPRJ
MN_Chat	26wk	DOWN	GO_Biological_Process_2025	Regulation of Osteoblast Differentiation (GO:0045667)	1992-02-01	0.43754	0.63979	-0.193963	1.36028	1.12439	PPP3CA;CRIM1
MN_Chat	26wk	DOWN	GO_Biological_Process_2025	Phosphate-Containing Compound Metabolic Process (GO:0006796)	3/150	0.435475	0.63979	-0.193963	1.2495	1.03874	PTPRD;INPP4B;PPP3CA
MN_Chat	26wk	DOWN	GO_Biological_Process_2025	Cellular Response to Amyloid-Beta (GO:1904646)	1936-01-01	0.4428	0.63979	-0.193963	1.74838	1.42429	GRIN2A
MN_Chat	26wk	DOWN	GO_Biological_Process_2025	Cardiac Muscle Cell Action Potential Involved in Contraction (GO:0086002)	1937-01-01	0.451787	0.649218	-0.187609	1.69972	1.3505	FGF12
MN_Chat	26wk	DOWN	GO_Biological_Process_2025	Muscle Cell Differentiation (GO:0042692)	1937-01-01	0.451787	0.649218	-0.187609	1.69972	1.3505	GLMN
MN_Chat	26wk	DOWN	GO_Biological_Process_2025	Melanosome Organization (GO:0032438)	1937-01-01	0.451787	0.649218	-0.187609	1.69972	1.3505	PARD3
MN_Chat	26wk	DOWN	GO_Biological_Process_2025	Cellular Response to Glucose Stimulus (GO:0071333)	1937-01-01	0.451787	0.649218	-0.187609	1.69972	1.3505	TRA2B
MN_Chat	26wk	DOWN	GO_Biological_Process_2025	Regulation of Receptor Internalization (GO:0002090)	1937-01-01	0.451787	0.649218	-0.187609	1.69972	1.3505	ANGPT1
MN_Chat	26wk	DOWN	GO_Biological_Process_2025	Negative Regulation of Response to External Stimulus (GO:0032102)	3/154	0.452357	0.649387	-0.187496	1.21616	0.964757	FXR1;LRFN5;FGF13
MN_Chat	26wk	DOWN	GO_Biological_Process_2025	Positive Regulation of Immune Response (GO:0050778)	1995-02-01	0.45383	0.650852	-0.186518	1.3162	1.03984	PTPRJ;GSDME
MN_Chat	26wk	DOWN	GO_Biological_Process_2025	Regulation of Microtubule Cytoskeleton Organization (GO:0070507)	1938-01-01	0.46063	0.652143	-0.185657	1.6537	1.28188	EFNA5
MN_Chat	26wk	DOWN	GO_Biological_Process_2025	Inner Mitochondrial Membrane Organization (GO:0007007)	1938-01-01	0.46063	0.652143	-0.185657	1.6537	1.28188	TMEM126A
MN_Chat	26wk	DOWN	GO_Biological_Process_2025	Positive Regulation of Reproductive Process (GO:2000243)	1938-01-01	0.46063	0.652143	-0.185657	1.6537	1.28188	SMURF2
MN_Chat	26wk	DOWN	GO_Biological_Process_2025	Positive Regulation of Protein Binding (GO:0032092)	1938-01-01	0.46063	0.652143	-0.185657	1.6537	1.28188	IDE
MN_Chat	26wk	DOWN	GO_Biological_Process_2025	Regulation of Sprouting Angiogenesis (GO:1903670)	1938-01-01	0.46063	0.652143	-0.185657	1.6537	1.28188	FGF13
MN_Chat	26wk	DOWN	GO_Biological_Process_2025	Regulation of DNA-templated Transcription Elongation (GO:0032784)	1938-01-01	0.46063	0.652143	-0.185657	1.6537	1.28188	SETD5
MN_Chat	26wk	DOWN	GO_Biological_Process_2025	Ventricular Septum Development (GO:0003281)	1938-01-01	0.46063	0.652143	-0.185657	1.6537	1.28188	ROBO1
MN_Chat	26wk	DOWN	GO_Biological_Process_2025	L-alpha-amino Acid Transmembrane Transport (GO:1902475)	1938-01-01	0.46063	0.652143	-0.185657	1.6537	1.28188	SLC25A13
MN_Chat	26wk	DOWN	GO_Biological_Process_2025	B Cell Activation (GO:0042113)	1996-02-01	0.4592	0.652143	-0.185657	1.30213	1.01341	PRKCB;PTPRJ
MN_Chat	26wk	DOWN	GO_Biological_Process_2025	Regulation of Erythrocyte Differentiation (GO:0045646)	1938-01-01	0.46063	0.652143	-0.185657	1.6537	1.28188	LDB2
MN_Chat	26wk	DOWN	GO_Biological_Process_2025	Negative Regulation of Endothelial Cell Proliferation (GO:0001937)	1938-01-01	0.46063	0.652143	-0.185657	1.6537	1.28188	KRIT1
MN_Chat	26wk	DOWN	GO_Biological_Process_2025	Negative Regulation of Transport (GO:0051051)	1938-01-01	0.46063	0.652143	-0.185657	1.6537	1.28188	MCTP1
MN_Chat	26wk	DOWN	GO_Biological_Process_2025	Regulation of Intracellular Protein Transport (GO:0033157)	1938-01-01	0.46063	0.652143	-0.185657	1.6537	1.28188	PRR5L
MN_Chat	26wk	DOWN	GO_Biological_Process_2025	Negative Regulation of Signal Transduction (GO:0009968)	5/277	0.461533	0.652779	-0.185234	1.12532	0.870103	ANGPT1;PRKCB;PTPRJ;FGF13;SQSTM1
MN_Chat	26wk	DOWN	GO_Biological_Process_2025	Muscle Contraction (GO:0006936)	1997-02-01	0.464539	0.656385	-0.182842	1.28836	0.987794	SLC8A1;RYR3
MN_Chat	26wk	DOWN	GO_Biological_Process_2025	Fatty Acid Transport (GO:0015908)	1939-01-01	0.46933	0.656697	-0.182635	1.6101	1.21796	SLCO3A1
MN_Chat	26wk	DOWN	GO_Biological_Process_2025	Negative Regulation of Cell-Substrate Adhesion (GO:0010812)	1939-01-01	0.46933	0.656697	-0.182635	1.6101	1.21796	EFNA5
MN_Chat	26wk	DOWN	GO_Biological_Process_2025	Regulation of Axon Extension (GO:0030516)	1939-01-01	0.46933	0.656697	-0.182635	1.6101	1.21796	SEMA6D
MN_Chat	26wk	DOWN	GO_Biological_Process_2025	Positive Regulation of Transferase Activity (GO:0051347)	1939-01-01	0.46933	0.656697	-0.182635	1.6101	1.21796	LMO4
MN_Chat	26wk	DOWN	GO_Biological_Process_2025	Interstrand Cross-Link Repair (GO:0036297)	1939-01-01	0.46933	0.656697	-0.182635	1.6101	1.21796	XPA
MN_Chat	26wk	DOWN	GO_Biological_Process_2025	Positive Regulation of Extrinsic Apoptotic Signaling Pathway (GO:2001238)	1939-01-01	0.46933	0.656697	-0.182635	1.6101	1.21796	PKN2
MN_Chat	26wk	DOWN	GO_Biological_Process_2025	Positive Regulation of SMAD Protein Signal Transduction (GO:0060391)	1939-01-01	0.46933	0.656697	-0.182635	1.6101	1.21796	NUP93
MN_Chat	26wk	DOWN	GO_Biological_Process_2025	Base-Excision Repair (GO:0006284)	1939-01-01	0.46933	0.656697	-0.182635	1.6101	1.21796	XPA
MN_Chat	26wk	DOWN	GO_Biological_Process_2025	Axonal Transport (GO:0098930)	1939-01-01	0.46933	0.656697	-0.182635	1.6101	1.21796	SYBU
MN_Chat	26wk	DOWN	GO_Biological_Process_2025	Glycosphingolipid Metabolic Process (GO:0006687)	1939-01-01	0.46933	0.656697	-0.182635	1.6101	1.21796	ST6GALNAC3
MN_Chat	26wk	DOWN	GO_Biological_Process_2025	rRNA Metabolic Process (GO:0016072)	1998-02-01	0.469847	0.656781	-0.182579	1.27487	0.962969	NOP56;XRN2
MN_Chat	26wk	DOWN	GO_Biological_Process_2025	Regulation of Protein Targeting to Mitochondrion (GO:1903214)	1940-01-01	0.477891	0.659049	-0.181082	1.56874	1.15831	MAGI1
MN_Chat	26wk	DOWN	GO_Biological_Process_2025	Regulation of T Cell Receptor Signaling Pathway (GO:0050856)	1940-01-01	0.477891	0.659049	-0.181082	1.56874	1.15831	PTPRJ
MN_Chat	26wk	DOWN	GO_Biological_Process_2025	Protein Monoubiquitination (GO:0006513)	1940-01-01	0.477891	0.659049	-0.181082	1.56874	1.15831	RNF220
MN_Chat	26wk	DOWN	GO_Biological_Process_2025	Positive Regulation of Viral Process (GO:0048524)	1940-01-01	0.477891	0.659049	-0.181082	1.56874	1.15831	PKN2
MN_Chat	26wk	DOWN	GO_Biological_Process_2025	Positive Regulation of Stem Cell Population Maintenance (GO:1902459)	1940-01-01	0.477891	0.659049	-0.181082	1.56874	1.15831	BRD9
MN_Chat	26wk	DOWN	GO_Biological_Process_2025	Embryonic Skeletal System Development (GO:0048706)	1940-01-01	0.477891	0.659049	-0.181082	1.56874	1.15831	XYLT1
MN_Chat	26wk	DOWN	GO_Biological_Process_2025	G2/M Transition of Mitotic Cell Cycle (GO:0000086)	1940-01-01	0.477891	0.659049	-0.181082	1.56874	1.15831	CDK14
MN_Chat	26wk	DOWN	GO_Biological_Process_2025	Positive Regulation of Lipid Biosynthetic Process (GO:0046889)	1940-01-01	0.477891	0.659049	-0.181082	1.56874	1.15831	SORBS1
MN_Chat	26wk	DOWN	GO_Biological_Process_2025	Nucleic Acid Catabolic Process (GO:0141188)	1940-01-01	0.477891	0.659049	-0.181082	1.56874	1.15831	XRN2
MN_Chat	26wk	DOWN	GO_Biological_Process_2025	Regulation of Filopodium Assembly (GO:0051489)	1940-01-01	0.477891	0.659049	-0.181082	1.56874	1.15831	TENM2
MN_Chat	26wk	DOWN	GO_Biological_Process_2025	Skeletal System Development (GO:0001501)	3/160	0.47728	0.659049	-0.181082	1.16932	0.86489	CDH11;XYLT1;COL19A1
MN_Chat	26wk	DOWN	GO_Biological_Process_2025	Cytosolic Transport (GO:0016482)	1999-02-01	0.475124	0.659049	-0.181082	1.26166	0.938903	KIF16B;ERC1
MN_Chat	26wk	DOWN	GO_Biological_Process_2025	Negative Regulation of Proteolysis (GO:0045861)	1940-01-01	0.477891	0.659049	-0.181082	1.56874	1.15831	TIMP3
MN_Chat	26wk	DOWN	GO_Biological_Process_2025	Branching Morphogenesis of an Epithelial Tube (GO:0048754)	1940-01-01	0.477891	0.659049	-0.181082	1.56874	1.15831	FGF13
MN_Chat	26wk	DOWN	GO_Biological_Process_2025	Regulation of Hippo Signaling (GO:0035330)	1941-01-01	0.486313	0.660522	-0.180113	1.52944	1.10258	SCHIP1
MN_Chat	26wk	DOWN	GO_Biological_Process_2025	Monoatomic Cation Transport (GO:0006812)	1941-01-01	0.486313	0.660522	-0.180113	1.52944	1.10258	GRIN2A
MN_Chat	26wk	DOWN	GO_Biological_Process_2025	Heart Contraction (GO:0060047)	1941-01-01	0.486313	0.660522	-0.180113	1.52944	1.10258	SLC8A1
MN_Chat	26wk	DOWN	GO_Biological_Process_2025	Visual System Development (GO:0150063)	1941-01-01	0.486313	0.660522	-0.180113	1.52944	1.10258	PBX3
MN_Chat	26wk	DOWN	GO_Biological_Process_2025	Connective Tissue Development (GO:0061448)	1941-01-01	0.486313	0.660522	-0.180113	1.52944	1.10258	ARID5B
MN_Chat	26wk	DOWN	GO_Biological_Process_2025	Positive Regulation of DNA Biosynthetic Process (GO:2000573)	1941-01-01	0.486313	0.660522	-0.180113	1.52944	1.10258	FGF13
MN_Chat	26wk	DOWN	GO_Biological_Process_2025	Organelle Transport Along Microtubule (GO:0072384)	1941-01-01	0.486313	0.660522	-0.180113	1.52944	1.10258	KIF16B
MN_Chat	26wk	DOWN	GO_Biological_Process_2025	Aortic Valve Development (GO:0003176)	1941-01-01	0.486313	0.660522	-0.180113	1.52944	1.10258	ROBO1
MN_Chat	26wk	DOWN	GO_Biological_Process_2025	Vitamin Transport (GO:0051180)	1941-01-01	0.486313	0.660522	-0.180113	1.52944	1.10258	SLC35F3
MN_Chat	26wk	DOWN	GO_Biological_Process_2025	Monoatomic Ion Transport (GO:0006811)	2/100	0.480369	0.660522	-0.180113	1.24872	0.915566	SLC24A5;SLC8A1
MN_Chat	26wk	DOWN	GO_Biological_Process_2025	Regulation of Heart Rate by Cardiac Conduction (GO:0086091)	1941-01-01	0.486313	0.660522	-0.180113	1.52944	1.10258	CTNNA3
MN_Chat	26wk	DOWN	GO_Biological_Process_2025	Negative Regulation of Kinase Activity (GO:0033673)	1941-01-01	0.486313	0.660522	-0.180113	1.52944	1.10258	PKN2
MN_Chat	26wk	DOWN	GO_Biological_Process_2025	Macroautophagy (GO:0016236)	3/162	0.485471	0.660522	-0.180113	1.15449	0.834277	ULK2;ARHGAP26;SQSTM1
MN_Chat	26wk	DOWN	GO_Biological_Process_2025	Regulation of ERK1 and ERK2 Cascade (GO:0070372)	4/223	0.48443	0.660522	-0.180113	1.11766	0.810059	PPP3CA;ANGPT1;FGF13;EPHB1
MN_Chat	26wk	DOWN	GO_Biological_Process_2025	Response to UV (GO:0009411)	2/100	0.480369	0.660522	-0.180113	1.24872	0.915566	ZRANB3;XPA
MN_Chat	26wk	DOWN	GO_Biological_Process_2025	Negative Regulation of Secretion by Cell (GO:1903531)	1941-01-01	0.486313	0.660522	-0.180113	1.52944	1.10258	IL1RAPL1
MN_Chat	26wk	DOWN	GO_Biological_Process_2025	Negative Regulation of RNA Biosynthetic Process (GO:1902679)	8/470	0.486784	0.660537	-0.180103	1.0597	0.762912	MAGI1;BCLAF1;BTAF1;SMURF2;BASP1;ARID5B;LDB2;TRERF1
MN_Chat	26wk	DOWN	GO_Biological_Process_2025	Phospholipase C-activating G Protein-Coupled Receptor Signaling Pathway (GO:0007200)	2/102	0.490761	0.664679	-0.177388	1.22362	0.870973	PLCB4;PARD3
MN_Chat	26wk	DOWN	GO_Biological_Process_2025	Negative Regulation of Translation (GO:0017148)	2/102	0.490761	0.664679	-0.177388	1.22362	0.870973	SCRIB;IGF2BP3
MN_Chat	26wk	DOWN	GO_Biological_Process_2025	Ceramide Biosynthetic Process (GO:0046513)	1942-01-01	0.494601	0.664866	-0.177266	1.49206	1.05042	ST6GALNAC3
MN_Chat	26wk	DOWN	GO_Biological_Process_2025	Lipid Catabolic Process (GO:0016042)	1942-01-01	0.494601	0.664866	-0.177266	1.49206	1.05042	ENPP2
MN_Chat	26wk	DOWN	GO_Biological_Process_2025	Keratinocyte Differentiation (GO:0030216)	1942-01-01	0.494601	0.664866	-0.177266	1.49206	1.05042	PPP3CA
MN_Chat	26wk	DOWN	GO_Biological_Process_2025	Cellular Response to Retinoic Acid (GO:0071300)	1942-01-01	0.494601	0.664866	-0.177266	1.49206	1.05042	BRINP3
MN_Chat	26wk	DOWN	GO_Biological_Process_2025	Potassium Ion Import Across Plasma Membrane (GO:1990573)	1942-01-01	0.494601	0.664866	-0.177266	1.49206	1.05042	KCNJ6
MN_Chat	26wk	DOWN	GO_Biological_Process_2025	Response to cAMP (GO:0051591)	1942-01-01	0.494601	0.664866	-0.177266	1.49206	1.05042	PDE4D
MN_Chat	26wk	DOWN	GO_Biological_Process_2025	Acylglycerol Metabolic Process (GO:0006639)	1942-01-01	0.494601	0.664866	-0.177266	1.49206	1.05042	DGKB
MN_Chat	26wk	DOWN	GO_Biological_Process_2025	Skeletal Muscle Tissue Development (GO:0007519)	1942-01-01	0.494601	0.664866	-0.177266	1.49206	1.05042	PPP3CA
MN_Chat	26wk	DOWN	GO_Biological_Process_2025	Positive Regulation of Stress Fiber Assembly (GO:0051496)	1943-01-01	0.502755	0.668324	-0.175013	1.45646	1.00154	LIMCH1
MN_Chat	26wk	DOWN	GO_Biological_Process_2025	Positive Regulation of Myeloid Leukocyte Differentiation (GO:0002763)	1943-01-01	0.502755	0.668324	-0.175013	1.45646	1.00154	PPP3CA
MN_Chat	26wk	DOWN	GO_Biological_Process_2025	Synaptic Vesicle Exocytosis (GO:0016079)	1943-01-01	0.502755	0.668324	-0.175013	1.45646	1.00154	OTOF
MN_Chat	26wk	DOWN	GO_Biological_Process_2025	Cell Cycle G2/M Phase Transition (GO:0044839)	1943-01-01	0.502755	0.668324	-0.175013	1.45646	1.00154	CDK14
MN_Chat	26wk	DOWN	GO_Biological_Process_2025	Mitochondrial Transport (GO:0006839)	1943-01-01	0.502755	0.668324	-0.175013	1.45646	1.00154	SLC25A13
MN_Chat	26wk	DOWN	GO_Biological_Process_2025	Positive Regulation of Receptor-Mediated Endocytosis (GO:0048260)	1943-01-01	0.502755	0.668324	-0.175013	1.45646	1.00154	ANGPT1
MN_Chat	26wk	DOWN	GO_Biological_Process_2025	Positive Regulation of Gene Expression, Epigenetic (GO:0141137)	1943-01-01	0.502755	0.668324	-0.175013	1.45646	1.00154	ATAD2B
MN_Chat	26wk	DOWN	GO_Biological_Process_2025	Neutrophil Chemotaxis (GO:0030593)	1943-01-01	0.502755	0.668324	-0.175013	1.45646	1.00154	PDE4B
MN_Chat	26wk	DOWN	GO_Biological_Process_2025	Non-Canonical Wnt Signaling Pathway (GO:0035567)	1943-01-01	0.502755	0.668324	-0.175013	1.45646	1.00154	SMURF2
MN_Chat	26wk	DOWN	GO_Biological_Process_2025	Negative Regulation of mRNA Catabolic Process (GO:1902373)	1943-01-01	0.502755	0.668324	-0.175013	1.45646	1.00154	FXR1
MN_Chat	26wk	DOWN	GO_Biological_Process_2025	Negative Regulation of Lymphocyte Proliferation (GO:0050672)	1943-01-01	0.502755	0.668324	-0.175013	1.45646	1.00154	GLMN
MN_Chat	26wk	DOWN	GO_Biological_Process_2025	RNA Transport (GO:0050658)	1943-01-01	0.502755	0.668324	-0.175013	1.45646	1.00154	FXR1
MN_Chat	26wk	DOWN	GO_Biological_Process_2025	RNA Processing (GO:0006396)	5/291	0.504578	0.670129	-0.173842	1.06947	0.73155	NOP56;RSRC1;CELF2;XRN2;LUC7L3
MN_Chat	26wk	DOWN	GO_Biological_Process_2025	Regulation of Microtubule-Based Process (GO:0032886)	1944-01-01	0.510778	0.67215	-0.172534	1.42252	0.955676	EFNA5
MN_Chat	26wk	DOWN	GO_Biological_Process_2025	Learning (GO:0007612)	1944-01-01	0.510778	0.67215	-0.172534	1.42252	0.955676	FGF13
MN_Chat	26wk	DOWN	GO_Biological_Process_2025	Positive Regulation of Response to Biotic Stimulus (GO:0002833)	1944-01-01	0.510778	0.67215	-0.172534	1.42252	0.955676	SASH1
MN_Chat	26wk	DOWN	GO_Biological_Process_2025	Positive Regulation of Macromolecule Biosynthetic Process (GO:0010557)	6/355	0.509642	0.67215	-0.172534	1.05159	0.708824	FUBP3;ANGPT1;SORBS1;LDB2;FGF13;ROBO1
MN_Chat	26wk	DOWN	GO_Biological_Process_2025	Peptidyl-Threonine Modification (GO:0018210)	1944-01-01	0.510778	0.67215	-0.172534	1.42252	0.955676	GALNT17
MN_Chat	26wk	DOWN	GO_Biological_Process_2025	Protein Sumoylation (GO:0016925)	1944-01-01	0.510778	0.67215	-0.172534	1.42252	0.955676	SUMO2
MN_Chat	26wk	DOWN	GO_Biological_Process_2025	Negative Regulation of Protein Modification Process (GO:0031400)	1944-01-01	0.510778	0.67215	-0.172534	1.42252	0.955676	PRR5L
MN_Chat	26wk	DOWN	GO_Biological_Process_2025	DNA-templated DNA Replication Maintenance of Fidelity (GO:0045005)	1944-01-01	0.510778	0.67215	-0.172534	1.42252	0.955676	ZRANB3
MN_Chat	26wk	DOWN	GO_Biological_Process_2025	Positive Regulation of Cell Cycle G1/S Phase Transition (GO:1902808)	1944-01-01	0.510778	0.67215	-0.172534	1.42252	0.955676	ANKRD17
MN_Chat	26wk	DOWN	GO_Biological_Process_2025	Regulated Exocytosis (GO:0045055)	1944-01-01	0.510778	0.67215	-0.172534	1.42252	0.955676	OTOF
MN_Chat	26wk	DOWN	GO_Biological_Process_2025	Collagen Fibril Organization (GO:0030199)	1945-01-01	0.518672	0.676344	-0.169832	1.39012	0.91259	COL11A1
MN_Chat	26wk	DOWN	GO_Biological_Process_2025	Brain Development (GO:0007420)	3/170	0.517598	0.676344	-0.169832	1.09874	0.723579	GRIN2A;PBX3;AFF2
MN_Chat	26wk	DOWN	GO_Biological_Process_2025	Positive Regulation of Transcription by RNA Polymerase II (GO:0045944)	16/983	0.51867	0.676344	-0.169832	1.01174	0.664194	CSRNP3;PEG3;TCF12;LDB2;TRERF1;ST18;PPP3CA;ZEB2;BCLAF1;MED13;FUBP3;NRIP1;CDH13;FGF13;PAXBP1;SQSTM1
MN_Chat	26wk	DOWN	GO_Biological_Process_2025	Regulation of Nitric Oxide Biosynthetic Process (GO:0045428)	1945-01-01	0.518672	0.676344	-0.169832	1.39012	0.91259	ATP2B4
MN_Chat	26wk	DOWN	GO_Biological_Process_2025	Cellular Response to Ketone (GO:1901655)	1945-01-01	0.518672	0.676344	-0.169832	1.39012	0.91259	TRERF1
MN_Chat	26wk	DOWN	GO_Biological_Process_2025	Response to Amyloid-Beta (GO:1904645)	1945-01-01	0.518672	0.676344	-0.169832	1.39012	0.91259	GRIN2A
MN_Chat	26wk	DOWN	GO_Biological_Process_2025	Positive Regulation of Calcium Ion Transmembrane Transport (GO:1904427)	1945-01-01	0.518672	0.676344	-0.169832	1.39012	0.91259	PPP3CA
MN_Chat	26wk	DOWN	GO_Biological_Process_2025	Synaptic Vesicle Cycle (GO:0099504)	1945-01-01	0.518672	0.676344	-0.169832	1.39012	0.91259	OTOF
MN_Chat	26wk	DOWN	GO_Biological_Process_2025	Purine Ribonucleotide Biosynthetic Process (GO:0009152)	1945-01-01	0.518672	0.676344	-0.169832	1.39012	0.91259	SLC25A13
MN_Chat	26wk	DOWN	GO_Biological_Process_2025	Negative Regulation of Biosynthetic Process (GO:0009890)	1945-01-01	0.518672	0.676344	-0.169832	1.39012	0.91259	ATP2B4
MN_Chat	26wk	DOWN	GO_Biological_Process_2025	Cellular Response to Insulin Stimulus (GO:0032869)	2/108	0.521142	0.678236	-0.168619	1.15401	0.752105	IDE;SORBS1
MN_Chat	26wk	DOWN	GO_Biological_Process_2025	Positive Regulation of Translation (GO:0045727)	2/108	0.521142	0.678236	-0.168619	1.15401	0.752105	FXR1;PRR16
MN_Chat	26wk	DOWN	GO_Biological_Process_2025	RNA Splicing, via Transesterification Reactions With Bulged Adenosine as Nucleophile (GO:0000377)	3/171	0.521539	0.678236	-0.168619	1.09214	0.710953	RSRC1;TRA2B;CWF19L2
MN_Chat	26wk	DOWN	GO_Biological_Process_2025	Regulation of Osteoclast Differentiation (GO:0045670)	1946-01-01	0.526438	0.680298	-0.1673	1.35916	0.872063	PPP3CA
MN_Chat	26wk	DOWN	GO_Biological_Process_2025	Regulation of Cytokine Production (GO:0001817)	3/172	0.525461	0.680298	-0.1673	1.08562	0.698575	POLA1;GLMN;IGF2BP3
MN_Chat	26wk	DOWN	GO_Biological_Process_2025	Positive Regulation of Transcription Elongation by RNA Polymerase II (GO:0032968)	1946-01-01	0.526438	0.680298	-0.1673	1.35916	0.872063	LDB2
MN_Chat	26wk	DOWN	GO_Biological_Process_2025	Phosphorylation (GO:0016310)	5/298	0.525597	0.680298	-0.1673	1.04354	0.671227	PRKCB;DGKB;AKT3;PKN2;PRKG1
MN_Chat	26wk	DOWN	GO_Biological_Process_2025	Positive Regulation of Nucleocytoplasmic Transport (GO:0046824)	1946-01-01	0.526438	0.680298	-0.1673	1.35916	0.872063	XPO4
MN_Chat	26wk	DOWN	GO_Biological_Process_2025	Regulation of Proteasomal Ubiquitin-Dependent Protein Catabolic Process (GO:0032434)	2/109	0.526087	0.680298	-0.1673	1.14317	0.734243	GLMN;SUMO2
MN_Chat	26wk	DOWN	GO_Biological_Process_2025	Central Nervous System Neuron Differentiation (GO:0021953)	1946-01-01	0.526438	0.680298	-0.1673	1.35916	0.872063	BRINP3
MN_Chat	26wk	DOWN	GO_Biological_Process_2025	Membrane Organization (GO:0061024)	3/173	0.529367	0.683468	-0.165282	1.07918	0.686439	NUP93;OTOF;NAPG
MN_Chat	26wk	DOWN	GO_Biological_Process_2025	rRNA Processing (GO:0006364)	2/110	0.530997	0.684343	-0.164726	1.13252	0.716886	NOP56;XRN2
MN_Chat	26wk	DOWN	GO_Biological_Process_2025	Glycerophospholipid Biosynthetic Process (GO:0046474)	2/110	0.530997	0.684343	-0.164726	1.13252	0.716886	INPP4B;DGKB
MN_Chat	26wk	DOWN	GO_Biological_Process_2025	Positive Regulation of DNA-binding Transcription Factor Activity (GO:0051091)	3/174	0.533254	0.684633	-0.164542	1.07282	0.674541	ARID5B;ERC1;RNF220
MN_Chat	26wk	DOWN	GO_Biological_Process_2025	Intracellular Glucose Homeostasis (GO:0001678)	1947-01-01	0.53408	0.684633	-0.164542	1.32954	0.8339	TRA2B
MN_Chat	26wk	DOWN	GO_Biological_Process_2025	Positive Regulation of miRNA Transcription (GO:1902895)	1947-01-01	0.53408	0.684633	-0.164542	1.32954	0.8339	FGF13
MN_Chat	26wk	DOWN	GO_Biological_Process_2025	Double-Strand Break Repair via Nonhomologous End Joining (GO:0006303)	1947-01-01	0.53408	0.684633	-0.164542	1.32954	0.8339	POLA1
MN_Chat	26wk	DOWN	GO_Biological_Process_2025	Cardiac Conduction (GO:0061337)	1947-01-01	0.53408	0.684633	-0.164542	1.32954	0.8339	CTNNA3
MN_Chat	26wk	DOWN	GO_Biological_Process_2025	Negative Regulation of Gene Expression (GO:0010629)	6/364	0.534075	0.684633	-0.164542	1.02468	0.642698	FXR1;ATP2B4;IGF2BP3;FGF13;SH3GL2;ROBO1
MN_Chat	26wk	DOWN	GO_Biological_Process_2025	Negative Regulation of Developmental Process (GO:0051093)	2/111	0.535872	0.686318	-0.163475	1.12208	0.700017	DCC;BRD9
MN_Chat	26wk	DOWN	GO_Biological_Process_2025	Positive Regulation of Kinase Activity (GO:0033674)	1948-01-01	0.541599	0.688742	-0.161944	1.30119	0.797925	LMO4
MN_Chat	26wk	DOWN	GO_Biological_Process_2025	Nuclear Receptor-Mediated Steroid Hormone Signaling Pathway (GO:0030518)	1948-01-01	0.541599	0.688742	-0.161944	1.30119	0.797925	TRERF1
MN_Chat	26wk	DOWN	GO_Biological_Process_2025	Membrane Lipid Biosynthetic Process (GO:0046467)	1948-01-01	0.541599	0.688742	-0.161944	1.30119	0.797925	ELOVL7
MN_Chat	26wk	DOWN	GO_Biological_Process_2025	Positive Regulation of Osteoblast Differentiation (GO:0045669)	1948-01-01	0.541599	0.688742	-0.161944	1.30119	0.797925	PPP3CA
MN_Chat	26wk	DOWN	GO_Biological_Process_2025	Oligosaccharide Metabolic Process (GO:0009311)	1948-01-01	0.541599	0.688742	-0.161944	1.30119	0.797925	ST6GALNAC3
MN_Chat	26wk	DOWN	GO_Biological_Process_2025	Regulation of Exocytosis (GO:0017157)	1948-01-01	0.541599	0.688742	-0.161944	1.30119	0.797925	IL1RAPL1
MN_Chat	26wk	DOWN	GO_Biological_Process_2025	Negative Regulation of Tumor Necrosis Factor Production (GO:0032720)	1948-01-01	0.541599	0.688742	-0.161944	1.30119	0.797925	FXR1
MN_Chat	26wk	DOWN	GO_Biological_Process_2025	Replication Fork Processing (GO:0031297)	1948-01-01	0.541599	0.688742	-0.161944	1.30119	0.797925	ZRANB3
MN_Chat	26wk	DOWN	GO_Biological_Process_2025	Regulation of Primary Metabolic Process (GO:0080090)	2/113	0.545519	0.693113	-0.159196	1.10175	0.667678	TRA2B;AFF2
MN_Chat	26wk	DOWN	GO_Biological_Process_2025	mRNA Catabolic Process (GO:0006402)	1949-01-01	0.548997	0.694462	-0.158351	1.27401	0.763977	XRN2
MN_Chat	26wk	DOWN	GO_Biological_Process_2025	Positive Regulation of Intracellular Transport (GO:0032388)	1949-01-01	0.548997	0.694462	-0.158351	1.27401	0.763977	PRR5L
MN_Chat	26wk	DOWN	GO_Biological_Process_2025	Epidermal Growth Factor Receptor Signaling Pathway (GO:0007173)	1949-01-01	0.548997	0.694462	-0.158351	1.27401	0.763977	KIF16B
MN_Chat	26wk	DOWN	GO_Biological_Process_2025	Regulation of Wound Healing (GO:0061041)	1949-01-01	0.548997	0.694462	-0.158351	1.27401	0.763977	FGF13
MN_Chat	26wk	DOWN	GO_Biological_Process_2025	Activation of Protein Kinase Activity (GO:0032147)	1949-01-01	0.548997	0.694462	-0.158351	1.27401	0.763977	ANGPT1
MN_Chat	26wk	DOWN	GO_Biological_Process_2025	T Cell Activation (GO:0042110)	2/114	0.550289	0.695484	-0.157713	1.09185	0.652176	PPP3CA;SCRIB
MN_Chat	26wk	DOWN	GO_Biological_Process_2025	Negative Regulation of Tumor Necrosis Factor Superfamily Cytokine Production (GO:1903556)	1950-01-01	0.556276	0.698749	-0.155679	1.24795	0.73191	FXR1
MN_Chat	26wk	DOWN	GO_Biological_Process_2025	Lipid Modification (GO:0030258)	1950-01-01	0.556276	0.698749	-0.155679	1.24795	0.73191	DGKB
MN_Chat	26wk	DOWN	GO_Biological_Process_2025	Nuclear Export (GO:0051168)	1950-01-01	0.556276	0.698749	-0.155679	1.24795	0.73191	XPO4
MN_Chat	26wk	DOWN	GO_Biological_Process_2025	Negative Regulation of Phosphorylation (GO:0042326)	1950-01-01	0.556276	0.698749	-0.155679	1.24795	0.73191	PRR5L
MN_Chat	26wk	DOWN	GO_Biological_Process_2025	Positive Regulation of Non-Canonical NF-kappaB Signal Transduction (GO:1901224)	1950-01-01	0.556276	0.698749	-0.155679	1.24795	0.73191	SASH1
MN_Chat	26wk	DOWN	GO_Biological_Process_2025	Regulation of JNK Cascade (GO:0046328)	2/115	0.555025	0.698749	-0.155679	1.08213	0.637099	PHLPP1;EPHB1
MN_Chat	26wk	DOWN	GO_Biological_Process_2025	Neutrophil Migration (GO:1990266)	1950-01-01	0.556276	0.698749	-0.155679	1.24795	0.73191	PDE4B
MN_Chat	26wk	DOWN	GO_Biological_Process_2025	Positive Regulation of Actin Filament Bundle Assembly (GO:0032233)	1951-01-01	0.563438	0.701314	-0.154087	1.22293	0.701592	LIMCH1
MN_Chat	26wk	DOWN	GO_Biological_Process_2025	Macromolecule Glycosylation (GO:0043413)	1951-01-01	0.563438	0.701314	-0.154087	1.22293	0.701592	MGAT4A
MN_Chat	26wk	DOWN	GO_Biological_Process_2025	Extracellular Matrix Organization (GO:0030198)	3/182	0.563687	0.701314	-0.154087	1.02445	0.587271	ADAMTS16;COL11A1;COL19A1
MN_Chat	26wk	DOWN	GO_Biological_Process_2025	Negative Regulation of Cell Projection Organization (GO:0031345)	1951-01-01	0.563438	0.701314	-0.154087	1.22293	0.701592	DCC
MN_Chat	26wk	DOWN	GO_Biological_Process_2025	Transcription Initiation-Coupled Chromatin Remodeling (GO:0045815)	1951-01-01	0.563438	0.701314	-0.154087	1.22293	0.701592	ATAD2B
MN_Chat	26wk	DOWN	GO_Biological_Process_2025	Response to Glucose (GO:0009749)	1951-01-01	0.563438	0.701314	-0.154087	1.22293	0.701592	TRA2B
MN_Chat	26wk	DOWN	GO_Biological_Process_2025	Negative Regulation of T Cell Activation (GO:0050868)	1951-01-01	0.563438	0.701314	-0.154087	1.22293	0.701592	GLMN
MN_Chat	26wk	DOWN	GO_Biological_Process_2025	Regulation of Ubiquitin-Dependent Protein Catabolic Process (GO:2000058)	1951-01-01	0.563438	0.701314	-0.154087	1.22293	0.701592	GLMN
MN_Chat	26wk	DOWN	GO_Biological_Process_2025	Blood Vessel Morphogenesis (GO:0048514)	1951-01-01	0.563438	0.701314	-0.154087	1.22293	0.701592	GLMN
MN_Chat	26wk	DOWN	GO_Biological_Process_2025	Epithelial to Mesenchymal Transition (GO:0001837)	1951-01-01	0.563438	0.701314	-0.154087	1.22293	0.701592	NCAM1
MN_Chat	26wk	DOWN	GO_Biological_Process_2025	Carboxylic Acid Transmembrane Transport (GO:1905039)	1951-01-01	0.563438	0.701314	-0.154087	1.22293	0.701592	SLC25A13
MN_Chat	26wk	DOWN	GO_Biological_Process_2025	Positive Regulation of Apoptotic Process (GO:0043065)	5/313	0.569261	0.704284	-0.152252	0.99195	0.558881	BCLAF1;CSRNP3;GLMN;SCRIB;SQSTM1
MN_Chat	26wk	DOWN	GO_Biological_Process_2025	Regulation of Cell Development (GO:0060284)	1952-01-01	0.570485	0.704284	-0.152252	1.19889	0.672899	FXR1
MN_Chat	26wk	DOWN	GO_Biological_Process_2025	Proton Motive Force-Driven Mitochondrial ATP Synthesis (GO:0042776)	1952-01-01	0.570485	0.704284	-0.152252	1.19889	0.672899	NDUFS1
MN_Chat	26wk	DOWN	GO_Biological_Process_2025	Endosome Organization (GO:0007032)	1952-01-01	0.570485	0.704284	-0.152252	1.19889	0.672899	SQSTM1
MN_Chat	26wk	DOWN	GO_Biological_Process_2025	Cholesterol Transport (GO:0030301)	1952-01-01	0.570485	0.704284	-0.152252	1.19889	0.672899	STARD5
MN_Chat	26wk	DOWN	GO_Biological_Process_2025	Regulation of Substrate Adhesion-Dependent Cell Spreading (GO:1900024)	1952-01-01	0.570485	0.704284	-0.152252	1.19889	0.672899	EFNA5
MN_Chat	26wk	DOWN	GO_Biological_Process_2025	Positive Regulation of Programmed Cell Death (GO:0043068)	4/248	0.567902	0.704284	-0.152252	1.00186	0.566857	BCLAF1;CSRNP3;SCRIB;SQSTM1
MN_Chat	26wk	DOWN	GO_Biological_Process_2025	Positive Regulation of Catabolic Process (GO:0009896)	3/183	0.567406	0.704284	-0.152252	1.0187	0.57728	PRR5L;IDE;SQSTM1
MN_Chat	26wk	DOWN	GO_Biological_Process_2025	Negative Regulation of Protein Ubiquitination (GO:0031397)	1952-01-01	0.570485	0.704284	-0.152252	1.19889	0.672899	SQSTM1
MN_Chat	26wk	DOWN	GO_Biological_Process_2025	Positive Regulation of miRNA Metabolic Process (GO:2000630)	1953-01-01	0.577418	0.707374	-0.150351	1.17577	0.645722	FGF13
MN_Chat	26wk	DOWN	GO_Biological_Process_2025	Microtubule Bundle Formation (GO:0001578)	1953-01-01	0.577418	0.707374	-0.150351	1.17577	0.645722	NCKAP5
MN_Chat	26wk	DOWN	GO_Biological_Process_2025	Regulation of Release of Sequestered Calcium Ion Into Cytosol (GO:0051279)	1953-01-01	0.577418	0.707374	-0.150351	1.17577	0.645722	PDE4D
MN_Chat	26wk	DOWN	GO_Biological_Process_2025	Ceramide Metabolic Process (GO:0006672)	1953-01-01	0.577418	0.707374	-0.150351	1.17577	0.645722	ST6GALNAC3
MN_Chat	26wk	DOWN	GO_Biological_Process_2025	Cytoplasmic Microtubule Organization (GO:0031122)	1953-01-01	0.577418	0.707374	-0.150351	1.17577	0.645722	SLAIN1
MN_Chat	26wk	DOWN	GO_Biological_Process_2025	Negative Regulation of Immune System Process (GO:0002683)	1953-01-01	0.577418	0.707374	-0.150351	1.17577	0.645722	SQSTM1
MN_Chat	26wk	DOWN	GO_Biological_Process_2025	Negative Regulation of Protein Catabolic Process (GO:0042177)	1953-01-01	0.577418	0.707374	-0.150351	1.17577	0.645722	TIMP3
MN_Chat	26wk	DOWN	GO_Biological_Process_2025	B Cell Differentiation (GO:0030183)	1953-01-01	0.577418	0.707374	-0.150351	1.17577	0.645722	PTPRJ
MN_Chat	26wk	DOWN	GO_Biological_Process_2025	Regulation of Microtubule Polymerization (GO:0031113)	1953-01-01	0.577418	0.707374	-0.150351	1.17577	0.645722	SLAIN1
MN_Chat	26wk	DOWN	GO_Biological_Process_2025	Regulation of Transforming Growth Factor Beta Receptor Signaling Pathway (GO:0017015)	2/120	0.57817	0.707691	-0.150156	1.03602	0.567621	ZEB2;SMURF2
MN_Chat	26wk	DOWN	GO_Biological_Process_2025	Negative Regulation of Neuron Projection Development (GO:0010977)	1954-01-01	0.584239	0.708483	-0.149671	1.15353	0.619958	DCC
MN_Chat	26wk	DOWN	GO_Biological_Process_2025	mRNA Destabilization (GO:0061157)	1954-01-01	0.584239	0.708483	-0.149671	1.15353	0.619958	FXR1
MN_Chat	26wk	DOWN	GO_Biological_Process_2025	Positive Regulation of Transcription Initiation by RNA Polymerase II (GO:0060261)	1954-01-01	0.584239	0.708483	-0.149671	1.15353	0.619958	MED13
MN_Chat	26wk	DOWN	GO_Biological_Process_2025	Gonad Development (GO:0008406)	1954-01-01	0.584239	0.708483	-0.149671	1.15353	0.619958	BASP1
MN_Chat	26wk	DOWN	GO_Biological_Process_2025	Positive Regulation of DNA-templated Transcription, Elongation (GO:0032786)	1954-01-01	0.584239	0.708483	-0.149671	1.15353	0.619958	LDB2
MN_Chat	26wk	DOWN	GO_Biological_Process_2025	Plasma Membrane Bounded Cell Projection Morphogenesis (GO:0120039)	1954-01-01	0.584239	0.708483	-0.149671	1.15353	0.619958	TRIO
MN_Chat	26wk	DOWN	GO_Biological_Process_2025	Negative Regulation of Defense Response (GO:0031348)	2/121	0.582692	0.708483	-0.149671	1.02726	0.554819	FXR1;LRFN5
MN_Chat	26wk	DOWN	GO_Biological_Process_2025	Enzyme-Linked Receptor Protein Signaling Pathway (GO:0007167)	2/121	0.582692	0.708483	-0.149671	1.02726	0.554819	PTPRD;TRIO
MN_Chat	26wk	DOWN	GO_Biological_Process_2025	Cellular Response to Oxidative Stress (GO:0034599)	2/121	0.582692	0.708483	-0.149671	1.02726	0.554819	PRR5L;SLC8A1
MN_Chat	26wk	DOWN	GO_Biological_Process_2025	Negative Regulation of Inflammatory Response (GO:0050728)	2/121	0.582692	0.708483	-0.149671	1.02726	0.554819	FXR1;LRFN5
MN_Chat	26wk	DOWN	GO_Biological_Process_2025	Regulation of Smooth Muscle Cell Proliferation (GO:0048660)	1954-01-01	0.584239	0.708483	-0.149671	1.15353	0.619958	CDH13
MN_Chat	26wk	DOWN	GO_Biological_Process_2025	Rho Protein Signal Transduction (GO:0007266)	1955-01-01	0.590951	0.713611	-0.146539	1.13211	0.595515	CDH13
MN_Chat	26wk	DOWN	GO_Biological_Process_2025	DNA-templated DNA Replication (GO:0006261)	1955-01-01	0.590951	0.713611	-0.146539	1.13211	0.595515	POLA1
MN_Chat	26wk	DOWN	GO_Biological_Process_2025	Golgi to Plasma Membrane Transport (GO:0006893)	1955-01-01	0.590951	0.713611	-0.146539	1.13211	0.595515	STXBP5L
MN_Chat	26wk	DOWN	GO_Biological_Process_2025	Nucleus Organization (GO:0006997)	1955-01-01	0.590951	0.713611	-0.146539	1.13211	0.595515	NUP93
MN_Chat	26wk	DOWN	GO_Biological_Process_2025	Regulation of Peptide Hormone Secretion (GO:0090276)	1955-01-01	0.590951	0.713611	-0.146539	1.13211	0.595515	RAPGEF4
MN_Chat	26wk	DOWN	GO_Biological_Process_2025	Regulation of Stem Cell Population Maintenance (GO:2000036)	1956-01-01	0.597555	0.717366	-0.144259	1.11147	0.572306	BRD9
MN_Chat	26wk	DOWN	GO_Biological_Process_2025	Adenylate Cyclase-Inhibiting G Protein-Coupled Receptor Signaling Pathway (GO:0007193)	1956-01-01	0.597555	0.717366	-0.144259	1.11147	0.572306	GABBR2
MN_Chat	26wk	DOWN	GO_Biological_Process_2025	Regulation of Proteasomal Protein Catabolic Process (GO:0061136)	1956-01-01	0.597555	0.717366	-0.144259	1.11147	0.572306	GLMN
MN_Chat	26wk	DOWN	GO_Biological_Process_2025	Regulation of Protein Localization to Nucleus (GO:1900180)	1956-01-01	0.597555	0.717366	-0.144259	1.11147	0.572306	SUMO2
MN_Chat	26wk	DOWN	GO_Biological_Process_2025	Chromatin Organization (GO:0006325)	5/323	0.597193	0.717366	-0.144259	0.96026	0.495028	CFDP1;BRD9;BAZ2B;ATAD2B;NAP1L4
MN_Chat	26wk	DOWN	GO_Biological_Process_2025	Response to Peptide Hormone (GO:0043434)	1956-01-01	0.597555	0.717366	-0.144259	1.11147	0.572306	TCF12
MN_Chat	26wk	DOWN	GO_Biological_Process_2025	Epidermal Cell Differentiation (GO:0009913)	1956-01-01	0.597555	0.717366	-0.144259	1.11147	0.572306	PPP3CA
MN_Chat	26wk	DOWN	GO_Biological_Process_2025	Cellular Response to Interleukin-1 (GO:0071347)	1957-01-01	0.604053	0.722751	-0.141011	1.09157	0.550252	ST18
MN_Chat	26wk	DOWN	GO_Biological_Process_2025	Negative Regulation of Response to Stimulus (GO:0048585)	1957-01-01	0.604053	0.722751	-0.141011	1.09157	0.550252	MCTP1
MN_Chat	26wk	DOWN	GO_Biological_Process_2025	Cartilage Development (GO:0051216)	1957-01-01	0.604053	0.722751	-0.141011	1.09157	0.550252	FGF13
MN_Chat	26wk	DOWN	GO_Biological_Process_2025	mRNA Stabilization (GO:0048255)	1957-01-01	0.604053	0.722751	-0.141011	1.09157	0.550252	IGF2BP3
MN_Chat	26wk	DOWN	GO_Biological_Process_2025	Negative Regulation of MAPK Cascade (GO:0043409)	2/127	0.609074	0.728153	-0.137778	0.97765	0.484734	PTPRJ;SH3GL2
MN_Chat	26wk	DOWN	GO_Biological_Process_2025	Eye Development (GO:0001654)	1958-01-01	0.610446	0.72858	-0.137523	1.07236	0.529281	PBX3
MN_Chat	26wk	DOWN	GO_Biological_Process_2025	Negative Regulation of Protein Modification by Small Protein Conjugation or Removal (GO:1903321)	1958-01-01	0.610446	0.72858	-0.137523	1.07236	0.529281	SQSTM1
MN_Chat	26wk	DOWN	GO_Biological_Process_2025	Protein Homotetramerization (GO:0051289)	1959-01-01	0.616736	0.730024	-0.136663	1.05382	0.509326	RYR3
MN_Chat	26wk	DOWN	GO_Biological_Process_2025	Renal System Development (GO:0072001)	1959-01-01	0.616736	0.730024	-0.136663	1.05382	0.509326	ITGA8
MN_Chat	26wk	DOWN	GO_Biological_Process_2025	Protein Polymerization (GO:0051258)	1959-01-01	0.616736	0.730024	-0.136663	1.05382	0.509326	FGF13
MN_Chat	26wk	DOWN	GO_Biological_Process_2025	mRNA Transport (GO:0051028)	1959-01-01	0.616736	0.730024	-0.136663	1.05382	0.509326	FXR1
MN_Chat	26wk	DOWN	GO_Biological_Process_2025	Response to Light Stimulus (GO:0009416)	1959-01-01	0.616736	0.730024	-0.136663	1.05382	0.509326	ZRANB3
MN_Chat	26wk	DOWN	GO_Biological_Process_2025	Proton Motive Force-Driven ATP Synthesis (GO:0015986)	1959-01-01	0.616736	0.730024	-0.136663	1.05382	0.509326	NDUFS1
MN_Chat	26wk	DOWN	GO_Biological_Process_2025	Positive Regulation of DNA-templated Transcription Initiation (GO:2000144)	1959-01-01	0.616736	0.730024	-0.136663	1.05382	0.509326	MED13
MN_Chat	26wk	DOWN	GO_Biological_Process_2025	Cellular Response to Calcium Ion (GO:0071277)	1959-01-01	0.616736	0.730024	-0.136663	1.05382	0.509326	RYR3
MN_Chat	26wk	DOWN	GO_Biological_Process_2025	Endomembrane System Organization (GO:0010256)	3/196	0.613942	0.730024	-0.136663	0.949453	0.463196	NUP93;SEC61A1;SQSTM1
MN_Chat	26wk	DOWN	GO_Biological_Process_2025	Regulation of Transcription Initiation by RNA Polymerase II (GO:0060260)	1959-01-01	0.616736	0.730024	-0.136663	1.05382	0.509326	MED13
MN_Chat	26wk	DOWN	GO_Biological_Process_2025	Oxidative Phosphorylation (GO:0006119)	1960-01-01	0.622924	0.733723	-0.134468	1.0359	0.490325	NDUFS1
MN_Chat	26wk	DOWN	GO_Biological_Process_2025	Response to Retinoic Acid (GO:0032526)	1960-01-01	0.622924	0.733723	-0.134468	1.0359	0.490325	BRINP3
MN_Chat	26wk	DOWN	GO_Biological_Process_2025	Response to Reactive Oxygen Species (GO:0000302)	1960-01-01	0.622924	0.733723	-0.134468	1.0359	0.490325	SLC8A1
MN_Chat	26wk	DOWN	GO_Biological_Process_2025	Phosphatidylcholine Metabolic Process (GO:0046470)	1960-01-01	0.622924	0.733723	-0.134468	1.0359	0.490325	ENPP2
MN_Chat	26wk	DOWN	GO_Biological_Process_2025	Positive Regulation of Cell Cycle (GO:0045787)	1960-01-01	0.622924	0.733723	-0.134468	1.0359	0.490325	PKN2
MN_Chat	26wk	DOWN	GO_Biological_Process_2025	Regulation of SMAD Protein Signal Transduction (GO:0060390)	1960-01-01	0.622924	0.733723	-0.134468	1.0359	0.490325	NUP93
MN_Chat	26wk	DOWN	GO_Biological_Process_2025	Regulation of Tumor Necrosis Factor Production (GO:0032680)	2/131	0.625948	0.736681	-0.132721	0.947141	0.443725	FXR1;PTPRJ
MN_Chat	26wk	DOWN	GO_Biological_Process_2025	Vesicle Organization (GO:0016050)	1961-01-01	0.629014	0.739078	-0.13131	1.01859	0.47222	SQSTM1
MN_Chat	26wk	DOWN	GO_Biological_Process_2025	mRNA Export From Nucleus (GO:0006406)	1961-01-01	0.629014	0.739078	-0.13131	1.01859	0.47222	NUP93
MN_Chat	26wk	DOWN	GO_Biological_Process_2025	Epithelial Cell Differentiation (GO:0030855)	2/132	0.630077	0.739119	-0.131285	0.939808	0.434109	BASP1;SCRIB
MN_Chat	26wk	DOWN	GO_Biological_Process_2025	Circulatory System Development (GO:0072359)	2/132	0.630077	0.739119	-0.131285	0.939808	0.434109	FLRT3;FGF12
MN_Chat	26wk	DOWN	GO_Biological_Process_2025	Organic Cation Transport (GO:0015695)	1962-01-01	0.635005	0.741871	-0.129671	1.00184	0.454958	SLC35F3
MN_Chat	26wk	DOWN	GO_Biological_Process_2025	Regulation of Phagocytosis (GO:0050764)	1962-01-01	0.635005	0.741871	-0.129671	1.00184	0.454958	PTPRJ
MN_Chat	26wk	DOWN	GO_Biological_Process_2025	ATP Metabolic Process (GO:0046034)	1962-01-01	0.635005	0.741871	-0.129671	1.00184	0.454958	SLC25A13
MN_Chat	26wk	DOWN	GO_Biological_Process_2025	Regulation of Canonical NF-kappaB Signal Transduction (GO:0043122)	4/270	0.634789	0.741871	-0.129671	0.917955	0.417177	ANKRD17;SLCO3A1;PRKCB;SQSTM1
MN_Chat	26wk	DOWN	GO_Biological_Process_2025	Adenylate Cyclase-Modulating G Protein-Coupled Receptor Signaling Pathway (GO:0007188)	3/202	0.634255	0.741871	-0.129671	0.920543	0.419127	GABBR2;ADGRB3;ADGRL3
MN_Chat	26wk	DOWN	GO_Biological_Process_2025	RNA Metabolic Process (GO:0016070)	1963-01-01	0.640899	0.746331	-0.127069	0.98563	0.43849	XRN2
MN_Chat	26wk	DOWN	GO_Biological_Process_2025	Supramolecular Fiber Organization (GO:0097435)	5/339	0.639707	0.746331	-0.127069	0.913504	0.408104	BASP1;COL11A1;SLAIN1;FGF13;NCKAP5
MN_Chat	26wk	DOWN	GO_Biological_Process_2025	Canonical Wnt Signaling Pathway (GO:0060070)	1963-01-01	0.640899	0.746331	-0.127069	0.98563	0.43849	DIXDC1
MN_Chat	26wk	DOWN	GO_Biological_Process_2025	Positive Regulation of Canonical NF-kappaB Signal Transduction (GO:0043123)	3/204	0.64086	0.746331	-0.127069	0.91129	0.405474	ANKRD17;SLCO3A1;PRKCB
MN_Chat	26wk	DOWN	GO_Biological_Process_2025	Aerobic Electron Transport Chain (GO:0019646)	1964-01-01	0.646699	0.749441	-0.125263	0.969935	0.42277	NDUFS1
MN_Chat	26wk	DOWN	GO_Biological_Process_2025	Positive Regulation of Mitotic Cell Cycle Phase Transition (GO:1901992)	1964-01-01	0.646699	0.749441	-0.125263	0.969935	0.42277	ANKRD17
MN_Chat	26wk	DOWN	GO_Biological_Process_2025	Positive Regulation of Binding (GO:0051099)	1964-01-01	0.646699	0.749441	-0.125263	0.969935	0.42277	IDE
MN_Chat	26wk	DOWN	GO_Biological_Process_2025	Epigenetic Regulation of Gene Expression (GO:0040029)	1964-01-01	0.646699	0.749441	-0.125263	0.969935	0.42277	GLMN
MN_Chat	26wk	DOWN	GO_Biological_Process_2025	Positive Regulation of Phagocytosis (GO:0050766)	1964-01-01	0.646699	0.749441	-0.125263	0.969935	0.42277	PTPRJ
MN_Chat	26wk	DOWN	GO_Biological_Process_2025	Granulocyte Chemotaxis (GO:0071621)	1964-01-01	0.646699	0.749441	-0.125263	0.969935	0.42277	PDE4B
MN_Chat	26wk	DOWN	GO_Biological_Process_2025	Regulation of Extrinsic Apoptotic Signaling Pathway (GO:2001236)	1965-01-01	0.652406	0.751207	-0.12424	0.954731	0.407755	PKN2
MN_Chat	26wk	DOWN	GO_Biological_Process_2025	Positive Regulation of T Cell Proliferation (GO:0042102)	1965-01-01	0.652406	0.751207	-0.12424	0.954731	0.407755	PPP3CA
MN_Chat	26wk	DOWN	GO_Biological_Process_2025	Mitochondrial ATP Synthesis Coupled Electron Transport (GO:0042775)	1965-01-01	0.652406	0.751207	-0.12424	0.954731	0.407755	NDUFS1
MN_Chat	26wk	DOWN	GO_Biological_Process_2025	Protein Autoubiquitination (GO:0051865)	1965-01-01	0.652406	0.751207	-0.12424	0.954731	0.407755	RNF220
MN_Chat	26wk	DOWN	GO_Biological_Process_2025	Glycerophospholipid Metabolic Process (GO:0006650)	1965-01-01	0.652406	0.751207	-0.12424	0.954731	0.407755	PLCB4
MN_Chat	26wk	DOWN	GO_Biological_Process_2025	Cellular Response to Virus (GO:0098586)	1965-01-01	0.652406	0.751207	-0.12424	0.954731	0.407755	GSDME
MN_Chat	26wk	DOWN	GO_Biological_Process_2025	Anterior/Posterior Pattern Specification (GO:0009952)	1965-01-01	0.652406	0.751207	-0.12424	0.954731	0.407755	BASP1
MN_Chat	26wk	DOWN	GO_Biological_Process_2025	Regulation of Protein Phosphorylation (GO:0001932)	2/137	0.650193	0.751207	-0.12424	0.904769	0.38949	LIMCH1;PRR5L
MN_Chat	26wk	DOWN	GO_Biological_Process_2025	Cellular Component Assembly (GO:0022607)	4/277	0.654618	0.752548	-0.123466	0.894095	0.378832	PTPRD;PARD3;APBA1;NAPG
MN_Chat	26wk	DOWN	GO_Biological_Process_2025	protein-RNA Complex Assembly (GO:0022618)	2/138	0.654111	0.752548	-0.123466	0.89807	0.381211	CELF2;LUC7L3
MN_Chat	26wk	DOWN	GO_Biological_Process_2025	Regulation of Viral Genome Replication (GO:0045069)	1966-01-01	0.65802	0.752846	-0.123294	0.939995	0.393407	PKN2
MN_Chat	26wk	DOWN	GO_Biological_Process_2025	Regulation of Type I Interferon Production (GO:0032479)	1966-01-01	0.65802	0.752846	-0.123294	0.939995	0.393407	POLA1
MN_Chat	26wk	DOWN	GO_Biological_Process_2025	Regulation of Neurogenesis (GO:0050767)	1966-01-01	0.65802	0.752846	-0.123294	0.939995	0.393407	FXR1
MN_Chat	26wk	DOWN	GO_Biological_Process_2025	Regulation of miRNA Transcription (GO:1902893)	1966-01-01	0.65802	0.752846	-0.123294	0.939995	0.393407	FGF13
MN_Chat	26wk	DOWN	GO_Biological_Process_2025	Membraneless Organelle Assembly (GO:0140694)	2/139	0.657994	0.752846	-0.123294	0.891469	0.373133	FXR1;SQSTM1
MN_Chat	26wk	DOWN	GO_Biological_Process_2025	Regulation of Cytoskeleton Organization (GO:0051493)	2/139	0.657994	0.752846	-0.123294	0.891469	0.373133	PKN2;EFNA5
MN_Chat	26wk	DOWN	GO_Biological_Process_2025	Protein Metabolic Process (GO:0019538)	9/614	0.659278	0.753685	-0.12281	0.906487	0.377652	ADAMTS16;MAGI1;GLMN;MMS19;IGF2BP3;IDE;ST6GALNAC3;SQSTM1;MRPS5
MN_Chat	26wk	DOWN	GO_Biological_Process_2025	Intracellular Monoatomic Cation Homeostasis (GO:0030003)	3/210	0.660168	0.754103	-0.122569	0.884603	0.367341	ATP2B4;SLC24A5;SLC8A1
MN_Chat	26wk	DOWN	GO_Biological_Process_2025	Regulation of Protein Serine/Threonine Kinase Activity (GO:0071900)	1967-01-01	0.663544	0.755557	-0.121733	0.925706	0.379687	SLC8A1
MN_Chat	26wk	DOWN	GO_Biological_Process_2025	Negative Regulation of Cytokine-Mediated Signaling Pathway (GO:0001960)	1967-01-01	0.663544	0.755557	-0.121733	0.925706	0.379687	ROBO1
MN_Chat	26wk	DOWN	GO_Biological_Process_2025	Chordate Embryonic Development (GO:0043009)	1967-01-01	0.663544	0.755557	-0.121733	0.925706	0.379687	XYLT1
MN_Chat	26wk	DOWN	GO_Biological_Process_2025	mRNA Splicing, via Spliceosome (GO:0000398)	3/211	0.663313	0.755557	-0.121733	0.880305	0.361373	RSRC1;TRA2B;CWF19L2
MN_Chat	26wk	DOWN	GO_Biological_Process_2025	Plasma Membrane Bounded Cell Projection Organization (GO:0120036)	2/141	0.665655	0.75736	-0.120698	0.878552	0.357557	FLRT3;SH3GL2
MN_Chat	26wk	DOWN	GO_Biological_Process_2025	Autophagosome Organization (GO:1905037)	1969-01-01	0.674327	0.764202	-0.116792	0.898387	0.354001	ULK2
MN_Chat	26wk	DOWN	GO_Biological_Process_2025	Regulation of Translational Initiation (GO:0006446)	1969-01-01	0.674327	0.764202	-0.116792	0.898387	0.354001	SCRIB
MN_Chat	26wk	DOWN	GO_Biological_Process_2025	Phospholipid Metabolic Process (GO:0006644)	1969-01-01	0.674327	0.764202	-0.116792	0.898387	0.354001	ENPP2
MN_Chat	26wk	DOWN	GO_Biological_Process_2025	Skin Development (GO:0043588)	1969-01-01	0.674327	0.764202	-0.116792	0.898387	0.354001	PPP3CA
MN_Chat	26wk	DOWN	GO_Biological_Process_2025	Protein Homooligomerization (GO:0051260)	2/143	0.673177	0.764202	-0.116792	0.866002	0.342718	BASP1;RYR3
MN_Chat	26wk	DOWN	GO_Biological_Process_2025	Intracellular Signaling Cassette (GO:0141124)	5/354	0.676954	0.766574	-0.115446	0.873564	0.340823	MCTP1;PDE4D;PDE4B;KRIT1;FGF13
MN_Chat	26wk	DOWN	GO_Biological_Process_2025	Spermatid Development (GO:0007286)	1970-01-01	0.679588	0.767742	-0.114784	0.885322	0.341972	FXR1
MN_Chat	26wk	DOWN	GO_Biological_Process_2025	Amide Biosynthetic Process (GO:0043604)	1970-01-01	0.679588	0.767742	-0.114784	0.885322	0.341972	MYCBP2
MN_Chat	26wk	DOWN	GO_Biological_Process_2025	Fatty Acid Biosynthetic Process (GO:0006633)	1970-01-01	0.679588	0.767742	-0.114784	0.885322	0.341972	ELOVL7
MN_Chat	26wk	DOWN	GO_Biological_Process_2025	Positive Regulation of Protein Polymerization (GO:0032273)	1971-01-01	0.684765	0.77177	-0.112512	0.87263	0.330447	SLAIN1
MN_Chat	26wk	DOWN	GO_Biological_Process_2025	Positive Regulation of Proteasomal Ubiquitin-Dependent Protein Catabolic Process (GO:0032436)	1971-01-01	0.684765	0.77177	-0.112512	0.87263	0.330447	SUMO2
MN_Chat	26wk	DOWN	GO_Biological_Process_2025	Cellular Response to Reactive Oxygen Species (GO:0034614)	1971-01-01	0.684765	0.77177	-0.112512	0.87263	0.330447	SLC8A1
MN_Chat	26wk	DOWN	GO_Biological_Process_2025	Kidney Development (GO:0001822)	1972-01-01	0.689858	0.776293	-0.109974	0.860296	0.319401	ITGA8
MN_Chat	26wk	DOWN	GO_Biological_Process_2025	Autophagosome Assembly (GO:0000045)	1972-01-01	0.689858	0.776293	-0.109974	0.860296	0.319401	ULK2
MN_Chat	26wk	DOWN	GO_Biological_Process_2025	Negative Regulation of Cell Differentiation (GO:0045596)	3/220	0.690664	0.776592	-0.109807	0.843405	0.312145	TRIO;CRIM1;BRD9
MN_Chat	26wk	DOWN	GO_Biological_Process_2025	Positive Regulation of Cell-Substrate Adhesion (GO:0010811)	1973-01-01	0.69487	0.777064	-0.109543	0.848304	0.308809	CDH13
MN_Chat	26wk	DOWN	GO_Biological_Process_2025	Establishment of Protein Localization to Membrane (GO:0090150)	1973-01-01	0.69487	0.777064	-0.109543	0.848304	0.308809	PARD3
MN_Chat	26wk	DOWN	GO_Biological_Process_2025	DNA Replication (GO:0006260)	1973-01-01	0.69487	0.777064	-0.109543	0.848304	0.308809	POLA1
MN_Chat	26wk	DOWN	GO_Biological_Process_2025	Embryonic Organ Development (GO:0048568)	1973-01-01	0.69487	0.777064	-0.109543	0.848304	0.308809	PBX3
MN_Chat	26wk	DOWN	GO_Biological_Process_2025	Heterochromatin Formation (GO:0031507)	1973-01-01	0.69487	0.777064	-0.109543	0.848304	0.308809	MAGI1
MN_Chat	26wk	DOWN	GO_Biological_Process_2025	Regulation of DNA Replication (GO:0006275)	1973-01-01	0.69487	0.777064	-0.109543	0.848304	0.308809	ANKRD17
MN_Chat	26wk	DOWN	GO_Biological_Process_2025	Positive Regulation of Protein Transport (GO:0051222)	1973-01-01	0.69487	0.777064	-0.109543	0.848304	0.308809	PRR5L
MN_Chat	26wk	DOWN	GO_Biological_Process_2025	Regulation of Cell Growth (GO:0001558)	3/222	0.696511	0.778294	-0.108856	0.835616	0.302219	MAGI1;NRG3;PTPRJ
MN_Chat	26wk	DOWN	GO_Biological_Process_2025	Sensory Organ Development (GO:0007423)	1974-01-01	0.6998	0.781362	-0.107148	0.836641	0.298648	PBX3
MN_Chat	26wk	DOWN	GO_Biological_Process_2025	Gland Development (GO:0048732)	1975-01-01	0.704651	0.784949	-0.105159	0.825293	0.288895	ARID5B
MN_Chat	26wk	DOWN	GO_Biological_Process_2025	Peptidyl-Serine Modification (GO:0018209)	1975-01-01	0.704651	0.784949	-0.105159	0.825293	0.288895	GALNT17
MN_Chat	26wk	DOWN	GO_Biological_Process_2025	Regulation of Fat Cell Differentiation (GO:0045598)	1975-01-01	0.704651	0.784949	-0.105159	0.825293	0.288895	TRIO
MN_Chat	26wk	DOWN	GO_Biological_Process_2025	Negative Regulation of Supramolecular Fiber Organization (GO:1902904)	1976-01-01	0.709424	0.785395	-0.104912	0.814247	0.279532	FGF13
MN_Chat	26wk	DOWN	GO_Biological_Process_2025	Regulation of Notch Signaling Pathway (GO:0008593)	1976-01-01	0.709424	0.785395	-0.104912	0.814247	0.279532	ROBO1
MN_Chat	26wk	DOWN	GO_Biological_Process_2025	mRNA Processing (GO:0006397)	3/226	0.707954	0.785395	-0.104912	0.820459	0.283367	RSRC1;TRA2B;CWF19L2
MN_Chat	26wk	DOWN	GO_Biological_Process_2025	Positive Regulation of Gene Expression (GO:0010628)	6/436	0.70669	0.785395	-0.104912	0.849926	0.295063	FXR1;FUBP3;ANGPT1;GLMN;PRR16;ROBO1
MN_Chat	26wk	DOWN	GO_Biological_Process_2025	Adenylate Cyclase-Activating G Protein-Coupled Receptor Signaling Pathway (GO:0007189)	2/153	0.708747	0.785395	-0.104912	0.808237	0.278241	ADGRB3;ADGRL3
MN_Chat	26wk	DOWN	GO_Biological_Process_2025	Positive Regulation of ERK1 and ERK2 Cascade (GO:0070374)	2/153	0.708747	0.785395	-0.104912	0.808237	0.278241	ANGPT1;FGF13
MN_Chat	26wk	DOWN	GO_Biological_Process_2025	Lymphocyte Differentiation (GO:0030098)	1976-01-01	0.709424	0.785395	-0.104912	0.814247	0.279532	PTPRJ
MN_Chat	26wk	DOWN	GO_Biological_Process_2025	Protein Deubiquitination (GO:0016579)	1976-01-01	0.709424	0.785395	-0.104912	0.814247	0.279532	MAGI1
MN_Chat	26wk	DOWN	GO_Biological_Process_2025	Cellular Response to UV (GO:0034644)	1977-01-01	0.71412	0.789378	-0.102715	0.803492	0.270539	XPA
MN_Chat	26wk	DOWN	GO_Biological_Process_2025	Regulation of Non-Canonical NF-kappaB Signal Transduction (GO:1901222)	1977-01-01	0.71412	0.789378	-0.102715	0.803492	0.270539	SASH1
MN_Chat	26wk	DOWN	GO_Biological_Process_2025	Regulation of Protein Binding (GO:0043393)	1978-01-01	0.718741	0.793874	-0.100248	0.793017	0.261897	IDE
MN_Chat	26wk	DOWN	GO_Biological_Process_2025	Regulation of Transcription Elongation by RNA Polymerase II (GO:0034243)	1979-01-01	0.723287	0.797058	-0.0985102	0.78281	0.253591	LDB2
MN_Chat	26wk	DOWN	GO_Biological_Process_2025	RNA Catabolic Process (GO:0006401)	1979-01-01	0.723287	0.797058	-0.0985102	0.78281	0.253591	XRN2
MN_Chat	26wk	DOWN	GO_Biological_Process_2025	Regulation of Cell Cycle G1/S Phase Transition (GO:1902806)	1979-01-01	0.723287	0.797058	-0.0985102	0.78281	0.253591	ATP2B4
MN_Chat	26wk	DOWN	GO_Biological_Process_2025	Regulation of mRNA Stability (GO:0043488)	1980-01-01	0.72776	0.800758	-0.0964985	0.772862	0.245603	FXR1
MN_Chat	26wk	DOWN	GO_Biological_Process_2025	Response to Tumor Necrosis Factor (GO:0034612)	1980-01-01	0.72776	0.800758	-0.0964985	0.772862	0.245603	GSDME
MN_Chat	26wk	DOWN	GO_Biological_Process_2025	Cellular Response to Lipid (GO:0071396)	3/234	0.729844	0.802438	-0.0955885	0.791719	0.249331	NRIP1;PDE4B;BRINP3
MN_Chat	26wk	DOWN	GO_Biological_Process_2025	Protein Modification by Small Protein Removal (GO:0070646)	1981-01-01	0.73216	0.803754	-0.0948767	0.763162	0.23792	MAGI1
MN_Chat	26wk	DOWN	GO_Biological_Process_2025	Aerobic Respiration (GO:0009060)	1981-01-01	0.73216	0.803754	-0.0948767	0.763162	0.23792	NDUFS1
MN_Chat	26wk	DOWN	GO_Biological_Process_2025	Regulation of Gene Expression (GO:0010468)	16/1127	0.733548	0.804663	-0.094386	0.873829	0.270766	SETD5;MYCBP;PEG3;ANGPT1;GLMN;ATP2B4;ST18;SLC8A1;ROBO1;AFF2;FUBP3;TRA2B;IGF2BP3;ERC1;FGF13;SH3GL2
MN_Chat	26wk	DOWN	GO_Biological_Process_2025	Positive Regulation of Tumor Necrosis Factor Production (GO:0032760)	1982-01-01	0.73649	0.805431	-0.0939717	0.753702	0.230527	PTPRJ
MN_Chat	26wk	DOWN	GO_Biological_Process_2025	Response to Insulin (GO:0032868)	1982-01-01	0.73649	0.805431	-0.0939717	0.753702	0.230527	SORBS1
MN_Chat	26wk	DOWN	GO_Biological_Process_2025	Regulation of Vesicle-Mediated Transport (GO:0060627)	1982-01-01	0.73649	0.805431	-0.0939717	0.753702	0.230527	CDH13
MN_Chat	26wk	DOWN	GO_Biological_Process_2025	Ribosome Biogenesis (GO:0042254)	2/161	0.73483	0.805431	-0.0939717	0.767256	0.236404	NOP56;XRN2
MN_Chat	26wk	DOWN	GO_Biological_Process_2025	Sphingolipid Biosynthetic Process (GO:0030148)	1983-01-01	0.74075	0.806407	-0.0934455	0.744472	0.22341	ELOVL7
MN_Chat	26wk	DOWN	GO_Biological_Process_2025	Regulation of Protein Kinase Activity (GO:0045859)	1983-01-01	0.74075	0.806407	-0.0934455	0.744472	0.22341	PKN2
MN_Chat	26wk	DOWN	GO_Biological_Process_2025	Organophosphate Metabolic Process (GO:0019637)	1983-01-01	0.74075	0.806407	-0.0934455	0.744472	0.22341	INPP4B
MN_Chat	26wk	DOWN	GO_Biological_Process_2025	Wnt Signaling Pathway (GO:0016055)	1983-01-01	0.74075	0.806407	-0.0934455	0.744472	0.22341	DIXDC1
MN_Chat	26wk	DOWN	GO_Biological_Process_2025	Protein Tetramerization (GO:0051262)	1983-01-01	0.74075	0.806407	-0.0934455	0.744472	0.22341	RYR3
MN_Chat	26wk	DOWN	GO_Biological_Process_2025	Regulation of T Cell Proliferation (GO:0042129)	1983-01-01	0.74075	0.806407	-0.0934455	0.744472	0.22341	GLMN
MN_Chat	26wk	DOWN	GO_Biological_Process_2025	Monoatomic Cation Homeostasis (GO:0055080)	1984-01-01	0.744941	0.809743	-0.0916527	0.735465	0.216558	SLC8A1
MN_Chat	26wk	DOWN	GO_Biological_Process_2025	Macromolecule Modification (GO:0043412)	1984-01-01	0.744941	0.809743	-0.0916527	0.735465	0.216558	MAGI1
MN_Chat	26wk	DOWN	GO_Biological_Process_2025	Regulation of Cell Division (GO:0051302)	1985-01-01	0.749065	0.809937	-0.0915487	0.726673	0.209957	CSPP1
MN_Chat	26wk	DOWN	GO_Biological_Process_2025	Positive Regulation of Tumor Necrosis Factor Superfamily Cytokine Production (GO:1903557)	1985-01-01	0.749065	0.809937	-0.0915487	0.726673	0.209957	PTPRJ
MN_Chat	26wk	DOWN	GO_Biological_Process_2025	Carbohydrate Metabolic Process (GO:0005975)	1985-01-01	0.749065	0.809937	-0.0915487	0.726673	0.209957	ST6GALNAC3
MN_Chat	26wk	DOWN	GO_Biological_Process_2025	Peptidyl-Lysine Modification (GO:0018205)	1985-01-01	0.749065	0.809937	-0.0915487	0.726673	0.209957	SUMO2
MN_Chat	26wk	DOWN	GO_Biological_Process_2025	Positive Regulation of Endocytosis (GO:0045807)	1985-01-01	0.749065	0.809937	-0.0915487	0.726673	0.209957	PTPRJ
MN_Chat	26wk	DOWN	GO_Biological_Process_2025	Ribosomal Small Subunit Biogenesis (GO:0042274)	1985-01-01	0.749065	0.809937	-0.0915487	0.726673	0.209957	NOP56
MN_Chat	26wk	DOWN	GO_Biological_Process_2025	Negative Regulation of Transforming Growth Factor Beta Receptor Signaling Pathway (GO:0030512)	1985-01-01	0.749065	0.809937	-0.0915487	0.726673	0.209957	SMURF2
MN_Chat	26wk	DOWN	GO_Biological_Process_2025	Positive Regulation of DNA-templated Transcription (GO:0045893)	18/1274	0.750396	0.810766	-0.0911046	0.868452	0.24938	CSRNP3;PEG3;TCF12;EBF3;LDB2;TRERF1;ST18;PPP3CA;ZEB2;BCLAF1;MED13;FUBP3;NRIP1;CDH13;FGF13;PAXBP1;SQSTM1;CREB5
MN_Chat	26wk	DOWN	GO_Biological_Process_2025	Epidermis Development (GO:0008544)	1986-01-01	0.753122	0.8131	-0.0898558	0.718087	0.203598	PPP3CA
MN_Chat	26wk	DOWN	GO_Biological_Process_2025	Positive Regulation of Biosynthetic Process (GO:0009891)	1987-01-01	0.757114	0.816797	-0.0878861	0.709701	0.197468	SORBS1
MN_Chat	26wk	DOWN	GO_Biological_Process_2025	Positive Regulation of Ubiquitin-Dependent Protein Catabolic Process (GO:2000060)	1988-01-01	0.761042	0.820418	-0.085965	0.701508	0.191559	SUMO2
MN_Chat	26wk	DOWN	GO_Biological_Process_2025	Nuclear-Transcribed mRNA Catabolic Process (GO:0000956)	1989-01-01	0.764906	0.823348	-0.0844165	0.6935	0.18586	XRN2
MN_Chat	26wk	DOWN	GO_Biological_Process_2025	Heart Development (GO:0007507)	2/171	0.764618	0.823348	-0.0844165	0.721487	0.193632	FLRT3;FGF12
MN_Chat	26wk	DOWN	GO_Biological_Process_2025	Nitrogen Compound Transport (GO:0071705)	2/172	0.767431	0.825448	-0.0833102	0.717206	0.189849	SLC35F3;SLC25A13
MN_Chat	26wk	DOWN	GO_Biological_Process_2025	Positive Regulation of Plasma Membrane Bounded Cell Projection Assembly (GO:0120034)	1990-01-01	0.768708	0.826203	-0.0829134	0.685673	0.180363	TENM2
MN_Chat	26wk	DOWN	GO_Biological_Process_2025	Phosphatidylinositol Biosynthetic Process (GO:0006661)	1991-01-01	0.772448	0.827494	-0.0822351	0.67802	0.175058	INPP4B
MN_Chat	26wk	DOWN	GO_Biological_Process_2025	Protein K48-linked Ubiquitination (GO:0070936)	1991-01-01	0.772448	0.827494	-0.0822351	0.67802	0.175058	MYCBP2
MN_Chat	26wk	DOWN	GO_Biological_Process_2025	Positive Regulation of Cytokine Production (GO:0001819)	4/325	0.770734	0.827494	-0.0822351	0.758518	0.197527	PDE4D;GLMN;PDE4B;SCRIB
MN_Chat	26wk	DOWN	GO_Biological_Process_2025	Intracellular Protein Transport (GO:0006886)	4/326	0.772788	0.827494	-0.0822351	0.756123	0.194891	NUP93;XPO4;KPNA4;NAPG
MN_Chat	26wk	DOWN	GO_Biological_Process_2025	Protein O-linked Glycosylation (GO:0006493)	1991-01-01	0.772448	0.827494	-0.0822351	0.67802	0.175058	GALNT17
MN_Chat	26wk	DOWN	GO_Biological_Process_2025	Protein Modification Process (GO:0036211)	7/545	0.777848	0.832291	-0.0797246	0.790582	0.198614	MAGI1;PPP3CA;PRKCB;MGAT4A;AKT3;PKN2;PRKG1
MN_Chat	26wk	DOWN	GO_Biological_Process_2025	Mitochondrial Translation (GO:0032543)	1994-01-01	0.783312	0.836892	-0.0773306	0.656048	0.160223	MRPS5
MN_Chat	26wk	DOWN	GO_Biological_Process_2025	Cellular Response to Peptide Hormone Stimulus (GO:0071375)	1994-01-01	0.783312	0.836892	-0.0773306	0.656048	0.160223	SORBS1
MN_Chat	26wk	DOWN	GO_Biological_Process_2025	Retrograde Transport, Endosome to Golgi (GO:0042147)	1995-01-01	0.786817	0.839496	-0.0759816	0.649036	0.155612	ERC1
MN_Chat	26wk	DOWN	GO_Biological_Process_2025	Positive Regulation of Cellular Process (GO:0048522)	8/622	0.787502	0.839496	-0.0759816	0.791054	0.188975	ANKRD17;PPP3CA;TENM4;CSPP1;PARD3;PTPRJ;BRD9;FGF13
MN_Chat	26wk	DOWN	GO_Biological_Process_2025	Positive Regulation of Multicellular Organismal Process (GO:0051240)	5/407	0.787289	0.839496	-0.0759816	0.756313	0.18088	SMURF2;ANGPT1;GLMN;BRD9;FGF13
MN_Chat	26wk	DOWN	GO_Biological_Process_2025	Regulation of Actin Filament-Based Process (GO:0032970)	1996-01-01	0.790266	0.841818	-0.0747819	0.642171	0.151158	EFNA5
MN_Chat	26wk	DOWN	GO_Biological_Process_2025	Regulation of Protein Localization (GO:0032880)	1997-01-01	0.793659	0.844806	-0.0732431	0.635449	0.146853	SUMO2
MN_Chat	26wk	DOWN	GO_Biological_Process_2025	Regulation of Cell Population Proliferation (GO:0042127)	10/769	0.796692	0.845853	-0.0727051	0.798917	0.181584	MAGI1;PPP3CA;ATP8A2;GLMN;CDH13;PTPRJ;BRD9;FGF13;ST18;GSDME
MN_Chat	26wk	DOWN	GO_Biological_Process_2025	Positive Regulation of Protein Modification Process (GO:0031401)	1998-01-01	0.796997	0.845853	-0.0727051	0.628866	0.142692	LIMCH1
MN_Chat	26wk	DOWN	GO_Biological_Process_2025	Positive Regulation of Proteasomal Protein Catabolic Process (GO:1901800)	1998-01-01	0.796997	0.845853	-0.0727051	0.628866	0.142692	SUMO2
MN_Chat	26wk	DOWN	GO_Biological_Process_2025	Positive Regulation of Supramolecular Fiber Organization (GO:1902905)	1998-01-01	0.796997	0.845853	-0.0727051	0.628866	0.142692	SLAIN1
MN_Chat	26wk	DOWN	GO_Biological_Process_2025	Positive Regulation of Protein Catabolic Process (GO:0045732)	1999-01-01	0.800282	0.847461	-0.0718803	0.622417	0.138669	IDE
MN_Chat	26wk	DOWN	GO_Biological_Process_2025	Positive Regulation of Autophagy (GO:0010508)	1999-01-01	0.800282	0.847461	-0.0718803	0.622417	0.138669	SQSTM1
MN_Chat	26wk	DOWN	GO_Biological_Process_2025	Regulation of Protein Secretion (GO:0050708)	1999-01-01	0.800282	0.847461	-0.0718803	0.622417	0.138669	RAPGEF4
MN_Chat	26wk	DOWN	GO_Biological_Process_2025	Cellular Response to Chemical Stress (GO:0062197)	1/100	0.803513	0.849631	-0.0707698	0.616099	0.134779	PRR5L
MN_Chat	26wk	DOWN	GO_Biological_Process_2025	Mitochondrial Gene Expression (GO:0140053)	1/100	0.803513	0.849631	-0.0707698	0.616099	0.134779	MRPS5
MN_Chat	26wk	DOWN	GO_Biological_Process_2025	Sensory Perception of Light Stimulus (GO:0050953)	1/101	0.806692	0.851739	-0.0696934	0.609907	0.131016	COL11A1
MN_Chat	26wk	DOWN	GO_Biological_Process_2025	Visual Perception (GO:0007601)	1/101	0.806692	0.851739	-0.0696934	0.609907	0.131016	COL11A1
MN_Chat	26wk	DOWN	GO_Biological_Process_2025	Regulation of Actin Cytoskeleton Organization (GO:0032956)	1/104	0.815926	0.860224	-0.0653884	0.592052	0.120442	EFNA5
MN_Chat	26wk	DOWN	GO_Biological_Process_2025	Regulation of RNA Splicing (GO:0043484)	1/104	0.815926	0.860224	-0.0653884	0.592052	0.120442	TRA2B
MN_Chat	26wk	DOWN	GO_Biological_Process_2025	Organic Anion Transport (GO:0015711)	1/105	0.818905	0.8621	-0.0644424	0.586329	0.117141	SLCO3A1
MN_Chat	26wk	DOWN	GO_Biological_Process_2025	Positive Regulation of NF-kappaB Transcription Factor Activity (GO:0051092)	1/105	0.818905	0.8621	-0.0644424	0.586329	0.117141	ERC1
MN_Chat	26wk	DOWN	GO_Biological_Process_2025	Dephosphorylation (GO:0016311)	1/107	0.82472	0.867586	-0.0616876	0.575207	0.110849	PPP3CA
MN_Chat	26wk	DOWN	GO_Biological_Process_2025	Response to Endoplasmic Reticulum Stress (GO:0034976)	2/196	0.826678	0.869009	-0.0609756	0.627706	0.119478	CCDC47;UBXN4
MN_Chat	26wk	DOWN	GO_Biological_Process_2025	Positive Regulation of DNA Metabolic Process (GO:0051054)	1/108	0.827557	0.869298	-0.0608315	0.569802	0.107851	FGF13
MN_Chat	26wk	DOWN	GO_Biological_Process_2025	Negative Regulation of Gene Expression, Epigenetic (GO:0045814)	1/110	0.833094	0.874475	-0.0582524	0.55929	0.102131	MAGI1
MN_Chat	26wk	DOWN	GO_Biological_Process_2025	Regulation of G1/S Transition of Mitotic Cell Cycle (GO:2000045)	1/111	0.835796	0.876671	-0.0571633	0.554177	0.0994029	ANKRD17
MN_Chat	26wk	DOWN	GO_Biological_Process_2025	Regulation of Cell Differentiation (GO:0045595)	2/201	0.837174	0.877475	-0.0567651	0.611778	0.108727	PPP3CA;BRD9
MN_Chat	26wk	DOWN	GO_Biological_Process_2025	Cellular Response to Metal Ion (GO:0071248)	1/112	0.838455	0.877538	-0.0567341	0.549157	0.0967584	RYR3
MN_Chat	26wk	DOWN	GO_Biological_Process_2025	Regulation of Wnt Signaling Pathway (GO:0030111)	1/112	0.838455	0.877538	-0.0567341	0.549157	0.0967584	CDK14
MN_Chat	26wk	DOWN	GO_Biological_Process_2025	Mitotic Cell Cycle Phase Transition (GO:0044772)	1/113	0.84107	0.878995	-0.0560136	0.544226	0.0941945	CDK14
MN_Chat	26wk	DOWN	GO_Biological_Process_2025	Lipid Transport (GO:0006869)	1/113	0.84107	0.878995	-0.0560136	0.544226	0.0941945	PITPNC1
MN_Chat	26wk	DOWN	GO_Biological_Process_2025	Negative Regulation of Growth (GO:0045926)	1/115	0.846175	0.883688	-0.0537013	0.534623	0.0892974	PTPRJ
MN_Chat	26wk	DOWN	GO_Biological_Process_2025	Protein Complex Oligomerization (GO:0051259)	1/116	0.848666	0.885002	-0.0530555	0.529947	0.0869586	BASP1
MN_Chat	26wk	DOWN	GO_Biological_Process_2025	Regulation of DNA Metabolic Process (GO:0051052)	1/116	0.848666	0.885002	-0.0530555	0.529947	0.0869586	ANKRD17
MN_Chat	26wk	DOWN	GO_Biological_Process_2025	Negative Regulation of Canonical Wnt Signaling Pathway (GO:0090090)	1/117	0.851117	0.886272	-0.0524331	0.525352	0.0846897	MCC
MN_Chat	26wk	DOWN	GO_Biological_Process_2025	Modification-Dependent Protein Catabolic Process (GO:0019941)	2/208	0.850905	0.886272	-0.0524331	0.590777	0.0953837	SMURF2;SQSTM1
MN_Chat	26wk	DOWN	GO_Biological_Process_2025	Proteasomal Protein Catabolic Process (GO:0010498)	4/372	0.852492	0.887061	-0.0520465	0.660036	0.105336	SMURF2;CCDC47;KLHL1;UBXN4
MN_Chat	26wk	DOWN	GO_Biological_Process_2025	Ribonucleoprotein Complex Biogenesis (GO:0022613)	1/120	0.858234	0.89239	-0.0494455	0.512029	0.0782782	NOP56
MN_Chat	26wk	DOWN	GO_Biological_Process_2025	Negative Regulation of Intracellular Signal Transduction (GO:1902532)	3/297	0.859845	0.893418	-0.0489454	0.62005	0.0936297	PHLPP1;PTPRJ;SH3GL2
MN_Chat	26wk	DOWN	GO_Biological_Process_2025	Cellular Response to Molecule of Bacterial Origin (GO:0071219)	1/123	0.865012	0.896841	-0.0472843	0.499362	0.0724134	PDE4B
MN_Chat	26wk	DOWN	GO_Biological_Process_2025	Response to Cytokine (GO:0034097)	1/123	0.865012	0.896841	-0.0472843	0.499362	0.0724134	TIMP3
MN_Chat	26wk	DOWN	GO_Biological_Process_2025	Transcription Initiation at RNA Polymerase II Promoter (GO:0006367)	1/123	0.865012	0.896841	-0.0472843	0.499362	0.0724134	ATAD2B
MN_Chat	26wk	DOWN	GO_Biological_Process_2025	DNA Repair (GO:0006281)	3/302	0.867335	0.897954	-0.0467459	0.609524	0.0867536	ZRANB3;POLA1;XPA
MN_Chat	26wk	DOWN	GO_Biological_Process_2025	DNA Metabolic Process (GO:0006259)	3/302	0.867335	0.897954	-0.0467459	0.609524	0.0867536	ZRANB3;POLA1;XPA
MN_Chat	26wk	DOWN	GO_Biological_Process_2025	Cellular Response to Lipopolysaccharide (GO:0071222)	1/125	0.86935	0.899392	-0.0460508	0.491257	0.0687806	PDE4B
MN_Chat	26wk	DOWN	GO_Biological_Process_2025	Monocarboxylic Acid Metabolic Process (GO:0032787)	1/127	0.873549	0.903087	-0.0442706	0.48341	0.0653526	MGAT4A
MN_Chat	26wk	DOWN	GO_Biological_Process_2025	Regulation of Protein Catabolic Process (GO:0042176)	1/129	0.877614	0.906636	-0.0425669	0.475808	0.0621161	IDE
MN_Chat	26wk	DOWN	GO_Biological_Process_2025	Protein Polyubiquitination (GO:0000209)	2/228	0.884527	0.913122	-0.0394712	0.537942	0.0660065	MYCBP2;SASH1
MN_Chat	26wk	DOWN	GO_Biological_Process_2025	Protein Modification by Small Protein Conjugation (GO:0032446)	3/316	0.886466	0.914466	-0.0388325	0.58184	0.0701193	MYCBP2;SUMO2;RNF220
MN_Chat	26wk	DOWN	GO_Biological_Process_2025	Regulation of Autophagy (GO:0010506)	2/230	0.887474	0.914849	-0.0386505	0.533169	0.0636477	ULK2;SQSTM1
MN_Chat	26wk	DOWN	GO_Biological_Process_2025	Regulation of Cell Cycle (GO:0051726)	3/318	0.888988	0.915153	-0.0385061	0.578086	0.0680241	MAGI1;ANKRD17;GLMN
MN_Chat	26wk	DOWN	GO_Biological_Process_2025	Mitochondrion Organization (GO:0007005)	1/135	0.889043	0.915153	-0.0385061	0.454364	0.0534378	AKT3
MN_Chat	26wk	DOWN	GO_Biological_Process_2025	Translation (GO:0006412)	2/232	0.890351	0.915402	-0.0383883	0.528478	0.0613774	IGF2BP3;MRPS5
MN_Chat	26wk	DOWN	GO_Biological_Process_2025	Negative Regulation of DNA-templated Transcription (GO:0045892)	12/1006	0.890558	0.915402	-0.0383883	0.727617	0.0843361	MAGI1;ZEB2;TENM2;BCLAF1;BTAF1;SMURF2;PEG3;BASP1;NRIP1;ARID5B;LDB2;TRERF1
MN_Chat	26wk	DOWN	GO_Biological_Process_2025	Proteolysis (GO:0006508)	3/321	0.892679	0.916926	-0.0376657	0.572544	0.065	ADAMTS16;GLMN;IDE
MN_Chat	26wk	DOWN	GO_Biological_Process_2025	Cellular Response to Starvation (GO:0009267)	1/141	0.899407	0.923177	-0.034715	0.434757	0.0460928	PKN2
MN_Chat	26wk	DOWN	GO_Biological_Process_2025	Negative Regulation of Multicellular Organismal Process (GO:0051241)	2/243	0.904991	0.928245	-0.0323372	0.504072	0.0503218	MCC;ROBO1
MN_Chat	26wk	DOWN	GO_Biological_Process_2025	Regulation of Cell Cycle Process (GO:0010564)	1/146	0.907303	0.928628	-0.0321582	0.419658	0.0408241	CDK14
MN_Chat	26wk	DOWN	GO_Biological_Process_2025	Negative Regulation of Wnt Signaling Pathway (GO:0030178)	1/146	0.907303	0.928628	-0.0321582	0.419658	0.0408241	MCC
MN_Chat	26wk	DOWN	GO_Biological_Process_2025	Negative Regulation of Protein Metabolic Process (GO:0051248)	1/146	0.907303	0.928628	-0.0321582	0.419658	0.0408241	IGF2BP3
MN_Chat	26wk	DOWN	GO_Biological_Process_2025	DNA Damage Response (GO:0006974)	4/421	0.910044	0.930771	-0.0311572	0.580999	0.0547665	ZRANB3;POLA1;BCLAF1;XPA
MN_Chat	26wk	DOWN	GO_Biological_Process_2025	Regulation of Inflammatory Response (GO:0050727)	2/249	0.912187	0.9323	-0.0304444	0.491675	0.0451897	FXR1;LRFN5
MN_Chat	26wk	DOWN	GO_Biological_Process_2025	Organelle Assembly (GO:0070925)	3/346	0.9194	0.938337	-0.0276414	0.530128	0.0445487	FXR1;ULK2;SQSTM1
MN_Chat	26wk	DOWN	GO_Biological_Process_2025	Cytokine-Mediated Signaling Pathway (GO:0019221)	2/255	0.918872	0.938337	-0.0276414	0.479867	0.0406008	PTPRJ;ST18
MN_Chat	26wk	DOWN	GO_Biological_Process_2025	Protein Maturation (GO:0051604)	1/158	0.923822	0.94218	-0.025866	0.387344	0.0306916	MMS19
MN_Chat	26wk	DOWN	GO_Biological_Process_2025	Epithelium Development (GO:0060429)	1/159	0.925058	0.942772	-0.0255933	0.384873	0.0299811	KRIT1
MN_Chat	26wk	DOWN	GO_Biological_Process_2025	Response to Lipopolysaccharide (GO:0032496)	1/161	0.927471	0.944561	-0.02477	0.380023	0.0286135	PDE4B
MN_Chat	26wk	DOWN	GO_Biological_Process_2025	Positive Regulation of Response to External Stimulus (GO:0032103)	1/163	0.929806	0.946269	-0.0239855	0.375293	0.0273135	SASH1
MN_Chat	26wk	DOWN	GO_Biological_Process_2025	Plasma Membrane Bounded Cell Projection Assembly (GO:0120031)	2/277	0.939509	0.954117	-0.0203985	0.440977	0.0275159	CDH13;RAPGEF6
MN_Chat	26wk	DOWN	GO_Biological_Process_2025	Regulation of Apoptotic Process (GO:0042981)	7/704	0.938907	0.954117	-0.0203985	0.605165	0.0381489	BCLAF1;CSRNP3;PHLPP1;ANGPT1;SCRIB;PKN2;SQSTM1
MN_Chat	26wk	DOWN	GO_Biological_Process_2025	Protein Ubiquitination (GO:0016567)	3/369	0.93848	0.954117	-0.0203985	0.496223	0.0315071	MYCBP2;SASH1;RNF220
MN_Chat	26wk	DOWN	GO_Biological_Process_2025	Regulation of Transcription by RNA Polymerase II (GO:0006357)	28/2250	0.943815	0.957136	-0.0190263	0.748189	0.0432642	TENM2;CSRNP3;TSHZ2;BAZ2B;LDB2;PPP3CA;BCLAF1;MED13;NRIP1;BRD9;SMURF2;PEG3;PRKCB;TCF12;EBF1;ATP2B4;ARID5B;EBF3;ELP3;TRERF1;ST18;ZEB2;FUBP3;CDH13;FGF13;PAXBP1;SQSTM1;CREB5
MN_Chat	26wk	DOWN	GO_Biological_Process_2025	Double-Strand Break Repair (GO:0006302)	1/176	0.943262	0.957136	-0.0190263	0.347183	0.0202795	POLA1
MN_Chat	26wk	DOWN	GO_Biological_Process_2025	Positive Regulation of RNA Biosynthetic Process (GO:1902680)	5/555	0.946571	0.959254	-0.0180663	0.548552	0.0301206	MED13;FUBP3;EBF3;TRERF1;CREB5
MN_Chat	26wk	DOWN	GO_Biological_Process_2025	Negative Regulation of Programmed Cell Death (GO:0043069)	3/382	0.947329	0.959346	-0.0180248	0.478879	0.0259116	ANGPT1;PKN2;SQSTM1
MN_Chat	26wk	DOWN	GO_Biological_Process_2025	Cellular Response to Cytokine Stimulus (GO:0071345)	2/289	0.948562	0.959918	-0.017766	0.422278	0.0222999	PTPRJ;GSDME
MN_Chat	26wk	DOWN	GO_Biological_Process_2025	Regulation of DNA-templated Transcription (GO:0006355)	26/2139	0.952445	0.962723	-0.0164984	0.730181	0.0355762	SETD5;CSRNP3;MYCBP;TSHZ2;BAZ2B;LDB2;BCLAF1;MED13;BTAF1;BASP1;BRD9;ERC1;MAGI1;SMURF2;PEG3;PRKCB;TCF12;EBF1;ATP2B4;ARID5B;EBF3;ELP3;TRERF1;ZEB2;FUBP3;CREB5
MN_Chat	26wk	DOWN	GO_Biological_Process_2025	Negative Regulation of Transcription by RNA Polymerase II (GO:0000122)	7/732	0.952674	0.962723	-0.0164984	0.580935	0.0281651	ZEB2;TENM2;SMURF2;PEG3;NRIP1;ARID5B;LDB2
MN_Chat	26wk	DOWN	GO_Biological_Process_2025	Positive Regulation of Cell Population Proliferation (GO:0008284)	4/484	0.954387	0.963777	-0.0160235	0.503092	0.0234872	PPP3CA;CDH13;BRD9;FGF13
MN_Chat	26wk	DOWN	GO_Biological_Process_2025	Regulation of Programmed Cell Death (GO:0043067)	1/195	0.958439	0.967188	-0.014489	0.312875	0.0132815	PHLPP1
MN_Chat	26wk	DOWN	GO_Biological_Process_2025	Protein Transport (GO:0015031)	2/308	0.96031	0.968397	-0.0139468	0.39567	0.0160244	PRKCB;NAPG
MN_Chat	26wk	DOWN	GO_Biological_Process_2025	Transcription by RNA Polymerase II (GO:0006366)	1/200	0.961709	0.969128	-0.013619	0.304936	0.0119057	XRN2
MN_Chat	26wk	DOWN	GO_Biological_Process_2025	DNA-templated Transcription (GO:0006351)	1/203	0.963547	0.970299	-0.0130943	0.300361	0.0111536	FUBP3
MN_Chat	26wk	DOWN	GO_Biological_Process_2025	Protein Stabilization (GO:0050821)	1/212	0.96855	0.974654	-0.0111496	0.287416	0.00918456	NAPG
MN_Chat	26wk	DOWN	GO_Biological_Process_2025	Defense Response to Bacterium (GO:0042742)	1/221	0.972867	0.978314	-0.00952181	0.275531	0.00757916	ANKRD17
MN_Chat	26wk	DOWN	GO_Biological_Process_2025	Proteasome-Mediated Ubiquitin-Dependent Protein Catabolic Process (GO:0043161)	2/340	0.97452	0.97929	-0.00908851	0.357618	0.00923021	SMURF2;KLHL1
MN_Chat	26wk	DOWN	GO_Biological_Process_2025	Ubiquitin-Dependent Protein Catabolic Process (GO:0006511)	3/455	0.978641	0.982744	-0.0075596	0.400019	0.00863671	SMURF2;KLHL1;SQSTM1
MN_Chat	26wk	DOWN	GO_Biological_Process_2025	Regulation of RNA Biosynthetic Process (GO:2001141)	3/465	0.981192	0.984618	-0.00673203	0.391157	0.00742676	SETD5;MYCBP;ERC1
MN_Chat	26wk	DOWN	GO_Biological_Process_2025	Negative Regulation of Apoptotic Process (GO:0043066)	3/475	0.983452	0.986197	-0.00603613	0.382671	0.00638531	ANGPT1;KRIT1;PKN2
MN_Chat	26wk	DOWN	GO_Biological_Process_2025	Inflammatory Response (GO:0006954)	1/261	0.985936	0.98731	-0.00554637	0.232662	0.00329537	GSDME
MN_Chat	26wk	DOWN	GO_Biological_Process_2025	Lipid Metabolic Process (GO:0006629)	1/259	0.985466	0.98731	-0.00554637	0.23449	0.00343311	DGKB
MN_Chat	26wk	DOWN	GO_Biological_Process_2025	Positive Regulation of Cell Differentiation (GO:0045597)	1/297	0.992223	0.992914	-0.00308822	0.203987	0.00159253	PPP3CA
MN_Chat	26wk	DOWN	GO_Biological_Process_2025	Organelle Organization (GO:0006996)	2/437	0.993615	0.993615	-0.00278182	0.27648	0.00177096	SEC61A1;MREG
DE_Cpne4	26wk	DOWN	GO_Biological_Process_2025	Regulation of Synapse Assembly (GO:0051963)	14/64	3.1366e-07	0.000931256	-3.03093	6.49437	97.2529	ROBO2;SETD5;GRID2;CLSTN2;IL1RAP;PTPRD;CUX2;LRRTM3;DLG5;IL1RAPL1;VPS35;SLIT3;EPHB1;SNCA
DE_Cpne4	26wk	DOWN	GO_Biological_Process_2025	Cell Surface Receptor Protein Tyrosine Kinase Signaling Pathway (GO:0007169)	29/296	2.09015e-05	0.0206855	-1.68433	2.53679	27.3357	C2CD5;PIK3R1;PIK3C2A;SIPA1L1;UBASH3B;FLRT2;NAMPT;GRB10;MAPK1;SAMD12;EPHB1;ANKS1B;LYN;EPHA7;NTRK3;STAT3;TSC2;PTPN11;GFRA2;MYO1E;FGF14;RAB14;DOK6;KIT;FGF13;GPLD1;FGFR2;PTPN2;CDK5R1
DE_Cpne4	26wk	DOWN	GO_Biological_Process_2025	Regulation of Alternative mRNA Splicing, via Spliceosome (GO:0000381)	1955-11-01	1.44574e-05	0.0206855	-1.68433	5.77932	64.4065	RBM4;RBM25;KHDRBS2;KHDRBS3;CELF1;YTHDC1;NOVA1;CELF6;RNPS1;ARGLU1;ZBTB7A
DE_Cpne4	26wk	DOWN	GO_Biological_Process_2025	Protein Localization to Plasma Membrane (GO:0072659)	17/132	3.76597e-05	0.0273699	-1.56273	3.42953	34.9363	SPTBN4;C2CD5;KCNB2;KCNIP4;ANK2;ATP1B3;ANK3;PRAM1;RAB10;CACNB2;CCDC88A;RAP1A;WNK3;MAP7;FGF13;GPR158;CLASP2
DE_Cpne4	26wk	DOWN	GO_Biological_Process_2025	Protein Localization to Cell Periphery (GO:1990778)	17/136	5.53114e-05	0.0273699	-1.56273	3.31355	32.4812	SPTBN4;C2CD5;KCNB2;KCNIP4;ANK2;ATP1B3;ANK3;PRAM1;RAB10;CACNB2;RAP1A;WNK3;MAP7;FGF13;RAB11FIP3;GPR158;CLASP2
DE_Cpne4	26wk	DOWN	GO_Biological_Process_2025	Progesterone Receptor Signaling Pathway (GO:0050847)	2025-05-11	4.77394e-05	0.0273699	-1.56273	19.1637	190.674	NEDD4;UBR5;MAPK1;UBE3A;TRERF1
DE_Cpne4	26wk	DOWN	GO_Biological_Process_2025	Positive Regulation of Synapse Assembly (GO:0051965)	1935-08-01	7.89308e-05	0.0292932	-1.53323	6.83088	64.5309	PTPRD;GRID2;CUX2;CLSTN2;DLG5;IL1RAPL1;IL1RAP;EPHB1
DE_Cpne4	26wk	DOWN	GO_Biological_Process_2025	Amyloid Fibril Formation (GO:1990000)	2025-07-26	7.22838e-05	0.0292932	-1.53323	8.48698	80.9226	PRKN;BACE1;FKBP1A;FUS;MDM2;RIPK1;SNCA
DE_Cpne4	26wk	DOWN	GO_Biological_Process_2025	Regulation of mRNA Splicing, via Spliceosome (GO:0048024)	13/97	0.000201339	0.0459827	-1.33741	3.57885	30.4578	SRPK2;KHDRBS2;RBM25;KHDRBS3;YTHDC1;CELF1;CIRBP;CELF6;RBM4;NOVA1;RNPS1;ARGLU1;ZBTB7A
DE_Cpne4	26wk	DOWN	GO_Biological_Process_2025	Protein Ubiquitination (GO:0016567)	31/369	0.000199184	0.0459827	-1.33741	2.13936	18.2301	PRKN;RNF13;UBE3A;FBXO45;ARRB1;RCHY1;TNKS2;TRIM2;CDC27;UBR5;SPOP;TRIM23;PCMTD1;WSB1;FBXL17;BFAR;KLHL24;SIRT1;FBXO11;CNOT4;NEDD4;KLHL8;MDM2;TPP2;UBE2O;FBXL3;TRIP12;MDM4;BIRC6;UBE2K;RNF220
DE_Cpne4	26wk	DOWN	GO_Biological_Process_2025	Neuron Cell-Cell Adhesion (GO:0007158)	2025-05-14	0.000186208	0.0459827	-1.33741	12.7738	109.709	NRXN3;NRXN2;CNTN4;NCAM2;CDK5R1
DE_Cpne4	26wk	DOWN	GO_Biological_Process_2025	Regulation of Potassium Ion Transmembrane Transporter Activity (GO:1901016)	2025-05-14	0.000186208	0.0459827	-1.33741	12.7738	109.709	SUMO1;NEDD4;STK39;ANK2;KCNAB1
DE_Cpne4	26wk	DOWN	GO_Biological_Process_2025	Protein K48-linked Deubiquitination (GO:0071108)	2025-06-21	0.000167873	0.0459827	-1.33741	9.20529	80.0152	MAGI1;OTUD5;USP14;USP25;USP37;USP29
DE_Cpne4	26wk	DOWN	GO_Biological_Process_2025	Protein Localization (GO:0008104)	31/371	0.00021912	0.0464692	-1.33284	2.12655	17.9181	COPA;TMED10;NAPG;AKAP10;SUMO1;MYO6;VPS35;AP4S1;TMED5;TRIM23;CNTLN;HSPA9;RIC3;GRID2;RIC1;ERBIN;NBEAL1;TIMM23;TSC2;ANK2;ANK3;FAM91A1;YWHAZ;PEX5L;NBEA;RAB14;PEX5;SCG5;CPE;ARHGEF2;SQSTM1
DE_Cpne4	26wk	DOWN	GO_Biological_Process_2025	Synapse Organization (GO:0050808)	16/144	0.000359359	0.0711291	-1.14795	2.89446	22.9565	GPM6A;DSCAM;NRXN2;ANK3;SYN2;GPHN;PTPRD;CACNB2;PPFIBP2;CDH10;NEDD4;IL1RAPL1;CNTN4;LRRC4C;SHANK2;SNCA
DE_Cpne4	26wk	DOWN	GO_Biological_Process_2025	Peptidyl-Threonine Modification (GO:0018210)	1944-08-01	0.000425928	0.0790362	-1.10217	5.12075	39.7434	WNK1;GALNT1;WNK3;STK39;MAPK1;GALNTL6;HIPK2;CDK5R1
DE_Cpne4	26wk	DOWN	GO_Biological_Process_2025	Negative Regulation of Actin Filament Bundle Assembly (GO:0032232)	2025-06-27	0.000738659	0.0946941	-1.02368	6.57315	47.3968	PRKN;TJP1;TMEFF2;PIK3R1;WASF2;CLASP2
DE_Cpne4	26wk	DOWN	GO_Biological_Process_2025	Cellular Hyperosmotic Response (GO:0071474)	2025-04-11	0.000797357	0.0946941	-1.02368	13.1244	93.6319	WNK1;WNK3;STK39;ARHGEF2
DE_Cpne4	26wk	DOWN	GO_Biological_Process_2025	Axonogenesis (GO:0007409)	19/200	0.000774788	0.0946941	-1.02368	2.43282	17.4261	ROBO2;LGI1;SPTBN4;NOTCH3;EPHA7;BRSK2;TRIO;DSCAM;NRXN3;UNC5C;ANK3;RAB10;PPP3CB;SLIT3;EMB;CNTN4;EPHB1;FGFR2;CDK5R1
DE_Cpne4	26wk	DOWN	GO_Biological_Process_2025	Regulation of Sodium Ion Transport (GO:0002028)	1937-07-01	0.000757239	0.0946941	-1.02368	5.372	38.6023	SPTBN4;NKAIN1;WNK1;NEDD4;WNK3;ANK3;SNTA1
DE_Cpne4	26wk	DOWN	GO_Biological_Process_2025	Protein Localization to Membrane (GO:0072657)	19/199	0.000729058	0.0946941	-1.02368	2.44647	17.6727	SPTBN4;C2CD5;KCNB2;KCNIP4;NRXN2;ANK2;ATP1B3;ANK3;PRAM1;RAB10;CACNB2;RAP1A;WNK3;MAP7;CPE;FGF13;RAB11FIP3;GPR158;CLASP2
DE_Cpne4	26wk	DOWN	GO_Biological_Process_2025	N-terminal Protein Amino Acid Acetylation (GO:0006474)	2025-04-11	0.000797357	0.0946941	-1.02368	13.1244	93.6319	KAT2B;NAA60;CREBBP;NAA20
DE_Cpne4	26wk	DOWN	GO_Biological_Process_2025	Endomembrane System Organization (GO:0010256)	19/196	0.000605524	0.0946941	-1.02368	2.48832	18.437	USP6NL;TMED10;ATL3;COG5;OSBPL2;PLEKHA3;DNAJC13;ANK3;LYSMD3;RTN4;CDC42;ARHGAP21;RAB30;GOLPH3;ALS2;VAPA;TRAPPC12;SQSTM1;CLASP2
DE_Cpne4	26wk	DOWN	GO_Biological_Process_2025	Nuclear Receptor-Mediated Steroid Hormone Signaling Pathway (GO:0030518)	1948-08-01	0.000782437	0.0946941	-1.02368	4.60771	32.9594	TMF1;KDM4C;NEDD4;UBR5;MAPK1;UBE3A;TRERF1;NR3C2
DE_Cpne4	26wk	DOWN	GO_Biological_Process_2025	Establishment of Epithelial Cell Polarity (GO:0090162)	2025-05-18	0.000692959	0.0946941	-1.02368	8.84154	64.3181	CDC42;CYTH3;GOLPH3;SH3BP1;SIPA1L3
DE_Cpne4	26wk	DOWN	GO_Biological_Process_2025	Heterochromatin Formation (GO:0031507)	1973-10-01	0.000898514	0.102603	-0.988838	3.66134	25.6834	MAGI1;SMCHD1;SIN3A;YTHDC1;UBR5;CBX1;TRIP12;HMGB1;SIRT1;SMARCA4
DE_Cpne4	26wk	DOWN	GO_Biological_Process_2025	Golgi Organization (GO:0007030)	14/128	0.000959235	0.10548	-0.976829	2.83887	19.7284	USP6NL;TMED10;ATL3;COG5;LYSMD3;YWHAZ;CDC42;ARHGAP21;RAB30;GOLPH3;PDCD10;TRAPPC12;TMED5;CLASP2
DE_Cpne4	26wk	DOWN	GO_Biological_Process_2025	Negative Regulation of Glycogen Biosynthetic Process (GO:0045719)	2025-03-06	0.00133292	0.111006	-0.954653	22.9449	151.904	SELENOS;GRB10;STK39
DE_Cpne4	26wk	DOWN	GO_Biological_Process_2025	Positive Regulation of Nervous System Development (GO:0051962)	1951-08-01	0.00118227	0.111006	-0.954653	4.28557	28.8861	PTPRD;GRID2;CUX2;CLSTN2;DLG5;IL1RAPL1;IL1RAP;EPHB1
DE_Cpne4	26wk	DOWN	GO_Biological_Process_2025	Protein Transport (GO:0015031)	25/308	0.00129394	0.111006	-0.954653	2.05136	13.6417	COPA;CALCRL;TMED10;HIKESHI;SNX30;NAPG;MYO6;VPS35;RAB11FIP3;TMED5;TRIM23;HSPA9;TANGO6;RIC1;TIMM23;ANK3;SCAMP1;FAM91A1;LRP1B;RAB10;GOLPH3;RAB14;SCG5;ARHGEF2;GPLD1
DE_Cpne4	26wk	DOWN	GO_Biological_Process_2025	Intracellular Protein Transport (GO:0006886)	26/326	0.00134598	0.111006	-0.954653	2.01319	13.3084	C2CD5;COPA;TMED10;HIKESHI;IPO7;NAPG;EIF4ENIF1;XPO6;MYO6;VPS35;APPL2;TMED5;TRIM23;HSPA9;AKIRIN2;RIC1;STAT3;TIMM23;TSC2;VPS37A;FAM91A1;RAB14;PEX5;SCG5;ARHGEF2;STAM2
DE_Cpne4	26wk	DOWN	GO_Biological_Process_2025	Regulation of Mitochondrion Organization (GO:0010821)	2025-06-30	0.0013313	0.111006	-0.954653	5.7506	38.0782	PRKN;SLC30A9;GOLPH3;RHOT1;VPS35;SQSTM1
DE_Cpne4	26wk	DOWN	GO_Biological_Process_2025	Neuron Development (GO:0048666)	16/159	0.00106818	0.111006	-0.954653	2.58881	17.7121	LYN;LGI1;GPM6A;TENM1;ATP8A2;MYT1L;HMGB1;PBX1;UNK;VAPA;WNK1;NEDD4;CNTN4;MAPRE2;HDGFL3;CDK5R1
DE_Cpne4	26wk	DOWN	GO_Biological_Process_2025	Neuromuscular Junction Development (GO:0007528)	2025-05-20	0.00116955	0.111006	-0.954653	7.66186	51.7263	CACNB2;PPFIBP2;NEDD4;ANK3;GPHN
DE_Cpne4	26wk	DOWN	GO_Biological_Process_2025	Protein Deubiquitination (GO:0016579)	1976-10-01	0.00123344	0.111006	-0.954653	3.49436	23.4051	MAGI1;PRKN;OTUD5;USP14;USP25;USP37;USP22;USP2;USP45;USP29
DE_Cpne4	26wk	DOWN	GO_Biological_Process_2025	Positive Regulation of Protein Localization (GO:1903829)	12/102	0.00114811	0.111006	-0.954653	3.07861	20.8411	PRKN;CCDC88A;RIC3;CREBBP;PPP3CB;GNL3L;CTNND1;TRAPPC12;VPS35;IPO7;RTN4;SNCA
DE_Cpne4	26wk	DOWN	GO_Biological_Process_2025	Protein Autoubiquitination (GO:0051865)	1965-09-01	0.00148521	0.113067	-0.946665	3.70399	24.1211	PRKN;CNOT4;RNF13;MDM2;UBE3A;BFAR;KLHL24;RCHY1;RNF220
DE_Cpne4	26wk	DOWN	GO_Biological_Process_2025	Intrinsic Apoptotic Signaling Pathway in Response to DNA Damage by P53 Class Mediator (GO:0042771)	2025-05-21	0.00148257	0.113067	-0.946665	7.18262	46.7874	BAG6;PYCARD;URI1;SIRT1;HIPK2
DE_Cpne4	26wk	DOWN	GO_Biological_Process_2025	Entrainment of Circadian Clock by Photoperiod (GO:0043153)	2025-05-21	0.00148257	0.113067	-0.946665	7.18262	46.7874	PPP1CC;RBM4;CRTC1;USP2;FBXL3
DE_Cpne4	26wk	DOWN	GO_Biological_Process_2025	Regulation of Macroautophagy (GO:0016241)	12/106	0.00160678	0.116354	-0.934217	2.94699	18.9595	SESN3;NEDD4;ATP6V1B2;EXOC4;WAC;TSC2;VPS35;PIK3C3;SIRT1;SNX5;ATP6V0A1;CDK5R1
DE_Cpne4	26wk	DOWN	GO_Biological_Process_2025	Chromatin Remodeling (GO:0006338)	22/262	0.00160589	0.116354	-0.934217	2.12563	13.6765	SRPK2;KMT2E;KDM4C;DSCAM;ACTR6;PHF1;GLMN;BAZ2B;CHD3;SIRT1;HDAC9;SMARCA4;HIPK2;KAT2B;MYO1E;CARM1;UBR5;WAC;TRIP12;ZBTB7A;BRD4;GLYR1
DE_Cpne4	26wk	DOWN	GO_Biological_Process_2025	Axon Guidance (GO:0007411)	15/152	0.00183417	0.127952	-0.892952	2.53102	15.9484	ROBO2;LGI1;NOTCH3;EPHA7;TRIO;DSCAM;NRXN3;UNC5C;GAP43;NFIB;SLIT3;CNTN4;EMB;EPHB1;CDK5R1
DE_Cpne4	26wk	DOWN	GO_Biological_Process_2025	Photoperiodism (GO:0009648)	2025-05-22	0.00185313	0.127952	-0.892952	6.75976	42.5249	PPP1CC;RBM4;CRTC1;USP2;FBXL3
DE_Cpne4	26wk	DOWN	GO_Biological_Process_2025	Ephrin Receptor Signaling Pathway (GO:0048013)	1943-07-01	0.00190644	0.128642	-0.890618	4.47526	28.0264	LYN;EPHA7;SIPA1L1;PTPN11;EPHB1;ANKS1B;CDK5R1
DE_Cpne4	26wk	DOWN	GO_Biological_Process_2025	Nervous System Development (GO:0007399)	34/480	0.00208834	0.134789	-0.870347	1.7746	10.9518	CHRM2;ROBO2;PRKN;GPM6A;TENM1;NRSN1;MYT1L;NRXN2;MSI2;TRAK1;NR2C2;ROBO1;DPYSL4;BTBD3;ST8SIA4;IGF2BP3;BPNT1;EPHB1;LGI1;DSCAM;STAT3;FBXL17;LSAMP;GFRA2;PTPRD;ZEB2;FGF14;NAV3;SERPINI1;CNTN4;DAGLB;MDGA2;FGF13;SHANK2
DE_Cpne4	26wk	DOWN	GO_Biological_Process_2025	Regulation of Cell Communication (GO:0010646)	1968-09-01	0.00204841	0.134789	-0.870347	3.5151	21.7609	NCOA5;KCNIP1;KCNIP4;SCG5;ANK2;SRI;CDK13;CDC42SE2;HCN1
DE_Cpne4	26wk	DOWN	GO_Biological_Process_2025	Phosphatidylinositol-Mediated Signaling (GO:0048015)	2025-05-23	0.00228715	0.14147	-0.849337	6.38389	38.8169	PLCB4;PLCL1;PIK3C3;PIK3C2A;PIK3C2B
DE_Cpne4	26wk	DOWN	GO_Biological_Process_2025	Establishment of Golgi Localization (GO:0051683)	2025-03-07	0.00226004	0.14147	-0.849337	17.2078	104.836	CDC42;PDCD10;YWHAZ
DE_Cpne4	26wk	DOWN	GO_Biological_Process_2025	Positive Regulation of Calcium Ion Transmembrane Transport (GO:1904427)	1945-07-01	0.00249736	0.143778	-0.842308	4.23928	25.404	PPP3CA;CACNB2;TOR2A;PPP3CB;ANK2;SRI;SNCA
DE_Cpne4	26wk	DOWN	GO_Biological_Process_2025	Positive Regulation of Protein Localization to Cell Periphery (GO:1904377)	1957-08-01	0.00246143	0.143778	-0.842308	3.75963	22.5841	EPB41L2;WNK3;PTPN9;VPS35;PIK3R1;SQSTM1;GNAI1;SNCA
DE_Cpne4	26wk	DOWN	GO_Biological_Process_2025	Positive Regulation of GTPase Activity (GO:0043547)	12/111	0.00238216	0.143778	-0.842308	2.79742	16.8957	USP6NL;RAP1A;SIPA1L1;RIC1;ALS2;SH3BP1;RALGAPA1;PKP4;SRGAP2;MAPRE2;RAB3GAP1;REPS1
DE_Cpne4	26wk	DOWN	GO_Biological_Process_2025	Neuron Projection Morphogenesis (GO:0048812)	15/157	0.00251817	0.143778	-0.842308	2.44126	14.609	GPM6A;SPTBN4;BRSK2;TRIO;ANK3;MYO16;CDC42;RAB10;IMPACT;ALS2;BTBD3;CNTN4;SRGAP2;EPHB1;FGFR2
DE_Cpne4	26wk	DOWN	GO_Biological_Process_2025	Negative Regulation of Microtubule Polymerization or Depolymerization (GO:0031111)	1934-06-01	0.00261552	0.146518	-0.834108	4.92806	29.3037	NAV3;FGF13;EML2;HDGFL3;CLASP2;SNCA
DE_Cpne4	26wk	DOWN	GO_Biological_Process_2025	Negative Regulation of Stress Fiber Assembly (GO:0051497)	2025-05-24	0.00279063	0.153433	-0.814081	6.04758	35.5687	TJP1;TMEFF2;PIK3R1;WASF2;CLASP2
DE_Cpne4	26wk	DOWN	GO_Biological_Process_2025	Modification-Dependent Protein Catabolic Process (GO:0019941)	18/208	0.00297112	0.160387	-0.794832	2.19189	12.7542	PRKN;NDFIP2;SMURF2;RNF13;UBE3A;FBXO45;BFAR;ARRB1;RCHY1;FBXO11;BAG6;CNOT4;NEDD4;KLHL8;MDM2;TRIP12;SQSTM1;UBE2K
DE_Cpne4	26wk	DOWN	GO_Biological_Process_2025	Regulation of D-glucose Import (GO:0046324)	1936-06-01	0.00352859	0.167325	-0.776438	4.59904	25.9701	OSBPL8;SELENOS;GRB10;PTPN11;PIK3R1;APPL2
DE_Cpne4	26wk	DOWN	GO_Biological_Process_2025	Neuron Projection Guidance (GO:0097485)	13/132	0.00365486	0.167325	-0.776438	2.52161	14.1505	ROBO2;LGI1;NOTCH3;EPHA7;TRIO;DSCAM;NRXN3;UNC5C;SLIT3;CNTN4;EMB;EPHB1;CDK5R1
DE_Cpne4	26wk	DOWN	GO_Biological_Process_2025	Cell Junction Assembly (GO:0034329)	11/101	0.00335829	0.167325	-0.776438	2.81865	16.0559	CDC42;TJP1;GPM6A;DSCAM;SH3BP1;CDH20;CDH10;CDH12;NRXN2;PKP4;SHANK2
DE_Cpne4	26wk	DOWN	GO_Biological_Process_2025	Regulation of Presynapse Assembly (GO:1905606)	2025-04-16	0.00371959	0.167325	-0.776438	7.65388	42.8169	LRRTM3;IL1RAPL1;VPS35;SNCA
DE_Cpne4	26wk	DOWN	GO_Biological_Process_2025	Modulation of Chemical Synaptic Transmission (GO:0050804)	12/117	0.00368945	0.167325	-0.776438	2.63673	14.7717	FXR1;LGI1;PPP3CA;SLC38A1;GRID2;TRIO;CLSTN2;PLCL1;GRM8;BSN;LRRC4C;GRM1
DE_Cpne4	26wk	DOWN	GO_Biological_Process_2025	Positive Regulation of Adaptive Immune Response (GO:0002821)	2025-03-08	0.0035038	0.167325	-0.776438	13.7655	77.8289	PYCARD;IL6ST;SIRT1
DE_Cpne4	26wk	DOWN	GO_Biological_Process_2025	Regulation of Presynapse Organization (GO:0099174)	2025-04-16	0.00371959	0.167325	-0.776438	7.65388	42.8169	LRRTM3;IL1RAPL1;VPS35;SNCA
DE_Cpne4	26wk	DOWN	GO_Biological_Process_2025	Positive Regulation by Host of Viral Genome Replication (GO:0044829)	2025-03-08	0.0035038	0.167325	-0.776438	13.7655	77.8289	VAPA;NUCKS1;PIK3C3
DE_Cpne4	26wk	DOWN	GO_Biological_Process_2025	Lamellipodium Assembly (GO:0030032)	2025-05-25	0.00336962	0.167325	-0.776438	5.7449	32.7054	CCDC88A;GOLPH3;ABLIM3;KIT;SRGAP2
DE_Cpne4	26wk	DOWN	GO_Biological_Process_2025	Peptidyl-Threonine Phosphorylation (GO:0018107)	1936-06-01	0.00352859	0.167325	-0.776438	4.59904	25.9701	WNK1;WNK3;STK39;MAPK1;HIPK2;CDK5R1
DE_Cpne4	26wk	DOWN	GO_Biological_Process_2025	Negative Regulation of Glycogen Metabolic Process (GO:0070874)	2025-03-08	0.0035038	0.167325	-0.776438	13.7655	77.8289	SELENOS;GRB10;STK39
DE_Cpne4	26wk	DOWN	GO_Biological_Process_2025	Nuclear-Transcribed mRNA Catabolic Process (GO:0000956)	1989-10-01	0.00404208	0.171106	-0.766734	2.91735	16.0775	CNOT4;HBS1L;NBAS;CNOT6L;PAN3;CNOT3;SMG9;RNPS1;PATL1;SMG6
DE_Cpne4	26wk	DOWN	GO_Biological_Process_2025	Protein Acetylation (GO:0006473)	2025-05-26	0.00403014	0.171106	-0.766734	5.47105	30.1671	NAA60;KAT2B;CREBBP;NAA20;SIRT1
DE_Cpne4	26wk	DOWN	GO_Biological_Process_2025	Regulation of Cardiac Muscle Cell Contraction (GO:0086004)	2025-05-26	0.00403014	0.171106	-0.766734	5.47105	30.1671	PDE4B;CTNNA3;ANK2;SRI;FGF13
DE_Cpne4	26wk	DOWN	GO_Biological_Process_2025	Regulation of Plasma Membrane Bounded Cell Projection Assembly (GO:0120032)	1975-09-01	0.00402918	0.171106	-0.766734	3.14113	17.3208	USP6NL;PPP1R16B;CDC42;GAP43;TBC1D19;TBC1D9B;PRKCSH;TBC1D5;RAB11FIP3
DE_Cpne4	26wk	DOWN	GO_Biological_Process_2025	Regulation of Insulin Receptor Signaling Pathway (GO:0046626)	1949-07-01	0.0040918	0.171106	-0.766734	3.83474	21.0863	GRB10;TSC2;NUCKS1;PTPN11;SIRT1;SNX5;PTPN2
DE_Cpne4	26wk	DOWN	GO_Biological_Process_2025	Regulation of RNA Splicing (GO:0043484)	11/104	0.0042107	0.171254	-0.766358	2.7273	14.9186	SRPK2;KAT2B;MBNL2;YTHDC1;FUS;CELF1;HNRNPF;USP22;PIK3R1;SLC38A2;CLK4
DE_Cpne4	26wk	DOWN	GO_Biological_Process_2025	Regulation of GTPase Activity (GO:0043087)	13/134	0.00415793	0.171254	-0.766358	2.47967	13.5954	USP6NL;RIC1;RAP1A;LRCH1;SIPA1L1;ALS2;SH3BP1;RASA4;PKP4;SRGAP2;MAPRE2;RAB3GAP1;REPS1
DE_Cpne4	26wk	DOWN	GO_Biological_Process_2025	Regulation of Intracellular Signal Transduction (GO:1902531)	23/302	0.00438556	0.175956	-0.754596	1.91002	10.3703	LYN;PPP1R16B;PGAP1;TRIO;ZFAND6;CTNND1;USP2;ARHGAP18;PTPN11;ARHGAP26;SIRT1;HIPK2;TTI1;PYCARD;ARHGAP21;ARHGEF9;SH3BP1;TMEM127;ARHGEF2;SRGAP2;SQSTM1;STK40;REPS1
DE_Cpne4	26wk	DOWN	GO_Biological_Process_2025	Regulation of Sodium Ion Transmembrane Transporter Activity (GO:2000649)	2025-04-17	0.00470463	0.179498	-0.745942	7.06475	37.8615	NEDD4;WNK3;STK39;PTPN3
DE_Cpne4	26wk	DOWN	GO_Biological_Process_2025	Phosphatidylinositol 3-Kinase/Protein Kinase B Signal Transduction (GO:0043491)	1939-06-01	0.00531522	0.179498	-0.745942	4.18029	21.8929	STAT3;TSC2;PIK3R1;PIK3C2A;MYO16;PIK3C2B
DE_Cpne4	26wk	DOWN	GO_Biological_Process_2025	Positive Regulation of Protein Phosphorylation (GO:0001934)	15/171	0.00562252	0.179498	-0.745942	2.22053	11.5045	TENM1;TNK2;ARRB1;SIRT1;RAP1A;ALS2;PDCD10;WNK3;ENPP2;MAPK1;RIPK1;CCM2;ARHGEF2;UBE2K;REPS1
DE_Cpne4	26wk	DOWN	GO_Biological_Process_2025	Regulation of Cardiac Muscle Cell Action Potential (GO:0098901)	2025-05-28	0.00561975	0.179498	-0.745942	4.99478	25.8803	NOS1AP;CTNNA3;ANK2;FGF13;HCN1
DE_Cpne4	26wk	DOWN	GO_Biological_Process_2025	Regulation of Calcium Ion Transmembrane Transport (GO:1903169)	2025-05-28	0.00561975	0.179498	-0.745942	4.99478	25.8803	TOR2A;UBASH3B;NOS1AP;PDE4B;ANK2
DE_Cpne4	26wk	DOWN	GO_Biological_Process_2025	Regulation of Toll-Like Receptor 4 Signaling Pathway (GO:0034143)	2025-05-28	0.00561975	0.179498	-0.745942	4.99478	25.8803	LYN;TAX1BP1;PIK3R1;SQSTM1;APPL2
DE_Cpne4	26wk	DOWN	GO_Biological_Process_2025	Positive Regulation of Cell Junction Assembly (GO:1901890)	1965-08-01	0.00561229	0.179498	-0.745942	3.23061	16.7436	PTPRD;GRID2;CUX2;CLSTN2;DLG5;IL1RAPL1;IL1RAP;EPHB1
DE_Cpne4	26wk	DOWN	GO_Biological_Process_2025	Brain Development (GO:0007420)	15/170	0.00532922	0.179498	-0.745942	2.23498	11.6991	ROBO2;EPHA7;SLC6A17;UBE3A;SMG9;PTPN11;RTN4;PBX1;BAG6;UGP2;NFIB;CNTN4;GPR158;RAB3GAP1;CDK5R1
DE_Cpne4	26wk	DOWN	GO_Biological_Process_2025	Axon Development (GO:0061564)	11/107	0.005227	0.179498	-0.745942	2.64165	13.879	RAB10;SPTBN4;BRSK2;GAP43;MAP7D2;PLP1;ANK3;CNTN4;RTN4;FGFR2;CDK5R1
DE_Cpne4	26wk	DOWN	GO_Biological_Process_2025	Cellular Response to Insulin Stimulus (GO:0032869)	11/108	0.00560573	0.179498	-0.745942	2.61428	13.5523	RAB10;KAT2B;C2CD5;SELENOS;NAMPT;GRB10;PIK3R1;PIK3C2A;HDAC9;GPLD1;PTPN2
DE_Cpne4	26wk	DOWN	GO_Biological_Process_2025	Positive Regulation of Sodium Ion Transmembrane Transporter Activity (GO:2000651)	2025-03-09	0.00509288	0.179498	-0.745942	11.4707	60.5641	WNK3;ANK3;FGF13
DE_Cpne4	26wk	DOWN	GO_Biological_Process_2025	Regulation of Cation Channel Activity (GO:2001257)	2025-05-27	0.00477821	0.179498	-0.745942	5.22209	27.9052	FKBP1A;SELENON;ANK2;KCNAB1;ANK3
DE_Cpne4	26wk	DOWN	GO_Biological_Process_2025	Proteasome-Mediated Ubiquitin-Dependent Protein Catabolic Process (GO:0043161)	25/340	0.00480493	0.179498	-0.745942	1.83984	9.8213	PRKN;WDR26;FAF1;UBE3A;FBXO45;ARRB1;PSMB2;TRIM2;CDC27;UBR5;SPOP;FEM1C;AKIRIN2;SMURF2;FBXL17;BFAR;KLHL24;SIRT1;FBXO11;RAD23B;NEMF;KLHL8;MDM2;FBXL3;TRIP12
DE_Cpne4	26wk	DOWN	GO_Biological_Process_2025	Insulin Receptor Signaling Pathway (GO:0008286)	1951-07-01	0.00513162	0.179498	-0.745942	3.66005	19.297	C2CD5;NAMPT;GRB10;PIK3R1;PIK3C2A;GPLD1;PTPN2
DE_Cpne4	26wk	DOWN	GO_Biological_Process_2025	Regulation of Synapse Organization (GO:0050807)	1938-06-01	0.00465934	0.179498	-0.745942	4.31115	23.146	SETD5;ABHD17B;NEDD4;IL1RAPL1;YWHAZ;GPR158
DE_Cpne4	26wk	DOWN	GO_Biological_Process_2025	Negative Regulation of Potassium Ion Transmembrane Transporter Activity (GO:1901017)	2025-03-09	0.00509288	0.179498	-0.745942	11.4707	60.5641	SUMO1;STK39;KCNAB1
DE_Cpne4	26wk	DOWN	GO_Biological_Process_2025	Peptidyl-Lysine Acetylation (GO:0018394)	2025-03-09	0.00509288	0.179498	-0.745942	11.4707	60.5641	KAT2B;CREBBP;SIRT1
DE_Cpne4	26wk	DOWN	GO_Biological_Process_2025	Central Nervous System Development (GO:0007417)	22/288	0.00507382	0.179498	-0.745942	1.91523	10.1194	ROBO2;PRKN;EPHA7;SLC6A17;MIOS;DSCAM;STAT3;SMG9;UBE3A;PTPN11;MSI2;PBX1;RTN4;BAG6;ZEB2;UGP2;NFIB;SERPINI1;CNTN4;GPR158;RAB3GAP1;CDK5R1
DE_Cpne4	26wk	DOWN	GO_Biological_Process_2025	miRNA-mediated Gene Silencing by Inhibition of Translation (GO:0035278)	2025-04-17	0.00470463	0.179498	-0.745942	7.06475	37.8615	TNRC6C;EIF4ENIF1;RBM4;TNRC6B
DE_Cpne4	26wk	DOWN	GO_Biological_Process_2025	Regulation of Potassium Ion Transmembrane Transport (GO:1901379)	1940-06-01	0.0060362	0.181025	-0.742262	4.05713	20.7318	KCNIP1;NEDD4;KCNIP4;NOS1AP;STK39;KCNAB1
DE_Cpne4	26wk	DOWN	GO_Biological_Process_2025	Nuclear-Transcribed mRNA poly(A) Tail Shortening (GO:0000289)	2025-04-18	0.00585082	0.181025	-0.742262	6.55978	33.725	CNOT4;CNOT6L;PAN3;CNOT3
DE_Cpne4	26wk	DOWN	GO_Biological_Process_2025	Regulation of Adaptive Immune Response (GO:0002819)	2025-04-18	0.00585082	0.181025	-0.742262	6.55978	33.725	PYCARD;AKIRIN2;IL6ST;SIRT1
DE_Cpne4	26wk	DOWN	GO_Biological_Process_2025	Regulation of Filopodium Assembly (GO:0051489)	1940-06-01	0.0060362	0.181025	-0.742262	4.05713	20.7318	CDC42;PPP1R16B;GPM6A;TENM1;GAP43;PIK3R1
DE_Cpne4	26wk	DOWN	GO_Biological_Process_2025	Fibroblast Growth Factor Receptor Signaling Pathway (GO:0008543)	1940-06-01	0.0060362	0.181025	-0.742262	4.05713	20.7318	FGF14;FLRT2;RAB14;PTPN11;FGF13;FGFR2
DE_Cpne4	26wk	DOWN	GO_Biological_Process_2025	Regulation of DNA Binding (GO:0051101)	1940-06-01	0.0060362	0.181025	-0.742262	4.05713	20.7318	SUMO1;NFIB;HJURP;HMGB1;ZBTB7A;RNF220
DE_Cpne4	26wk	DOWN	GO_Biological_Process_2025	Neuron Projection Development (GO:0031175)	17/206	0.00614019	0.182302	-0.739208	2.07864	10.5863	LYN;LGI1;GPM6A;TRIO;HMGB1;MYO16;CDC42;ALS2;VAPA;NEDD4;MAP7D2;PLP1;CNTN4;SRGAP2;EPHB1;HDGFL3;CDK5R1
DE_Cpne4	26wk	DOWN	GO_Biological_Process_2025	Positive Regulation of Small GTPase Mediated Signal Transduction (GO:0051057)	1953-07-01	0.0063582	0.185073	-0.732656	3.50055	17.7058	FXR1;ALS2;ARRB1;TNS3;MAPRE2;RTN4;ROBO1
DE_Cpne4	26wk	DOWN	GO_Biological_Process_2025	Regulation of Small GTPase Mediated Signal Transduction (GO:0051056)	14/157	0.00635679	0.185073	-0.732656	2.25971	11.4301	TRIO;DENND4A;DENND1A;ARHGAP18;ARHGAP26;ARHGAP21;ARHGEF9;SH3BP1;PDCD10;WNK1;ARHGEF2;SRGAP2;SQSTM1;REPS1
DE_Cpne4	26wk	DOWN	GO_Biological_Process_2025	mRNA Splice Site Recognition (GO:0006376)	2025-05-29	0.0065606	0.189111	-0.723283	4.78641	24.0597	PRPF39;YTHDC1;CELF6;SRSF5;LUC7L2
DE_Cpne4	26wk	DOWN	GO_Biological_Process_2025	Regulation of Monoatomic Ion Transmembrane Transporter Activity (GO:0032412)	1941-06-01	0.00682583	0.189401	-0.722618	3.941	19.6539	NEDD4;WNK3;STK39;ANK2;CNIH3;PTPN3
DE_Cpne4	26wk	DOWN	GO_Biological_Process_2025	Positive Regulation of Organelle Organization (GO:0010638)	1981-09-01	0.00670832	0.189401	-0.722618	2.87847	14.405	PYCARD;PRKN;C2CD5;ATL3;VPS35;MICU1;MFF;RAB3GAP1;REPS1
DE_Cpne4	26wk	DOWN	GO_Biological_Process_2025	Protein Modification by Small Protein Removal (GO:0070646)	1981-09-01	0.00670832	0.189401	-0.722618	2.87847	14.405	MAGI1;PRKN;OTUD5;SENP7;USP25;USP37;USP22;USP2;USP45
DE_Cpne4	26wk	DOWN	GO_Biological_Process_2025	Chemical Synaptic Transmission (GO:0007268)	20/260	0.00679374	0.189401	-0.722618	1.92767	9.62245	CHRM2;UNC13C;RIC3;GRID2;SLC12A5;KCND2;KCNIP1;GABRA3;NRXN2;SYN2;GRM1;SHISA6;CACNB2;EXOC4;PLP1;MAPK1;KIF1B;BSN;CNIH3;SNCA
DE_Cpne4	26wk	DOWN	GO_Biological_Process_2025	Positive Regulation of Cation Transmembrane Transport (GO:1904064)	2025-04-19	0.00716885	0.190039	-0.721158	6.12214	30.2312	TOR2A;NOS1AP;ANK2;ANK3
DE_Cpne4	26wk	DOWN	GO_Biological_Process_2025	Neuron Projection Fasciculation (GO:0106030)	2025-03-10	0.00705065	0.190039	-0.721158	9.83148	48.7114	CNTN4;RTN4;CDK5R1
DE_Cpne4	26wk	DOWN	GO_Biological_Process_2025	Positive Regulation of Dendritic Spine Morphogenesis (GO:0061003)	2025-03-10	0.00705065	0.190039	-0.721158	9.83148	48.7114	PTPRD;CUX2;IL1RAPL1
DE_Cpne4	26wk	DOWN	GO_Biological_Process_2025	Regulation of Telomere Capping (GO:1904353)	2025-03-10	0.00705065	0.190039	-0.721158	9.83148	48.7114	RTEL1;TNKS2;SMG6
DE_Cpne4	26wk	DOWN	GO_Biological_Process_2025	Positive Regulation of Mitochondrial Fission (GO:0090141)	2025-04-19	0.00716885	0.190039	-0.721158	6.12214	30.2312	PRKN;VPS35;MFF;REPS1
DE_Cpne4	26wk	DOWN	GO_Biological_Process_2025	Regulation of Organelle Organization (GO:0033043)	1997-10-01	0.00742455	0.195075	-0.709798	2.64798	12.983	USP6NL;PRKN;TJP1;SLC30A9;ZEB2;GOLPH3;RHOT1;MAPK1;VPS35;SQSTM1
DE_Cpne4	26wk	DOWN	GO_Biological_Process_2025	Protein Destabilization (GO:0031648)	1942-06-01	0.00768764	0.200216	-0.698501	3.83133	18.6515	PRKN;CREBBP;MDM2;FBXL3;SIRT1;SNCA
DE_Cpne4	26wk	DOWN	GO_Biological_Process_2025	Positive Regulation of Hydrolase Activity (GO:0051345)	1998-10-01	0.0079671	0.20569	-0.686787	2.61775	12.6501	USP6NL;RAP1A;RIC1;ALS2;SH3BP1;PKP4;SRGAP2;MAPRE2;RAB3GAP1;REPS1
DE_Cpne4	26wk	DOWN	GO_Biological_Process_2025	Protein Stabilization (GO:0050821)	17/212	0.00810132	0.207352	-0.683292	2.01405	9.69911	PRKN;URI1;CTNND1;USP2;WIZ;ANK2;ATP1B3;PIK3R1;USP29;GTPBP4;NAPG;RTN4;TTI1;BAG6;SUMO1;PDCD10;MDM4
DE_Cpne4	26wk	DOWN	GO_Biological_Process_2025	Negative Regulation of mRNA Catabolic Process (GO:1902373)	1943-06-01	0.00862514	0.209815	-0.678164	3.72759	17.7175	FXR1;EIF4ENIF1;NBAS;FUS;CIRBP;YBX1
DE_Cpne4	26wk	DOWN	GO_Biological_Process_2025	Regulation of Fibroblast Migration (GO:0010762)	2025-04-20	0.00866868	0.209815	-0.678164	5.73921	27.25	DDX18;PRR5L;FGF13;APPL2
DE_Cpne4	26wk	DOWN	GO_Biological_Process_2025	Cellular Response to Alcohol (GO:0097306)	1956-07-01	0.00858999	0.209815	-0.678164	3.28571	15.6307	GLRA2;GOLPH3;GNG2;GNB1;ADCY2;GPLD1;GNAI1
DE_Cpne4	26wk	DOWN	GO_Biological_Process_2025	Regulation of Peptidyl-Tyrosine Phosphorylation (GO:0050730)	1943-06-01	0.00862514	0.209815	-0.678164	3.72759	17.7175	EPHA7;PGAP1;TNK2;ENPP2;CCM2;ARHGEF2
DE_Cpne4	26wk	DOWN	GO_Biological_Process_2025	Positive Regulation of Ion Transmembrane Transporter Activity (GO:0032414)	2025-04-20	0.00866868	0.209815	-0.678164	5.73921	27.25	WNK3;STK39;ANK2;ANK3
DE_Cpne4	26wk	DOWN	GO_Biological_Process_2025	Regulation of Dendritic Spine Morphogenesis (GO:0061001)	2025-05-31	0.0087629	0.209815	-0.678164	4.41777	20.928	PTPRD;CUX2;SIPA1L1;IL1RAPL1;CDK5R1
DE_Cpne4	26wk	DOWN	GO_Biological_Process_2025	Nuclear-Transcribed mRNA Catabolic Process, Deadenylation-Dependent Decay (GO:0000288)	2025-05-31	0.0087629	0.209815	-0.678164	4.41777	20.928	CNOT4;CNOT6L;PAN3;CNOT3;PATL1
DE_Cpne4	26wk	DOWN	GO_Biological_Process_2025	Positive Regulation of DNA-templated Transcription (GO:0045893)	71/1274	0.00846902	0.209815	-0.678164	1.38191	6.59356	SETD3;THRA;CRTC1;ARRB1;NUCKS1;HMGB1;CHD3;YBX1;WDR43;PPP3CA;PPP3CB;NAMPT;YAF2;PELP1;CHUK;ACTR6;TCF12;MRTFB;SIRT1;KAT2B;ZEB2;ILF3;PRPF6;TFDP2;IRF2;TET3;WAC;TFAM;ATF7;NCOA7;FIZ1;ARHGEF2;SQSTM1;KMT2E;PRKN;NOTCH3;TMF1;HLF;PIK3R1;NR2C2;MED12L;SCAF8;HSF2;NRIP1;EP400;RIPK1;SNX5;BRD4;AKIRIN2;CREBBP;ZFHX3;POU2F1;KDM4C;NFYC;USP22;STAT3;MICAL2;TRERF1;PBX1;ST18;SMARCA4;HIPK2;MYO1E;NFIB;CARM1;KANSL3;CCM2;QRICH…
DE_Cpne4	26wk	DOWN	GO_Biological_Process_2025	Negative Regulation of Exocytosis (GO:0045920)	2025-03-11	0.00939564	0.216245	-0.665053	8.6021	40.1504	PRKN;IL1RAPL1;SNCA
DE_Cpne4	26wk	DOWN	GO_Biological_Process_2025	Central Nervous System Projection Neuron Axonogenesis (GO:0021952)	2025-03-11	0.00939564	0.216245	-0.665053	8.6021	40.1504	SPTBN4;NFIB;EPHB1
DE_Cpne4	26wk	DOWN	GO_Biological_Process_2025	Skeletal Muscle Fiber Development (GO:0048741)	2025-03-11	0.00939564	0.216245	-0.665053	8.6021	40.1504	PPP3CA;SELENON;PPP3CB
DE_Cpne4	26wk	DOWN	GO_Biological_Process_2025	Phosphatidylinositol-3-Phosphate Biosynthetic Process (GO:0036092)	2025-03-11	0.00939564	0.216245	-0.665053	8.6021	40.1504	PIK3C3;PIK3C2A;PIK3C2B
DE_Cpne4	26wk	DOWN	GO_Biological_Process_2025	Polysaccharide Biosynthetic Process (GO:0000271)	2025-03-11	0.00939564	0.216245	-0.665053	8.6021	40.1504	EXT1;DDX18;NDST3
DE_Cpne4	26wk	DOWN	GO_Biological_Process_2025	Regulation of Monoatomic Cation Transmembrane Transport (GO:1904062)	1944-06-01	0.00964176	0.218522	-0.660505	3.6293	16.846	KCNIP1;WNK1;KCNIP4;WNK3;KCNAB1;SNTA1
DE_Cpne4	26wk	DOWN	GO_Biological_Process_2025	Regulated Exocytosis (GO:0045055)	1944-06-01	0.00964176	0.218522	-0.660505	3.6293	16.846	RIMS2;LYN;RAB10;PPP3CB;TMED10;SNCA
DE_Cpne4	26wk	DOWN	GO_Biological_Process_2025	Ubiquitin-Dependent Protein Catabolic Process (GO:0006511)	30/455	0.00993113	0.223375	-0.650965	1.6369	7.5495	PRKN;WDR26;RNF13;FAF1;FBXO45;ARRB1;UBE3A;RCHY1;BAG6;PSMB2;TRIM2;UBR5;SPOP;FEM1C;NDFIP2;SMURF2;FBXL17;VPS37A;BFAR;KLHL24;SIRT1;FBXO11;RAD23B;CNOT4;NEDD4;KLHL8;MDM2;TRIP12;SQSTM1;UBE2K
DE_Cpne4	26wk	DOWN	GO_Biological_Process_2025	Regulation of Postsynapse Organization (GO:0099175)	1932-05-01	0.0100353	0.22402	-0.649713	4.25392	19.5751	SIPA1L1;ABHD17B;IL1RAPL1;VPS35;CDK5R1
DE_Cpne4	26wk	DOWN	GO_Biological_Process_2025	DNA Repair-Dependent Chromatin Remodeling (GO:0140861)	2025-04-21	0.0103595	0.229533	-0.639154	5.40133	24.6832	PHF1;UBR5;TRIP12;SIRT1
DE_Cpne4	26wk	DOWN	GO_Biological_Process_2025	Synapse Assembly (GO:0007416)	1987-09-01	0.0105794	0.232669	-0.633261	2.65621	12.0827	PTPRD;GPM6A;GRID2;DSCAM;GABRA3;NRXN2;SRGAP2;FGF13;SHANK2
DE_Cpne4	26wk	DOWN	GO_Biological_Process_2025	Cellular Response to Ketone (GO:1901655)	1945-06-01	0.0107409	0.234483	-0.629888	3.53606	16.0314	GOLPH3;GNG2;GNB1;ADCY2;TRERF1;GNAI1
DE_Cpne4	26wk	DOWN	GO_Biological_Process_2025	Hyperosmotic Response (GO:0006972)	2025-03-12	0.012142	0.239275	-0.621102	7.64591	33.7267	WNK1;WNK3;STK39
DE_Cpne4	26wk	DOWN	GO_Biological_Process_2025	Cell Migration Involved in Sprouting Angiogenesis (GO:0002042)	2025-04-22	0.0122499	0.239275	-0.621102	5.10099	22.4558	CTNND1;FGF13;GPLD1;ROBO1
DE_Cpne4	26wk	DOWN	GO_Biological_Process_2025	Positive Regulation of Insulin Receptor Signaling Pathway (GO:0046628)	2025-03-12	0.012142	0.239275	-0.621102	7.64591	33.7267	PTPN11;SIRT1;SNX5
DE_Cpne4	26wk	DOWN	GO_Biological_Process_2025	Positive Regulation of Vascular Endothelial Cell Proliferation (GO:1905564)	2025-03-12	0.012142	0.239275	-0.621102	7.64591	33.7267	AKT3;HMGB1;FGF13
DE_Cpne4	26wk	DOWN	GO_Biological_Process_2025	Positive Regulation of Peptidyl-Threonine Phosphorylation (GO:0010800)	2025-03-12	0.012142	0.239275	-0.621102	7.64591	33.7267	WNK3;MAPK1;UBE2K
DE_Cpne4	26wk	DOWN	GO_Biological_Process_2025	Positive Regulation of Nuclear-Transcribed mRNA poly(A) Tail Shortening (GO:0060213)	2025-03-12	0.012142	0.239275	-0.621102	7.64591	33.7267	TNRC6C;EIF4ENIF1;TNRC6B
DE_Cpne4	26wk	DOWN	GO_Biological_Process_2025	Negative Regulation of Microtubule Depolymerization (GO:0007026)	2025-04-22	0.0122499	0.239275	-0.621102	5.10099	22.4558	NAV3;FGF13;HDGFL3;CLASP2
DE_Cpne4	26wk	DOWN	GO_Biological_Process_2025	Negative Regulation of Chemotaxis (GO:0050922)	2025-03-12	0.012142	0.239275	-0.621102	7.64591	33.7267	ROBO2;PTPN2;ROBO1
DE_Cpne4	26wk	DOWN	GO_Biological_Process_2025	Positive Regulation of Transcription by RNA Polymerase II (GO:0045944)	56/983	0.0122161	0.239275	-0.621102	1.40866	6.20516	SETD3;THRA;CRTC1;ARRB1;NUCKS1;HMGB1;YBX1;PPP3CA;PPP3CB;NAMPT;PELP1;CHUK;TCF12;MRTFB;SIRT1;KAT2B;ZEB2;PRPF6;TFDP2;IRF2;TET3;ATF7;NCOA7;FIZ1;ARHGEF2;SQSTM1;PRKN;TMF1;HLF;PIK3R1;NR2C2;MED12L;HSF2;NRIP1;RIPK1;BRD4;AKIRIN2;CREBBP;ZFHX3;POU2F1;KDM4C;NFYC;STAT3;MICAL2;TRERF1;PBX1;ST18;SMARCA4;HIPK2;MYO1E;NFIB;KANSL3;CCM2;FGF13;CDK13;FGFR2
DE_Cpne4	26wk	DOWN	GO_Biological_Process_2025	Renal Filtration (GO:0097205)	2025-03-12	0.012142	0.239275	-0.621102	7.64591	33.7267	MYO1E;PPP3CA;XPNPEP3
DE_Cpne4	26wk	DOWN	GO_Biological_Process_2025	Cellular Response to Catecholamine Stimulus (GO:0071870)	2025-03-12	0.012142	0.239275	-0.621102	7.64591	33.7267	PRKN;GNG2;GNB1
DE_Cpne4	26wk	DOWN	GO_Biological_Process_2025	Regulation of Short-Term Neuronal Synaptic Plasticity (GO:0048172)	2025-03-12	0.012142	0.239275	-0.621102	7.64591	33.7267	SHISA9;RAB3GAP1;SHISA6
DE_Cpne4	26wk	DOWN	GO_Biological_Process_2025	Axonal Fasciculation (GO:0007413)	2025-03-12	0.012142	0.239275	-0.621102	7.64591	33.7267	CNTN4;RTN4;CDK5R1
DE_Cpne4	26wk	DOWN	GO_Biological_Process_2025	Alanine Transport (GO:0032328)	2025-03-12	0.012142	0.239275	-0.621102	7.64591	33.7267	SLC6A6;SLC6A17;SLC38A2
DE_Cpne4	26wk	DOWN	GO_Biological_Process_2025	Positive Regulation of Notch Signaling Pathway (GO:0045747)	1933-05-01	0.0114287	0.239275	-0.621102	4.10178	18.3416	ROBO2;PDCD10;STAT3;IL6ST;ROBO1
DE_Cpne4	26wk	DOWN	GO_Biological_Process_2025	Interleukin-6-Mediated Signaling Pathway (GO:0070102)	2025-03-12	0.012142	0.239275	-0.621102	7.64591	33.7267	STAT3;IL6ST;ST18
DE_Cpne4	26wk	DOWN	GO_Biological_Process_2025	Cellular Response to Osmotic Stress (GO:0071470)	1934-05-01	0.0129483	0.251222	-0.599943	3.96014	17.2139	PYCARD;WNK1;WNK3;STK39;ARHGEF2
DE_Cpne4	26wk	DOWN	GO_Biological_Process_2025	Positive Regulation of miRNA Transcription (GO:1902895)	1947-06-01	0.0131999	0.251222	-0.599943	3.36322	14.5545	NOTCH3;POU2F1;STAT3;MRTFB;FGF13;SMARCA4
DE_Cpne4	26wk	DOWN	GO_Biological_Process_2025	Protein Dephosphorylation (GO:0006470)	1990-09-01	0.0130507	0.251222	-0.599943	2.55743	11.0965	PPP1CC;PPP3CA;PPP2CB;PPP3CB;PTPN9;PTPN11;PTPN4;PTPN2;PTPN3
DE_Cpne4	26wk	DOWN	GO_Biological_Process_2025	Positive Regulation of mRNA Catabolic Process (GO:0061014)	1947-06-01	0.0131999	0.251222	-0.599943	3.36322	14.5545	FXR1;TNRC6C;EIF4ENIF1;CELF1;PRR5L;TNRC6B
DE_Cpne4	26wk	DOWN	GO_Biological_Process_2025	Attachment of GPI Anchor to Protein (GO:0016255)	2025-02-05	0.0161151	0.253152	-0.596618	15.2783	63.0688	PGAP1;PIGK
DE_Cpne4	26wk	DOWN	GO_Biological_Process_2025	Negative Regulation of Synapse Organization (GO:1905809)	2025-02-05	0.0161151	0.253152	-0.596618	15.2783	63.0688	ROBO2;SLIT3
DE_Cpne4	26wk	DOWN	GO_Biological_Process_2025	Positive Regulation of Intracellular Transport (GO:0032388)	1949-06-01	0.0160278	0.253152	-0.596618	3.20645	13.2537	PRKN;TENM1;PGAP1;PDCD10;NEDD4;PRR5L
DE_Cpne4	26wk	DOWN	GO_Biological_Process_2025	Negative Regulation of Neuron Migration (GO:2001223)	2025-02-05	0.0161151	0.253152	-0.596618	15.2783	63.0688	NEXMIF;SRGAP2
DE_Cpne4	26wk	DOWN	GO_Biological_Process_2025	Regulation of Endoplasmic Reticulum Tubular Network Organization (GO:1903371)	2025-02-05	0.0161151	0.253152	-0.596618	15.2783	63.0688	ATL3;RAB3GAP1
DE_Cpne4	26wk	DOWN	GO_Biological_Process_2025	Regulation of Blood Vessel Branching (GO:1905553)	2025-02-05	0.0161151	0.253152	-0.596618	15.2783	63.0688	CTNND1;FGF13
DE_Cpne4	26wk	DOWN	GO_Biological_Process_2025	Positive Regulation of Focal Adhesion Disassembly (GO:0120183)	2025-02-05	0.0161151	0.253152	-0.596618	15.2783	63.0688	PIK3R1;MAPRE2
DE_Cpne4	26wk	DOWN	GO_Biological_Process_2025	Peptidyl-Serine Dephosphorylation (GO:0070262)	2025-02-05	0.0161151	0.253152	-0.596618	15.2783	63.0688	PPP2CB;PPP3CA
DE_Cpne4	26wk	DOWN	GO_Biological_Process_2025	Adiponectin-Activated Signaling Pathway (GO:0033211)	2025-02-05	0.0161151	0.253152	-0.596618	15.2783	63.0688	ADIPOR2;APPL2
DE_Cpne4	26wk	DOWN	GO_Biological_Process_2025	Negative Regulation of Synapse Assembly (GO:0051964)	2025-02-05	0.0161151	0.253152	-0.596618	15.2783	63.0688	ROBO2;SLIT3
DE_Cpne4	26wk	DOWN	GO_Biological_Process_2025	Positive Regulation of Monoatomic Ion Transmembrane Transport (GO:0034767)	2025-02-05	0.0161151	0.253152	-0.596618	15.2783	63.0688	WNK3;STK39
DE_Cpne4	26wk	DOWN	GO_Biological_Process_2025	Negative Regulation of Chemokine-Mediated Signaling Pathway (GO:0070100)	2025-02-05	0.0161151	0.253152	-0.596618	15.2783	63.0688	SLIT3;ROBO1
DE_Cpne4	26wk	DOWN	GO_Biological_Process_2025	Regulation of Morphogenesis of a Branching Structure (GO:0060688)	2025-02-05	0.0161151	0.253152	-0.596618	15.2783	63.0688	FGFR2;RTN4
DE_Cpne4	26wk	DOWN	GO_Biological_Process_2025	Spliceosomal Complex Assembly (GO:0000245)	1963-07-01	0.0159574	0.253152	-0.596618	2.87395	11.8919	SRPK2;PRPF6;CELF1;YTHDC1;CELF6;SRSF5;LUC7L2
DE_Cpne4	26wk	DOWN	GO_Biological_Process_2025	Regulation of Macrophage Apoptotic Process (GO:2000109)	2025-02-05	0.0161151	0.253152	-0.596618	15.2783	63.0688	SELENOS;SIRT1
DE_Cpne4	26wk	DOWN	GO_Biological_Process_2025	Regulation of Focal Adhesion Disassembly (GO:0120182)	2025-02-05	0.0161151	0.253152	-0.596618	15.2783	63.0688	PIK3R1;MAPRE2
DE_Cpne4	26wk	DOWN	GO_Biological_Process_2025	Protein Polyubiquitination (GO:0000209)	17/228	0.0158494	0.253152	-0.596618	1.85975	7.70798	PRKN;WSB1;FBXL17;UBE3A;FBXO45;BFAR;TNKS2;TRIM2;NEDD4;CDC27;UBR5;SPOP;MDM2;TPP2;UBE2O;TRIP12;UBE2K
DE_Cpne4	26wk	DOWN	GO_Biological_Process_2025	Positive Regulation of Phosphate Metabolic Process (GO:0045937)	2025-04-23	0.0143473	0.253152	-0.596618	4.83226	20.5091	DSCAM;GLMN;GRB10;SNCA
DE_Cpne4	26wk	DOWN	GO_Biological_Process_2025	Regulation of Notch Signaling Pathway (GO:0008593)	1976-08-01	0.0140611	0.253152	-0.596618	2.70645	11.5412	ROBO2;PDCD10;STAT3;ARRB1;IL6ST;ZBTB7A;ROBO1;BEND6
DE_Cpne4	26wk	DOWN	GO_Biological_Process_2025	Regulatory ncRNA-mediated Post-Transcriptional Gene Silencing (GO:0035194)	2025-04-23	0.0143473	0.253152	-0.596618	4.83226	20.5091	TNRC6C;CELF1;HELZ;TNRC6B
DE_Cpne4	26wk	DOWN	GO_Biological_Process_2025	Erythrocyte Differentiation (GO:0030218)	1948-06-01	0.0145662	0.253152	-0.596618	3.28297	13.8838	KMT2E;HSPA9;LYN;KIT;PTPN2;HIPK2
DE_Cpne4	26wk	DOWN	GO_Biological_Process_2025	Positive Regulation of Cellular Response to Insulin Stimulus (GO:1900078)	2025-03-13	0.0153	0.253152	-0.596618	6.88096	28.7617	PTPN11;SIRT1;SNX5
DE_Cpne4	26wk	DOWN	GO_Biological_Process_2025	Nuclear Body Organization (GO:0030575)	2025-03-13	0.0153	0.253152	-0.596618	6.88096	28.7617	SRPK2;SERBP1;HIPK2
DE_Cpne4	26wk	DOWN	GO_Biological_Process_2025	Reg of Calcium Ion Transmembrane Transport via High Voltage-Gated Calcium Channel (GO:1902514)	2025-03-13	0.0153	0.253152	-0.596618	6.88096	28.7617	CACNB2;NOS1AP;PDE4B
DE_Cpne4	26wk	DOWN	GO_Biological_Process_2025	Negative Regulation of Toll-Like Receptor 4 Signaling Pathway (GO:0034144)	2025-03-13	0.0153	0.253152	-0.596618	6.88096	28.7617	LYN;TAX1BP1;SQSTM1
DE_Cpne4	26wk	DOWN	GO_Biological_Process_2025	Response to Nerve Growth Factor (GO:1990089)	2025-03-13	0.0153	0.253152	-0.596618	6.88096	28.7617	RAP1A;KIDINS220;NTRK3
DE_Cpne4	26wk	DOWN	GO_Biological_Process_2025	Negative Regulation of Supramolecular Fiber Organization (GO:1902904)	1976-08-01	0.0140611	0.253152	-0.596618	2.70645	11.5412	PRKN;NAV3;ARHGEF2;FGF13;EML2;HDGFL3;CLASP2;SNCA
DE_Cpne4	26wk	DOWN	GO_Biological_Process_2025	Mitophagy (GO:0000423)	1948-06-01	0.0145662	0.253152	-0.596618	3.28297	13.8838	PRKN;TIMM23;SNX30;ARHGAP26;SQSTM1;NIPSNAP2
DE_Cpne4	26wk	DOWN	GO_Biological_Process_2025	Modulation by Host of Viral Genome Replication (GO:0044827)	2025-04-23	0.0143473	0.253152	-0.596618	4.83226	20.5091	PRKN;VAPA;NUCKS1;PIK3C3
DE_Cpne4	26wk	DOWN	GO_Biological_Process_2025	Intracellular Signaling Cassette (GO:0141124)	24/354	0.0144913	0.253152	-0.596618	1.68256	7.12428	CREBBP;CHUK;PRKCSH;TNK2;STAT3;TSC2;ARHGAP18;PIK3R1;HACD3;PIK3C2A;MYO16;HIPK2;PIK3C2B;ARHGAP33;CCDC88A;PPP1CC;PDE11A;PDE4B;MAPK1;QRICH1;FGF13;DGKH;REPS1;PTPN3
DE_Cpne4	26wk	DOWN	GO_Biological_Process_2025	Positive Regulation of Dendritic Spine Development (GO:0060999)	2025-04-23	0.0143473	0.253152	-0.596618	4.83226	20.5091	PTPRD;CUX2;DLG5;IL1RAPL1
DE_Cpne4	26wk	DOWN	GO_Biological_Process_2025	Negative Regulation of Hippo Signaling (GO:0035331)	2025-04-23	0.0143473	0.253152	-0.596618	4.83226	20.5091	DLG5;SIRT1;SHANK2;DHDDS
DE_Cpne4	26wk	DOWN	GO_Biological_Process_2025	Cell Surface Receptor Protein Tyrosine Phosphatase Signaling Pathway (GO:0007185)	2025-02-05	0.0161151	0.253152	-0.596618	15.2783	63.0688	PTPRD;TRIO
DE_Cpne4	26wk	DOWN	GO_Biological_Process_2025	Positive Regulation of Cellular Response to Transforming Growth Factor Beta Stimulus (GO:1903846)	2025-04-24	0.0166586	0.25895	-0.586785	4.59041	18.7969	CREBBP;ZEB2;TSC22D1;HIPK2
DE_Cpne4	26wk	DOWN	GO_Biological_Process_2025	Positive Regulation of Transforming Growth Factor Beta Receptor Signaling Pathway (GO:0030511)	2025-04-24	0.0166586	0.25895	-0.586785	4.59041	18.7969	CREBBP;ZEB2;TSC22D1;HIPK2
DE_Cpne4	26wk	DOWN	GO_Biological_Process_2025	Positive Regulation of Blood Vessel Endothelial Cell Migration (GO:0043536)	1950-06-01	0.0175875	0.271965	-0.565487	3.13341	12.6608	AKT3;HMGB1;PIK3C2A;FGF13;SIRT1;HDAC9
DE_Cpne4	26wk	DOWN	GO_Biological_Process_2025	Regulation of Cell Junction Assembly (GO:1901888)	2025-04-25	0.0191898	0.273917	-0.562382	4.37159	17.2825	TJP1;SETD5;MYO1E;RAP1A
DE_Cpne4	26wk	DOWN	GO_Biological_Process_2025	Response to Prostaglandin E (GO:0034695)	2025-03-14	0.0188762	0.273917	-0.562382	6.25509	24.8318	GNG2;GNB1;GNAI1
DE_Cpne4	26wk	DOWN	GO_Biological_Process_2025	Polarized Epithelial Cell Differentiation (GO:0030859)	2025-03-14	0.0188762	0.273917	-0.562382	6.25509	24.8318	CDC42;RAB10;SH3BP1
DE_Cpne4	26wk	DOWN	GO_Biological_Process_2025	Negative Regulation of Protein Depolymerization (GO:1901880)	2025-04-25	0.0191898	0.273917	-0.562382	4.37159	17.2825	NAV3;FGF13;HDGFL3;CLASP2
DE_Cpne4	26wk	DOWN	GO_Biological_Process_2025	Negative Chemotaxis (GO:0050919)	2025-04-25	0.0191898	0.273917	-0.562382	4.37159	17.2825	EPHA7;SLIT3;UNC5C;ROBO1
DE_Cpne4	26wk	DOWN	GO_Biological_Process_2025	Macroautophagy (GO:0016236)	13/162	0.0189378	0.273917	-0.562382	2.01073	7.97575	PRKN;VPS37A;ARHGAP26;SNX30;NIPSNAP2;TBC1D5;SNX14;PEX5;WDFY3;PIK3C3;LGALS8;SQSTM1;STAM2
DE_Cpne4	26wk	DOWN	GO_Biological_Process_2025	Negative Regulation of Androgen Receptor Signaling Pathway (GO:0060766)	2025-03-14	0.0188762	0.273917	-0.562382	6.25509	24.8318	SIRT1;ZBTB7A;SMARCA4
DE_Cpne4	26wk	DOWN	GO_Biological_Process_2025	Dendrite Self-Avoidance (GO:0070593)	2025-03-14	0.0188762	0.273917	-0.562382	6.25509	24.8318	DSCAM;CNTN4;EMB
DE_Cpne4	26wk	DOWN	GO_Biological_Process_2025	Organophosphate Ester Transport (GO:0015748)	2025-04-25	0.0191898	0.273917	-0.562382	4.37159	17.2825	OSBPL8;VAPA;OSBPL2;PITPNC1
DE_Cpne4	26wk	DOWN	GO_Biological_Process_2025	Response to Chemokine (GO:1990868)	2025-03-14	0.0188762	0.273917	-0.562382	6.25509	24.8318	LRCH1;WNK1;STK39
DE_Cpne4	26wk	DOWN	GO_Biological_Process_2025	Regulation of Response to Oxidative Stress (GO:1902882)	2025-03-14	0.0188762	0.273917	-0.562382	6.25509	24.8318	PRKN;USP25;SELENON
DE_Cpne4	26wk	DOWN	GO_Biological_Process_2025	Regulation of Nuclear-Transcribed mRNA poly(A) Tail Shortening (GO:0060211)	2025-03-14	0.0188762	0.273917	-0.562382	6.25509	24.8318	TNRC6C;EIF4ENIF1;TNRC6B
DE_Cpne4	26wk	DOWN	GO_Biological_Process_2025	Negative Regulation of NF-kappaB Transcription Factor Activity (GO:0032088)	1965-07-01	0.0186997	0.273917	-0.562382	2.77455	11.0406	PYCARD;PPP2CB;CHUK;TAX1BP1;ERBIN;ARRB1;SIRT1
DE_Cpne4	26wk	DOWN	GO_Biological_Process_2025	Negative Regulation of DNA-templated Transcription (GO:0045892)	56/1006	0.0185228	0.273917	-0.562382	1.37283	5.47586	THRA;MYT1L;CTNND1;ZBTB20;ARID4A;HMGB1;CHD3;ZMYM2;SUMO1;SIN3A;BASP1;TRPS1;CIR1;YAF2;MAGI1;NCOA5;ACTR6;USP2;SIRT1;YWHAZ;KAT2B;IMPACT;ZEB2;ILF3;TFDP2;PSPC1;IRF2;LCOR;ATF7;PRKN;URI1;NR2C2;HDAC9;BTAF1;CUX2;NRIP1;ZBTB7A;SNCA;RUNX1T1;JAZF1;CREBBP;ZFHX3;PHC2;POU2F1;SMURF2;STAT3;PHC3;TRERF1;SMARCA4;NFIB;NEDD4;MDM2;MDM4;RCOR3;FGFR2;CDK5R1
DE_Cpne4	26wk	DOWN	GO_Biological_Process_2025	Intrinsic Apoptotic Signaling Pathway by P53 Class Mediator (GO:0072332)	1937-05-01	0.0183089	0.273917	-0.562382	3.58831	14.3546	BAG6;PYCARD;URI1;SIRT1;HIPK2
DE_Cpne4	26wk	DOWN	GO_Biological_Process_2025	Myotube Cell Development (GO:0014904)	2025-03-14	0.0188762	0.273917	-0.562382	6.25509	24.8318	PPP3CA;SELENON;PPP3CB
DE_Cpne4	26wk	DOWN	GO_Biological_Process_2025	Positive Regulation of Calcium Ion Import Across Plasma Membrane (GO:1905665)	2025-02-06	0.0235063	0.282551	-0.548903	11.4581	42.9736	PPP3CA;PPP3CB
DE_Cpne4	26wk	DOWN	GO_Biological_Process_2025	Negative Regulation of Sodium Ion Transmembrane Transporter Activity (GO:2000650)	2025-02-06	0.0235063	0.282551	-0.548903	11.4581	42.9736	NEDD4;STK39
DE_Cpne4	26wk	DOWN	GO_Biological_Process_2025	Polyamine Biosynthetic Process (GO:0006596)	2025-02-06	0.0235063	0.282551	-0.548903	11.4581	42.9736	RAI1;SLC38A1
DE_Cpne4	26wk	DOWN	GO_Biological_Process_2025	Negative Regulation of ERAD Pathway (GO:1904293)	2025-02-06	0.0235063	0.282551	-0.548903	11.4581	42.9736	USP14;USP25
DE_Cpne4	26wk	DOWN	GO_Biological_Process_2025	Internal Peptidyl-Lysine Acetylation (GO:0018393)	2025-02-06	0.0235063	0.282551	-0.548903	11.4581	42.9736	BAG6;KAT2B
DE_Cpne4	26wk	DOWN	GO_Biological_Process_2025	Positive Regulation of miRNA-mediated Gene Silencing (GO:2000637)	2025-02-06	0.0235063	0.282551	-0.548903	11.4581	42.9736	FXR1;RIPK1
DE_Cpne4	26wk	DOWN	GO_Biological_Process_2025	Positive Regulation of Pinocytosis (GO:0048549)	2025-02-06	0.0235063	0.282551	-0.548903	11.4581	42.9736	CDC42;APPL2
DE_Cpne4	26wk	DOWN	GO_Biological_Process_2025	Regulation of Microtubule Polymerization (GO:0031113)	1953-06-01	0.0228836	0.282551	-0.548903	2.93295	11.0787	NAV3;SLAIN1;EML2;CLASP2;SNCA;CDK5R1
DE_Cpne4	26wk	DOWN	GO_Biological_Process_2025	Negative Regulation of Heart Rate (GO:0010459)	2025-02-06	0.0235063	0.282551	-0.548903	11.4581	42.9736	SPTBN4;SRI
DE_Cpne4	26wk	DOWN	GO_Biological_Process_2025	Positive Regulation of miRNA Metabolic Process (GO:2000630)	1953-06-01	0.0228836	0.282551	-0.548903	2.93295	11.0787	NOTCH3;POU2F1;STAT3;MRTFB;FGF13;SMARCA4
DE_Cpne4	26wk	DOWN	GO_Biological_Process_2025	Negative Regulation of Transporter Activity (GO:0032410)	2025-02-06	0.0235063	0.282551	-0.548903	11.4581	42.9736	NDFIP2;STK39
DE_Cpne4	26wk	DOWN	GO_Biological_Process_2025	Retinal Ganglion Cell Axon Guidance (GO:0031290)	2025-02-06	0.0235063	0.282551	-0.548903	11.4581	42.9736	ROBO2;EPHB1
DE_Cpne4	26wk	DOWN	GO_Biological_Process_2025	Response to Catecholamine (GO:0071869)	2025-02-06	0.0235063	0.282551	-0.548903	11.4581	42.9736	GNG2;GNB1
DE_Cpne4	26wk	DOWN	GO_Biological_Process_2025	Regulation of Skeletal Muscle Satellite Cell Proliferation (GO:0014842)	2025-02-06	0.0235063	0.282551	-0.548903	11.4581	42.9736	FGF13;EPHB1
DE_Cpne4	26wk	DOWN	GO_Biological_Process_2025	Regulation of Protein Lipidation (GO:1903059)	2025-02-06	0.0235063	0.282551	-0.548903	11.4581	42.9736	PIK3C3;RAB3GAP1
DE_Cpne4	26wk	DOWN	GO_Biological_Process_2025	Regulation of High Voltage-Gated Calcium Channel Activity (GO:1901841)	2025-02-06	0.0235063	0.282551	-0.548903	11.4581	42.9736	SRI;NIPSNAP2
DE_Cpne4	26wk	DOWN	GO_Biological_Process_2025	Regulation of Endodeoxyribonuclease Activity (GO:0032071)	2025-02-06	0.0235063	0.282551	-0.548903	11.4581	42.9736	HMGB1;SIRT1
DE_Cpne4	26wk	DOWN	GO_Biological_Process_2025	Pexophagy (GO:0000425)	2025-03-15	0.0228742	0.282551	-0.548903	5.73353	21.6598	PEX5;PIK3C3;SQSTM1
DE_Cpne4	26wk	DOWN	GO_Biological_Process_2025	Nucleotide-Excision Repair (GO:0006289)	1953-06-01	0.0228836	0.282551	-0.548903	2.93295	11.0787	SLC30A9;USP45;FANCC;RAD23B;SIRT1;GTF2H5
DE_Cpne4	26wk	DOWN	GO_Biological_Process_2025	Regulation of Release of Sequestered Calcium Ion Into Cytosol (GO:0051279)	1953-06-01	0.0228836	0.282551	-0.548903	2.93295	11.0787	FKBP1A;SELENON;UBASH3B;ANK2;SRI;SNCA
DE_Cpne4	26wk	DOWN	GO_Biological_Process_2025	Negative Regulation of G Protein-Coupled Receptor Signaling Pathway (GO:0045744)	1939-05-01	0.0225919	0.282551	-0.548903	3.37688	12.7989	PPP3CA;INPP5A;SLIT3;ROBO1;SNCA
DE_Cpne4	26wk	DOWN	GO_Biological_Process_2025	Regulation of miRNA Transcription (GO:1902893)	1966-07-01	0.0201877	0.282551	-0.548903	2.72739	10.6441	NOTCH3;POU2F1;NFIB;STAT3;MRTFB;FGF13;SMARCA4
DE_Cpne4	26wk	DOWN	GO_Biological_Process_2025	Cell-Cell Adhesion Mediated by Cadherin (GO:0044331)	2025-04-26	0.0219462	0.282551	-0.548903	4.17266	15.9361	CDH20;CDH10;CTNND1;CDH12
DE_Cpne4	26wk	DOWN	GO_Biological_Process_2025	Regulation of Cilium Assembly (GO:1902017)	1983-08-01	0.0228478	0.282551	-0.548903	2.45295	9.26944	USP6NL;CCDC88A;TBC1D19;TBC1D9B;LUZP1;TBC1D5;GDI2;RAB11FIP3
DE_Cpne4	26wk	DOWN	GO_Biological_Process_2025	Positive Regulation of Filopodium Assembly (GO:0051491)	2025-04-26	0.0219462	0.282551	-0.548903	4.17266	15.9361	CDC42;GPM6A;TENM1;PIK3R1
DE_Cpne4	26wk	DOWN	GO_Biological_Process_2025	Regulation of Metal Ion Transport (GO:0010959)	1939-05-01	0.0225919	0.282551	-0.548903	3.37688	12.7989	SPTBN4;NKAIN1;WNK1;SRI;ANK3
DE_Cpne4	26wk	DOWN	GO_Biological_Process_2025	Regulation of Catecholamine Secretion (GO:0050433)	2025-03-15	0.0228742	0.282551	-0.548903	5.73353	21.6598	PRKN;SYT4;SNCA
DE_Cpne4	26wk	DOWN	GO_Biological_Process_2025	Regulation of Protein Ubiquitination (GO:0031396)	10/113	0.0202932	0.282551	-0.548903	2.23477	8.70995	PRKCG;PRKN;NDFIP2;GNL3L;WNK1;UBE3A;ARRB1;RCHY1;SQSTM1;GTPBP4
DE_Cpne4	26wk	DOWN	GO_Biological_Process_2025	Autophagy of Peroxisome (GO:0030242)	2025-03-15	0.0228742	0.282551	-0.548903	5.73353	21.6598	PEX5;PIK3C3;SQSTM1
DE_Cpne4	26wk	DOWN	GO_Biological_Process_2025	Regulation of Cytokinesis (GO:0032465)	1981-08-01	0.020023	0.282551	-0.548903	2.52042	9.85702	CDC42;CSPP1;PRPF40A;BIRC6;PIK3C3;PKP4;RAB11FIP3;DHDDS
DE_Cpne4	26wk	DOWN	GO_Biological_Process_2025	2-Oxoglutarate Metabolic Process (GO:0006103)	2025-03-15	0.0228742	0.282551	-0.548903	5.73353	21.6598	PHYH;GOT2;OGDH
DE_Cpne4	26wk	DOWN	GO_Biological_Process_2025	Glutamine Family Amino Acid Metabolic Process (GO:0009064)	2025-04-26	0.0219462	0.282551	-0.548903	4.17266	15.9361	GRID2;SLC38A1;GOT2;RIMKLA
DE_Cpne4	26wk	DOWN	GO_Biological_Process_2025	Regulation of Axonogenesis (GO:0050770)	1938-05-01	0.020377	0.282551	-0.548903	3.47939	13.5465	ROBO2;BRSK2;SIPA1L1;LRRC4C;ROBO1
DE_Cpne4	26wk	DOWN	GO_Biological_Process_2025	Blood Vessel Endothelial Cell Migration (GO:0043534)	2025-04-26	0.0219462	0.282551	-0.548903	4.17266	15.9361	CTNND1;FGF13;GPLD1;ROBO1
DE_Cpne4	26wk	DOWN	GO_Biological_Process_2025	Neurogenesis (GO:0022008)	1967-07-01	0.0217563	0.282551	-0.548903	2.68179	10.2655	FGF14;BTBD3;DAGLB;TRAK1;FGF13;EPHB1;DHDDS
DE_Cpne4	26wk	DOWN	GO_Biological_Process_2025	Response to Insulin (GO:0032868)	1982-08-01	0.0214025	0.282551	-0.548903	2.48623	9.55767	RAB10;KAT2B;SELENOS;GRB10;PIK3R1;SIRT1;HDAC9;GPLD1
DE_Cpne4	26wk	DOWN	GO_Biological_Process_2025	Negative Regulation of Protein Ubiquitination (GO:0031397)	1952-06-01	0.0210128	0.282551	-0.548903	2.99686	11.5758	PRKCG;GNL3L;WNK1;ARRB1;SQSTM1;GTPBP4
DE_Cpne4	26wk	DOWN	GO_Biological_Process_2025	Regulation of Potassium Ion Transport (GO:0043266)	1938-05-01	0.020377	0.282551	-0.548903	3.47939	13.5465	KCNIP1;KCNIP4;ANK2;KCNAB1;ANK3
DE_Cpne4	26wk	DOWN	GO_Biological_Process_2025	Mitotic Cell Cycle Phase Transition (GO:0044772)	10/113	0.0202932	0.282551	-0.548903	2.23477	8.70995	BRSK2;USP37;CCNI;CCNE2;PPME1;USP22;CDC27;ENSA;USP29;CLASP2
DE_Cpne4	26wk	DOWN	GO_Biological_Process_2025	Regulation of Proteolysis Involved in Protein Catabolic Process (GO:1903050)	2025-04-27	0.0249319	0.290578	-0.536737	3.99103	14.7333	USP14;TMF1;UBE3A;UFSP2
DE_Cpne4	26wk	DOWN	GO_Biological_Process_2025	Proteasomal Protein Catabolic Process (GO:0010498)	24/372	0.0246388	0.290578	-0.536737	1.594	5.90327	PRKN;BRSK2;WDR26;SMURF2;FAF1;FBXL17;UBE3A;FBXO45;BFAR;ARRB1;KLHL24;SIRT1;FBXO11;RAD23B;BAG6;PSMB2;SELENOS;TRIM2;KLHL8;UBR5;SPOP;MDM2;TRIP12;FEM1C
DE_Cpne4	26wk	DOWN	GO_Biological_Process_2025	Positive Regulation of Cytokinesis (GO:0032467)	1940-05-01	0.0249571	0.290578	-0.536737	3.28023	12.106	CDC42;WNK1;CSPP1;PKP4;DHDDS
DE_Cpne4	26wk	DOWN	GO_Biological_Process_2025	Protein Quality Control for Misfolded or Incompletely Synthesized Proteins (GO:0006515)	2025-04-27	0.0249319	0.290578	-0.536737	3.99103	14.7333	AKIRIN2;CLPP;UBR5;FBXL17
DE_Cpne4	26wk	DOWN	GO_Biological_Process_2025	Negative Regulation of Proteolysis Involved in Protein Catabolic Process (GO:1903051)	2025-04-27	0.0249319	0.290578	-0.536737	3.99103	14.7333	PRKCG;USP14;UFSP2;HIPK2
DE_Cpne4	26wk	DOWN	GO_Biological_Process_2025	miRNA-mediated Post-Transcriptional Gene Silencing (GO:0035195)	2025-04-27	0.0249319	0.290578	-0.536737	3.99103	14.7333	TNRC6C;EIF4ENIF1;RBM4;TNRC6B
DE_Cpne4	26wk	DOWN	GO_Biological_Process_2025	Glycerophospholipid Catabolic Process (GO:0046475)	2025-04-27	0.0249319	0.290578	-0.536737	3.99103	14.7333	ABHD16A;PNPLA8;ENPP2;GDPD3
DE_Cpne4	26wk	DOWN	GO_Biological_Process_2025	Regulation of Mitochondrial Fission (GO:0090140)	2025-04-27	0.0249319	0.290578	-0.536737	3.99103	14.7333	PRKN;VPS35;MFF;REPS1
DE_Cpne4	26wk	DOWN	GO_Biological_Process_2025	Protein Modification by Small Protein Conjugation (GO:0032446)	21/316	0.0257014	0.298076	-0.525673	1.64391	6.0187	PRKN;SLF1;FBXL17;FBXO45;ARRB1;KLHL24;RCHY1;SIRT1;FBXO11;CNOT4;SUMO1;NEDD4;CDC27;KLHL8;MDM2;FBXL3;MDM4;BIRC6;TRIM23;RNF220;PCMTD1
DE_Cpne4	26wk	DOWN	GO_Biological_Process_2025	Cell Morphogenesis Involved in Neuron Differentiation (GO:0048667)	1985-08-01	0.025942	0.299695	-0.52332	2.38898	8.72432	RAB10;SPTBN4;BRSK2;UNK;BTBD3;ANK3;CNTN4;FGFR2
DE_Cpne4	26wk	DOWN	GO_Biological_Process_2025	Synaptic Membrane Adhesion (GO:0099560)	2025-03-17	0.0321352	0.302887	-0.518719	4.91394	16.8932	PTPRD;IL1RAPL1;LRRC4C
DE_Cpne4	26wk	DOWN	GO_Biological_Process_2025	Regulation of Cytoskeleton Organization (GO:0051493)	11/139	0.032055	0.302887	-0.518719	1.97791	6.80462	CDC42;TJP1;CCDC88A;PGAP1;SH3BP1;NAA20;ARHGAP18;MAPK1;DHDDS;CLASP2;SNCA
DE_Cpne4	26wk	DOWN	GO_Biological_Process_2025	Membraneless Organelle Assembly (GO:0140694)	11/139	0.032055	0.302887	-0.518719	1.97791	6.80462	FXR1;EIF4ENIF1;PSPC1;FUS;WNK1;WNK3;CIRBP;PRRC2C;SQSTM1;MAPRE2;PATL1
DE_Cpne4	26wk	DOWN	GO_Biological_Process_2025	Regulation of Dendrite Extension (GO:1903859)	2025-03-17	0.0321352	0.302887	-0.518719	4.91394	16.8932	ITSN2;RIMS2;SYT4
DE_Cpne4	26wk	DOWN	GO_Biological_Process_2025	G Protein-Coupled Acetylcholine Receptor Signaling Pathway (GO:0007213)	2025-03-17	0.0321352	0.302887	-0.518719	4.91394	16.8932	CHRM2;GNB1;CDK5R1
DE_Cpne4	26wk	DOWN	GO_Biological_Process_2025	Cellular Response to Monoamine Stimulus (GO:0071868)	2025-02-07	0.0320048	0.302887	-0.518719	9.16603	31.5483	GNG2;GNB1
DE_Cpne4	26wk	DOWN	GO_Biological_Process_2025	Regulation of Ventricular Cardiac Muscle Cell Membrane Repolarization (GO:0060307)	2025-03-17	0.0321352	0.302887	-0.518719	4.91394	16.8932	NOS1AP;ANK2;SNTA1
DE_Cpne4	26wk	DOWN	GO_Biological_Process_2025	Regulation of Protein Localization to Cell Cortex (GO:1904776)	2025-02-07	0.0320048	0.302887	-0.518719	9.16603	31.5483	EPB41L2;GNAI1
DE_Cpne4	26wk	DOWN	GO_Biological_Process_2025	Modified Amino Acid Catabolic Process (GO:0042219)	2025-03-17	0.0321352	0.302887	-0.518719	4.91394	16.8932	ABHD16A;GOT2;CHAC2
DE_Cpne4	26wk	DOWN	GO_Biological_Process_2025	Negative Regulation of Ion Transmembrane Transporter Activity (GO:0032413)	2025-03-17	0.0321352	0.302887	-0.518719	4.91394	16.8932	SUMO1;NEDD4;STK39
DE_Cpne4	26wk	DOWN	GO_Biological_Process_2025	Negative Regulation of Telomere Maintenance (GO:0032205)	2025-03-17	0.0321352	0.302887	-0.518719	4.91394	16.8932	RTEL1;TNKS2;SMG6
DE_Cpne4	26wk	DOWN	GO_Biological_Process_2025	Positive Regulation of Dendrite Morphogenesis (GO:0050775)	2025-03-17	0.0321352	0.302887	-0.518719	4.91394	16.8932	PTPRD;CUX2;IL1RAPL1
DE_Cpne4	26wk	DOWN	GO_Biological_Process_2025	Positive Regulation of Neurotransmitter Transport (GO:0051590)	2025-02-07	0.0320048	0.302887	-0.518719	9.16603	31.5483	PRKN;GPR158
DE_Cpne4	26wk	DOWN	GO_Biological_Process_2025	Cellular Response to Leptin Stimulus (GO:0044320)	2025-02-07	0.0320048	0.302887	-0.518719	9.16603	31.5483	STAT3;SIRT1
DE_Cpne4	26wk	DOWN	GO_Biological_Process_2025	Regulation of Chemokine-Mediated Signaling Pathway (GO:0070099)	2025-02-07	0.0320048	0.302887	-0.518719	9.16603	31.5483	SLIT3;ROBO1
DE_Cpne4	26wk	DOWN	GO_Biological_Process_2025	Hypotonic Response (GO:0006971)	2025-02-07	0.0320048	0.302887	-0.518719	9.16603	31.5483	SLC12A5;STK39
DE_Cpne4	26wk	DOWN	GO_Biological_Process_2025	Positive Regulation of Rac Protein Signal Transduction (GO:0035022)	2025-02-07	0.0320048	0.302887	-0.518719	9.16603	31.5483	TNS3;RTN4
DE_Cpne4	26wk	DOWN	GO_Biological_Process_2025	Polysaccharide Metabolic Process (GO:0005976)	2025-02-07	0.0320048	0.302887	-0.518719	9.16603	31.5483	EXT1;DDX18
DE_Cpne4	26wk	DOWN	GO_Biological_Process_2025	Photoreceptor Cell Differentiation (GO:0046530)	2025-02-07	0.0320048	0.302887	-0.518719	9.16603	31.5483	STAT3;MAPRE2
DE_Cpne4	26wk	DOWN	GO_Biological_Process_2025	Osmosensory Signaling Pathway (GO:0007231)	2025-02-07	0.0320048	0.302887	-0.518719	9.16603	31.5483	PYCARD;WNK3
DE_Cpne4	26wk	DOWN	GO_Biological_Process_2025	Negative Regulation of Sodium Ion Transport (GO:0010766)	2025-02-07	0.0320048	0.302887	-0.518719	9.16603	31.5483	WNK1;NEDD4
DE_Cpne4	26wk	DOWN	GO_Biological_Process_2025	Negative Regulation of Regulated Secretory Pathway (GO:1903306)	2025-02-07	0.0320048	0.302887	-0.518719	9.16603	31.5483	SYT4;RAP1A
DE_Cpne4	26wk	DOWN	GO_Biological_Process_2025	Negative Regulation of D-glucose Import (GO:0046325)	2025-02-07	0.0320048	0.302887	-0.518719	9.16603	31.5483	SELENOS;GRB10
DE_Cpne4	26wk	DOWN	GO_Biological_Process_2025	Maintenance of Lens Transparency (GO:0036438)	2025-02-07	0.0320048	0.302887	-0.518719	9.16603	31.5483	MIPEP;STK39
DE_Cpne4	26wk	DOWN	GO_Biological_Process_2025	Heparan Sulfate Proteoglycan Biosynthetic Process, Chain Elongation (GO:0015014)	2025-02-07	0.0320048	0.302887	-0.518719	9.16603	31.5483	EXT1;NDST3
DE_Cpne4	26wk	DOWN	GO_Biological_Process_2025	Heart Induction (GO:0003129)	2025-02-07	0.0320048	0.302887	-0.518719	9.16603	31.5483	ROBO2;ROBO1
DE_Cpne4	26wk	DOWN	GO_Biological_Process_2025	Dense Core Granule Cytoskeletal Transport (GO:0099519)	2025-02-07	0.0320048	0.302887	-0.518719	9.16603	31.5483	SYT4;KIF1B
DE_Cpne4	26wk	DOWN	GO_Biological_Process_2025	Cellular Response to Prostaglandin E Stimulus (GO:0071380)	2025-02-07	0.0320048	0.302887	-0.518719	9.16603	31.5483	GNG2;GNB1
DE_Cpne4	26wk	DOWN	GO_Biological_Process_2025	Positive Regulation of Cell Migration Involved in Sprouting Angiogenesis (GO:0090050)	2025-03-17	0.0321352	0.302887	-0.518719	4.91394	16.8932	PIK3C2A;FGF13;HDAC9
DE_Cpne4	26wk	DOWN	GO_Biological_Process_2025	Reg of Blood Vessel Endothelial Cell Proliferation Inv in Sprouting Angiogenesis (GO:1903587)	2025-03-16	0.0272945	0.302887	-0.518719	5.29222	19.0576	PPP1R16B;PDCD10;FGF13
DE_Cpne4	26wk	DOWN	GO_Biological_Process_2025	Negative Regulation of Intrinsic Apoptotic Signaling Pathway by P53 Class Mediator (GO:1902254)	2025-03-16	0.0272945	0.302887	-0.518719	5.29222	19.0576	PRKN;MDM2;SIRT1
DE_Cpne4	26wk	DOWN	GO_Biological_Process_2025	Phosphorylation (GO:0016310)	20/298	0.0264607	0.302887	-0.518719	1.66083	6.0323	PRKCG;LYN;SRPK2;EPHA7;BRSK2;TNK2;STAT3;STK39;CDC42BPA;YWHAZ;HIPK2;PPP3CB;ILF3;WNK1;AKT3;WNK3;MAPK1;BIRC6;MAPK4;DGKH
DE_Cpne4	26wk	DOWN	GO_Biological_Process_2025	Adenylate Cyclase-Activating Dopamine Receptor Signaling Pathway (GO:0007191)	2025-02-07	0.0320048	0.302887	-0.518719	9.16603	31.5483	GNG2;GNB1
DE_Cpne4	26wk	DOWN	GO_Biological_Process_2025	Golgi to Plasma Membrane Transport (GO:0006893)	1955-06-01	0.0269537	0.302887	-0.518719	2.81294	10.1649	RAB10;GOLPH3;EXOC4;STXBP5;ANK3;RAB11FIP3
DE_Cpne4	26wk	DOWN	GO_Biological_Process_2025	Myeloid Cell Differentiation (GO:0030099)	1957-06-01	0.031476	0.302887	-0.518719	2.70235	9.34615	KMT2E;HSPA9;LYN;KIT;PTPN2;HIPK2
DE_Cpne4	26wk	DOWN	GO_Biological_Process_2025	Cellular Response to Fibroblast Growth Factor Stimulus (GO:0044344)	1956-06-01	0.0291573	0.302887	-0.518719	2.75654	9.7445	FGF14;FLRT2;RAB14;PTPN11;FGF13;FGFR2
DE_Cpne4	26wk	DOWN	GO_Biological_Process_2025	Sulfur Compound Biosynthetic Process (GO:0044272)	1956-06-01	0.0291573	0.302887	-0.518719	2.75654	9.7445	EXT1;MAT2A;DCAKD;NDST3;CHAC2;LIAS
DE_Cpne4	26wk	DOWN	GO_Biological_Process_2025	Cellular Response to Tumor Necrosis Factor (GO:0071356)	1987-08-01	0.0293165	0.302887	-0.518719	2.32826	8.21784	PYCARD;CHUK;ZFAND6;ERBIN;RIPK1;ARHGEF2;SIRT1;ST18
DE_Cpne4	26wk	DOWN	GO_Biological_Process_2025	Positive Regulation of Developmental Process (GO:0051094)	17/245	0.0293894	0.302887	-0.518719	1.71954	6.06504	PRKN;SMURF2;ARID4A;MFF;NR2C2;SIRT1;RTN4;SMARCA4;SLC6A6;PPP3CA;BASP1;SIN3A;DLG5;ENPP2;VPS35;CLASP2;REPS1
DE_Cpne4	26wk	DOWN	GO_Biological_Process_2025	IMP Biosynthetic Process (GO:0006188)	2025-02-07	0.0320048	0.302887	-0.518719	9.16603	31.5483	AMPD2;PFAS
DE_Cpne4	26wk	DOWN	GO_Biological_Process_2025	Negative Regulation of Response to Stimulus (GO:0048585)	1957-06-01	0.031476	0.302887	-0.518719	2.70235	9.34615	LYN;USP25;RTEL1;UBASH3B;SIRT1;APPL2
DE_Cpne4	26wk	DOWN	GO_Biological_Process_2025	Regulation of Plasma Membrane Bounded Cell Projection Organization (GO:0120035)	2025-04-29	0.031605	0.302887	-0.518719	3.67137	12.6825	CCDC88A;BRSK2;IL1RAPL1;VPS35
DE_Cpne4	26wk	DOWN	GO_Biological_Process_2025	Regulation of Androgen Receptor Signaling Pathway (GO:0060765)	2025-04-29	0.031605	0.302887	-0.518719	3.67137	12.6825	KDM4C;ZBTB7A;SIRT1;SMARCA4
DE_Cpne4	26wk	DOWN	GO_Biological_Process_2025	Anterograde Trans-Synaptic Signaling (GO:0098916)	14/189	0.0282079	0.302887	-0.518719	1.8434	6.57753	CHRM2;UNC13C;SLC12A5;KCND2;KCNIP1;NRXN2;SYN2;GRM1;CACNB2;EXOC4;PLP1;MAPK1;BSN;SNCA
DE_Cpne4	26wk	DOWN	GO_Biological_Process_2025	Regulation of Mammary Gland Epithelial Cell Proliferation (GO:0033599)	2025-02-07	0.0320048	0.302887	-0.518719	9.16603	31.5483	RTN4;ROBO1
DE_Cpne4	26wk	DOWN	GO_Biological_Process_2025	Regulation of Transforming Growth Factor Beta Receptor Signaling Pathway (GO:0017015)	10/120	0.0293388	0.302887	-0.518719	2.09179	7.38159	FKBP1A;CREBBP;ZEB2;SMURF2;TSC22D1;SIN3A;ARID4A;ZBTB7A;SIRT1;HIPK2
DE_Cpne4	26wk	DOWN	GO_Biological_Process_2025	Regulation of Proteasomal Protein Catabolic Process (GO:0061136)	1956-06-01	0.0291573	0.302887	-0.518719	2.75654	9.7445	PRKCG;PRKN;USP14;TMF1;GLMN;RAD23B
DE_Cpne4	26wk	DOWN	GO_Biological_Process_2025	Phospholipid Catabolic Process (GO:0009395)	2025-04-28	0.0281506	0.302887	-0.518719	3.82454	13.6543	SMPD3;PRKCSH;ENPP2;GDPD3
DE_Cpne4	26wk	DOWN	GO_Biological_Process_2025	Negative Regulation of Signaling (GO:0023057)	2025-04-28	0.0281506	0.302887	-0.518719	3.82454	13.6543	PPP3CA;PPP3CB;UBASH3B;CCM2
DE_Cpne4	26wk	DOWN	GO_Biological_Process_2025	Regulation of Protein Localization to Cilium (GO:1903564)	2025-02-07	0.0320048	0.302887	-0.518719	9.16603	31.5483	CCDC88A;GDI2
DE_Cpne4	26wk	DOWN	GO_Biological_Process_2025	Regulation of Insulin Secretion Involved in Cellular Response to Glucose Stimulus (GO:0061178)	2025-04-28	0.0281506	0.302887	-0.518719	3.82454	13.6543	BRSK2;PPP3CB;SRI;GPLD1
DE_Cpne4	26wk	DOWN	GO_Biological_Process_2025	Regulation of Glucose Metabolic Process (GO:0010906)	2025-04-28	0.0281506	0.302887	-0.518719	3.82454	13.6543	PRKN;SELENOS;SIRT1;GPLD1
DE_Cpne4	26wk	DOWN	GO_Biological_Process_2025	Negative Regulation of Translation (GO:0017148)	9/102	0.0273232	0.302887	-0.518719	2.22604	8.01379	TNRC6C;EIF4ENIF1;RBM4;ILF3;UNK;SERBP1;IGF2BP3;YBX1;TNRC6B
DE_Cpne4	26wk	DOWN	GO_Biological_Process_2025	Negative Regulation of TOR Signaling (GO:0032007)	1970-07-01	0.026964	0.302887	-0.518719	2.55368	9.2271	SESN3;MIOS;TMEM127;TSC2;UBE3A;SIRT1;YWHAZ
DE_Cpne4	26wk	DOWN	GO_Biological_Process_2025	+ Reg of Myeloid Leukocyte Cytokine Production Inv in Imm Resp (GO:0061081)	2025-03-16	0.0272945	0.302887	-0.518719	5.29222	19.0576	KIT;SIRT1;RTN4
DE_Cpne4	26wk	DOWN	GO_Biological_Process_2025	Positive Regulation of Dendrite Extension (GO:1903861)	2025-03-16	0.0272945	0.302887	-0.518719	5.29222	19.0576	ITSN2;RIMS2;SYT4
DE_Cpne4	26wk	DOWN	GO_Biological_Process_2025	Regulation of Microtubule Depolymerization (GO:0031114)	2025-04-28	0.0281506	0.302887	-0.518719	3.82454	13.6543	NAV3;FGF13;HDGFL3;CLASP2
DE_Cpne4	26wk	DOWN	GO_Biological_Process_2025	Regulation of Ryanodine-Sensitive Calcium-Release Channel Activity (GO:0060314)	2025-03-16	0.0272945	0.302887	-0.518719	5.29222	19.0576	FKBP1A;SELENON;SRI
DE_Cpne4	26wk	DOWN	GO_Biological_Process_2025	mRNA Splicing, via Spliceosome (GO:0000398)	15/211	0.0325639	0.304991	-0.515713	1.76364	6.03969	SRPK2;DHX8;YTHDC1;CWF19L2;PRPF40A;ILF3;PRPF6;RSRC1;NOVA1;HNRNPF;DHX15;RNPS1;SRSF5;CDK13;RBM6
DE_Cpne4	26wk	DOWN	GO_Biological_Process_2025	Regulation of Signal Transduction (GO:0009966)	15/211	0.0325639	0.304991	-0.515713	1.76364	6.03969	CREBBP;PGAP1;NCOA5;KCNIP1;KCNIP4;FBXL17;TSC2;NUCKS1;UBASH3B;CDK13;GPR158;FGFR2;PTPN2;KCTD16;CDC42SE2
DE_Cpne4	26wk	DOWN	GO_Biological_Process_2025	Positive Regulation of Monoatomic Ion Transport (GO:0043270)	1943-05-01	0.0329814	0.30793	-0.511547	3.02079	10.3064	CACNB2;WNK3;ANK2;ANK3;ATP2B1
DE_Cpne4	26wk	DOWN	GO_Biological_Process_2025	Regulation of Autophagy (GO:0010506)	16/230	0.0331776	0.30879	-0.510336	1.72345	5.86985	PRKN;STAT3;HMGB1;PIK3C2A;WNK1;NEDD4;EXOC4;WAC;ATP6V1B2;VPS35;PIK3C3;SQSTM1;SNX5;TRIM23;ATP6V0A1;CDK5R1
DE_Cpne4	26wk	DOWN	GO_Biological_Process_2025	Negative Regulation of Protein Modification by Small Protein Conjugation or Removal (GO:1903321)	1958-06-01	0.0339117	0.314637	-0.50219	2.65024	8.9684	PRKCG;GNL3L;WNK1;ARRB1;SQSTM1;GTPBP4
DE_Cpne4	26wk	DOWN	GO_Biological_Process_2025	Establishment of Protein Localization to Organelle (GO:0072594)	1990-08-01	0.034926	0.322452	-0.491534	2.24273	7.52328	EIF4ENIF1;AKIRIN2;GOLPH3;STAT3;TSC2;HIKESHI;IPO7;APPL2
DE_Cpne4	26wk	DOWN	GO_Biological_Process_2025	Positive Regulation of Calcium Ion Transport (GO:0051928)	2025-04-30	0.0352971	0.322452	-0.491534	3.52998	11.8041	CACNB2;TOR2A;WNK3;ATP2B1
DE_Cpne4	26wk	DOWN	GO_Biological_Process_2025	Protein Modification Process (GO:0036211)	32/545	0.0349973	0.322452	-0.491534	1.44329	4.8386	BRSK2;SETD3;STK39;PPP1CC;PPP3CA;PPP2CB;PPP3CB;AKT3;ST8SIA4;MAPK1;MACROD2;LARGE1;MAPK4;PRKCG;LYN;MAGI1;SRPK2;USP25;HS3ST5;B3GALT5;CDC42BPA;FBXO11;YWHAZ;HIPK2;ILF3;WNK1;WNK3;CPE;PTPN9;BIRC6;PTPN4;PTPN3
DE_Cpne4	26wk	DOWN	GO_Biological_Process_2025	Negative Regulation of Response to Endoplasmic Reticulum Stress (GO:1903573)	2025-04-30	0.0352971	0.322452	-0.491534	3.52998	11.8041	PRKN;USP14;USP25;SELENOS
DE_Cpne4	26wk	DOWN	GO_Biological_Process_2025	Lamellipodium Organization (GO:0097581)	2025-04-30	0.0352971	0.322452	-0.491534	3.52998	11.8041	CCDC88A;GOLPH3;ABLIM3;KIT
DE_Cpne4	26wk	DOWN	GO_Biological_Process_2025	Dephosphorylation (GO:0016311)	9/107	0.0356796	0.324947	-0.488188	2.11191	7.03938	PPP1CC;PPP3CA;PPP2CB;PPP3CB;PTPN9;PTPN4;DUSP16;SGPP1;PTPN3
DE_Cpne4	26wk	DOWN	GO_Biological_Process_2025	Positive Regulation of Potassium Ion Transmembrane Transport (GO:1901381)	2025-03-18	0.0373921	0.325775	-0.487082	4.58611	15.0713	NOS1AP;ANK2;ATP1B3
DE_Cpne4	26wk	DOWN	GO_Biological_Process_2025	Positive Regulation by Host of Viral Process (GO:0044794)	2025-03-18	0.0373921	0.325775	-0.487082	4.58611	15.0713	VAPA;NUCKS1;PIK3C3
DE_Cpne4	26wk	DOWN	GO_Biological_Process_2025	Positive Regulation of Glucose Metabolic Process (GO:0010907)	2025-03-18	0.0373921	0.325775	-0.487082	4.58611	15.0713	SIRT1;GPLD1;PTPN2
DE_Cpne4	26wk	DOWN	GO_Biological_Process_2025	Regulation of Telomere Maintenance via Telomere Lengthening (GO:1904356)	2025-03-18	0.0373921	0.325775	-0.487082	4.58611	15.0713	RTEL1;TNKS2;SMG6
DE_Cpne4	26wk	DOWN	GO_Biological_Process_2025	Regulation of Amyloid Precursor Protein Catabolic Process (GO:1902991)	2025-03-18	0.0373921	0.325775	-0.487082	4.58611	15.0713	LYN;FKBP1A;TMED10
DE_Cpne4	26wk	DOWN	GO_Biological_Process_2025	Regulation of Calcium Ion Transmembrane Transporter Activity (GO:1901019)	2025-03-18	0.0373921	0.325775	-0.487082	4.58611	15.0713	FKBP1A;SELENON;ANK2
DE_Cpne4	26wk	DOWN	GO_Biological_Process_2025	Regulation of Stress Fiber Assembly (GO:0051492)	1975-07-01	0.0374164	0.325775	-0.487082	2.36529	7.77152	CDC42;TJP1;CCDC88A;TMEFF2;PIK3R1;WASF2;CLASP2
DE_Cpne4	26wk	DOWN	GO_Biological_Process_2025	Import Into Nucleus (GO:0051170)	1975-07-01	0.0374164	0.325775	-0.487082	2.36529	7.77152	EIF4ENIF1;AKIRIN2;STAT3;TSC2;HIKESHI;IPO7;APPL2
DE_Cpne4	26wk	DOWN	GO_Biological_Process_2025	Regulation of Vascular Endothelial Cell Proliferation (GO:1905562)	2025-03-18	0.0373921	0.325775	-0.487082	4.58611	15.0713	AKT3;HMGB1;FGF13
DE_Cpne4	26wk	DOWN	GO_Biological_Process_2025	Androgen Receptor Signaling Pathway (GO:0030521)	2025-03-18	0.0373921	0.325775	-0.487082	4.58611	15.0713	KDM4C;TMF1;MAPK1
DE_Cpne4	26wk	DOWN	GO_Biological_Process_2025	G Protein-Coupled Dopamine Receptor Signaling Pathway (GO:0007212)	2025-03-18	0.0373921	0.325775	-0.487082	4.58611	15.0713	GNAO1;GNG2;GNB1
DE_Cpne4	26wk	DOWN	GO_Biological_Process_2025	Protein O-linked Glycosylation (GO:0006493)	1991-08-01	0.0369466	0.325775	-0.487082	2.21559	7.30764	GALNT18;GALNT1;B3GALT1;TET3;B3GALT5;GALNTL6;LARGE1;TRAK1
DE_Cpne4	26wk	DOWN	GO_Biological_Process_2025	Regulation of Embryonic Development (GO:0045995)	1959-06-01	0.0364659	0.325775	-0.487082	2.6001	8.60991	BAG6;KAT2B;RAB14;TRIP12;NR2C2;CLASP2
DE_Cpne4	26wk	DOWN	GO_Biological_Process_2025	Positive Regulation of Cell Division (GO:0051781)	1944-05-01	0.0359737	0.325775	-0.487082	2.94318	9.78597	CDC42;CSPP1;PKP4;FGFR2;DHDDS
DE_Cpne4	26wk	DOWN	GO_Biological_Process_2025	Embryo Development Ending in Birth or Egg Hatching (GO:0009792)	2025-03-18	0.0373921	0.325775	-0.487082	4.58611	15.0713	STOX2;CELF1;USP22
DE_Cpne4	26wk	DOWN	GO_Biological_Process_2025	Positive Regulation of Cell Fate Commitment (GO:0010455)	2025-02-08	0.0415051	0.330372	-0.480997	7.63796	24.3035	FGF13;BRD4
DE_Cpne4	26wk	DOWN	GO_Biological_Process_2025	Phosphatidylserine Acyl-Chain Remodeling (GO:0036150)	2025-02-08	0.0415051	0.330372	-0.480997	7.63796	24.3035	OSBPL8;MBOAT2
DE_Cpne4	26wk	DOWN	GO_Biological_Process_2025	Response to Leptin (GO:0044321)	2025-02-08	0.0415051	0.330372	-0.480997	7.63796	24.3035	STAT3;SIRT1
DE_Cpne4	26wk	DOWN	GO_Biological_Process_2025	Protein Targeting to Peroxisome (GO:0006625)	2025-02-08	0.0415051	0.330372	-0.480997	7.63796	24.3035	ZFAND6;PEX5
DE_Cpne4	26wk	DOWN	GO_Biological_Process_2025	Proline Transport (GO:0015824)	2025-02-08	0.0415051	0.330372	-0.480997	7.63796	24.3035	SLC6A17;SLC38A2
DE_Cpne4	26wk	DOWN	GO_Biological_Process_2025	Presynaptic Membrane Assembly (GO:0097105)	2025-02-08	0.0415051	0.330372	-0.480997	7.63796	24.3035	PTPRD;IL1RAPL1
DE_Cpne4	26wk	DOWN	GO_Biological_Process_2025	Positive Regulation of Transporter Activity (GO:0032411)	2025-02-08	0.0415051	0.330372	-0.480997	7.63796	24.3035	WNK3;STK39
DE_Cpne4	26wk	DOWN	GO_Biological_Process_2025	Malate-Aspartate Shuttle (GO:0043490)	2025-02-08	0.0415051	0.330372	-0.480997	7.63796	24.3035	GOT2;SLC25A12
DE_Cpne4	26wk	DOWN	GO_Biological_Process_2025	Positive Regulation of Vesicle Fusion (GO:0031340)	2025-02-08	0.0415051	0.330372	-0.480997	7.63796	24.3035	C2CD5;SNCA
DE_Cpne4	26wk	DOWN	GO_Biological_Process_2025	Negative Regulation of T Cell Apoptotic Process (GO:0070233)	2025-02-08	0.0415051	0.330372	-0.480997	7.63796	24.3035	PTCRA;BPNT1
DE_Cpne4	26wk	DOWN	GO_Biological_Process_2025	Negative Regulation of Sodium Ion Transmembrane Transport (GO:1902306)	2025-02-08	0.0415051	0.330372	-0.480997	7.63796	24.3035	NEDD4;STK39
DE_Cpne4	26wk	DOWN	GO_Biological_Process_2025	Leptin-Mediated Signaling Pathway (GO:0033210)	2025-02-08	0.0415051	0.330372	-0.480997	7.63796	24.3035	STAT3;SIRT1
DE_Cpne4	26wk	DOWN	GO_Biological_Process_2025	Glutamine Transport (GO:0006868)	2025-02-08	0.0415051	0.330372	-0.480997	7.63796	24.3035	SLC38A1;SLC38A2
DE_Cpne4	26wk	DOWN	GO_Biological_Process_2025	Forebrain Neuron Development (GO:0021884)	2025-02-08	0.0415051	0.330372	-0.480997	7.63796	24.3035	ROBO2;FGFR2
DE_Cpne4	26wk	DOWN	GO_Biological_Process_2025	succinyl-CoA Metabolic Process (GO:0006104)	2025-02-08	0.0415051	0.330372	-0.480997	7.63796	24.3035	SUCLA2;OGDH
DE_Cpne4	26wk	DOWN	GO_Biological_Process_2025	Cellular Response to Epinephrine Stimulus (GO:0071872)	2025-02-08	0.0415051	0.330372	-0.480997	7.63796	24.3035	PDE4B;SNCA
DE_Cpne4	26wk	DOWN	GO_Biological_Process_2025	Regulation of Heart Morphogenesis (GO:2000826)	2025-02-08	0.0415051	0.330372	-0.480997	7.63796	24.3035	ROBO2;ROBO1
DE_Cpne4	26wk	DOWN	GO_Biological_Process_2025	Regulation of Anatomical Structure Morphogenesis (GO:0022603)	10/127	0.0409257	0.330372	-0.480997	1.96592	6.28306	BRSK2;SIPA1L1;PDCD10;NEDD4;CCM2;LRRC4C;FGF13;FGFR2;CLASP2;CDK5R1
DE_Cpne4	26wk	DOWN	GO_Biological_Process_2025	Regulation of Intrinsic Apoptotic Signaling Pathway by P53 Class Mediator (GO:1902253)	2025-02-08	0.0415051	0.330372	-0.480997	7.63796	24.3035	PRKN;MDM2
DE_Cpne4	26wk	DOWN	GO_Biological_Process_2025	Protein Localization to Nucleus (GO:0034504)	10/127	0.0409257	0.330372	-0.480997	1.96592	6.28306	EIF4ENIF1;AKIRIN2;STAT3;MDM2;TSC2;DCLK2;HIKESHI;IPO7;ZBTB7A;APPL2
DE_Cpne4	26wk	DOWN	GO_Biological_Process_2025	Positive Regulation of Protein Localization to Membrane (GO:1905477)	1976-07-01	0.0397858	0.330372	-0.480997	2.33089	7.51537	PRKN;C2CD5;WNK3;PTPN9;ANK3;PIK3R1;SQSTM1
DE_Cpne4	26wk	DOWN	GO_Biological_Process_2025	Negative Regulation of Cellular Process (GO:0048523)	31/531	0.0399964	0.330372	-0.480997	1.43376	4.61522	TENM1;ATP8A2;NDRG3;CELF1;YBX1;IPO7;RTN4;TMEM127;AKT3;SLIT3;APPL2;LYN;MAGI1;TSC22D1;DSCAM;GLMN;TSC22D2;TSC2;SIRT1;GTPBP4;ST18;MYO16;SMARCA4;KAT2B;FRMD5;XPNPEP1;DLG5;MDM4;CCM2;GPLD1;PTPN2
DE_Cpne4	26wk	DOWN	GO_Biological_Process_2025	RNA Splicing (GO:0008380)	1992-08-01	0.0390443	0.330372	-0.480997	2.1891	7.09938	SRPK2;PRPF6;DHX8;RSRC1;FUS;NOVA1;DHX15;RNPS1
DE_Cpne4	26wk	DOWN	GO_Biological_Process_2025	Negative Regulation of Intrinsic Apoptotic Signaling Pathway (GO:2001243)	1960-06-01	0.0391403	0.330372	-0.480997	2.55182	8.26943	PRKN;URI1;SELENOS;MDM2;ARHGEF2;SIRT1
DE_Cpne4	26wk	DOWN	GO_Biological_Process_2025	Regulation of Extent of Cell Growth (GO:0061387)	2025-02-08	0.0415051	0.330372	-0.480997	7.63796	24.3035	SIN3A;CLASP2
DE_Cpne4	26wk	DOWN	GO_Biological_Process_2025	Regulation of Neuron Differentiation (GO:0045664)	1976-07-01	0.0397858	0.330372	-0.480997	2.33089	7.51537	IMPACT;ZFHX3;SIN3A;ARHGEF2;CNTN4;BEND6;CDK5R1
DE_Cpne4	26wk	DOWN	GO_Biological_Process_2025	Negative Regulation of RNA Biosynthetic Process (GO:1902679)	28/470	0.039714	0.330372	-0.480997	1.46405	4.72311	THRA;ARID4A;CHD3;HDAC9;BTAF1;ZMYM2;SUMO1;SIN3A;BASP1;CIR1;ZBTB7A;YAF2;RUNX1T1;MAGI1;PHC2;POU2F1;SMURF2;PHC3;SIRT1;TRERF1;SMARCA4;ILF3;TFDP2;PSPC1;MDM2;MDM4;RCOR3;CDK5R1
DE_Cpne4	26wk	DOWN	GO_Biological_Process_2025	Regulation of Proteasomal Ubiquitin-Dependent Protein Catabolic Process (GO:0032434)	9/109	0.0394653	0.330372	-0.480997	2.06946	6.68918	BAG6;PRKN;SUMO1;GLMN;MDM2;WAC;RCHY1;RAD23B;SIRT1
DE_Cpne4	26wk	DOWN	GO_Biological_Process_2025	Positive Regulation of Lamellipodium Organization (GO:1902745)	1931-04-01	0.0392281	0.330372	-0.480997	3.39906	11.0074	CDC42;ENPP2;PIK3R1;WASF2
DE_Cpne4	26wk	DOWN	GO_Biological_Process_2025	Positive Regulation of D-glucose Transmembrane Transport (GO:0010828)	1931-04-01	0.0392281	0.330372	-0.480997	3.39906	11.0074	OSBPL8;C2CD5;PTPN11;PIK3R1
DE_Cpne4	26wk	DOWN	GO_Biological_Process_2025	Regulation of Transcription by RNA Polymerase I (GO:0006356)	1931-04-01	0.0392281	0.330372	-0.480997	3.39906	11.0074	MYO1E;CREBBP;CARM1;WDR43
DE_Cpne4	26wk	DOWN	GO_Biological_Process_2025	Golgi to Plasma Membrane Protein Transport (GO:0043001)	1931-04-01	0.0392281	0.330372	-0.480997	3.39906	11.0074	RAB10;GOLPH3;ANK3;RAB11FIP3
DE_Cpne4	26wk	DOWN	GO_Biological_Process_2025	Phospholipid Transport (GO:0015914)	1961-06-01	0.0419359	0.332909	-0.477675	2.50529	7.9458	OSBPL8;ATP8A2;VAPA;OSBPL2;ATP11C;PITPNC1
DE_Cpne4	26wk	DOWN	GO_Biological_Process_2025	DNA Damage Response, Signal Transduction by P53 Class Mediator (GO:0030330)	1932-04-01	0.0433985	0.333809	-0.476503	3.27749	10.2826	MYO6;MDM2;MDM4;HIPK2
DE_Cpne4	26wk	DOWN	GO_Biological_Process_2025	Respiratory System Development (GO:0060541)	1932-04-01	0.0433985	0.333809	-0.476503	3.27749	10.2826	BAG6;SMCHD1;BASP1;FGFR2
DE_Cpne4	26wk	DOWN	GO_Biological_Process_2025	Regulation of Cell Migration Involved in Sprouting Angiogenesis (GO:0090049)	1932-04-01	0.0433985	0.333809	-0.476503	3.27749	10.2826	PDCD10;PIK3C2A;FGF13;HDAC9
DE_Cpne4	26wk	DOWN	GO_Biological_Process_2025	Protein Targeting to Vacuole (GO:0006623)	1932-04-01	0.0433985	0.333809	-0.476503	3.27749	10.2826	NEDD4;VPS37A;PIK3C3;SQSTM1
DE_Cpne4	26wk	DOWN	GO_Biological_Process_2025	Positive Regulation of Activated T Cell Proliferation (GO:0042104)	2025-03-19	0.0430589	0.333809	-0.476503	4.29925	13.5219	PYCARD;PPP3CA;HMGB1
DE_Cpne4	26wk	DOWN	GO_Biological_Process_2025	Positive Regulation of Alcohol Biosynthetic Process (GO:1902932)	2025-03-19	0.0430589	0.333809	-0.476503	4.29925	13.5219	MAPK1;GNAI1;SNCA
DE_Cpne4	26wk	DOWN	GO_Biological_Process_2025	Negative Regulation of Cellular Response to Insulin Stimulus (GO:1900077)	1932-04-01	0.0433985	0.333809	-0.476503	3.27749	10.2826	GRB10;TSC2;APPL2;PTPN2
DE_Cpne4	26wk	DOWN	GO_Biological_Process_2025	Regulation of Peptidyl-Threonine Phosphorylation (GO:0010799)	2025-03-19	0.0430589	0.333809	-0.476503	4.29925	13.5219	WNK3;MAPK1;UBE2K
DE_Cpne4	26wk	DOWN	GO_Biological_Process_2025	Regulation of Transport (GO:0051049)	1946-05-01	0.0424451	0.333809	-0.476503	2.79931	8.84456	PRKN;PRKCSH;MYO6;RAB11FIP3;SNCA
DE_Cpne4	26wk	DOWN	GO_Biological_Process_2025	Regulation of Rac Protein Signal Transduction (GO:0035020)	2025-03-19	0.0430589	0.333809	-0.476503	4.29925	13.5219	SH3BP1;TNS3;RTN4
DE_Cpne4	26wk	DOWN	GO_Biological_Process_2025	Negative Regulation of Proteasomal Protein Catabolic Process (GO:1901799)	1946-05-01	0.0424451	0.333809	-0.476503	2.79931	8.84456	BAG6;PRKCG;USP14;USP25;WAC
DE_Cpne4	26wk	DOWN	GO_Biological_Process_2025	Membrane Repolarization (GO:0086009)	2025-03-19	0.0430589	0.333809	-0.476503	4.29925	13.5219	KCND2;KCNIP1;ATP1B3
DE_Cpne4	26wk	DOWN	GO_Biological_Process_2025	Regulation of Translation (GO:0006417)	14/201	0.0438795	0.336636	-0.47284	1.72401	5.3898	PRKCSH;CIRBP;STK39;ELP4;MSI2;YBX1;FXR1;EIF4ENIF1;RBM4;ILF3;IMPACT;SERBP1;IGF2BP3;EIF4B
DE_Cpne4	26wk	DOWN	GO_Biological_Process_2025	Cellular Component Assembly (GO:0022607)	18/277	0.0442564	0.338652	-0.470246	1.6021	4.99496	DDX18;CREBBP;FANCC;ANK3;IL1RAP;YWHAZ;NAPG;RTN4;BAG6;PTPRD;CDC42;NEMF;SH3BP1;PDCD10;MDM2;MDM4;BSN;MAPRE2
DE_Cpne4	26wk	DOWN	GO_Biological_Process_2025	Regulation of Protein Catabolic Process (GO:0042176)	10/129	0.0447407	0.34028	-0.468163	1.93267	6.00456	PRKCG;PRKN;USP14;TMF1;RIC1;FAF1;NEDD4;MDM2;VPS35;MDM4
DE_Cpne4	26wk	DOWN	GO_Biological_Process_2025	Regulation of Neuron Apoptotic Process (GO:0043523)	10/129	0.0447407	0.34028	-0.468163	1.93267	6.00456	PRKCG;SRPK2;BACE1;PRKN;EPHA7;GRID2;TRIM2;FAIM2;IL6ST;CDK5R1
DE_Cpne4	26wk	DOWN	GO_Biological_Process_2025	Positive Regulation of Macroautophagy (GO:0016239)	1978-07-01	0.0448129	0.34028	-0.468163	2.265	7.0334	PRKN;SESN3;WAC;TSC2;SNX30;SIRT1;RAB3GAP1
DE_Cpne4	26wk	DOWN	GO_Biological_Process_2025	Positive Regulation of Cytokine-Mediated Signaling Pathway (GO:0001961)	1947-05-01	0.0459267	0.346082	-0.460821	2.73252	8.4181	PRKN;C1QTNF4;RIPK1;USP29;UBE2K
DE_Cpne4	26wk	DOWN	GO_Biological_Process_2025	Stem Cell Differentiation (GO:0048863)	1947-05-01	0.0459267	0.346082	-0.460821	2.73252	8.4181	GPM6A;OTUD5;KIT;FBXL17;FGFR2
DE_Cpne4	26wk	DOWN	GO_Biological_Process_2025	Cardiac Conduction (GO:0061337)	1947-05-01	0.0459267	0.346082	-0.460821	2.73252	8.4181	SPTBN4;CACNB2;CTNNA3;ANK2;HCN1
DE_Cpne4	26wk	DOWN	GO_Biological_Process_2025	Negative Regulation of Cell Migration (GO:0030336)	13/184	0.0462819	0.347876	-0.458576	1.75001	5.3778	DDX18;NEXMIF;ARID4A;GTPBP4;ROBO1;TMEFF2;NAV3;SIN3A;DLG5;SRGAP2;FGF13;SRGAP1;CLASP2
DE_Cpne4	26wk	DOWN	GO_Biological_Process_2025	Regulation of Cellular Response to Insulin Stimulus (GO:1900076)	2025-02-09	0.0519086	0.356751	-0.447634	6.54648	19.3663	ATP2B1;GPLD1
DE_Cpne4	26wk	DOWN	GO_Biological_Process_2025	Presynaptic Membrane Organization (GO:0097090)	2025-02-09	0.0519086	0.356751	-0.447634	6.54648	19.3663	PTPRD;IL1RAPL1
DE_Cpne4	26wk	DOWN	GO_Biological_Process_2025	Regulation of Calcium Ion Import Across Plasma Membrane (GO:1905664)	2025-02-09	0.0519086	0.356751	-0.447634	6.54648	19.3663	PPP3CA;PPP3CB
DE_Cpne4	26wk	DOWN	GO_Biological_Process_2025	Regulation of Attachment of Mitotic Spindle Microtubules to Kinetochore (GO:1902423)	2025-02-09	0.0519086	0.356751	-0.447634	6.54648	19.3663	KAT2B;SIRT1
DE_Cpne4	26wk	DOWN	GO_Biological_Process_2025	Nerve Growth Factor Signaling Pathway (GO:0038180)	2025-02-09	0.0519086	0.356751	-0.447634	6.54648	19.3663	RAP1A;KIDINS220
DE_Cpne4	26wk	DOWN	GO_Biological_Process_2025	Regulation of Actin Filament-Based Movement (GO:1903115)	2025-02-09	0.0519086	0.356751	-0.447634	6.54648	19.3663	PDE4B;SRI
DE_Cpne4	26wk	DOWN	GO_Biological_Process_2025	Protein O-linked Glycosylation via Threonine (GO:0018243)	2025-02-09	0.0519086	0.356751	-0.447634	6.54648	19.3663	GALNT1;GALNTL6
DE_Cpne4	26wk	DOWN	GO_Biological_Process_2025	Positive Regulation of Macrophage Cytokine Production (GO:0060907)	2025-02-09	0.0519086	0.356751	-0.447634	6.54648	19.3663	SIRT1;RTN4
DE_Cpne4	26wk	DOWN	GO_Biological_Process_2025	Positive Regulation of Leukocyte Apoptotic Process (GO:2000108)	2025-02-09	0.0519086	0.356751	-0.447634	6.54648	19.3663	LYN;SIRT1
DE_Cpne4	26wk	DOWN	GO_Biological_Process_2025	Negative Regulation of Cell Adhesion Mediated by Integrin (GO:0033629)	2025-02-09	0.0519086	0.356751	-0.447634	6.54648	19.3663	WNK1;NEXMIF
DE_Cpne4	26wk	DOWN	GO_Biological_Process_2025	Negative Regulation of Voltage-Gated Potassium Channel Activity (GO:1903817)	2025-02-09	0.0519086	0.356751	-0.447634	6.54648	19.3663	SUMO1;KCNAB1
DE_Cpne4	26wk	DOWN	GO_Biological_Process_2025	Negative Regulation of Triglyceride Metabolic Process (GO:0090209)	2025-02-09	0.0519086	0.356751	-0.447634	6.54648	19.3663	SIRT1;GPLD1
DE_Cpne4	26wk	DOWN	GO_Biological_Process_2025	Negative Regulation of Necroptotic Process (GO:0060546)	2025-02-09	0.0519086	0.356751	-0.447634	6.54648	19.3663	RIPK1;ARHGEF2
DE_Cpne4	26wk	DOWN	GO_Biological_Process_2025	Central Nervous System Neuron Axonogenesis (GO:0021955)	2025-02-09	0.0519086	0.356751	-0.447634	6.54648	19.3663	SPTBN4;EPHB1
DE_Cpne4	26wk	DOWN	GO_Biological_Process_2025	Synaptic Vesicle Docking (GO:0016081)	2025-02-09	0.0519086	0.356751	-0.447634	6.54648	19.3663	RIMS2;UNC13C
DE_Cpne4	26wk	DOWN	GO_Biological_Process_2025	Sex-Chromosome Dosage Compensation (GO:0007549)	2025-02-09	0.0519086	0.356751	-0.447634	6.54648	19.3663	SMCHD1;YTHDC1
DE_Cpne4	26wk	DOWN	GO_Biological_Process_2025	Response to Forskolin (GO:1904321)	2025-02-09	0.0519086	0.356751	-0.447634	6.54648	19.3663	ADCY2;GNAI1
DE_Cpne4	26wk	DOWN	GO_Biological_Process_2025	Protein Import Into Nucleus (GO:0006606)	1980-07-01	0.0502309	0.356751	-0.447634	2.20271	6.58858	EIF4ENIF1;AKIRIN2;STAT3;TSC2;HIKESHI;IPO7;APPL2
DE_Cpne4	26wk	DOWN	GO_Biological_Process_2025	Cellular Response to Forskolin (GO:1904322)	2025-02-09	0.0519086	0.356751	-0.447634	6.54648	19.3663	ADCY2;GNAI1
DE_Cpne4	26wk	DOWN	GO_Biological_Process_2025	Golgi Ribbon Formation (GO:0090161)	2025-02-09	0.0519086	0.356751	-0.447634	6.54648	19.3663	GOLPH3;TMED5
DE_Cpne4	26wk	DOWN	GO_Biological_Process_2025	Regulation of Nitric Oxide Metabolic Process (GO:0080164)	2025-02-09	0.0519086	0.356751	-0.447634	6.54648	19.3663	SELENOS;NOS1AP
DE_Cpne4	26wk	DOWN	GO_Biological_Process_2025	Regulation of Necroptotic Process (GO:0060544)	2025-03-20	0.0491278	0.356751	-0.447634	4.04614	12.1924	PRKN;RIPK1;ARHGEF2
DE_Cpne4	26wk	DOWN	GO_Biological_Process_2025	Regulation of mRNA Stability (GO:0043488)	1980-07-01	0.0502309	0.356751	-0.447634	2.20271	6.58858	FXR1;EIF4ENIF1;CELF1;FUS;SERBP1;CIRBP;YBX1
DE_Cpne4	26wk	DOWN	GO_Biological_Process_2025	Adenylate Cyclase-Inhibiting Serotonin Receptor Signaling Pathway (GO:0007198)	2025-02-09	0.0519086	0.356751	-0.447634	6.54648	19.3663	GNAO1;GNAI1
DE_Cpne4	26wk	DOWN	GO_Biological_Process_2025	Rescue of Stalled Ribosome (GO:0072344)	1933-04-01	0.0478081	0.356751	-0.447634	3.16431	9.62127	HBS1L;NEMF;UFSP2;RCHY1
DE_Cpne4	26wk	DOWN	GO_Biological_Process_2025	Regulation of Delayed Rectifier Potassium Channel Activity (GO:1902259)	2025-02-09	0.0519086	0.356751	-0.447634	6.54648	19.3663	SUMO1;KCNAB1
DE_Cpne4	26wk	DOWN	GO_Biological_Process_2025	Regulation of TORC1 Signaling (GO:1903432)	1997-08-01	0.0507213	0.356751	-0.447634	2.06557	6.15832	OTUD5;SESN3;MIOS;MAT2A;WAC;TSC2;UBE3A;YWHAZ
DE_Cpne4	26wk	DOWN	GO_Biological_Process_2025	Aggrephagy (GO:0035973)	2025-02-09	0.0519086	0.356751	-0.447634	6.54648	19.3663	WDFY3;SQSTM1
DE_Cpne4	26wk	DOWN	GO_Biological_Process_2025	Response to Tumor Necrosis Factor (GO:0034612)	1980-07-01	0.0502309	0.356751	-0.447634	2.20271	6.58858	PYCARD;CHUK;ZFAND6;ERBIN;RIPK1;ARHGEF2;SIRT1
DE_Cpne4	26wk	DOWN	GO_Biological_Process_2025	T-helper 17 Cell Lineage Commitment (GO:0072540)	2025-02-09	0.0519086	0.356751	-0.447634	6.54648	19.3663	STAT3;IL6ST
DE_Cpne4	26wk	DOWN	GO_Biological_Process_2025	Regulation of Exocytosis (GO:0017157)	1948-05-01	0.0495733	0.356751	-0.447634	2.66883	8.01799	RIMS2;IL1RAPL1;STXBP5;CLASP2;SNCA
DE_Cpne4	26wk	DOWN	GO_Biological_Process_2025	Phosphatidylserine Metabolic Process (GO:0006658)	2025-03-20	0.0491278	0.356751	-0.447634	4.04614	12.1924	OSBPL8;ABHD16A;MBOAT2
DE_Cpne4	26wk	DOWN	GO_Biological_Process_2025	Regulation of Synaptic Transmission, GABAergic (GO:0032228)	2025-03-20	0.0491278	0.356751	-0.447634	4.04614	12.1924	SLC38A1;PLCL1;NALCN
DE_Cpne4	26wk	DOWN	GO_Biological_Process_2025	Regulation of Nuclear-Transcribed mRNA Catabolic Process, Deadenylation-Dependent Decay (GO:1900151)	2025-03-20	0.0491278	0.356751	-0.447634	4.04614	12.1924	TNRC6C;YBX1;TNRC6B
DE_Cpne4	26wk	DOWN	GO_Biological_Process_2025	Regulation of Transmembrane Transporter Activity (GO:0022898)	2025-02-09	0.0519086	0.356751	-0.447634	6.54648	19.3663	STK39;RIPK1
DE_Cpne4	26wk	DOWN	GO_Biological_Process_2025	Regulation of Actin Filament-Based Process (GO:0032970)	1996-08-01	0.0482247	0.356751	-0.447634	2.08916	6.33408	CDC42;CCDC88A;PGAP1;SH3BP1;NAA20;ARHGAP18;DHDDS;CLASP2
DE_Cpne4	26wk	DOWN	GO_Biological_Process_2025	Regulation of Amyloid-Beta Formation (GO:1902003)	1933-04-01	0.0478081	0.356751	-0.447634	3.16431	9.62127	TMED10;LRRTM3;SLC2A13;RTN4
DE_Cpne4	26wk	DOWN	GO_Biological_Process_2025	Positive Regulation of Transcription by RNA Polymerase I (GO:0045943)	1934-04-01	0.0524561	0.358853	-0.445084	3.05867	9.01629	MYO1E;CARM1;WDR43;SMARCA4
DE_Cpne4	26wk	DOWN	GO_Biological_Process_2025	Tumor Necrosis Factor-Mediated Signaling Pathway (GO:0033209)	1934-04-01	0.0524561	0.358853	-0.445084	3.05867	9.01629	PYCARD;CHUK;RIPK1;ST18
DE_Cpne4	26wk	DOWN	GO_Biological_Process_2025	Regulation of Catabolic Process (GO:0009894)	1981-07-01	0.0530884	0.362344	-0.440879	2.17283	6.37899	PRKN;FAF1;GLMN;WAC;MDM2;UBE3A;PIK3C3
DE_Cpne4	26wk	DOWN	GO_Biological_Process_2025	Negative Regulation of TORC1 Signaling (GO:1904262)	1949-05-01	0.0533853	0.363534	-0.439455	2.60804	7.64214	SESN3;MIOS;TSC2;UBE3A;YWHAZ
DE_Cpne4	26wk	DOWN	GO_Biological_Process_2025	Positive Regulation of Autophagy (GO:0010508)	1999-08-01	0.0559609	0.369158	-0.432787	2.01997	5.82377	SESN3;WAC;TSC2;HMGB1;PIK3C2A;SQSTM1;SIRT1;TRIM23
DE_Cpne4	26wk	DOWN	GO_Biological_Process_2025	Growth Hormone Receptor Signaling Pathway (GO:0060396)	2025-03-21	0.0555892	0.369158	-0.432787	3.82116	11.0423	LYN;STAT3;PIK3R1
DE_Cpne4	26wk	DOWN	GO_Biological_Process_2025	Heart Development (GO:0007507)	12/171	0.0563249	0.369158	-0.432787	1.73631	4.99469	FKBP1A;KAT2B;SGCD;FLRT2;NTRK3;TSC2;MICAL2;SMG9;PTPN11;CCM2;HDAC9;PDLIM7
DE_Cpne4	26wk	DOWN	GO_Biological_Process_2025	Cell-Cell Adhesion via Plasma-Membrane Adhesion Molecules (GO:0098742)	12/171	0.0563249	0.369158	-0.432787	1.73631	4.99469	PTPRD;ROBO2;GRID2;DSCAM;CDH20;CDH10;IL1RAPL1;CDH12;CNTN4;EMB;LRRC4C;ROBO1
DE_Cpne4	26wk	DOWN	GO_Biological_Process_2025	Positive Regulation of Tumor Necrosis Factor Production (GO:0032760)	1982-07-01	0.0560458	0.369158	-0.432787	2.14375	6.17739	C1QTNF4;PYCARD;STAT3;RIPK1;PTPN11;HMGB1;ARHGEF2
DE_Cpne4	26wk	DOWN	GO_Biological_Process_2025	Regulation of Vesicle-Mediated Transport (GO:0060627)	1982-07-01	0.0560458	0.369158	-0.432787	2.14375	6.17739	RIMS2;PRKCSH;TSC2;MAPK1;STXBP5;DNAJC13;RAB11FIP3
DE_Cpne4	26wk	DOWN	GO_Biological_Process_2025	Positive Regulation of Neuron Projection Development (GO:0010976)	1999-08-01	0.0559609	0.369158	-0.432787	2.01997	5.82377	LYN;PTPRD;RAP1A;CUX2;KIDINS220;NTRK3;IL1RAPL1;SERPINI1
DE_Cpne4	26wk	DOWN	GO_Biological_Process_2025	RNA Splicing, via Transesterification Reactions With Bulged Adenosine as Nucleophile (GO:0000377)	12/171	0.0563249	0.369158	-0.432787	1.73631	4.99469	PRPF6;DHX8;YTHDC1;RSRC1;NOVA1;HNRNPF;CWF19L2;DHX15;RNPS1;PRPF40A;SRSF5;RBM6
DE_Cpne4	26wk	DOWN	GO_Biological_Process_2025	Inhibitory Synapse Assembly (GO:1904862)	2025-03-21	0.0555892	0.369158	-0.432787	3.82116	11.0423	GABRA3;FGF13;SRGAP2
DE_Cpne4	26wk	DOWN	GO_Biological_Process_2025	Regulation of Cardiac Muscle Cell Membrane Repolarization (GO:0099623)	2025-03-21	0.0555892	0.369158	-0.432787	3.82116	11.0423	NOS1AP;ANK2;SNTA1
DE_Cpne4	26wk	DOWN	GO_Biological_Process_2025	Cellular Response to Nerve Growth Factor Stimulus (GO:1990090)	2025-03-21	0.0555892	0.369158	-0.432787	3.82116	11.0423	RAP1A;KIDINS220;NTRK3
DE_Cpne4	26wk	DOWN	GO_Biological_Process_2025	Regulation of Synaptic Vesicle Exocytosis (GO:2000300)	2025-03-21	0.0555892	0.369158	-0.432787	3.82116	11.0423	RIMS2;RAP1A;RAB3GAP1
DE_Cpne4	26wk	DOWN	GO_Biological_Process_2025	Regulation of Smooth Muscle Contraction (GO:0006940)	2025-03-21	0.0555892	0.369158	-0.432787	3.82116	11.0423	CHRM2;SETD3;KCNB2
DE_Cpne4	26wk	DOWN	GO_Biological_Process_2025	Negative Regulation of Signal Transduction by P53 Class Mediator (GO:1901797)	2025-03-21	0.0555892	0.369158	-0.432787	3.82116	11.0423	PRKN;MDM2;SIRT1
DE_Cpne4	26wk	DOWN	GO_Biological_Process_2025	Potassium Ion Transmembrane Transport (GO:0071805)	10/134	0.0553114	0.369158	-0.432787	1.85425	5.36765	SLC12A5;KCNT2;KCND2;KCNIP1;KCNB2;SLC9A9;ATP1B3;KCNQ5;NALCN;HCN1
DE_Cpne4	26wk	DOWN	GO_Biological_Process_2025	Protein Complex Oligomerization (GO:0051259)	9/116	0.0548285	0.369158	-0.432787	1.93336	5.6136	PYCARD;ALS2;ATL3;MAT2A;BASP1;FUS;PEX5;MICU1;SNCA
DE_Cpne4	26wk	DOWN	GO_Biological_Process_2025	Glycerophospholipid Metabolic Process (GO:0006650)	1965-06-01	0.0543532	0.369158	-0.432787	2.33495	6.79996	ABHD12;PLCB4;PLCL1;GDPD3;GPLD1;DGKH
DE_Cpne4	26wk	DOWN	GO_Biological_Process_2025	Protein Localization to Lysosome (GO:0061462)	1935-04-01	0.0573409	0.373487	-0.427724	2.95985	8.46145	LMBRD1;NEDD4;PIK3C3;RTN4
DE_Cpne4	26wk	DOWN	GO_Biological_Process_2025	Regulation of Tumor Necrosis Factor-Mediated Signaling Pathway (GO:0010803)	1950-05-01	0.0573628	0.373487	-0.427724	2.54995	7.28868	PYCARD;PRKN;PPP2CB;UBE2K;PTPN2
DE_Cpne4	26wk	DOWN	GO_Biological_Process_2025	Neurotransmitter Secretion (GO:0007269)	1935-04-01	0.0573409	0.373487	-0.427724	2.95985	8.46145	RIMS2;NRXN2;SYN2;SNCA
DE_Cpne4	26wk	DOWN	GO_Biological_Process_2025	Establishment of Epithelial Cell Apical/Basal Polarity (GO:0045198)	2025-02-10	0.0631231	0.385622	-0.413838	5.72787	15.8242	CDC42;SH3BP1
DE_Cpne4	26wk	DOWN	GO_Biological_Process_2025	Protein auto-ADP-ribosylation (GO:0070213)	2025-02-10	0.0631231	0.385622	-0.413838	5.72787	15.8242	PARP11;TNKS2
DE_Cpne4	26wk	DOWN	GO_Biological_Process_2025	Glomerular Filtration (GO:0003094)	2025-02-10	0.0631231	0.385622	-0.413838	5.72787	15.8242	MYO1E;XPNPEP3
DE_Cpne4	26wk	DOWN	GO_Biological_Process_2025	Positive Regulation of Tumor Necrosis Factor-Mediated Signaling Pathway (GO:1903265)	2025-02-10	0.0631231	0.385622	-0.413838	5.72787	15.8242	PRKN;UBE2K
DE_Cpne4	26wk	DOWN	GO_Biological_Process_2025	Synaptic Signaling (GO:0099536)	2025-02-10	0.0631231	0.385622	-0.413838	5.72787	15.8242	GRID2;GRM1
DE_Cpne4	26wk	DOWN	GO_Biological_Process_2025	Regulation of Triglyceride Catabolic Process (GO:0010896)	2025-02-10	0.0631231	0.385622	-0.413838	5.72787	15.8242	DAGLB;GPLD1
DE_Cpne4	26wk	DOWN	GO_Biological_Process_2025	Heterochromatin Organization (GO:0070828)	2025-02-10	0.0631231	0.385622	-0.413838	5.72787	15.8242	UBR5;TRIP12
DE_Cpne4	26wk	DOWN	GO_Biological_Process_2025	Growth Hormone Receptor Signaling Pathway via JAK-STAT (GO:0060397)	2025-02-10	0.0631231	0.385622	-0.413838	5.72787	15.8242	LYN;STAT3
DE_Cpne4	26wk	DOWN	GO_Biological_Process_2025	Pinocytosis (GO:0006907)	2025-02-10	0.0631231	0.385622	-0.413838	5.72787	15.8242	PYCARD;SNX5
DE_Cpne4	26wk	DOWN	GO_Biological_Process_2025	Negative Regulation by Host of Viral Genome Replication (GO:0044828)	2025-02-10	0.0631231	0.385622	-0.413838	5.72787	15.8242	PRKN;VAPA
DE_Cpne4	26wk	DOWN	GO_Biological_Process_2025	Negative Regulation of Calcium Ion Import (GO:0090281)	2025-02-10	0.0631231	0.385622	-0.413838	5.72787	15.8242	PPP3CA;PPP3CB
DE_Cpne4	26wk	DOWN	GO_Biological_Process_2025	Negative Regulation of Programmed Necrotic Cell Death (GO:0062099)	2025-02-10	0.0631231	0.385622	-0.413838	5.72787	15.8242	RIPK1;ARHGEF2
DE_Cpne4	26wk	DOWN	GO_Biological_Process_2025	Nuclear Pore Complex Assembly (GO:0051292)	2025-02-10	0.0631231	0.385622	-0.413838	5.72787	15.8242	FXR1;RTN4
DE_Cpne4	26wk	DOWN	GO_Biological_Process_2025	Establishment or Maintenance of Epithelial Cell Apical/Basal Polarity (GO:0045197)	1936-04-01	0.0624606	0.385622	-0.413838	2.86721	7.95139	CDC42;SH3BP1;DLG5;ERBIN
DE_Cpne4	26wk	DOWN	GO_Biological_Process_2025	Positive Regulation of Gluconeogenesis (GO:0045722)	2025-02-10	0.0631231	0.385622	-0.413838	5.72787	15.8242	SIRT1;PTPN2
DE_Cpne4	26wk	DOWN	GO_Biological_Process_2025	Cellular Response to Prostaglandin Stimulus (GO:0071379)	2025-02-10	0.0631231	0.385622	-0.413838	5.72787	15.8242	GNG2;GNB1
DE_Cpne4	26wk	DOWN	GO_Biological_Process_2025	Neutral Amino Acid Transport (GO:0015804)	1936-04-01	0.0624606	0.385622	-0.413838	2.86721	7.95139	SLC6A6;SLC38A1;SLC6A17;SLC38A2
DE_Cpne4	26wk	DOWN	GO_Biological_Process_2025	Aspartate Family Amino Acid Metabolic Process (GO:0009066)	2025-02-10	0.0631231	0.385622	-0.413838	5.72787	15.8242	RAI1;GOT2
DE_Cpne4	26wk	DOWN	GO_Biological_Process_2025	Regulation of Type I Interferon-Mediated Signaling Pathway (GO:0060338)	1936-04-01	0.0624606	0.385622	-0.413838	2.86721	7.95139	PTPN11;USP29;UBE2K;PTPN2
DE_Cpne4	26wk	DOWN	GO_Biological_Process_2025	Regulation of Neutrophil Migration (GO:1902622)	2025-02-10	0.0631231	0.385622	-0.413838	5.72787	15.8242	PGAP1;RTN4
DE_Cpne4	26wk	DOWN	GO_Biological_Process_2025	Regulation of Ubiquitin-Dependent Protein Catabolic Process (GO:2000058)	1951-05-01	0.0615057	0.385622	-0.413838	2.49439	6.95592	USP14;GLMN;UBE3A;RAD23B;HIPK2
DE_Cpne4	26wk	DOWN	GO_Biological_Process_2025	Transcription Initiation-Coupled Chromatin Remodeling (GO:0045815)	1951-05-01	0.0615057	0.385622	-0.413838	2.49439	6.95592	KAT2B;USP25;TET3;GLYR1;SMARCA4
DE_Cpne4	26wk	DOWN	GO_Biological_Process_2025	Peptidyl-Tyrosine Dephosphorylation (GO:0035335)	2025-03-22	0.0624323	0.385622	-0.413838	3.61986	10.0403	PTPN9;PTPN11;PTPN2
DE_Cpne4	26wk	DOWN	GO_Biological_Process_2025	Positive Regulation of Vacuole Organization (GO:0044090)	2025-03-22	0.0624323	0.385622	-0.413838	3.61986	10.0403	PPP3CB;SNX30;RAB3GAP1
DE_Cpne4	26wk	DOWN	GO_Biological_Process_2025	Negative Regulation of Cytokine-Mediated Signaling Pathway (GO:0001960)	1967-06-01	0.061312	0.385622	-0.413838	2.25816	6.30428	PPP2CB;USP25;SLIT3;IL6ST;PTPN2;ROBO1
DE_Cpne4	26wk	DOWN	GO_Biological_Process_2025	Regulation of Toll-Like Receptor 9 Signaling Pathway (GO:0034163)	2025-02-10	0.0631231	0.385622	-0.413838	5.72787	15.8242	HMGB1;RTN4
DE_Cpne4	26wk	DOWN	GO_Biological_Process_2025	Positive Regulation of Epithelial Cell Migration (GO:0010634)	1936-04-01	0.0624606	0.385622	-0.413838	2.86721	7.95139	ENPP2;MAPRE2;RTN4;CLASP2
DE_Cpne4	26wk	DOWN	GO_Biological_Process_2025	CRD-mediated mRNA Stabilization (GO:0070934)	2025-02-10	0.0631231	0.385622	-0.413838	5.72787	15.8242	IGF2BP3;YBX1
DE_Cpne4	26wk	DOWN	GO_Biological_Process_2025	T-helper 17 Cell Differentiation (GO:0072539)	2025-02-10	0.0631231	0.385622	-0.413838	5.72787	15.8242	STAT3;IL6ST
DE_Cpne4	26wk	DOWN	GO_Biological_Process_2025	Glutamate Receptor Signaling Pathway (GO:0007215)	1936-04-01	0.0624606	0.385622	-0.413838	2.86721	7.95139	GRID2;GRM8;GRM1;CDK5R1
DE_Cpne4	26wk	DOWN	GO_Biological_Process_2025	Regulation of Telomere Maintenance (GO:0032204)	1952-05-01	0.0658134	0.394748	-0.403681	2.44119	6.64231	RTEL1;SLF1;YLPM1;MAPK1;SMG6
DE_Cpne4	26wk	DOWN	GO_Biological_Process_2025	Actomyosin Structure Organization (GO:0031032)	1985-07-01	0.0655214	0.394748	-0.403681	2.06097	5.61692	TJP1;FRMD5;LUZP1;PDCD10;EPB41L2;ARRB1;CDC42BPA
DE_Cpne4	26wk	DOWN	GO_Biological_Process_2025	Regulation of Synaptic Transmission, Glutamatergic (GO:0051966)	1952-05-01	0.0658134	0.394748	-0.403681	2.44119	6.64231	FXR1;GRM8;SLC38A2;GRM1;HCN1
DE_Cpne4	26wk	DOWN	GO_Biological_Process_2025	Peptidyl-Lysine Modification (GO:0018205)	1985-07-01	0.0655214	0.394748	-0.403681	2.06097	5.61692	SENP7;KAT2B;SLF1;SUMO1;MDM2;SIRT1;HDAC9
DE_Cpne4	26wk	DOWN	GO_Biological_Process_2025	Positive Regulation of Tumor Necrosis Factor Superfamily Cytokine Production (GO:1903557)	1985-07-01	0.0655214	0.394748	-0.403681	2.06097	5.61692	C1QTNF4;PYCARD;STAT3;RIPK1;PTPN11;HMGB1;ARHGEF2
DE_Cpne4	26wk	DOWN	GO_Biological_Process_2025	Regulation of Cell Division (GO:0051302)	1985-07-01	0.0655214	0.394748	-0.403681	2.06097	5.61692	KAT2B;CSPP1;PRPF40A;BIRC6;PIK3C3;RAB11FIP3;FGFR2
DE_Cpne4	26wk	DOWN	GO_Biological_Process_2025	Intrinsic Apoptotic Signaling Pathway in Response to DNA Damage (GO:0008630)	1952-05-01	0.0658134	0.394748	-0.403681	2.44119	6.64231	PYCARD;BAG6;URI1;SIRT1;HIPK2
DE_Cpne4	26wk	DOWN	GO_Biological_Process_2025	Endosome Organization (GO:0007032)	1952-05-01	0.0658134	0.394748	-0.403681	2.44119	6.64231	ALS2;DNAJC13;PLEKHA3;SQSTM1;ATP6V0A1
DE_Cpne4	26wk	DOWN	GO_Biological_Process_2025	Signal Transduction by P53 Class Mediator (GO:0072331)	1952-05-01	0.0658134	0.394748	-0.403681	2.44119	6.64231	PYCARD;MYO6;MDM2;MDM4;HIPK2
DE_Cpne4	26wk	DOWN	GO_Biological_Process_2025	Regulation of Neuron Projection Development (GO:0010975)	12/176	0.0669802	0.400936	-0.396925	1.68293	4.54955	LYN;CCDC88A;BRSK2;RAP1A;SIPA1L1;KIDINS220;NTRK3;IL1RAPL1;PTPN9;SERPINI1;LRRC4C;CDK5R1
DE_Cpne4	26wk	DOWN	GO_Biological_Process_2025	Phosphatidylinositol Phosphate Biosynthetic Process (GO:0046854)	1937-04-01	0.0678123	0.402669	-0.395051	2.78018	7.48149	PIK3C3;PIK3R1;PIK3C2A;PIK3C2B
DE_Cpne4	26wk	DOWN	GO_Biological_Process_2025	Negative Regulation of Cell Motility (GO:2000146)	10/139	0.0674065	0.402669	-0.395051	1.78192	4.80585	FRMD5;TMEFF2;NAV3;SIN3A;DLG5;ARID4A;SRGAP2;SRGAP1;GTPBP4;ROBO1
DE_Cpne4	26wk	DOWN	GO_Biological_Process_2025	Regulation of Cellular Component Biogenesis (GO:0044087)	1937-04-01	0.0678123	0.402669	-0.395051	2.78018	7.48149	TJP1;RAP1A;HJURP;PTPN11
DE_Cpne4	26wk	DOWN	GO_Biological_Process_2025	Microtubule Polymerization (GO:0046785)	1937-04-01	0.0678123	0.402669	-0.395051	2.78018	7.48149	SLAIN1;FGF13;HDGFL3;CLASP2
DE_Cpne4	26wk	DOWN	GO_Biological_Process_2025	Regulation of Organelle Assembly (GO:1902115)	1986-07-01	0.0688821	0.407392	-0.389987	2.03478	5.44376	USP6NL;ARHGEF9;TBC1D19;TBC1D9B;TBC1D5;TRAPPC12;RAB11FIP3
DE_Cpne4	26wk	DOWN	GO_Biological_Process_2025	Cell Junction Organization (GO:0034330)	1969-06-01	0.0687743	0.407392	-0.389987	2.18624	5.8524	CDC42;TJP1;SH3BP1;CNTN4;SYN2;SNCA
DE_Cpne4	26wk	DOWN	GO_Biological_Process_2025	Regulation of ERAD Pathway (GO:1904292)	2025-03-23	0.069645	0.407842	-0.389508	3.43868	9.16183	BAG6;USP14;USP25
DE_Cpne4	26wk	DOWN	GO_Biological_Process_2025	Positive Regulation of Lamellipodium Assembly (GO:0010592)	2025-03-23	0.069645	0.407842	-0.389508	3.43868	9.16183	CDC42;PIK3R1;WASF2
DE_Cpne4	26wk	DOWN	GO_Biological_Process_2025	Positive Regulation of Amyloid Precursor Protein Catabolic Process (GO:1902993)	2025-03-23	0.069645	0.407842	-0.389508	3.43868	9.16183	LYN;LRRTM3;SLC2A13
DE_Cpne4	26wk	DOWN	GO_Biological_Process_2025	Negative Regulation of Cell Junction Assembly (GO:1901889)	2025-03-23	0.069645	0.407842	-0.389508	3.43868	9.16183	ROBO2;SLIT3;CLASP2
DE_Cpne4	26wk	DOWN	GO_Biological_Process_2025	Cellular Response to Interleukin-6 (GO:0071354)	2025-03-23	0.069645	0.407842	-0.389508	3.43868	9.16183	STAT3;IL6ST;ST18
DE_Cpne4	26wk	DOWN	GO_Biological_Process_2025	B Cell Differentiation (GO:0030183)	1953-05-01	0.0702853	0.409171	-0.388096	2.39021	6.34646	KIT;PIK3R1;HDAC9;ZBTB7A;PTPN2
DE_Cpne4	26wk	DOWN	GO_Biological_Process_2025	Negative Regulation of Protein Catabolic Process (GO:0042177)	1953-05-01	0.0702853	0.409171	-0.388096	2.39021	6.34646	PRKCG;RIC1;MDM4;SNCA;PTPN3
DE_Cpne4	26wk	DOWN	GO_Biological_Process_2025	Regulation of Smoothened Signaling Pathway (GO:0008589)	1953-05-01	0.0702853	0.409171	-0.388096	2.39021	6.34646	CREBBP;DLG5;UBR5;FBXL17;FGFR2
DE_Cpne4	26wk	DOWN	GO_Biological_Process_2025	Regulation of Actin Cytoskeleton Organization (GO:0032956)	8/104	0.0705196	0.409731	-0.387501	1.91426	5.07635	CDC42;CCDC88A;PGAP1;SH3BP1;NAA20;ARHGAP18;DHDDS;CLASP2
DE_Cpne4	26wk	DOWN	GO_Biological_Process_2025	Negative Regulation of DNA-binding Transcription Factor Activity (GO:0043433)	9/122	0.0707278	0.410138	-0.38707	1.83013	4.84786	PYCARD;PPP2CB;SUMO1;CHUK;TAX1BP1;ERBIN;ARRB1;SIRT1;PBX1
DE_Cpne4	26wk	DOWN	GO_Biological_Process_2025	Negative Regulation of Heart Contraction (GO:0045822)	2025-02-11	0.0750626	0.412705	-0.38436	5.09117	13.1833	SPTBN4;SRI
DE_Cpne4	26wk	DOWN	GO_Biological_Process_2025	Positive Regulation of T Cell Chemotaxis (GO:0010820)	2025-02-11	0.0750626	0.412705	-0.38436	5.09117	13.1833	WNK1;STK39
DE_Cpne4	26wk	DOWN	GO_Biological_Process_2025	Insulin-Like Growth Factor Receptor Signaling Pathway (GO:0048009)	2025-02-11	0.0750626	0.412705	-0.38436	5.09117	13.1833	TSC2;PIK3R1
DE_Cpne4	26wk	DOWN	GO_Biological_Process_2025	Positive Regulation of MHC Class II Biosynthetic Process (GO:0045348)	2025-02-11	0.0750626	0.412705	-0.38436	5.09117	13.1833	SIRT1;CDK5R1
DE_Cpne4	26wk	DOWN	GO_Biological_Process_2025	Negative Regulation of D-glucose Transmembrane Transport (GO:0010829)	2025-02-11	0.0750626	0.412705	-0.38436	5.09117	13.1833	SELENOS;GRB10
DE_Cpne4	26wk	DOWN	GO_Biological_Process_2025	Protein K29-linked Ubiquitination (GO:0035519)	2025-02-11	0.0750626	0.412705	-0.38436	5.09117	13.1833	PRKN;UBR5
DE_Cpne4	26wk	DOWN	GO_Biological_Process_2025	Positive Regulation of Mitotic Cytokinesis (GO:1903490)	2025-02-11	0.0750626	0.412705	-0.38436	5.09117	13.1833	WNK1;RAB11FIP3
DE_Cpne4	26wk	DOWN	GO_Biological_Process_2025	Negative Regulation of Potassium Ion Transmembrane Transport (GO:1901380)	2025-02-11	0.0750626	0.412705	-0.38436	5.09117	13.1833	SUMO1;STK39
DE_Cpne4	26wk	DOWN	GO_Biological_Process_2025	Purine Ribonucleoside Monophosphate Biosynthetic Process (GO:0009168)	2025-02-11	0.0750626	0.412705	-0.38436	5.09117	13.1833	AMPD2;PFAS
DE_Cpne4	26wk	DOWN	GO_Biological_Process_2025	Phosphatidylethanolamine Acyl-Chain Remodeling (GO:0036152)	2025-02-11	0.0750626	0.412705	-0.38436	5.09117	13.1833	LPGAT1;MBOAT2
DE_Cpne4	26wk	DOWN	GO_Biological_Process_2025	Nicotinamide Riboside Metabolic Process (GO:0046495)	2025-02-11	0.0750626	0.412705	-0.38436	5.09117	13.1833	NAMPT;NAXD
DE_Cpne4	26wk	DOWN	GO_Biological_Process_2025	Dosage Compensation by Inactivation of X Chromosome (GO:0009048)	2025-02-11	0.0750626	0.412705	-0.38436	5.09117	13.1833	SMCHD1;YTHDC1
DE_Cpne4	26wk	DOWN	GO_Biological_Process_2025	Negative Regulation of Platelet-Derived Growth Factor Receptor Signaling Pathway (GO:0010642)	2025-02-11	0.0750626	0.412705	-0.38436	5.09117	13.1833	PTPN2;SNCA
DE_Cpne4	26wk	DOWN	GO_Biological_Process_2025	Golgi Inheritance (GO:0048313)	2025-02-11	0.0750626	0.412705	-0.38436	5.09117	13.1833	PDCD10;YWHAZ
DE_Cpne4	26wk	DOWN	GO_Biological_Process_2025	+ Reg of Nuclear-Transcribed mRNA Cat Proc, Deadenylation-Dep Decay (GO:1900153)	2025-02-11	0.0750626	0.412705	-0.38436	5.09117	13.1833	TNRC6C;TNRC6B
DE_Cpne4	26wk	DOWN	GO_Biological_Process_2025	Positive Regulation of Macromolecule Biosynthetic Process (GO:0010557)	21/355	0.0716577	0.412705	-0.38436	1.44896	3.81924	SRPK2;PRKN;TOR2A;CELF1;NTRK3;STAT3;ANK2;NMD3;ANK3;SIRT1;ROBO1;CUX2;PDCD10;NAMPT;UBR5;VPS35;RIPK1;BPNT1;FGF13;SLC38A2;CDK5R1
DE_Cpne4	26wk	DOWN	GO_Biological_Process_2025	Regulation of Dopamine Secretion (GO:0014059)	2025-02-11	0.0750626	0.412705	-0.38436	5.09117	13.1833	PRKN;SNCA
DE_Cpne4	26wk	DOWN	GO_Biological_Process_2025	Positive Regulation of Exocytosis (GO:0045921)	1938-04-01	0.0733929	0.412705	-0.38436	2.69826	7.04767	SMPD3;STXBP5;CLASP2;SNCA
DE_Cpne4	26wk	DOWN	GO_Biological_Process_2025	Regulation of DNA-templated Transcription Elongation (GO:0032784)	1938-04-01	0.0733929	0.412705	-0.38436	2.69826	7.04767	SETD5;SCAF8;INTS14;WDR43
DE_Cpne4	26wk	DOWN	GO_Biological_Process_2025	Skeletal Muscle Tissue Regeneration (GO:0043403)	2025-02-11	0.0750626	0.412705	-0.38436	5.09117	13.1833	PPP3CA;LARGE1
DE_Cpne4	26wk	DOWN	GO_Biological_Process_2025	Cellular Response to Nutrient (GO:0031670)	2025-02-11	0.0750626	0.412705	-0.38436	5.09117	13.1833	MAT2A;PRKCSH
DE_Cpne4	26wk	DOWN	GO_Biological_Process_2025	Regulation of Programmed Necrotic Cell Death (GO:0062098)	2025-02-11	0.0750626	0.412705	-0.38436	5.09117	13.1833	PRKN;RIPK1
DE_Cpne4	26wk	DOWN	GO_Biological_Process_2025	Sodium Ion Transmembrane Transport (GO:0035725)	1987-07-01	0.0723441	0.412705	-0.38436	2.00924	5.2769	SLC6A6;SLC6A17;SCN9A;SLC9A9;ATP1B3;NALCN;HCN1
DE_Cpne4	26wk	DOWN	GO_Biological_Process_2025	Negative Regulation of Transcription by RNA Polymerase II (GO:0000122)	39/732	0.0742521	0.412705	-0.38436	1.30085	3.38259	PRKN;URI1;THRA;MYT1L;CTNND1;ZBTB20;ARID4A;CHD3;HMGB1;NR2C2;HDAC9;CUX2;SIN3A;TRPS1;NRIP1;CIR1;ZBTB7A;JAZF1;SNCA;CREBBP;ZFHX3;NCOA5;SMURF2;STAT3;USP2;SIRT1;YWHAZ;SMARCA4;KAT2B;ZEB2;IMPACT;NFIB;NEDD4;IRF2;MDM2;LCOR;ATF7;MDM4;FGFR2
DE_Cpne4	26wk	DOWN	GO_Biological_Process_2025	Ventricular Septum Development (GO:0003281)	1938-04-01	0.0733929	0.412705	-0.38436	2.69826	7.04767	ROBO2;SLIT3;MDM4;ROBO1
DE_Cpne4	26wk	DOWN	GO_Biological_Process_2025	Excitatory Synapse Assembly (GO:1904861)	2025-02-11	0.0750626	0.412705	-0.38436	5.09117	13.1833	GRID2;SRGAP2
DE_Cpne4	26wk	DOWN	GO_Biological_Process_2025	Peptidyl-Serine Phosphorylation (GO:0018105)	1970-06-01	0.072694	0.412705	-0.38436	2.15197	5.64138	SRPK2;STK39;MAPK1;RIPK1;HIPK2;CDK5R1
DE_Cpne4	26wk	DOWN	GO_Biological_Process_2025	Organelle Organization (GO:0006996)	25/437	0.0723558	0.412705	-0.38436	1.39944	3.67515	USP6NL;PRKN;TMED10;ATL3;MAST4;MAST3;MFF;SIPA1L3;RTN4;CDC42;ARHGAP21;RHOT1;TRAPPC12;CLASP2;COG5;MICAL2;PRPF40A;LYSMD3;NIPSNAP2;RAB30;GOLPH3;RAB14;VAPA;SLC25A36;RAB3GAP1
DE_Cpne4	26wk	DOWN	GO_Biological_Process_2025	Negative Regulation of Intracellular Signal Transduction (GO:1902532)	18/297	0.0756399	0.415111	-0.381836	1.48568	3.83569	LYN;URI1;STAT3;CTNND1;TSC2;SIRT1;DUSP16;DHDDS;PYCARD;PDE11A;SH3BP1;WNK1;TMEM127;DLG5;TAX1BP1;MDM2;RIPK1;SHANK2
DE_Cpne4	26wk	DOWN	GO_Biological_Process_2025	Response to Ketone (GO:1901654)	2025-03-24	0.0772145	0.419104	-0.377678	3.27476	8.38722	UBE3A;SLIT3;GNAI1
DE_Cpne4	26wk	DOWN	GO_Biological_Process_2025	Regulation of Intracellular Steroid Hormone Receptor Signaling Pathway (GO:0033143)	2025-03-24	0.0772145	0.419104	-0.377678	3.27476	8.38722	KDM4C;CARM1;UFSP2
DE_Cpne4	26wk	DOWN	GO_Biological_Process_2025	Regulation of Release of Sequestered Calcium Ion Into Cytosol by Sarcoplasmic Reticulum (GO:0010880)	2025-03-24	0.0772145	0.419104	-0.377678	3.27476	8.38722	FKBP1A;ANK2;SRI
DE_Cpne4	26wk	DOWN	GO_Biological_Process_2025	Cellular Response to Steroid Hormone Stimulus (GO:0071383)	2025-03-24	0.0772145	0.419104	-0.377678	3.27476	8.38722	URI1;MAPK1;TRERF1
DE_Cpne4	26wk	DOWN	GO_Biological_Process_2025	Positive Regulation of Cell Communication (GO:0010647)	2025-03-24	0.0772145	0.419104	-0.377678	3.27476	8.38722	LGI1;CLSTN2;ANK3
DE_Cpne4	26wk	DOWN	GO_Biological_Process_2025	Outflow Tract Septum Morphogenesis (GO:0003148)	2025-03-24	0.0772145	0.419104	-0.377678	3.27476	8.38722	ROBO2;FGFR2;ROBO1
DE_Cpne4	26wk	DOWN	GO_Biological_Process_2025	Positive Regulation of Neuron Apoptotic Process (GO:0043525)	1939-04-01	0.0791988	0.42909	-0.367452	2.62103	6.64641	SRPK2;BACE1;EPHA7;CDK5R1
DE_Cpne4	26wk	DOWN	GO_Biological_Process_2025	Positive Regulation of Canonical Wnt Signaling Pathway (GO:0090263)	1989-07-01	0.0795718	0.430325	-0.366203	1.96002	4.96101	ZEB2;TNKS2;SMURF2;WNK1;UBR5;FGFR2;RNF220
DE_Cpne4	26wk	DOWN	GO_Biological_Process_2025	Dicarboxylic Acid Metabolic Process (GO:0043648)	1955-05-01	0.0797168	0.430326	-0.366202	2.29436	5.80306	GRID2;PHYH;GOT2;OGDH;SLC25A32
DE_Cpne4	26wk	DOWN	GO_Biological_Process_2025	T-helper Cell Lineage Commitment (GO:0002295)	2025-02-12	0.0876467	0.441805	-0.35477	4.58182	11.1542	STAT3;IL6ST
DE_Cpne4	26wk	DOWN	GO_Biological_Process_2025	Presynapse Organization (GO:0099172)	2025-02-12	0.0876467	0.441805	-0.35477	4.58182	11.1542	PTPRD;CLASP2
DE_Cpne4	26wk	DOWN	GO_Biological_Process_2025	Positive Regulation of Cholesterol Biosynthetic Process (GO:0045542)	2025-02-12	0.0876467	0.441805	-0.35477	4.58182	11.1542	MAPK1;GNAI1
DE_Cpne4	26wk	DOWN	GO_Biological_Process_2025	Positive Regulation of Sterol Biosynthetic Process (GO:0106120)	2025-02-12	0.0876467	0.441805	-0.35477	4.58182	11.1542	MAPK1;GNAI1
DE_Cpne4	26wk	DOWN	GO_Biological_Process_2025	Purine Ribonucleoside Monophosphate Metabolic Process (GO:0009167)	2025-02-12	0.0876467	0.441805	-0.35477	4.58182	11.1542	AMPD2;PFAS
DE_Cpne4	26wk	DOWN	GO_Biological_Process_2025	Negative Regulation of Locomotion (GO:0040013)	2025-02-12	0.0876467	0.441805	-0.35477	4.58182	11.1542	FRMD5;PTPN2
DE_Cpne4	26wk	DOWN	GO_Biological_Process_2025	NADH Oxidation (GO:0006116)	2025-02-12	0.0876467	0.441805	-0.35477	4.58182	11.1542	GOT2;SLC25A12
DE_Cpne4	26wk	DOWN	GO_Biological_Process_2025	Polyamine Metabolic Process (GO:0006595)	2025-02-12	0.0876467	0.441805	-0.35477	4.58182	11.1542	RAI1;SLC38A1
DE_Cpne4	26wk	DOWN	GO_Biological_Process_2025	Negative Regulation of Microtubule Polymerization (GO:0031115)	2025-02-12	0.0876467	0.441805	-0.35477	4.58182	11.1542	EML2;SNCA
DE_Cpne4	26wk	DOWN	GO_Biological_Process_2025	Potassium Ion Export Across Plasma Membrane (GO:0097623)	2025-02-12	0.0876467	0.441805	-0.35477	4.58182	11.1542	KCNIP1;KCNT2
DE_Cpne4	26wk	DOWN	GO_Biological_Process_2025	Very Long-Chain Fatty Acid Biosynthetic Process (GO:0042761)	2025-02-12	0.0876467	0.441805	-0.35477	4.58182	11.1542	ELOVL6;HACD3
DE_Cpne4	26wk	DOWN	GO_Biological_Process_2025	Steroid Hormone Receptor Signaling Pathway (GO:0043401)	2025-02-12	0.0876467	0.441805	-0.35477	4.58182	11.1542	MAPK1;NR3C2
[truncated: 53,795 more rows]

## Sheet: vs 26W AR113Q; UP
Cell type	Timepoint	Direction	Gene_set	Term	Overlap	P-value	Adjusted P-value	-LOG10(Adjusted P-value)	Odds Ratio	Combined Score	Genes
MN_Chat	26wk	UP	GO_Biological_Process_2025	Positive Regulation of TORC1 Signaling (GO:1904263)	1952-12-01	4.46586e-06	0.0135271	1.8688	6.06638	74.7321	SEC13;TBK1;RHEB;RRAGD;LONP1;CLEC16A;GPR137;KLHL22;LAMTOR1;LAMTOR4;RBX1;OTUB1
MN_Chat	26wk	UP	GO_Biological_Process_2025	Regulation of TORC1 Signaling (GO:1903432)	16/97	1.2925e-05	0.0195749	1.7083	4.00274	45.0563	SEC13;CLEC16A;UBE2D1;KLHL22;TSC1;NLK;RBX1;TBK1;RHEB;DGKQ;RRAGD;LONP1;GPR137;LAMTOR1;LAMTOR4;OTUB1
MN_Chat	26wk	UP	GO_Biological_Process_2025	ATP Metabolic Process (GO:0046034)	1962-11-01	0.000146661	0.100716	0.9969	4.3543	38.437	MAP4K2;HSPA8;TPI1;PKM;PRKAG2;ENO1;ENO2;GAPDH;PFKM;CLPX;NADK
MN_Chat	26wk	UP	GO_Biological_Process_2025	Positive Regulation of TOR Signaling (GO:0032008)	1973-12-01	0.000158673	0.100716	0.9969	3.97356	34.7634	SEC13;TBK1;RHEB;RRAGD;LONP1;CLEC16A;GPR137;KLHL22;LAMTOR1;LAMTOR4;RBX1;OTUB1
MN_Chat	26wk	UP	GO_Biological_Process_2025	Neuron Projection Morphogenesis (GO:0048812)	19/157	0.000174937	0.100716	0.9969	2.79052	24.141	EPHA4;NTNG2;CNTNAP1;RAB3A;LRRK2;WASL;MAPK8IP2;NYAP2;ISL1;UBB;CTTN;SLITRK1;ADGRB1;DVL1;FLRT1;CTNNB1;DIP2A;NEFH;PPP1R12C
MN_Chat	26wk	UP	GO_Biological_Process_2025	Glutamate Receptor Signaling Pathway (GO:0007215)	1936-08-01	0.00023549	0.100716	0.9969	5.75666	48.0902	GRIA2;GRIN3B;GRM7;KCNB1;FMR1;GRIN2C;PLCB1;GRM1
MN_Chat	26wk	UP	GO_Biological_Process_2025	ADP Catabolic Process (GO:0046032)	2025-07-28	0.000266006	0.100716	0.9969	6.71146	55.2487	MAP4K2;TPI1;PKM;ENO1;ENO2;GAPDH;PFKM
MN_Chat	26wk	UP	GO_Biological_Process_2025	Glycolytic Process (GO:0006096)	2025-07-28	0.000266006	0.100716	0.9969	6.71146	55.2487	MAP4K2;TPI1;PKM;ENO1;ENO2;GAPDH;PFKM
MN_Chat	26wk	UP	GO_Biological_Process_2025	Axonogenesis (GO:0007409)	21/200	0.00058401	0.111862	0.951316	2.37775	17.7037	CYFIP1;EPHA4;NTNG2;NRP1;RAB3A;SEMA6A;AUTS2;SEMA3A;SEMA4G;ISL1;KALRN;RPS6KA5;KIF5C;TUBB3;SLITRK1;KIF5B;ADGRB1;KIF5A;SLIT3;NEFH;B4GALT5
MN_Chat	26wk	UP	GO_Biological_Process_2025	Protein Localization to Membrane (GO:0072657)	21/199	0.000546586	0.111862	0.951316	2.39123	17.9625	SH3GLB1;NLGN2;ACTN2;KCNB1;CD81;AP3D1;ANK2;TSPAN33;EFR3B;RAB43;CACNB2;EFR3A;EHD3;SH3PXD2B;DVL1;FCHO2;CPE;LAMTOR1;RAB6B;SPTBN1;GPR158
MN_Chat	26wk	UP	GO_Biological_Process_2025	Pyruvate Metabolic Process (GO:0006090)	1948-09-01	0.000379191	0.111862	0.951316	4.65185	36.6448	LDHB;MAP4K2;TPI1;PKM;PCDHB16;ENO1;ENO2;GAPDH;PFKM
MN_Chat	26wk	UP	GO_Biological_Process_2025	Cellular Response to Acid Chemical (GO:0071229)	2025-07-30	0.000420857	0.111862	0.951316	6.12721	47.6282	GLRA1;RRAGD;KLHL22;LAMTOR1;CPEB3;LAMTOR4;RBX1
MN_Chat	26wk	UP	GO_Biological_Process_2025	acyl-CoA Biosynthetic Process (GO:0071616)	2025-05-14	0.00033766	0.111862	0.951316	11.1692	89.2806	GCDH;ACLY;ACSS2;FASN;DIP2A
MN_Chat	26wk	UP	GO_Biological_Process_2025	Response to Amino Acid (GO:0043200)	1932-07-01	0.000640365	0.111862	0.951316	5.63644	41.4474	GLRA1;RRAGD;KLHL22;LAMTOR1;CPEB3;LAMTOR4;RBX1
MN_Chat	26wk	UP	GO_Biological_Process_2025	Pyridine Nucleotide Catabolic Process (GO:0019364)	1932-07-01	0.000640365	0.111862	0.951316	5.63644	41.4474	MAP4K2;TPI1;PKM;ENO1;ENO2;GAPDH;PFKM
MN_Chat	26wk	UP	GO_Biological_Process_2025	Nicotinamide Nucleotide Metabolic Process (GO:0046496)	1951-09-01	0.000605428	0.111862	0.951316	4.31889	32.0011	MAP4K2;TPI1;PKM;MDH1;PCDHB16;ENO1;ENO2;GAPDH;PFKM
MN_Chat	26wk	UP	GO_Biological_Process_2025	Retrograde Axonal Transport (GO:0008090)	2025-05-16	0.000680334	0.111862	0.951316	9.13747	66.6389	FBXW11;KIF5B;KIF5A;TMEM108;NEFL
MN_Chat	26wk	UP	GO_Biological_Process_2025	Regulation of Synaptic Transmission, Glutamatergic (GO:0051966)	1952-09-01	0.000701679	0.111862	0.951316	4.21823	30.6329	CACNG7;CACNG8;NLGN2;GRM7;SYT1;LRRK2;MAPK8IP2;GRIN2C;GRM1
MN_Chat	26wk	UP	GO_Biological_Process_2025	Regulation of Monoatomic Ion Transmembrane Transporter Activity (GO:0032412)	1941-08-01	0.000602316	0.111862	0.951316	4.88315	36.2073	CACNG7;CACNG8;NLGN2;CACNA1D;ANK2;MAPK8IP2;UTRN;YWHAH
MN_Chat	26wk	UP	GO_Biological_Process_2025	Protein-Containing Complex Assembly (GO:0065003)	29/323	0.000825078	0.123853	0.907092	2.00421	14.2299	COL16A1;HSP90AB1;DHX9;LRRK2;WASL;IL1RAP;ADCY8;TSPAN33;HSPD1;SAMM50;PPP2R1A;SH3PXD2B;POGZ;FCHO2;LONP1;DMD;STXBP6;AP2M1;WASF3;PTGES3;PDE4DIP;MITF;TBCA;MAPK8IP2;FASN;DNLZ;VAMP1;MAPT;PPID
MN_Chat	26wk	UP	GO_Biological_Process_2025	Neuron Projection Development (GO:0031175)	21/206	0.000858673	0.123853	0.907092	2.2999	16.2376	PTPRT;EPHA4;CNTNAP1;LRRK2;STMN2;WASL;NYAP2;FRY;PTPRG;CTTN;UBB;GRM7;MICALL1;TMEM108;DIP2A;MAP4;MAPT;NCDN;NEFH;RAB6B;PPP1R12C
MN_Chat	26wk	UP	GO_Biological_Process_2025	TORC1 Signaling (GO:0038202)	2025-05-17	0.000926263	0.12753	0.894389	8.37557	58.4979	RPS6KA3;RPS6KA5;RPS6KB2;LAMTOR1;LAMTOR4
MN_Chat	26wk	UP	GO_Biological_Process_2025	Anterograde Dendritic Transport of Neurotransmitter Receptor Complex (GO:0098971)	2025-03-05	0.00100015	0.131716	0.880363	30.1043	207.949	KIF5C;KIF5B;KIF5A
MN_Chat	26wk	UP	GO_Biological_Process_2025	Regulation of Calcium Ion Transmembrane Transporter Activity (GO:1901019)	2025-05-18	0.00123262	0.134357	0.871739	7.73089	51.7862	FKBP1A;JPH4;ANK2;DMD;CALM1
MN_Chat	26wk	UP	GO_Biological_Process_2025	Carnitine Metabolic Process (GO:0009437)	2025-04-11	0.00128635	0.134357	0.871739	11.4774	76.3929	TMLHE;CROT;CPT1C;ALDH9A1
MN_Chat	26wk	UP	GO_Biological_Process_2025	Cellular Response to Starvation (GO:0009267)	16/141	0.00111752	0.134357	0.871739	2.58776	17.5881	SH3GLB1;HSPA8;GABARAPL1;MTMR3;CHKA;HSPA5;LRRK2;CLEC16A;EIF2AK3;PRKAG2;TSC1;CARTPT;MAP1LC3A;FASN;RRAGD;ATG7
MN_Chat	26wk	UP	GO_Biological_Process_2025	fatty-acyl-CoA Biosynthetic Process (GO:0046949)	2025-06-26	0.00116074	0.134357	0.871739	6.03425	40.7837	GCDH;ELOVL5;FASN;ACSL6;HSD17B12;ACSL3
MN_Chat	26wk	UP	GO_Biological_Process_2025	NADH Metabolic Process (GO:0006734)	2025-06-26	0.00116074	0.134357	0.871739	6.03425	40.7837	MAP4K2;MDH1;PCDHB16;ENO1;ENO2;PFKM
MN_Chat	26wk	UP	GO_Biological_Process_2025	Ganglion Development (GO:0061548)	2025-04-11	0.00128635	0.134357	0.871739	11.4774	76.3929	NRP1;TUBB3;SEMA3A;CTNNB1
MN_Chat	26wk	UP	GO_Biological_Process_2025	Modulation of Chemical Synaptic Transmission (GO:0050804)	14/117	0.00133864	0.135158	0.869157	2.74525	18.1629	GRIA2;SLC38A1;NLGN2;SYT1;FMR1;LRRK2;MAPK8IP2;LRP8;GRM1;GRIN3B;GRM7;TMEM108;DLGAP1;TSPOAP1
MN_Chat	26wk	UP	GO_Biological_Process_2025	Axon Extension Involved in Axon Guidance (GO:0048846)	2025-03-06	0.00192946	0.166981	0.777333	20.0685	125.438	NRP1;SEMA3A;SLIT3
MN_Chat	26wk	UP	GO_Biological_Process_2025	Mitophagy (GO:0000423)	1948-08-01	0.00177323	0.166981	0.777333	4.02712	25.5116	GABARAPL1;MAP1LC3A;CLEC16A;ATG10;ATG7;OPTN;NIPSNAP2;ATG4D
MN_Chat	26wk	UP	GO_Biological_Process_2025	Neuron Projection Extension (GO:1990138)	1938-07-01	0.00187305	0.166981	0.777333	4.54409	28.5377	CYFIP1;NRP1;AUTS2;SEMA3A;FLRT1;TMEM108;CTNNB1
MN_Chat	26wk	UP	GO_Biological_Process_2025	Neuron Projection Extension Involved in Neuron Projection Guidance (GO:1902284)	2025-03-06	0.00192946	0.166981	0.777333	20.0685	125.438	NRP1;SEMA3A;SLIT3
MN_Chat	26wk	UP	GO_Biological_Process_2025	Insulin Secretion Involved in Cellular Response to Glucose Stimulus (GO:0035773)	2025-03-06	0.00192946	0.166981	0.777333	20.0685	125.438	RAB43;PTPRN;SELENOT
MN_Chat	26wk	UP	GO_Biological_Process_2025	Cellular Response to Chemical Stress (GO:0062197)	12/100	0.00280876	0.186156	0.730124	2.75048	16.1591	PNPT1;DDX3X;FASN;LRRK2;SLC11A2;LONP1;HTRA2;NLK;PPIA;ATG7;ETV5;RBX1
MN_Chat	26wk	UP	GO_Biological_Process_2025	Cellular Respiration (GO:0045333)	1985-11-01	0.00228114	0.186156	0.730124	2.9973	18.2328	COX7B;NDUFA11;NDUFA4;COX4I1;NDUFA10;NDUFB3;ETFDH;NDUFB2;NDUFC2;NDUFV2;COX5A
MN_Chat	26wk	UP	GO_Biological_Process_2025	Carbohydrate Catabolic Process (GO:0016052)	1940-07-01	0.00254789	0.186156	0.730124	4.26824	25.492	MAP4K2;TPI1;PKM;ENO1;ENO2;GAPDH;PFKM
MN_Chat	26wk	UP	GO_Biological_Process_2025	Aerobic Electron Transport Chain (GO:0019646)	1964-09-01	0.00316023	0.186156	0.730124	3.29581	18.9743	COX7B;NDUFA4;COX4I1;NDUFA10;NDUFB3;NDUFB2;NDUFC2;NDUFV2;COX5A
MN_Chat	26wk	UP	GO_Biological_Process_2025	Cellular Response to Amino Acid Stimulus (GO:0071230)	1940-07-01	0.00254789	0.186156	0.730124	4.26824	25.492	GLRA1;RRAGD;KLHL22;LAMTOR1;CPEB3;LAMTOR4;RBX1
MN_Chat	26wk	UP	GO_Biological_Process_2025	Cristae Formation (GO:0042407)	2025-04-13	0.00258221	0.186156	0.730124	8.92593	53.1906	CHCHD3;SAMM50;DNAJC11;MICOS10
MN_Chat	26wk	UP	GO_Biological_Process_2025	Motor Neuron Axon Guidance (GO:0008045)	2025-04-13	0.00258221	0.186156	0.730124	8.92593	53.1906	EPHA4;NRP1;SEMA3A;SLIT3
MN_Chat	26wk	UP	GO_Biological_Process_2025	Axon Extension (GO:0048675)	2025-05-21	0.00259973	0.186156	0.730124	6.28036	37.3829	CYFIP1;NRP1;AUTS2;SEMA3A;SLIT3
MN_Chat	26wk	UP	GO_Biological_Process_2025	Negative Regulation of Cell Projection Organization (GO:0031345)	1951-08-01	0.00263946	0.186156	0.730124	3.74557	22.2381	EPHA4;MYLIP;PRNP;SEMA3A;STMN2;SPOCK1;FKBP4;YWHAH
MN_Chat	26wk	UP	GO_Biological_Process_2025	Protein Localization to Cytoplasmic Stress Granule (GO:1903608)	2025-03-07	0.00325726	0.186156	0.730124	15.0506	86.1927	DDX3X;SSB;DHX9
MN_Chat	26wk	UP	GO_Biological_Process_2025	ADP Transport (GO:0015866)	2025-03-07	0.00325726	0.186156	0.730124	15.0506	86.1927	SLC25A42;SLC25A23;SLC25A4
MN_Chat	26wk	UP	GO_Biological_Process_2025	Neuron Apoptotic Process (GO:0051402)	2025-05-22	0.00323414	0.186156	0.730124	5.91062	33.8914	TRPC5;DIABLO;FASN;BCL2;GAPDH
MN_Chat	26wk	UP	GO_Biological_Process_2025	Receptor Metabolic Process (GO:0043112)	2025-05-22	0.00323414	0.186156	0.730124	5.91062	33.8914	SH3GLB1;RAB43;EHD3;SNX25;MVB12A
MN_Chat	26wk	UP	GO_Biological_Process_2025	Anterograde Dendritic Transport (GO:0098937)	2025-03-07	0.00325726	0.186156	0.730124	15.0506	86.1927	KIF5C;KIF5B;KIF5A
MN_Chat	26wk	UP	GO_Biological_Process_2025	Axo-Dendritic Protein Transport (GO:0099640)	2025-03-07	0.00325726	0.186156	0.730124	15.0506	86.1927	KIF5C;KIF5B;KIF5A
MN_Chat	26wk	UP	GO_Biological_Process_2025	Protein Localization to Presynapse (GO:1905383)	2025-03-07	0.00325726	0.186156	0.730124	15.0506	86.1927	KIF5C;KIF5B;KIF5A
MN_Chat	26wk	UP	GO_Biological_Process_2025	Chaperone-Mediated Protein Complex Assembly (GO:0051131)	2025-05-22	0.00323414	0.186156	0.730124	5.91062	33.8914	HSP90AB1;PTGES3;DNLZ;LONP1;HSPD1
MN_Chat	26wk	UP	GO_Biological_Process_2025	Anterograde Axonal Protein Transport (GO:0099641)	2025-03-07	0.00325726	0.186156	0.730124	15.0506	86.1927	KIF5C;KIF5B;KIF5A
MN_Chat	26wk	UP	GO_Biological_Process_2025	TOR Signaling (GO:0031929)	1932-06-01	0.00358252	0.187094	0.72794	4.64027	26.1325	RPS6KA3;RPS6KA5;MAPKAP1;RPS6KB2;LAMTOR1;LAMTOR4
MN_Chat	26wk	UP	GO_Biological_Process_2025	Mitochondrial Membrane Organization (GO:0007006)	1932-06-01	0.00358252	0.187094	0.72794	4.64027	26.1325	CHCHD3;SAMM50;DNAJC11;BCL2;MICOS10;SLC25A4
MN_Chat	26wk	UP	GO_Biological_Process_2025	Regulation of AMPA Receptor Activity (GO:2000311)	2025-04-14	0.00348004	0.187094	0.72794	8.03291	45.472	CACNG7;CACNG8;NLGN2;MAPK8IP2
MN_Chat	26wk	UP	GO_Biological_Process_2025	Proteasome-Mediated Ubiquitin-Dependent Protein Catabolic Process (GO:0043161)	28/340	0.00354204	0.187094	0.72794	1.81974	10.2689	RHOBTB3;UBE2D1;PSMA7;PSMB7;ZNRF1;UCHL1;RMND5A;PSMD2;PSMD3;PSMB1;TRIM26;ASCC2;SLC25A23;IVNS1ABP;UBE2B;FBXW11;KLHL22;KLHL3;RBX1;FBXO31;SEM1;CUL4A;PSMA6;PSMA1;CTNNB1;FBXL3;FBXL7;RNF187
MN_Chat	26wk	UP	GO_Biological_Process_2025	Mitochondrial ATP Synthesis Coupled Electron Transport (GO:0042775)	1965-09-01	0.00351666	0.187094	0.72794	3.23678	18.2886	COX7B;NDUFA4;COX4I1;NDUFA10;NDUFB3;NDUFB2;NDUFC2;NDUFV2;COX5A
MN_Chat	26wk	UP	GO_Biological_Process_2025	Endosome Transport via Multivesicular Body Sorting Pathway (GO:0032509)	2025-05-23	0.00397277	0.200559	0.697758	5.58195	30.8587	LAPTM4B;LEPROTL1;MVB12A;LYST;CHMP5
MN_Chat	26wk	UP	GO_Biological_Process_2025	Positive Regulation of Dendritic Spine Development (GO:0060999)	2025-05-23	0.00397277	0.200559	0.697758	5.58195	30.8587	CAMK2B;FMR1;DLG5;CPEB3;LRP8
MN_Chat	26wk	UP	GO_Biological_Process_2025	Macroautophagy (GO:0016236)	16/162	0.00460943	0.225193	0.647445	2.21309	11.9057	GABARAPL1;MTMR3;VPS33A;ATG10;CLEC16A;KLHL3;SNF8;NIPSNAP2;TBK1;MAP1LC3A;ATG16L2;NBR1;MVB12A;ATG7;ATG4D;CHMP5
MN_Chat	26wk	UP	GO_Biological_Process_2025	Regulation of Macroautophagy (GO:0016241)	12/106	0.00454367	0.225193	0.647445	2.57411	13.8848	SH3GLB1;IL4;GPSM1;UCHL1;TBK1;CAPNS1;RHEB;LRRK2;CLEC16A;TSC1;SNX32;GAPDH
MN_Chat	26wk	UP	GO_Biological_Process_2025	Sympathetic Ganglion Development (GO:0061549)	2025-03-08	0.00502795	0.227308	0.643384	12.0398	63.7237	NRP1;SEMA3A;CTNNB1
MN_Chat	26wk	UP	GO_Biological_Process_2025	Lipid Phosphorylation (GO:0046834)	2025-03-08	0.00502795	0.227308	0.643384	12.0398	63.7237	DGKD;DGKQ;DGKZ
MN_Chat	26wk	UP	GO_Biological_Process_2025	Aerobic Respiration (GO:0009060)	1981-10-01	0.00500008	0.227308	0.643384	2.83739	15.0333	NDUFA11;MDH1;NDUFA10;NDUFB3;IDH3B;NDUFB2;OGDH;NDUFC2;NDUFV2;NIPSNAP2
MN_Chat	26wk	UP	GO_Biological_Process_2025	Regulation of Release of Sequestered Calcium Ion Into Cytosol by Sarcoplasmic Reticulum (GO:0010880)	2025-05-24	0.00482452	0.227308	0.643384	5.28789	28.2058	FKBP1A;ANK2;DMD;CACNA1C;CALM1
MN_Chat	26wk	UP	GO_Biological_Process_2025	Mitochondrial Electron Transport, NADH to Ubiquinone (GO:0006120)	1934-06-01	0.00490464	0.227308	0.643384	4.30837	22.9101	NDUFA4;NDUFA10;NDUFB3;NDUFB2;NDUFC2;NDUFV2
MN_Chat	26wk	UP	GO_Biological_Process_2025	Stress Granule Assembly (GO:0034063)	2025-05-25	0.00579817	0.253026	0.596835	5.02323	25.8707	ATXN2L;DDX3X;FMR1;CIRBP;MAPT
MN_Chat	26wk	UP	GO_Biological_Process_2025	Glycolytic Process Through Glucose-6-Phosphate (GO:0061620)	2025-04-16	0.0058646	0.253026	0.596835	6.69339	34.3961	MAP4K2;ENO1;ENO2;PFKM
MN_Chat	26wk	UP	GO_Biological_Process_2025	Purine Ribonucleotide Metabolic Process (GO:0009150)	1958-08-01	0.00593539	0.253026	0.596835	3.22	16.5084	HSPA8;LRRK2;MFN1;ABHD14B;NT5C2;CLPX;PDE9A;NADK
MN_Chat	26wk	UP	GO_Biological_Process_2025	Regulation of Calcium Ion Transport (GO:0051924)	1958-08-01	0.00593539	0.253026	0.596835	3.22	16.5084	CAMK2B;CACNB2;GRIN3B;P2RX4;BCL2;CTNNB1;ANK2;CACNA1D
MN_Chat	26wk	UP	GO_Biological_Process_2025	Axon Guidance (GO:0007411)	15/152	0.00601448	0.253026	0.596835	2.20976	11.2998	CYFIP1;EPHA4;NRP1;SEMA6A;SEMA3A;SEMA4G;KALRN;CELSR3;NELL2;RPS6KA5;KIF5C;TUBB3;KIF5B;KIF5A;SLIT3
MN_Chat	26wk	UP	GO_Biological_Process_2025	Regulation of Protein Localization (GO:0032880)	1997-11-01	0.00636207	0.25793	0.588498	2.57744	13.0352	RAB43;FKBP1A;HSP90AB1;DVL1;DVL3;PLEKHM2;CTNNB1;GPC5;KCNAB2;MAPT;TRIM67
MN_Chat	26wk	UP	GO_Biological_Process_2025	Protein Polyubiquitination (GO:0000209)	20/228	0.00640671	0.25793	0.588498	1.94371	9.81654	UBE2H;CBFB;UBE2B;FBXW11;RNF8;UBE2D1;ZFP91;LNPEP;KLHL3;PRPF19;NT5C2;RBX1;ZNRF1;RNF114;RMND5A;BCL2;CTNNB1;TRIM26;FBXL7;RNF187
MN_Chat	26wk	UP	GO_Biological_Process_2025	Monoatomic Anion Transport (GO:0006820)	1947-07-01	0.00644662	0.25793	0.588498	3.52	17.7556	GLRA1;CLCN5;SLC17A5;VDAC2;LRRC8A;SLC4A2;CLCN2
MN_Chat	26wk	UP	GO_Biological_Process_2025	Positive Regulation of Synaptic Transmission (GO:0050806)	1984-10-01	0.00647167	0.25793	0.588498	2.72193	13.7194	CAMK2B;CACNG7;CACNG8;NLGN2;SYT1;FMR1;ADCY8;GRIN2C;CALM1;GPR158
MN_Chat	26wk	UP	GO_Biological_Process_2025	Protein Homotetramerization (GO:0051289)	1959-08-01	0.00658705	0.258936	0.586808	3.1567	15.855	KCNT1;PCDHB16;APIP;ITPR1;SAMHD1;APPL2;TRPM3;ALDH9A1
MN_Chat	26wk	UP	GO_Biological_Process_2025	Chemical Synaptic Transmission (GO:0007268)	22/260	0.00666788	0.258936	0.586808	1.86961	9.36761	GRIA2;SYT1;GRIN2C;GRM1;GABRG1;RPS6KA3;SLC5A7;GLRA1;CACNB2;GRIN3B;HTR7;GRM7;SNPH;PCDHB16;KIF5A;DVL1;KCNQ3;UTS2;DLGAP1;APBA3;TSPOAP1;KCNK3
MN_Chat	26wk	UP	GO_Biological_Process_2025	acetyl-CoA Metabolic Process (GO:0006084)	2025-04-17	0.00738409	0.260074	0.584902	6.17819	30.3252	ACLY;ACSS2;HMGCS1;DIP2A
MN_Chat	26wk	UP	GO_Biological_Process_2025	Muscle Cell Development (GO:0055001)	2025-04-17	0.00738409	0.260074	0.584902	6.17819	30.3252	ACTN2;ANK2;DMD;SGCZ
MN_Chat	26wk	UP	GO_Biological_Process_2025	Long-Chain fatty-acyl-CoA Biosynthetic Process (GO:0035338)	2025-04-17	0.00738409	0.260074	0.584902	6.17819	30.3252	ELOVL5;ACSL6;ACSL3;HSD17B12
MN_Chat	26wk	UP	GO_Biological_Process_2025	Modification-Dependent Macromolecule Catabolic Process (GO:0043632)	2025-03-09	0.00727681	0.260074	0.584902	10.0327	49.3914	UBB;TUT4;UBC
MN_Chat	26wk	UP	GO_Biological_Process_2025	Regulation of Transmembrane Transporter Activity (GO:0022898)	2025-03-09	0.00727681	0.260074	0.584902	10.0327	49.3914	AHCYL1;BCL2;LONP1
MN_Chat	26wk	UP	GO_Biological_Process_2025	Positive Regulation of Filopodium Assembly (GO:0051491)	2025-05-26	0.00690232	0.260074	0.584902	4.78378	23.8036	NRP1;RIPOR2;DOCK11;FMR1;WASL
MN_Chat	26wk	UP	GO_Biological_Process_2025	Regulation of Cytoplasmic Translation (GO:2000765)	2025-05-26	0.00690232	0.260074	0.584902	4.78378	23.8036	PKM;DHX9;FMR1;HNRNPU;CPEB3
MN_Chat	26wk	UP	GO_Biological_Process_2025	RISC Complex Assembly (GO:0070922)	2025-03-09	0.00727681	0.260074	0.584902	10.0327	49.3914	AGO3;DHX9;PRKRA
MN_Chat	26wk	UP	GO_Biological_Process_2025	Protein Modification Process (GO:0036211)	39/545	0.00757479	0.263724	0.57885	1.56531	7.64329	PTPRT;CAMK2B;GMFB;MTMR3;CTBP1;LRRK2;NLK;KALRN;TBK1;RPS6KA5;PPP3CC;AKT2;LONP1;NEK1;ST8SIA5;ST3GAL6;MACROD2;SBF1;ATG7;MARK3;MAPK4;MAP4K2;PARP4;FBXW11;LIMK2;PRKCD;ATG10;EIF2AK3;HIPK1;RBX1;CDK9;PPP5C;MGAT4B;CPE;PTPN4;PTPN5;CSNK1G2;ATG4D;B4GALT5
MN_Chat	26wk	UP	GO_Biological_Process_2025	Regulation of Cation Channel Activity (GO:2001257)	2025-05-27	0.00814536	0.271724	0.565872	4.56609	21.9643	JPH4;FKBP1A;DMD;ANK2;CALM1
MN_Chat	26wk	UP	GO_Biological_Process_2025	Protein Homooligomerization (GO:0051260)	14/143	0.0083428	0.271724	0.565872	2.18894	10.477	PNPT1;KCNC2;ITPR1;APIP;ADCY8;SAMHD1;EHD3;KCNT1;PCDHB16;MAPT;RBMX;TRPM3;APPL2;ALDH9A1
MN_Chat	26wk	UP	GO_Biological_Process_2025	Calcium Ion Transmembrane Import Into Cytosol (GO:0097553)	1974-09-01	0.00832905	0.271724	0.565872	2.78729	13.3456	JPH4;ITPR1;TRPV2;CACNA1D;PLCH1;CACNA1C;PLCG1;PLCB1;GRIN2C
MN_Chat	26wk	UP	GO_Biological_Process_2025	Calcium Ion Transmembrane Transport (GO:0070588)	1987-10-01	0.00825923	0.271724	0.565872	2.61546	12.5449	CACNB2;TRPC5;P2RX4;TRPV2;ATP2B3;CACNA1D;CACNA1C;SLC25A23;GRIN2C;TRPM3
MN_Chat	26wk	UP	GO_Biological_Process_2025	Cellular Catabolic Process (GO:0044248)	2025-05-27	0.00814536	0.271724	0.565872	4.56609	21.9643	SH3GLB1;SNX25;MVB12A;LNPEP;TRHDE
MN_Chat	26wk	UP	GO_Biological_Process_2025	Actin Polymerization or Depolymerization (GO:0008154)	1949-07-01	0.00811322	0.271724	0.565872	3.35203	16.1375	WASHC5;SVIL;DIAPH1;DSTN;MICAL2;WASL;WASF3
MN_Chat	26wk	UP	GO_Biological_Process_2025	Phosphorylation (GO:0016310)	24/298	0.00860444	0.277264	0.557106	1.77202	8.42682	CAMK2B;MAP4K2;GMFB;DGKD;CTBP1;LRRK2;LIMK2;PRKCD;EIF2AK3;NLK;HIPK1;KALRN;DGKZ;CDK9;GNPTG;RPS6KA5;TBK1;DGKQ;LONP1;NEK1;MARK3;CSNK1G2;NADK;MAPK4
MN_Chat	26wk	UP	GO_Biological_Process_2025	Regulation of Long-Term Synaptic Depression (GO:1900452)	2025-03-10	0.0100309	0.303013	0.518539	8.59898	39.5732	KCNB1;FMR1;MAPT
MN_Chat	26wk	UP	GO_Biological_Process_2025	Protein Localization to Plasma Membrane (GO:0072659)	13/132	0.0102875	0.303013	0.518539	2.20221	10.0791	CD81;ACTN2;KCNB1;ANK2;TSPAN33;EFR3B;CACNB2;EFR3A;EHD3;FCHO2;NECTIN3;SPTBN1;GPR158
MN_Chat	26wk	UP	GO_Biological_Process_2025	Cellular Response to Nitrogen Starvation (GO:0006995)	2025-03-10	0.0100309	0.303013	0.518539	8.59898	39.5732	GABARAPL1;MAP1LC3A;ATG7
MN_Chat	26wk	UP	GO_Biological_Process_2025	Positive Regulation of Actin Nucleation (GO:0051127)	2025-03-10	0.0100309	0.303013	0.518539	8.59898	39.5732	CYFIP1;WHAMM;WASF3
MN_Chat	26wk	UP	GO_Biological_Process_2025	Positive Regulation of Viral Genome Replication (GO:0045070)	2025-05-28	0.0095354	0.303013	0.518539	4.36734	20.3201	DDX3X;ADARB1;HACD3;PPIA;PPID
MN_Chat	26wk	UP	GO_Biological_Process_2025	Cellular Response to Nitrogen Levels (GO:0043562)	2025-03-10	0.0100309	0.303013	0.518539	8.59898	39.5732	GABARAPL1;MAP1LC3A;ATG7
MN_Chat	26wk	UP	GO_Biological_Process_2025	Neuron Projection Guidance (GO:0097485)	13/132	0.0102875	0.303013	0.518539	2.20221	10.0791	CYFIP1;EPHA4;NRP1;SEMA6A;SEMA3A;SEMA4G;KALRN;RPS6KA5;KIF5C;TUBB3;KIF5B;KIF5A;SLIT3
MN_Chat	26wk	UP	GO_Biological_Process_2025	Protein Dephosphorylation (GO:0006470)	1990-10-01	0.0104039	0.303013	0.518539	2.51699	11.4915	PTPRT;PPP5C;PPP3CC;DUSP3;MTMR3;FBXW11;SBF1;PTPN4;PPM1E;PTPN5
MN_Chat	26wk	UP	GO_Biological_Process_2025	Positive Regulation of Plasma Membrane Bounded Cell Projection Assembly (GO:0120034)	1990-10-01	0.0104039	0.303013	0.518539	2.51699	11.4915	IFT20;CYFIP1;NRP1;RIPOR2;DOCK11;AUTS2;FMR1;RAB3IP;WASL;TAPT1
MN_Chat	26wk	UP	GO_Biological_Process_2025	Synaptic Signaling (GO:0099536)	2025-03-10	0.0100309	0.303013	0.518539	8.59898	39.5732	DRP2;UTRN;GRM1
MN_Chat	26wk	UP	GO_Biological_Process_2025	Positive Regulation of Viral Process (GO:0048524)	1940-06-01	0.0109995	0.313663	0.503536	3.54695	15.9964	DDX3X;DHX9;ADARB1;HACD3;PPIA;PPID
MN_Chat	26wk	UP	GO_Biological_Process_2025	Regulation of Filopodium Assembly (GO:0051489)	1940-06-01	0.0109995	0.313663	0.503536	3.54695	15.9964	NRP1;RIPOR2;DOCK11;FMR1;PRKCD;WASL
MN_Chat	26wk	UP	GO_Biological_Process_2025	Cell-Substrate Junction Assembly (GO:0007044)	2025-05-29	0.0110802	0.313663	0.503536	4.18515	18.844	CTTN;ACTN2;PEAK1;ITGA6;WHAMM
MN_Chat	26wk	UP	GO_Biological_Process_2025	Protein Localization (GO:0008104)	28/371	0.0112062	0.314293	0.502665	1.65253	7.42199	VPS29;YWHAB;LRRK2;VPS26C;PRPF19;RAB43;ARFRP1;CRTAC1;SH3PXD2B;SYNDIG1;DMD;SNX8;RAB6B;YWHAH;NSF;SEC13;STX8;VPS33A;RAB3IP;AP3D1;ANK2;GRIN3B;CTTN;RRAGD;CTNNB1;CPE;LAMTOR1;ATG4D
MN_Chat	26wk	UP	GO_Biological_Process_2025	Positive Regulation of Cell Junction Assembly (GO:1901890)	1965-08-01	0.0116939	0.324961	0.488169	2.82352	12.561	NRP1;COL16A1;NLGN2;SLITRK1;DLG5;SYNDIG1;TSC1;IL1RAP
MN_Chat	26wk	UP	GO_Biological_Process_2025	Regulation of Heart Rate by Cardiac Conduction (GO:0086091)	1941-06-01	0.0123797	0.334803	0.47521	3.44542	15.1313	CACNB2;CACNA1D;ANK2;CACNA1C;ISL1;KCNJ3
MN_Chat	26wk	UP	GO_Biological_Process_2025	Organelle Transport Along Microtubule (GO:0072384)	1941-06-01	0.0123797	0.334803	0.47521	3.44542	15.1313	UBB;FBXW11;KIF5B;COPG2;MAPT;DYNC1I1
MN_Chat	26wk	UP	GO_Biological_Process_2025	Regulation of Release of Sequestered Calcium Ion Into Cytosol (GO:0051279)	1953-07-01	0.0123661	0.334803	0.47521	3.0599	13.4415	JPH4;FKBP1A;DIAPH1;ANK2;DMD;PLCG1;CALM1
MN_Chat	26wk	UP	GO_Biological_Process_2025	Very Long-Chain Fatty Acid Metabolic Process (GO:0000038)	2025-05-30	0.0127872	0.342766	0.465003	4.01753	17.5136	ABCD4;ELOVL5;ACOX1;ACSL6;HACD3
MN_Chat	26wk	UP	GO_Biological_Process_2025	Dephosphorylation (GO:0016311)	11/107	0.0129469	0.344001	0.46344	2.30774	10.0315	PTPRT;PPP5C;MTMR3;PPP3CC;DUSP3;FBXW11;PLPPR3;SBF1;DUSP15;PTPN4;PTPN5
MN_Chat	26wk	UP	GO_Biological_Process_2025	Interleukin-1-Mediated Signaling Pathway (GO:0070498)	2025-04-20	0.0134232	0.353555	0.451543	5.01899	21.6357	RPS6KA5;IRAK1;IL1RAP;PLCB1
MN_Chat	26wk	UP	GO_Biological_Process_2025	Positive Regulation of Developmental Process (GO:0051094)	20/245	0.0135515	0.353858	0.451171	1.79523	7.72175	NCOA1;CAMK2B;HSP90AB1;TFRC;FMR1;ESRRB;ISL1;LRP8;RPS6KA3;DLG5;DVL1;DPF2;CTNNB1;DVL3;CPEB3;PLCB1;BMPR1B;RREB1;TAPT1;B4GALT5
MN_Chat	26wk	UP	GO_Biological_Process_2025	Lysosome Localization (GO:0032418)	1942-06-01	0.013877	0.356216	0.448286	3.34954	14.3277	CHGA;RAB3A;KIF5B;VPS33A;PLEKHM2;LAMTOR1
MN_Chat	26wk	UP	GO_Biological_Process_2025	Positive Regulation of Translation (GO:0045727)	11/108	0.013816	0.356216	0.448286	2.28383	9.77918	DDX3X;PKM;SSB;DHX9;FMR1;RPS6KB2;CIRBP;HNRNPU;METTL5;POLR2G;CPEB3
MN_Chat	26wk	UP	GO_Biological_Process_2025	Regulation of Dendritic Spine Morphogenesis (GO:0061001)	2025-05-31	0.0146635	0.37013	0.431646	3.86281	16.3103	CAMK2B;EPHA4;SIPA1L1;LRRK2;LRP8
MN_Chat	26wk	UP	GO_Biological_Process_2025	Regulation of Protein Localization to Cell Surface (GO:2000008)	2025-05-31	0.0146635	0.37013	0.431646	3.86281	16.3103	RAB43;HSP90AB1;ACTN2;CTNNB1;KCNAB2
MN_Chat	26wk	UP	GO_Biological_Process_2025	Purine Ribonucleoside Triphosphate Metabolic Process (GO:0009205)	1932-05-01	0.0167155	0.372288	0.429121	3.71954	15.2182	HSPA8;LRRK2;MFN1;NADK;CLPX
MN_Chat	26wk	UP	GO_Biological_Process_2025	Autophagosome Organization (GO:1905037)	1969-08-01	0.016425	0.372288	0.429121	2.63782	10.8387	RAB43;GABARAPL1;MAP1LC3A;ATG16L2;ATG10;EMC6;ATG7;ATG4D
MN_Chat	26wk	UP	GO_Biological_Process_2025	Import Into the Mitochondrion (GO:0170036)	1943-06-01	0.0154962	0.372288	0.429121	3.25884	13.5801	TOMM40;PNPT1;ITPR1;DNLZ;SFXN3;SLC25A23
MN_Chat	26wk	UP	GO_Biological_Process_2025	Positive Regulation of Monoatomic Ion Transport (GO:0043270)	1943-06-01	0.0154962	0.372288	0.429121	3.25884	13.5801	CACNB2;AHCYL1;P2RX4;KIF5B;CACNA1D;ANK2
MN_Chat	26wk	UP	GO_Biological_Process_2025	Regulation of Dendritic Spine Development (GO:0060998)	2025-04-21	0.0159699	0.372288	0.429121	4.7235	19.5414	CAMK2B;FMR1;DLG5;CPEB3
MN_Chat	26wk	UP	GO_Biological_Process_2025	Regulation of Generation of Precursor Metabolites and Energy (GO:0043467)	2025-04-21	0.0159699	0.372288	0.429121	4.7235	19.5414	MAP4K2;TIGAR;PNPT1;PRKAG2
MN_Chat	26wk	UP	GO_Biological_Process_2025	N-glycan Processing (GO:0006491)	2025-04-21	0.0159699	0.372288	0.429121	4.7235	19.5414	GNPTG;HEXB;MGAT4B;ST8SIA5
MN_Chat	26wk	UP	GO_Biological_Process_2025	RNA-templated DNA Biosynthetic Process (GO:0006278)	2025-04-21	0.0159699	0.372288	0.429121	4.7235	19.5414	HMBOX1;HSP90AB1;PTGES3;NOP10
MN_Chat	26wk	UP	GO_Biological_Process_2025	NADP Metabolic Process (GO:0006739)	2025-04-21	0.0159699	0.372288	0.429121	4.7235	19.5414	MDH1;PCDHB16;KCNAB2;NADK
MN_Chat	26wk	UP	GO_Biological_Process_2025	Cellular Response to Glucose Starvation (GO:0042149)	1943-06-01	0.0154962	0.372288	0.429121	3.25884	13.5801	SH3GLB1;MTMR3;CHKA;HSPA5;EIF2AK3;PRKAG2
MN_Chat	26wk	UP	GO_Biological_Process_2025	Nuclear Receptor-Mediated Signaling Pathway (GO:0141193)	1932-05-01	0.0167155	0.372288	0.429121	3.71954	15.2182	NCOA1;THRB;LONP1;PGR;NR3C1
MN_Chat	26wk	UP	GO_Biological_Process_2025	Negative Regulation of Cellular Response to Insulin Stimulus (GO:1900077)	1932-05-01	0.0167155	0.372288	0.429121	3.71954	15.2182	MAPKAP1;PRKCD;PIP4K2C;APPL2;RBX1
MN_Chat	26wk	UP	GO_Biological_Process_2025	Telomere Maintenance via Telomerase (GO:0007004)	2025-04-21	0.0159699	0.372288	0.429121	4.7235	19.5414	HMBOX1;HSP90AB1;PTGES3;NOP10
MN_Chat	26wk	UP	GO_Biological_Process_2025	Positive Regulation of Protein Metabolic Process (GO:0051247)	17/202	0.0165582	0.372288	0.429121	1.85386	7.60244	NSF;EPHA4;DDX3X;SSB;TIPARP;FBXW11;FMR1;ATG10;CIRBP;SNF8;ISL1;OAZ1;RBX1;CUL4A;METTL5;CPEB3;ATG7
MN_Chat	26wk	UP	GO_Biological_Process_2025	Phosphatidylinositol Metabolic Process (GO:0046488)	1969-08-01	0.016425	0.372288	0.429121	2.63782	10.8387	INPP4A;MTMR3;IMPA1;PLA2G4E;PIP5K1B;PLCH1;PLCG1;PLCB1
MN_Chat	26wk	UP	GO_Biological_Process_2025	Extrinsic Apoptotic Signaling Pathway via Death Domain Receptors (GO:0008625)	1932-05-01	0.0167155	0.372288	0.429121	3.71954	15.2182	DDX3X;DIABLO;FASN;BCL2;DEDD2
MN_Chat	26wk	UP	GO_Biological_Process_2025	Fatty Acid Beta-Oxidation Using acyl-CoA Oxidase (GO:0033540)	2025-03-12	0.0171278	0.373033	0.428253	6.68739	27.198	ACOX1;CROT;DECR2
MN_Chat	26wk	UP	GO_Biological_Process_2025	Protein Tetramerization (GO:0051262)	1983-09-01	0.0170078	0.373033	0.428253	2.44714	9.96983	KCNT1;KCNC1;PCDHB16;APIP;ITPR1;SAMHD1;APPL2;TRPM3;ALDH9A1
MN_Chat	26wk	UP	GO_Biological_Process_2025	Atrial Cardiac Muscle Cell Action Potential (GO:0086014)	2025-03-12	0.0171278	0.373033	0.428253	6.68739	27.198	CACNB2;CACNA1C;KCNJ3
MN_Chat	26wk	UP	GO_Biological_Process_2025	Substantia Nigra Development (GO:0021762)	1944-06-01	0.0172415	0.373033	0.428253	3.17292	12.8834	HSPA5;MAPKAP1;CKB;NDRG2;CALM1;YWHAH
MN_Chat	26wk	UP	GO_Biological_Process_2025	Lipoprotein Biosynthetic Process (GO:0042158)	2025-02-05	0.0205598	0.376447	0.424296	13.3649	51.9149	ATG10;ATG7
MN_Chat	26wk	UP	GO_Biological_Process_2025	Positive Regulation of Protein Catabolic Process (GO:0045732)	1999-10-01	0.0193987	0.376447	0.424296	2.26139	8.91563	NSF;CUL4A;CD81;TIPARP;FMR1;SNF8;OAZ1;ATG7;RBX1;SH3D19
MN_Chat	26wk	UP	GO_Biological_Process_2025	Negative Regulation of Cellular Response to Hypoxia (GO:1900038)	2025-02-05	0.0205598	0.376447	0.424296	13.3649	51.9149	EPHA4;ENO1
MN_Chat	26wk	UP	GO_Biological_Process_2025	Membrane Organization (GO:0061024)	15/173	0.0184055	0.376447	0.424296	1.91393	7.64636	SH3GLB1;MTCH1;HSPA8;MTMR3;AP3D1;ANK2;SNF8;SGCZ;GRIN3B;RABIF;REEP3;FCHO2;MVB12A;SPTBN1;CHMP5
MN_Chat	26wk	UP	GO_Biological_Process_2025	Regulation of Steroid Metabolic Process (GO:0019218)	2025-04-22	0.0188001	0.376447	0.424296	4.46085	17.727	CD163L1;DGKQ;GNB3;RORA
MN_Chat	26wk	UP	GO_Biological_Process_2025	Focal Adhesion Assembly (GO:0048041)	2025-04-22	0.0188001	0.376447	0.424296	4.46085	17.727	CTTN;ACTN2;PEAK1;WHAMM
MN_Chat	26wk	UP	GO_Biological_Process_2025	Negative Regulation of T Cell Receptor Signaling Pathway (GO:0050860)	2025-04-22	0.0188001	0.376447	0.424296	4.46085	17.727	PRNP;DUSP3;UBASH3A;DGKZ
MN_Chat	26wk	UP	GO_Biological_Process_2025	Positive Regulation of Interferon-Alpha Production (GO:0032727)	2025-04-22	0.0188001	0.376447	0.424296	4.46085	17.727	DDX3X;TBK1;DHX9;HSPD1
MN_Chat	26wk	UP	GO_Biological_Process_2025	Positive Regulation of Synaptic Transmission, Glutamatergic (GO:0051968)	2025-04-22	0.0188001	0.376447	0.424296	4.46085	17.727	CACNG7;CACNG8;NLGN2;GRIN2C
MN_Chat	26wk	UP	GO_Biological_Process_2025	Ubiquitin-Dependent Protein Catabolic Process (GO:0006511)	32/455	0.0182312	0.376447	0.424296	1.5315	6.1331	RHOBTB3;RNF8;UBE2D1;PSMA7;PSMB7;ZNRF1;UCHL1;RNF114;RMND5A;PSMD2;PSMD3;PSMB1;MVB12A;TRIM26;RNF150;SLC25A23;IVNS1ABP;MYLIP;UBE2H;UBE2B;FBXW11;KLHL22;KLHL3;RBX1;CUL4A;SEM1;PSMA6;PSMA1;CTNNB1;FBXL7;RNF187;CHMP5
MN_Chat	26wk	UP	GO_Biological_Process_2025	Monoatomic Cation Transmembrane Transport (GO:0098655)	23/304	0.0196198	0.376447	0.424296	1.65349	6.50021	TRPC5;RNASEK;KCNC1;KCNC2;KCNB1;KCNA1;SLC11A2;ATP6AP2;TRPV2;ATP1A3;CACNA1D;CACNA1C;GRIN2C;CACNB2;GRIN3B;KCNT1;P2RX4;KCNQ3;KCNN3;TRPM3;KCNK3;KCNH1;KCNJ3
MN_Chat	26wk	UP	GO_Biological_Process_2025	Positive Regulation of Transcription by RNA Polymerase II (GO:0045944)	61/983	0.0205147	0.376447	0.424296	1.34593	5.23112	CREBZF;DDX3X;THRB;CD81;YWHAB;ZMYND8;PTPRN;PRDM5;HNRNPU;RORA;WASL;TRIAP1;NR3C1;MED15;PTMS;IRF2BPL;RPS6KA3;TBK1;RPS6KA5;POGZ;HOXA7;NCOA1;MITF;ISL1;ETV5;PKM;MED21;ITGA6;PGR;HDAC5;BEX2;HLF;MAX;DHX9;NRF1;DVL1;DVL3;E4F1;RREB1;RTRAF;CHGA;ESRRA;WWOX;AUTS2;HSPA5;PCGF5;TAF11;ESRRB;MICAL2;NR1D2;PBX1;IL4;CDK9;NFIA;CTNNB1;CCM2;CRLF3;BMPR1B;SSBP2;PFKM;RBMX
MN_Chat	26wk	UP	GO_Biological_Process_2025	Behavioral Fear Response (GO:0001662)	2025-02-05	0.0205598	0.376447	0.424296	13.3649	51.9149	GRM7;MAPK8IP2
MN_Chat	26wk	UP	GO_Biological_Process_2025	Regulation of Transmission of Nerve Impulse (GO:0051969)	2025-02-05	0.0205598	0.376447	0.424296	13.3649	51.9149	GLRA1;FMR1
MN_Chat	26wk	UP	GO_Biological_Process_2025	Cellular Response to Histamine (GO:0071420)	2025-02-05	0.0205598	0.376447	0.424296	13.3649	51.9149	DIAPH1;GABRB1
MN_Chat	26wk	UP	GO_Biological_Process_2025	Sympathetic Neuron Projection Extension (GO:0097490)	2025-02-05	0.0205598	0.376447	0.424296	13.3649	51.9149	NRP1;SEMA3A
MN_Chat	26wk	UP	GO_Biological_Process_2025	Intracellular Distribution of Mitochondria (GO:0048312)	2025-02-05	0.0205598	0.376447	0.424296	13.3649	51.9149	LRRK2;MAPT
MN_Chat	26wk	UP	GO_Biological_Process_2025	Long-Chain fatty-acyl-CoA Metabolic Process (GO:0035336)	2025-04-23	0.0219216	0.376447	0.424296	4.22585	16.1439	ELOVL5;ACSL6;ACSL3;HSD17B12
MN_Chat	26wk	UP	GO_Biological_Process_2025	Neurotransmitter Receptor Diffusion Trapping (GO:0099628)	2025-02-05	0.0205598	0.376447	0.424296	13.3649	51.9149	CACNG7;CACNG8
MN_Chat	26wk	UP	GO_Biological_Process_2025	Mitochondrial Electron Transport, Cytochrome C to Oxygen (GO:0006123)	2025-03-13	0.0214915	0.376447	0.424296	6.01834	23.111	COX7B;NDUFA4;COX5A
MN_Chat	26wk	UP	GO_Biological_Process_2025	Postsynaptic Neurotransmitter Receptor Diffusion Trapping (GO:0098970)	2025-02-05	0.0205598	0.376447	0.424296	13.3649	51.9149	CACNG7;CACNG8
MN_Chat	26wk	UP	GO_Biological_Process_2025	Purine Ribonucleotide Transport (GO:0015868)	2025-04-23	0.0219216	0.376447	0.424296	4.22585	16.1439	LRRC8A;SLC25A42;SLC25A23;SLC25A4
MN_Chat	26wk	UP	GO_Biological_Process_2025	mRNA Metabolic Process (GO:0016071)	10/101	0.0219977	0.376447	0.424296	2.21145	8.4407	ATXN2L;PNPT1;SSB;PCBP3;AGO3;NSUN2;HNRNPA2B1;U2AF1;DCP1A;CMTR1
MN_Chat	26wk	UP	GO_Biological_Process_2025	Positive Regulation of Brown Fat Cell Differentiation (GO:0090336)	2025-03-13	0.0214915	0.376447	0.424296	6.01834	23.111	LONP1;HNRNPU;RREB1
MN_Chat	26wk	UP	GO_Biological_Process_2025	Regulation of Axon Extension Involved in Axon Guidance (GO:0048841)	2025-02-05	0.0205598	0.376447	0.424296	13.3649	51.9149	NRP1;SEMA3A
MN_Chat	26wk	UP	GO_Biological_Process_2025	Autophagosome Assembly (GO:0000045)	1972-08-01	0.0207822	0.376447	0.424296	2.51377	9.7375	RAB43;GABARAPL1;MAP1LC3A;ATG16L2;ATG10;EMC6;ATG7;ATG4D
MN_Chat	26wk	UP	GO_Biological_Process_2025	Macromolecule Catabolic Process (GO:0009057)	1946-06-01	0.0211275	0.376447	0.424296	3.01395	11.6254	SH3GLB1;UCHL1;SNX25;LONP1;MVB12A;HTRA2
MN_Chat	26wk	UP	GO_Biological_Process_2025	Fatty Acid Elongation (GO:0030497)	2025-03-13	0.0214915	0.376447	0.424296	6.01834	23.111	ELOVL5;HSD17B12;HACD3
MN_Chat	26wk	UP	GO_Biological_Process_2025	Mitotic G1 DNA Damage Checkpoint Signaling (GO:0031571)	2025-03-13	0.0214915	0.376447	0.424296	6.01834	23.111	TRIAP1;DGKZ;FBXO31
MN_Chat	26wk	UP	GO_Biological_Process_2025	Outer Mitochondrial Membrane Organization (GO:0007008)	2025-03-13	0.0214915	0.376447	0.424296	6.01834	23.111	MTCH1;TOMM40;SAMM50
MN_Chat	26wk	UP	GO_Biological_Process_2025	pre-miRNA Processing (GO:0031054)	2025-03-13	0.0214915	0.376447	0.424296	6.01834	23.111	AGO3;PRKRA;TUT4
MN_Chat	26wk	UP	GO_Biological_Process_2025	Protein Insertion Into Mitochondrial Outer Membrane (GO:0045040)	2025-03-13	0.0214915	0.376447	0.424296	6.01834	23.111	MTCH1;TOMM40;SAMM50
MN_Chat	26wk	UP	GO_Biological_Process_2025	Regulation of Carbohydrate Catabolic Process (GO:0043470)	2025-03-13	0.0214915	0.376447	0.424296	6.01834	23.111	MAP4K2;TIGAR;PRKAG2
MN_Chat	26wk	UP	GO_Biological_Process_2025	Regulation of Neurotransmitter Receptor Activity (GO:0099601)	2025-04-23	0.0219216	0.376447	0.424296	4.22585	16.1439	CACNG7;CACNG8;NLGN2;MAPK8IP2
MN_Chat	26wk	UP	GO_Biological_Process_2025	Positive Regulation of Cell-Substrate Junction Organization (GO:0150117)	2025-04-23	0.0219216	0.376447	0.424296	4.22585	16.1439	NRP1;COL16A1;DUSP3;TSC1
MN_Chat	26wk	UP	GO_Biological_Process_2025	Peptidyl-Proline Modification (GO:0018208)	2025-02-05	0.0205598	0.376447	0.424296	13.3649	51.9149	P3H2;PPIA
MN_Chat	26wk	UP	GO_Biological_Process_2025	Cell Junction Assembly (GO:0034329)	10/101	0.0219977	0.376447	0.424296	2.21145	8.4407	NLGN2;CDH20;SLITRK1;CDH22;DNER;PCDHB16;CDH12;ITGA6;MAPT;SDK2
MN_Chat	26wk	UP	GO_Biological_Process_2025	Synapse Assembly (GO:0007416)	1987-09-01	0.0224739	0.382435	0.417442	2.32115	8.8097	NLGN2;SLITRK1;DNER;DVL1;LGI2;PCDHB16;MAPT;SDK2;GABRG1
MN_Chat	26wk	UP	GO_Biological_Process_2025	Cardiac Conduction (GO:0061337)	1947-06-01	0.0232759	0.390269	0.408636	2.94029	11.0565	CACNB2;CACNA1D;ANK2;CACNA1C;ISL1;KCNJ3
MN_Chat	26wk	UP	GO_Biological_Process_2025	Oxidative Phosphorylation (GO:0006119)	1960-07-01	0.0233208	0.390269	0.408636	2.65479	9.97777	NDUFA11;NDUFA10;NDUFB3;NDUFB2;NDUFC2;NDUFV2;NIPSNAP2
MN_Chat	26wk	UP	GO_Biological_Process_2025	Negative Regulation of Protein Kinase Activity (GO:0006469)	1960-07-01	0.0233208	0.390269	0.408636	2.65479	9.97777	PTPRT;DUSP3;PRKAG2;ADARB1;PPIA;PPM1E;RTRAF
MN_Chat	26wk	UP	GO_Biological_Process_2025	Intracellular Receptor Signaling Pathway (GO:0030522)	1935-05-01	0.0239852	0.397001	0.401209	3.34706	12.4856	DDX3X;TBK1;CRY2;RORA;NR1D2
MN_Chat	26wk	UP	GO_Biological_Process_2025	Positive Regulation of Synapse Assembly (GO:0051965)	1935-05-01	0.0239852	0.397001	0.401209	3.34706	12.4856	NLGN2;SLITRK1;DLG5;SYNDIG1;IL1RAP
MN_Chat	26wk	UP	GO_Biological_Process_2025	Adenine Nucleotide Transport (GO:0051503)	2025-04-24	0.025341	0.408287	0.389034	4.01435	14.754	LRRC8A;SLC25A42;SLC25A23;SLC25A4
MN_Chat	26wk	UP	GO_Biological_Process_2025	Vesicle Transport Along Microtubule (GO:0047496)	2025-04-24	0.025341	0.408287	0.389034	4.01435	14.754	FBXW11;KIF5B;KIF5A;DYNC1I1
MN_Chat	26wk	UP	GO_Biological_Process_2025	Regulation of Cellular Response to Growth Factor Stimulus (GO:0090287)	2025-04-24	0.025341	0.408287	0.389034	4.01435	14.754	NRP1;ITGA3;DMD;FSTL4
MN_Chat	26wk	UP	GO_Biological_Process_2025	Autophagy of Mitochondrion (GO:0000422)	1961-07-01	0.0253002	0.408287	0.389034	2.60549	9.58022	GABARAPL1;MAP1LC3A;ATG10;CLEC16A;ATG7;NIPSNAP2;ATG4D
MN_Chat	26wk	UP	GO_Biological_Process_2025	Protein Stabilization (GO:0050821)	17/212	0.025192	0.408287	0.389034	1.75786	6.47107	EPHA4;HSP90AB1;UBE2B;PTGES3;PRKCD;USP2;ANK2;TSC1;NLK;HSPD1;PRKRA;BAG3;AKT2;DVL1;DNLZ;DVL3;GAPDH
MN_Chat	26wk	UP	GO_Biological_Process_2025	Fatty Acid Beta-Oxidation (GO:0006635)	1948-06-01	0.0255661	0.409734	0.387498	2.87013	10.5233	ABCD4;GCDH;ACOX1;ETFDH;CROT;DECR2
MN_Chat	26wk	UP	GO_Biological_Process_2025	Vesicle Cytoskeletal Trafficking (GO:0099518)	2025-04-25	0.0290635	0.412503	0.384573	3.82299	13.5268	FBXW11;KIF5B;WASL;DYNC1I1
MN_Chat	26wk	UP	GO_Biological_Process_2025	Chaperone Cofactor-Dependent Protein Refolding (GO:0051085)	2025-04-25	0.0290635	0.412503	0.384573	3.82299	13.5268	HSPA8;HSPA5;PTGES3;DNAJC18
MN_Chat	26wk	UP	GO_Biological_Process_2025	Negative Regulation of Protein Depolymerization (GO:1901880)	2025-04-25	0.0290635	0.412503	0.384573	3.82299	13.5268	PLEKHH2;STMN2;SLC25A23;TTBK2
MN_Chat	26wk	UP	GO_Biological_Process_2025	Late Endosome to Vacuole Transport via Multivesicular Body Sorting Pathway (GO:0032511)	2025-04-25	0.0290635	0.412503	0.384573	3.82299	13.5268	LEPROTL1;MVB12A;SNF8;CHMP5
MN_Chat	26wk	UP	GO_Biological_Process_2025	Facial Nerve Structural Organization (GO:0021612)	2025-02-06	0.029875	0.412503	0.384573	10.0232	35.1886	NRP1;SEMA3A
MN_Chat	26wk	UP	GO_Biological_Process_2025	Response to Glucocorticoid (GO:0051384)	2025-04-25	0.0290635	0.412503	0.384573	3.82299	13.5268	HNRNPU;SLIT3;NR3C1;ISL1
MN_Chat	26wk	UP	GO_Biological_Process_2025	Protein Lipidation (GO:0006497)	2025-04-25	0.0290635	0.412503	0.384573	3.82299	13.5268	ZDHHC18;ATG10;SELENOK;ATG7
MN_Chat	26wk	UP	GO_Biological_Process_2025	Protein Localization to Cell Periphery (GO:1990778)	12/136	0.0290531	0.412503	0.384573	1.94825	6.89414	CACNB2;EFR3A;EHD3;CD81;ACTN2;KCNB1;FCHO2;ANK2;TSPAN33;EFR3B;SPTBN1;GPR158
MN_Chat	26wk	UP	GO_Biological_Process_2025	Mitochondrion Organization (GO:0007005)	12/135	0.0276373	0.412503	0.384573	1.96419	7.04868	TRABD;CHCHD3;PNPT1;SAMM50;LRRK2;LONP1;MFN1;HTRA2;HIGD1A;SLC25A4;NIPSNAP2;HSPD1
MN_Chat	26wk	UP	GO_Biological_Process_2025	Negative Regulation of Transcription Elongation by RNA Polymerase II (GO:0034244)	2025-03-14	0.0264038	0.412503	0.384573	5.47093	19.8827	RNF8;HNRNPU;NELFB
MN_Chat	26wk	UP	GO_Biological_Process_2025	Mitotic G1/S Transition Checkpoint Signaling (GO:0044819)	2025-03-14	0.0264038	0.412503	0.384573	5.47093	19.8827	TRIAP1;DGKZ;FBXO31
MN_Chat	26wk	UP	GO_Biological_Process_2025	Morphogenesis of an Endothelium (GO:0003159)	2025-02-06	0.029875	0.412503	0.384573	10.0232	35.1886	CTNNB1;CCM2
MN_Chat	26wk	UP	GO_Biological_Process_2025	Positive Regulation of Cilium Assembly (GO:0045724)	2025-04-25	0.0290635	0.412503	0.384573	3.82299	13.5268	IFT20;CEP135;RAB3IP;TAPT1
MN_Chat	26wk	UP	GO_Biological_Process_2025	Protein Localization to Organelle (GO:0033365)	13/151	0.0283276	0.412503	0.384573	1.8971	6.76111	DDX3X;SSB;DHX9;LRRK2;RAB3IP;ANK2;IFT20;ARFRP1;CRTAC1;DVL1;MICALL1;DCP1A;OPTN
MN_Chat	26wk	UP	GO_Biological_Process_2025	Protein K48-linked Ubiquitination (GO:0070936)	1991-09-01	0.0290946	0.412503	0.384573	2.20746	7.80823	ZNRF1;UBE2H;UBE2B;RNF8;UBE2D1;KLHL3;NT5C2;RBX1;RNF187
MN_Chat	26wk	UP	GO_Biological_Process_2025	Response to Hepatocyte Growth Factor (GO:0035728)	2025-02-06	0.029875	0.412503	0.384573	10.0232	35.1886	NRP1;APPL2
MN_Chat	26wk	UP	GO_Biological_Process_2025	Facial Nerve Morphogenesis (GO:0021610)	2025-02-06	0.029875	0.412503	0.384573	10.0232	35.1886	NRP1;SEMA3A
MN_Chat	26wk	UP	GO_Biological_Process_2025	Anterograde Axonal Transport (GO:0008089)	1937-05-01	0.0298097	0.412503	0.384573	3.13754	11.0219	KIF5C;KIF5B;KIF5A;AP3D1;NEFL
MN_Chat	26wk	UP	GO_Biological_Process_2025	Dendrite Arborization (GO:0140059)	2025-02-06	0.029875	0.412503	0.384573	10.0232	35.1886	NRP1;SEMA3A
MN_Chat	26wk	UP	GO_Biological_Process_2025	Selenocysteine Incorporation (GO:0001514)	2025-02-06	0.029875	0.412503	0.384573	10.0232	35.1886	SELENOT;TRNAU1AP
MN_Chat	26wk	UP	GO_Biological_Process_2025	Translational Readthrough (GO:0006451)	2025-02-06	0.029875	0.412503	0.384573	10.0232	35.1886	SELENOT;TRNAU1AP
MN_Chat	26wk	UP	GO_Biological_Process_2025	Cellular Response to Hepatocyte Growth Factor Stimulus (GO:0035729)	2025-02-06	0.029875	0.412503	0.384573	10.0232	35.1886	NRP1;APPL2
MN_Chat	26wk	UP	GO_Biological_Process_2025	Regulation of Striated Muscle Cell Differentiation (GO:0051153)	2025-02-06	0.029875	0.412503	0.384573	10.0232	35.1886	HDAC5;HDAC9
MN_Chat	26wk	UP	GO_Biological_Process_2025	Amino-Acid Betaine Metabolic Process (GO:0006577)	2025-02-06	0.029875	0.412503	0.384573	10.0232	35.1886	CROT;CPT1C
MN_Chat	26wk	UP	GO_Biological_Process_2025	Aldehyde Biosynthetic Process (GO:0046184)	2025-02-06	0.029875	0.412503	0.384573	10.0232	35.1886	TPI1;PNPO
MN_Chat	26wk	UP	GO_Biological_Process_2025	Regulation of High Voltage-Gated Calcium Channel Activity (GO:1901841)	2025-02-06	0.029875	0.412503	0.384573	10.0232	35.1886	CALM1;NIPSNAP2
MN_Chat	26wk	UP	GO_Biological_Process_2025	Negative Regulation of Nervous System Process (GO:0031645)	2025-02-06	0.029875	0.412503	0.384573	10.0232	35.1886	GLRA1;EIF2AK3
MN_Chat	26wk	UP	GO_Biological_Process_2025	Regulation of Autophagy (GO:0010506)	18/230	0.026903	0.412503	0.384573	1.71229	6.19083	SH3GLB1;VPS29;LRRK2;ITPR1;HTRA2;KLHL22;SNX32;UCHL1;TBK1;CAPNS1;RHEB;RRAGD;BCL2;GPR137;PIP4K2C;MAPT;GAPDH;OPTN
MN_Chat	26wk	UP	GO_Biological_Process_2025	Negative Regulation of Establishment of Protein Localization to Mitochondrion (GO:1903748)	2025-02-06	0.029875	0.412503	0.384573	10.0232	35.1886	LRRK2;MAPT
MN_Chat	26wk	UP	GO_Biological_Process_2025	Regulation of Arp2/3 Complex-Mediated Actin Nucleation (GO:0034315)	2025-04-26	0.0330928	0.412503	0.384573	3.64902	12.4375	CYFIP1;WASHC5;GMFB;WASF3
MN_Chat	26wk	UP	GO_Biological_Process_2025	Endocytic Recycling (GO:0032456)	1964-07-01	0.0319194	0.412503	0.384573	2.46797	8.50101	RAB43;VPS29;EHD3;WIPF3;MICALL1;VPS26C;SNF8
MN_Chat	26wk	UP	GO_Biological_Process_2025	Protein-Containing Complex Organization (GO:0043933)	11/123	0.0327489	0.412503	0.384573	1.97639	6.75706	PPP2R1A;DHX9;FASN;PDE4DIP;MITF;DMD;IL1RAP;WASL;AP2M1;PPID;WASF3
MN_Chat	26wk	UP	GO_Biological_Process_2025	Random Inactivation of X Chromosome (GO:0060816)	2025-02-06	0.029875	0.412503	0.384573	10.0232	35.1886	PCGF5;HNRNPU
MN_Chat	26wk	UP	GO_Biological_Process_2025	Negative Regulation of Cell Migration (GO:0030336)	15/184	0.0299945	0.412503	0.384573	1.78831	6.27116	PTPRT;EPHA4;NDRG4;DUSP3;ZMYND8;MITF;ADARB1;LDLRAD4;PTPRG;IL4;DLG5;ADGRB1;NF2;HOXA7;SRGAP1
MN_Chat	26wk	UP	GO_Biological_Process_2025	Lipid Modification (GO:0030258)	1950-06-01	0.0305848	0.412503	0.384573	2.73938	9.55291	DGKD;PLPPR3;DGKQ;B3GALT1;DGKZ;PLA2G7
MN_Chat	26wk	UP	GO_Biological_Process_2025	Positive Regulation of Macroautophagy (GO:0016239)	1978-08-01	0.0318387	0.412503	0.384573	2.29758	7.91992	GPSM1;SH3GLB1;IL4;TBK1;BAG3;PIP4K2C;SLC25A4;OPTN
MN_Chat	26wk	UP	GO_Biological_Process_2025	Arp2/3 Complex-Mediated Actin Nucleation (GO:0034314)	2025-03-15	0.0318626	0.412503	0.384573	5.01475	17.2825	WIPF3;ARPC5L;WHAMM
MN_Chat	26wk	UP	GO_Biological_Process_2025	Regulation of Phosphate Metabolic Process (GO:0019220)	2025-03-15	0.0318626	0.412503	0.384573	5.01475	17.2825	IL4;GNB3;SMG5
MN_Chat	26wk	UP	GO_Biological_Process_2025	Canonical Glycolysis (GO:0061621)	2025-03-15	0.0318626	0.412503	0.384573	5.01475	17.2825	MAP4K2;ENO2;PFKM
MN_Chat	26wk	UP	GO_Biological_Process_2025	Glucose Catabolic Process to Pyruvate (GO:0061718)	2025-03-15	0.0318626	0.412503	0.384573	5.01475	17.2825	MAP4K2;ENO2;PFKM
MN_Chat	26wk	UP	GO_Biological_Process_2025	Positive Regulation of Cytoplasmic Translation (GO:2000767)	2025-03-15	0.0318626	0.412503	0.384573	5.01475	17.2825	PKM;DHX9;HNRNPU
MN_Chat	26wk	UP	GO_Biological_Process_2025	Positive Regulation of Glycogen Metabolic Process (GO:0070875)	2025-03-15	0.0318626	0.412503	0.384573	5.01475	17.2825	MAP4K2;AKT2;PHKA1
MN_Chat	26wk	UP	GO_Biological_Process_2025	Sympathetic Nervous System Development (GO:0048485)	2025-03-15	0.0318626	0.412503	0.384573	5.01475	17.2825	NRP1;SEMA3A;CTNNB1
MN_Chat	26wk	UP	GO_Biological_Process_2025	Regulation of Potassium Ion Transport (GO:0043266)	1938-05-01	0.0330276	0.412503	0.384573	3.0423	10.3755	KIF5B;GNB2;CACNA1D;ANK2;KCNAB2
MN_Chat	26wk	UP	GO_Biological_Process_2025	Cell-Cell Adhesion Mediated by Cadherin (GO:0044331)	2025-04-26	0.0330928	0.412503	0.384573	3.64902	12.4375	CDH20;CDH22;CDH12;CTNNB1
MN_Chat	26wk	UP	GO_Biological_Process_2025	Negative Regulation of Macroautophagy (GO:0016242)	2025-04-26	0.0330928	0.412503	0.384573	3.64902	12.4375	LRRK2;CLEC16A;TSC1;RBX1
MN_Chat	26wk	UP	GO_Biological_Process_2025	Regulation of Synapse Organization (GO:0050807)	1938-05-01	0.0330276	0.412503	0.384573	3.0423	10.3755	CAMK2B;EPHA4;CTTNBP2;SPARCL1;GPR158
MN_Chat	26wk	UP	GO_Biological_Process_2025	Dendritic Spine Organization (GO:0097061)	2025-04-26	0.0330928	0.412503	0.384573	3.64902	12.4375	PRNP;ITGA3;DIP2A;WASL
MN_Chat	26wk	UP	GO_Biological_Process_2025	Chemical Synaptic Transmission, Postsynaptic (GO:0099565)	2025-04-26	0.0330928	0.412503	0.384573	3.64902	12.4375	GLRA1;LRRK2;GRIN2C;MAPK8IP2
MN_Chat	26wk	UP	GO_Biological_Process_2025	Fatty Acid Derivative Biosynthetic Process (GO:1901570)	2025-04-26	0.0330928	0.412503	0.384573	3.64902	12.4375	GCDH;GGT7;FASN;HMGCLL1
MN_Chat	26wk	UP	GO_Biological_Process_2025	Regulation of Postsynaptic Membrane Potential (GO:0060078)	2025-04-26	0.0330928	0.412503	0.384573	3.64902	12.4375	GLRA1;LRRK2;GRIN2C;MAPK8IP2
MN_Chat	26wk	UP	GO_Biological_Process_2025	Actin Filament Polymerization (GO:0030041)	2025-04-26	0.0330928	0.412503	0.384573	3.64902	12.4375	WASHC5;DIAPH1;WASL;WASF3
MN_Chat	26wk	UP	GO_Biological_Process_2025	Proteasomal Protein Catabolic Process (GO:0010498)	26/372	0.033059	0.412503	0.384573	1.51766	5.1744	RHOBTB3;UBE2D1;PRPF19;PSMA7;PSMB7;ZNRF1;UCHL1;RMND5A;PSMD2;PSMD3;PSMB1;TRIM26;SLC25A23;IVNS1ABP;HSPA5;UBE2B;FBXW11;KLHL22;KLHL3;RBX1;SEM1;CUL4A;PSMA6;PSMA1;CTNNB1;RNF187
MN_Chat	26wk	UP	GO_Biological_Process_2025	Striated Muscle Tissue Development (GO:0014706)	1938-05-01	0.0330276	0.412503	0.384573	3.0423	10.3755	SVIL;SGCD;DMD;NDUFV2;SGCZ
MN_Chat	26wk	UP	GO_Biological_Process_2025	Regulation of Transcription Elongation by RNA Polymerase II (GO:0034243)	1979-08-01	0.0340084	0.422178	0.374505	2.2651	7.65864	CDK9;ZMYND8;MED21;INTS3;RNF8;HNRNPU;NELFB;MED15
MN_Chat	26wk	UP	GO_Biological_Process_2025	Proton Motive Force-Driven Mitochondrial ATP Synthesis (GO:0042776)	1952-06-01	0.036207	0.43441	0.3621	2.62	8.69448	NDUFA11;NDUFA10;NDUFB3;NDUFB2;NDUFC2;NDUFV2
MN_Chat	26wk	UP	GO_Biological_Process_2025	Proteolysis Involved in Protein Catabolic Process (GO:0051603)	1980-08-01	0.0362762	0.43441	0.3621	2.23352	7.40768	PSMA6;UBB;PSMB1;UBC;CAPN2;LONP1;PRPF19;CLPX
MN_Chat	26wk	UP	GO_Biological_Process_2025	Regulation of Lysosomal Lumen pH (GO:0035751)	2025-04-27	0.0374315	0.43441	0.3621	3.49019	11.4661	RNASEK;LRRK2;VPS33A;ATP6AP2
MN_Chat	26wk	UP	GO_Biological_Process_2025	Regulation of TOR Signaling (GO:0032006)	1980-08-01	0.0362762	0.43441	0.3621	2.23352	7.40768	SEC13;RHEB;DGKQ;RRAGD;ARAF;TSC1;LAMTOR1;LAMTOR4
MN_Chat	26wk	UP	GO_Biological_Process_2025	SCF-dependent Proteasomal Ubiquitin-Dependent Protein Catabolic Process (GO:0031146)	1939-05-01	0.0364534	0.43441	0.3621	2.95267	9.77841	FBXW11;FBXL3;FBXL7;FBXO31;RBX1
[truncated: 72,128 more rows]

## Sheet: vs 52W AR113Q; DOWN
Cell type	Timepoint	Direction	Gene_set	Term	Overlap	P-value	Adjusted P-value	-LOG10(Adjusted P-value)	Odds Ratio	Combined Score	Genes
[truncated: 74,153 more rows]

[truncated: 1 more sheets: vs 52W AR113Q; UP]
