# Supplementary material for: Peripherally administered androgen receptor–targeted antisense oligonucleotide rescues spinal pathology in a murine SBMA model
Source: J Clin Invest. 2025 Aug 28;135(21):e182955. doi: 10.1172/JCI182955 (PMC12578385; doi:10.1172/JCI182955)
Supplement: Supporting data values [file jci-135-182955-s017.xlsx]

## Sheet: Fig. 1B, 1C
26 weeks, fiber size (square microns)
WT	AR113Q
672.577	7.90378
720.275	10.5842
848.179	18.4192
894.364	30.1718
903.78	468.179
911.34	517.457
918.488	537.182
940.137	555.876
978.832	563.024
982.749	567.354
984.536	570.722
1005.5	571.89
1017.66	574.777
1026.53	589.347
1040.89	592.509
1043.99	603.78
1052.65	608.179
1063.71	611.684
1082.2	619.656
1098.9	624.536
1102.54	626.942
1143.02	627.423
1143.44	629.622
1155.46	640.137
1164.74	644.536
1180.14	645.086
1193.81	645.43
1207.7	649.278
1212.1	651.615
1219.52	653.746
1220.55	654.983
1224.88	662.543
1226.94	667.629
1235.81	674.227
1240.76	675.67
1241.79	676.907
1248.52	682.68
1249.83	688.935
1261.44	689.966
1262.68	694.158
1282.41	694.983
1284.54	699.107
1297.39	702.199
1297.87	703.23
1301.37	703.574
1305.64	707.56
1311.62	711.203
1319.38	711.615
1338.76	713.54
1342.13	722.887
1343.09	724.055
1347.29	728.66
1348.93	732.302
1351.41	733.746
1354.16	736.838
1355.53	736.907
1358.69	739.794
1359.86	744.536
1367.42	755.189
1368.25	757.595
1373.81	761.718
1375.19	763.093
1378.28	765.43
1380.55	765.567
1395.95	765.567
1396.91	767.01
1399.73	767.01
1405.09	767.079
1405.77	767.904
1405.91	768.041
1407.08	768.11
1407.08	768.454
1412.44	769.003
1412.71	774.158
1415.4	776.22
1418.56	776.632
1425.91	777.732
1434.3	779.313
1438.56	783.986
1438.56	784.467
1442.96	784.467
1443.64	785.979
1444.12	791.546
1445.77	792.165
1446.87	795.464
1450.72	802.199
1454.64	802.612
1455.26	803.368
1456.56	807.904
1456.7	808.66
1457.04	809.966
1459.18	811.409
1460.27	812.302
1461.72	812.44
1464.26	812.784
1468.38	815.052
1468.45	815.395
1470.72	815.464
1471.48	815.739
1472.85	815.808
1478.69	815.876
1480.21	817.388
1480.82	817.732
1484.67	818.351
1487.56	818.625
1491.68	820.344
1492.1	825.636
1492.92	825.636
1500.34	826.117
1500.82	826.254
1501.37	827.973
1502.47	829.622
1507.29	829.622
1512.78	831.89
1514.78	832.371
1514.91	834.227
1521.17	837.801
1524.6	839.725
1528.52	840.756
1529.97	840.756
1534.64	843.024
1535.33	845.636
1535.33	846.254
1536.91	846.46
1539.79	846.529
1542.41	847.904
1549.9	848.247
1552.58	850.928
1554.64	850.997
1556.98	853.608
1558.56	854.983
1565.29	856.907
1565.36	858.007
1566.19	859.519
1568.18	860.619
1570.17	864.674
1574.43	864.811
1575.53	867.423
1577.39	872.784
1581.65	873.677
1582.06	874.57
1582.27	878.557
1584.4	879.588
1584.47	881.306
1590.03	884.811
1591.55	885.842
1592.65	886.117
1592.92	886.254
1594.98	886.735
1595.88	888.179
1596.49	892.234
1597.46	894.708
1597.8	895.395
1602.2	896.701
1605.15	897.113
1605.29	898.007
1607.22	898.351
1611.48	899.588
1612.1	900.137
1613.61	900.619
1616.84	902.268
1618.21	903.505
1621.79	903.849
1622.47	904.33
1631.96	905.911
1634.02	907.56
1639.52	907.629
1645.64	909.072
1648.04	909.141
1657.87	910.241
1659.31	910.653
1663.3	910.722
1666.32	910.859
1666.46	911.065
1668.45	911.34
1668.52	913.127
1670.17	913.952
1670.65	914.845
1671.07	915.052
1672.3	916.564
1673.95	916.907
1674.43	917.32
1674.85	918.351
1676.56	921.512
1678.42	922.474
1679.59	925.911
1680.27	927.835
1681.31	929.072
1682.2	929.21
1683.71	932.44
1685.5	933.058
1686.32	935.945
1688.25	936.564
1690.65	936.907
1692.58	937.113
1695.46	937.526
1698.83	937.595
1705.43	938.557
1707.7	940.412
1710.24	942.474
1711.41	943.505
1714.16	944.674
1716.15	944.811
1717.94	944.88
1718.28	946.323
1719.59	951.89
1720.89	952.027
1722.34	954.639
1722.96	955.052
1723.51	955.12
1727.97	955.533
1729.14	957.869
1729.62	961.993
1731.34	962.268
1733.06	962.749
1734.3	963.368
1734.43	963.986
1735.19	967.904
1738.08	968.66
1738.49	969.072
1740.27	969.278
1744.88	973.952
1747.84	975.808
1752.78	975.876
1753.75	975.945
1761.17	977.045
1761.37	977.388
1764.81	978.144
1772.1	980.481
1777.04	982.955
1778.01	983.23
1779.86	983.849
1784.54	986.529
1784.6	987.491
1785.77	988.866
1786.32	989.691
1789.21	990.309
1789.28	993.196
1793.47	994.296
1794.3	994.845
1794.36	996.151
1799.86	999.656
1813.95	1000.62
1819.79	1002.41
1820.76	1002.54
1821.58	1002.61
1821.72	1002.82
1823.23	1004.88
1824.67	1005.36
1826.05	1006.25
1826.74	1006.46
1831.68	1006.94
1834.36	1008.04
1837.04	1008.73
1841.58	1008.93
1843.16	1009.42
1845.77	1011
1846.8	1011.07
1851.07	1011.82
1852.58	1014.36
1854.3	1014.64
1858.49	1015.26
1858.49	1015.4
1859.59	1017.66
1863.3	1019.59
1864.33	1021.17
1864.81	1021.86
1866.39	1022.27
1866.53	1022.61
1872.58	1024.74
1874.98	1025.22
1877.18	1026.8
1878.97	1029.48
1879.93	1031.41
1879.93	1032.99
1883.71	1033.33
1885.43	1033.61
1886.05	1034.71
1886.94	1036.01
1887.01	1036.15
1890.65	1038.76
1892.44	1038.83
1899.45	1038.97
1901.1	1039.31
1901.99	1041.37
1903.64	1042.47
1908.87	1045.02
1909.14	1046.67
1910.24	1046.67
1913.33	1047.29
1914.43	1048.32
1915.95	1048.59
1916.29	1049.97
1917.11	1050.1
1917.39	1050.45
1918.42	1050.86
1926.74	1051.55
1930.86	1051.62
1936.15	1052.99
1937.39	1053.13
1940.34	1053.33
1940.96	1057.94
1942.47	1058.83
1944.67	1060.21
1949.07	1060.82
1952.78	1061.65
1954.02	1062.54
1956.49	1062.75
1957.73	1063.64
1959.24	1063.92
1960.96	1064.6
1961.1	1066.19
1963.44	1067.22
1964.95	1067.56
1970.17	1070.24
1970.65	1071.2
1970.93	1072.71
1984.19	1072.78
1992.23	1073.47
1993.81	1074.02
1998.08	1074.71
2004.74	1075.33
2005.15	1075.46
2009.76	1075.88
2015.4	1076.01
2017.59	1076.91
2020.07	1077.25
2023.37	1077.46
2023.85	1078.97
2027.7	1079.45
2028.32	1080.55
2030.65	1080.69
2038.35	1082.68
2038.97	1082.68
2043.37	1082.82
2043.85	1083.64
2044.67	1084.12
2048.32	1084.12
2050.1	1084.67
2054.23	1085.36
2059.31	1086.05
2060.41	1086.32
2061.03	1086.8
2061.58	1087.29
2061.99	1087.29
2064.05	1091.34
2065.43	1091.82
2074.23	1092.58
2078.21	1092.92
2087.29	1093.13
2090.65	1094.09
2093.13	1094.36
2105.15	1094.5
2109.62	1094.57
2120.27	1095.26
2125.77	1095.26
2126.39	1095.33
2128.8	1095.53
2129.48	1095.81
2137.87	1096.08
2138.14	1096.22
2139.38	1097.25
2146.8	1097.59
2147.77	1098.63
2149.9	1098.9
2158.56	1098.97
2158.83	1099.86
2159.66	1100.48
2165.22	1101.65
2169.97	1103.92
2171.89	1105.02
2172.16	1105.57
2172.78	1106.32
2178.69	1108.32
2181.17	1108.59
2183.71	1108.73
2186.67	1109.55
2187.01	1109.9
2188.11	1110.79
2197.73	1110.93
2198.83	1111
2204.12	1111.41
2206.53	1111.68
2207.84	1111.75
2208.38	1112.3
2213.75	1112.65
2216.15	1112.71
2218.49	1114.16
2223.64	1115.05
2225.64	1115.12
2227.97	1117.04
2233.81	1117.25
2235.67	1118.9
2240.41	1119.04
2242.89	1120.41
2244.33	1121.31
2246.67	1121.37
2248.45	1121.79
2250.03	1122.34
2250.17	1123.02
2251.07	1124.05
2258.14	1124.26
2261.79	1124.88
2261.86	1125.57
2264.88	1126.74
2270.65	1127.63
2271.27	1128.38
2274.43	1128.66
2277.04	1129.9
2286.12	1130.03
2287.7	1130.1
2287.7	1130.86
2290.17	1131.48
2290.79	1135.6
2291.48	1137.25
2292.78	1137.25
2295.26	1137.87
2305.91	1138.08
2306.87	1138.08
2307.7	1138.35
2308.66	1138.42
2309.28	1138.76
2310.24	1139.31
2310.58	1139.45
2311.48	1139.73
2312.78	1140.34
2317.04	1140.82
2318.21	1143.23
2318.69	1143.51
2319.52	1144.12
2320.27	1144.33
2321.31	1144.6
2321.44	1145.57
2322.82	1147.15
2323.09	1147.35
2324.12	1147.49
2327.29	1148.04
2327.35	1148.73
2329.55	1148.93
2334.43	1150.31
2334.5	1150.86
2335.33	1150.86
2339.45	1151.07
2339.66	1152.3
2340.21	1152.37
2341.1	1153.95
2341.99	1156.91
2342.34	1156.98
2342.82	1159.24
2348.25	1162.47
2350.93	1162.96
2356.77	1163.44
2357.39	1163.71
2358.35	1163.85
2358.97	1164.19
2360.82	1165.02
2363.64	1165.5
2370.24	1167.29
2370.86	1167.42
2372.1	1167.84
2377.46	1168.25
2382.89	1170.24
2383.23	1170.52
2384.26	1171.07
2384.67	1171.75
2385.64	1172.37
2386.25	1172.37
2389.69	1172.44
2390.45	1174.23
2391.2	1174.36
2393.95	1176.43
2394.02	1176.43
2394.09	1178.76
2395.81	1179.04
2397.04	1180
2399.45	1180.27
2399.52	1181.99
2400.55	1182.68
2400.55	1183.23
2402.82	1183.64
2410.45	1183.92
2412.71	1184.19
2414.57	1185.22
2414.98	1186.05
2416.01	1186.67
2417.11	1186.8
2419.93	1187.56
2421.72	1187.97
2426.19	1188.32
2433.13	1189.55
2434.09	1190.52
2434.78	1191.2
2435.88	1193.13
2437.53	1193.61
2439.73	1193.81
2440.14	1194.36
2441.37	1194.78
2442.06	1194.85
2446.05	1195.26
2448.73	1195.33
2448.93	1195.67
2450.17	1196.08
2450.58	1197.59
2455.46	1198.56
2456.98	1199.93
2460.14	1200.14
2460.62	1200.14
2461.31	1201.03
2463.02	1201.03
2463.51	1201.17
2463.99	1201.44
2467.49	1202.13
2467.9	1202.27
2468.04	1202.41
2471.89	1202.61
2473.2	1202.68
2476.15	1203.3
2478.21	1203.37
2478.49	1203.71
2481.37	1203.78
2481.65	1205.09
2484.12	1206.74
2484.19	1207.56
2488.25	1207.56
2488.73	1208.32
2490.65	1208.93
2490.79	1209.69
2492.03	1209.76
2492.44	1209.83
2496.63	1210.38
2498.35	1210.65
2498.97	1211.41
2499.31	1211.89
2499.93	1212.65
2500.07	1212.99
2501.86	1213.81
2503.44	1215.12
2510.79	1217.25
2512.44	1217.46
2514.43	1217.87
2515.81	1218.28
2517.32	1218.28
2518.49	1218.69
2518.9	1218.76
2521.79	1219.79
2523.85	1219.93
2524.54	1219.93
2526.25	1220.14
2530.58	1221.03
2533.26	1221.65
2538.14	1221.72
2540.48	1222.41
2540.89	1223.16
2544.05	1223.44
2545.09	1224.19
2545.7	1224.47
2549.69	1225.29
2551	1225.43
2556.56	1227.97
2556.56	1228.45
2562.61	1228.8
2567.35	1231.68
2576.63	1232.58
2581.72	1232.85
2583.99	1232.99
2584.88	1233.26
2586.05	1233.68
2586.05	1234.78
2586.32	1235.74
2587.7	1236.15
2591.27	1236.22
2592.58	1236.36
2593.33	1237.39
2595.88	1239.79
2596.91	1240.82
2598.56	1241.92
2601.17	1242.06
2603.37	1242.13
2604.6	1243.64
2605.09	1244.47
2606.32	1245.36
2608.87	1246.19
2609.9	1246.39
2611.96	1246.8
2613.54	1247.15
2613.75	1248.38
2614.3	1248.59
2614.5	1248.59
2616.56	1248.87
2617.87	1249.9
2618.9	1249.97
2630.03	1252.71
2633.75	1254.09
2634.09	1254.09
2634.36	1254.43
2635.53	1254.43
2635.81	1254.57
2638.83	1255.05
2640.07	1258.9
2641.24	1259.93
2645.43	1260.48
2645.5	1260.82
2648.45	1260.96
2648.73	1263.44
2651.68	1264.19
2653.61	1264.33
2656.56	1264.4
2658.9	1265.98
2659.31	1266.46
2660.76	1269
2662.89	1269.62
2664.74	1270.1
2665.36	1270.45
2665.91	1270.65
2669	1271.13
2672.3	1271.68
2679.86	1271.82
2680.62	1272.51
2683.64	1273.81
2684.26	1273.95
2686.12	1274.3
2686.87	1274.36
2687.9	1274.43
2688.38	1274.64
2689.97	1274.85
2694.3	1277.66
2696.43	1277.94
2698.69	1278.69
2699.31	1278.69
2701.37	1278.83
2702.68	1279.59
2706.32	1280.69
2708.04	1283.85
2709.07	1283.85
2712.1	1284.19
2712.71	1284.33
2715.88	1284.54
2716.91	1285.43
2717.39	1285.98
2719.38	1285.98
2721.86	1286.12
2723.3	1286.12
2724.33	1286.19
2725.57	1286.32
2726.8	1287.63
2731.41	1288.11
2731.48	1288.18
2731.55	1288.66
2732.23	1288.8
2733.13	1289.9
2733.33	1291.55
2736.91	1292.1
2737.46	1293.54
2737.59	1293.68
2739.04	1293.68
2741.58	1293.81
2745.29	1294.23
2745.84	1294.85
2746.05	1295.46
2746.74	1295.53
2749	1296.63
2753.06	1296.84
2756.22	1297.18
2756.91	1297.32
2762.06	1297.32
2762.82	1298.28
2764.4	1298.49
2776.56	1299.45
2778.08	1300.82
2779.11	1300.96
2784.33	1301.03
2788.93	1302.54
2789.21	1305.64
2790.93	1306.25
2793.4	1306.32
2794.43	1306.6
2797.04	1308.52
2799.18	1309.76
2800.96	1310.58
2802.34	1310.72
2805.5	1310.79
2807.01	1311
2807.7	1311.07
2817.32	1311.89
2820.34	1311.89
2824.88	1312.3
2827.42	1312.99
2827.77	1313.13
2828.25	1313.26
2832.37	1313.47
2833.95	1314.5
2835.12	1314.64
2839.79	1314.78
2843.02	1314.98
2844.74	1315.12
2849.83	1315.33
2853.54	1315.74
2854.43	1316.77
2855.88	1316.84
2857.94	1318.21
2860.96	1318.9
2861.86	1319.11
2864.33	1320.55
2868.32	1321.31
2868.45	1321.99
2870.1	1322.75
2874.36	1323.85
2875.4	1324.6
2876.98	1324.81
2877.32	1326.46
2879.24	1326.53
2879.79	1327.29
2881.24	1328.59
2883.37	1329.14
2883.44	1329.42
2885.98	1329.76
2889.35	1330.65
2891.68	1330.72
2891.82	1331.13
2897.8	1331.96
2898.28	1332.51
2904.54	1332.58
2908.18	1332.71
2908.66	1333.2
2909.69	1333.68
2911.62	1333.75
2913.06	1333.95
2913.61	1334.09
2915.53	1334.36
2920.07	1334.57
2921.92	1335.74
2925.5	1336.22
2925.7	1336.29
2925.91	1336.36
2925.98	1337.04
2926.94	1337.53
2927.97	1338.97
2928.18	1339.86
2930.79	1340
2931.41	1341.03
2936.36	1341.65
2936.43	1341.79
2936.63	1341.86
2938.08	1344.4
2938.76	1345.02
2940.48	1346.53
2949.48	1346.94
2949.97	1347.42
2951.34	1347.84
2954.23	1349.62
2960	1350.03
2961.37	1350.38
2965.57	1350.65
2969.97	1351.27
2977.25	1351.34
2983.99	1351.68
2986.74	1351.75
2987.63	1351.75
2987.97	1351.96
2990.24	1352.1
2993.81	1352.44
2997.18	1354.09
2997.46	1355.12
2998.01	1355.4
2999.86	1359.04
3007.84	1360.34
3008.04	1360.69
3008.25	1360.96
3010.72	1361.86
3011.68	1362.75
3016.98	1362.75
3017.46	1362.96
3020.96	1363.02
3021.37	1363.51
3023.02	1363.99
3027.84	1365.09
3029.48	1365.77
3029.97	1365.98
3033.47	1366.12
3040.76	1367.42
3041.17	1368.38
3041.17	1368.59
3041.86	1368.8
3044.74	1368.8
3045.15	1369.35
3046.39	1370.79
3048.59	1371.62
3050.24	1371.89
3050.31	1372.99
3056.29	1372.99
3057.25	1373.06
3057.25	1373.13
3069.07	1374.36
3076.98	1374.91
3079.04	1375.26
3081.72	1375.4
3093.75	1376.36
3094.64	1376.43
3101.17	1376.7
3106.94	1376.7
3108.52	1376.91
3111.41	1377.25
3114.16	1378.14
3115.74	1378.63
3121.79	1379.11
3122.41	1379.59
3123.16	1380.14
3125.84	1380.34
3126.8	1380.48
3127.22	1381.17
3128.18	1382.34
3128.66	1383.23
3129.14	1384.4
3133.81	1384.6
3135.05	1385.64
3136.98	1386.19
3139.45	1389.35
3142.75	1389.9
3146.46	1391.55
3147.49	1391.96
3147.84	1392.51
3148.45	1393.06
3159.93	1393.75
3161.31	1394.43
3161.72	1395.12
3163.92	1395.19
3167.01	1396.01
3168.04	1396.36
3173.47	1396.56
3176.84	1397.04
3177.25	1397.66
3180.41	1398.63
3183.51	1398.9
3184.12	1399.24
3184.6	1399.79
3186.94	1399.93
3187.9	1400
3188.93	1400
3191.89	1400.14
3192.65	1400.69
3203.78	1401.65
3207.42	1402.2
3211.34	1403.16
3214.16	1403.78
3214.98	1404.67
3220.21	1405.43
3221.99	1406.05
3231.89	1406.67
3233.47	1406.87
3235.12	1407.08
3242.41	1407.35
3243.64	1407.56
3250.31	1408.32
3251.48	1408.73
3252.3	1409.97
3252.44	1410.38
3252.99	1410.38
3254.16	1411
3254.23	1411.13
3257.39	1411.55
3260	1412.1
3260.27	1412.92
3260.48	1412.99
3262.27	1415.26
3263.57	1415.26
3270.86	1415.81
3271.48	1415.88
3277.73	1416.01
3279.52	1416.29
3288.18	1416.63
3290.24	1416.7
3293.68	1416.77
3296.15	1416.98
3297.53	1417.04
3298.9	1417.32
3301.72	1417.53
3303.57	1417.73
3304.88	1417.87
3306.12	1418.28
3306.25	1418.35
3307.9	1421.1
3308.25	1421.17
3308.87	1422.41
3309	1422.89
3310.38	1425.36
3312.65	1425.5
3312.99	1425.84
3315.95	1427.77
3318.56	1428.04
3318.63	1428.32
3319.31	1429.28
3319.73	1429.28
3321.86	1429.48
3322.54	1429.97
3324.12	1430.79
3325.5	1430.93
3325.84	1431.41
3331.07	1431.68
3331.96	1433.81
3332.3	1434.91
3334.43	1435.12
3335.33	1435.53
3335.46	1436.29
3335.74	1436.49
3336.08	1438.08
3336.63	1438.97
3338.28	1440
3341.17	1441.58
3343.09	1442.34
3348.93	1443.37
3349.76	1443.51
3351.82	1444.26
3353.4	1444.81
3354.23	1445.22
3355.26	1445.64
3355.46	1446.19
3355.67	1446.53
3356.84	1447.08
3357.59	1447.56
3357.73	1447.97
3363.92	1450.58
3367.49	1450.79
3368.38	1451.48
3370.1	1451.75
3370.24	1453.61
3371	1453.68
3371.07	1454.02
3373.68	1454.57
3375.05	1455.05
3376.77	1455.6
3380.48	1456.22
3381.51	1456.36
3388.25	1456.84
3389.35	1457.25
3389.69	1458.28
3389.9	1459.38
3391.68	1459.66
3397.11	1460.82
3397.87	1462.68
3398.9	1462.89
3401.92	1463.09
3402.06	1463.09
3403.09	1463.16
3404.12	1464.26
3405.02	1464.74
3409.21	1466.32
3411.13	1467.63
3413.06	1467.84
3416.15	1468.18
3416.7	1468.52
3423.37	1468.8
3425.15	1469.83
3427.49	1469.97
3432.58	1470.03
3432.71	1470.24
3432.92	1470.45
3434.57	1470.93
3434.85	1471.62
3439.31	1471.96
3445.43	1473.26
3445.91	1473.75
3446.74	1474.23
3448.66	1474.57
3449.14	1477.11
3450.38	1477.73
3454.02	1477.94
3455.95	1478.14
3457.32	1478.21
3457.87	1478.21
3459.38	1478.42
3464.26	1479.86
3468.32	1481.58
3469.07	1481.65
3471.2	1482.34
3477.32	1484.4
3480.27	1485.09
3481.99	1485.22
3483.85	1485.64
3484.47	1485.84
3486.6	1486.46
3487.56	1489.83
3487.97	1489.9
3488.8	1490.17
3490.72	1490.65
3491.34	1490.79
3494.91	1492.03
3496.01	1492.78
3500.55	1492.92
3502.41	1493.06
3502.96	1493.2
3504.74	1493.2
3505.5	1493.33
3508.87	1493.61
3510.03	1493.81
3510.1	1494.02
3514.36	1494.23
3514.57	1494.3
3514.57	1494.36
3514.85	1494.78
3516.56	1494.85
3519.24	1495.4
3519.38	1496.01
3521.92	1497.8
3527.29	1499.04
3529.62	1499.11
3529.62	1499.38
3530.1	1500.41
3532.3	1501.17
3532.58	1501.24
3533.4	1504.12
3534.02	1504.47
3538.63	1507.7
3541.79	1509.28
3543.16	1509.97
3546.05	1510.58
3547.01	1510.79
3547.56	1511.34
3547.56	1511.96
3547.7	1511.96
3548.8	1511.96
3548.93	1512.51
3549.83	1512.71
3549.97	1512.85
3550.52	1513.88
3554.43	1515.19
3557.53	1515.6
3561.37	1515.74
3562.47	1515.81
3566.8	1516.08
3568.25	1516.49
3574.85	1516.63
3575.74	1517.94
3576.15	1518.56
3578.49	1519.59
3579.11	1520.34
3579.52	1520.62
3581.51	1522.89
3581.65	1523.57
3587.22	1524.05
3588.32	1524.33
3588.59	1527.01
3590.65	1528.32
3597.46	1528.52
3597.66	1528.59
3598.14	1529.14
3600.27	1530.93
3601.79	1531.41
3603.44	1532.37
3603.44	1532.71
3603.57	1533.2
3604.05	1533.61
3605.43	1534.16
3608.59	1535.95
3611.34	1539.31
3615.26	1539.52
3616.08	1541.37
3616.7	1542.61
3619.31	1542.82
3619.59	1543.57
3620.41	1543.78
3621.37	1545.29
3621.65	1545.77
3621.99	1545.84
3622.34	1545.98
3624.05	1546.6
3631.34	1548.04
3633.2	1548.04
3635.95	1548.52
3642.2	1548.8
3643.3	1548.87
3644.33	1549.07
3644.88	1549.28
3645.43	1549.35
3645.98	1549.42
3647.08	1550.38
3648.66	1550.38
3651.48	1550.58
3652.65	1552.37
3654.09	1552.71
3664.47	1552.92
3668.93	1553.06
3678.08	1553.54
3679.73	1553.68
3683.3	1553.68
3683.85	1554.64
3686.39	1554.71
3687.77	1556.15
3696.91	1556.63
3700.55	1557.25
3702.89	1557.32
3705.02	1558.14
3706.94	1558.42
3710.38	1559.31
3710.45	1559.73
3713.06	1560.27
3713.2	1560.41
3714.64	1561.44
3714.91	1561.58
3724.74	1562.68
3725.15	1563.02
3726.67	1563.37
3727.63	1563.71
3729.07	1563.78
3731.41	1563.92
3731.96	1564.47
3732.44	1564.54
3732.99	1565.02
3733.13	1565.15
3733.95	1566.19
3738.76	1566.67
3743.92	1566.8
3747.15	1567.15
3748.59	1567.29
3749.9	1567.49
3754.23	1567.9
3763.44	1568.45
3767.35	1568.52
3767.35	1569.62
3775.53	1569.76
3777.25	1570.17
3778.63	1571.75
3779.11	1572.99
3779.24	1573.81
3779.59	1573.95
3780.34	1574.02
3780.48	1574.85
3785.7	1576.36
3787.63	1577.04
3788.38	1577.8
3788.73	1578.08
3788.87	1579.18
3792.44	1579.66
3797.11	1579.73
3799.45	1580.69
3802.34	1581.99
3802.41	1582.89
3805.09	1583.02
3808.25	1584.05
3812.78	1584.74
3815.33	1585.15
3815.81	1585.22
3817.46	1585.5
3818.08	1586.6
3818.69	1586.87
3821.72	1588.04
3821.86	1588.11
3824.95	1588.18
3825.09	1588.32
3825.36	1588.66
3826.05	1588.93
3827.9	1589.21
3831.48	1589.76
3832.23	1591.13
3833.75	1591.96
3834.5	1593.4
3838.28	1593.54
3839.24	1593.75
3839.38	1595.33
3840.62	1595.46
3842.47	1595.81
3843.16	1597.25
3844.26	1597.94
3848.25	1599.11
3850.79	1599.52
3853.81	1599.93
3856.56	1600.48
3862.61	1601.1
3862.68	1601.58
3863.71	1601.72
3864.67	1601.92
3868.45	1602.75
3868.8	1602.82
3872.51	1605.64
3873.26	1606.6
3873.75	1607.35
3874.3	1607.42
3874.64	1608.04
3881.79	1608.25
3882.27	1609.9
3884.81	1611
3885.84	1611.13
3887.77	1611.75
3890.79	1612.16
3892.71	1612.16
3892.85	1615.46
3892.99	1617.46
3896.29	1617.87
3902.06	1619.31
3903.02	1619.45
3904.47	1619.86
3907.63	1620.14
3914.23	1620.55
3917.25	1622.82
3917.94	1623.99
3922.13	1624.12
3922.61	1624.67
3923.64	1624.95
3931.07	1626.6
3934.43	1627.08
3938.21	1628.59
3938.83	1628.73
3942.75	1629.97
3945.7	1630.03
3946.39	1630.24
3951.68	1631.2
3952.92	1631.75
3952.92	1632.3
3954.57	1632.44
3957.32	1632.65
3959.38	1633.26
3960.21	1633.54
3962.06	1634.3
3964.6	1634.85
3965.09	1635.33
3965.22	1635.81
3966.94	1639.24
3968.32	1640.21
3970.65	1641.17
3971.34	1642.47
3973.33	1642.68
3978.01	1643.64
3978.14	1644.26
3978.76	1646.39
3980.96	1647.42
3989.48	1647.77
3990.45	1648.45
3991.68	1648.59
3993.4	1655.88
3995.4	1657.25
3995.53	1658.42
3997.66	1658.56
3998.42	1658.76
4003.3	1658.9
4006.25	1659.18
4009.42	1659.38
4009.55	1660.41
4011.62	1661.03
4012.23	1661.1
4012.51	1661.86
4013.2	1661.92
4013.26	1663.02
4014.91	1663.99
4018.49	1664.12
4018.63	1664.95
4020.82	1665.36
4021.24	1665.7
4026.12	1665.91
4026.74	1667.01
4031.75	1667.35
4032.3	1669.07
4032.78	1670.45
4034.98	1670.86
4037.04	1671.07
4047.01	1671.13
4048.45	1674.23
4049.14	1674.57
4053.06	1675.12
4054.43	1677.25
4057.46	1677.39
4057.87	1677.66
4058.63	1678.08
4059.24	1679.04
4064.47	1679.18
4065.29	1679.24
4066.32	1680.07
4071.41	1680.14
4071.75	1682.2
4072.03	1682.54
4074.36	1683.3
4075.95	1684.05
4082.41	1684.47
4083.02	1684.6
4083.57	1684.74
4088.32	1686.46
4089.21	1687.56
4090.03	1689.55
4096.63	1689.97
4098.97	1691.27
4102.13	1693.26
4102.54	1694.09
4104.88	1695.26
4105.09	1695.46
4106.6	1696.49
4107.35	1698.42
4111.75	1699.38
4113.4	1701.1
4113.68	1701.31
4114.78	1701.99
4116.98	1702.89
4118.21	1703.44
4119.45	1703.44
4121.72	1703.57
4121.72	1704.33
4121.79	1704.6
4122.06	1704.74
4122.68	1704.95
4127.35	1705.22
4129.14	1705.5
4137.18	1706.46
4137.39	1706.53
4139.04	1707.01
4139.59	1707.22
4140.41	1708.04
4140.96	1708.32
4145.5	1708.52
4149.62	1709
4149.69	1709.69
4158.9	1710.65
4159.79	1711.89
4160.14	1712.03
4160.82	1712.85
4162.13	1713.26
4163.37	1714.16
4168.73	1714.5
4170.45	1715.12
4176.77	1715.12
4179.93	1715.12
4182.96	1715.33
4187.29	1715.88
4196.91	1716.84
4199.59	1717.73
4201.79	1718.76
4203.16	1719.31
4209.97	1720.07
4213.95	1720.14
4221.86	1720.27
4224.19	1721.51
4226.87	1723.16
4226.87	1727.29
4227.01	1727.7
4227.84	1728.18
4230.03	1728.45
4230.52	1728.87
4233.61	1729.76
4237.39	1729.83
4238.97	1730.38
4239.11	1730.79
4242.82	1731.2
4243.16	1732.03
4243.85	1732.65
4244.54	1732.65
4245.91	1733.61
4245.98	1735.88
4247.35	1737.11
4248.32	1737.94
4250.86	1738.14
4251.07	1739.04
4263.92	1739.04
4265.02	1739.24
4265.22	1740.55
4266.39	1741.24
4266.6	1741.24
4274.85	1741.51
4282.34	1742.82
4284.6	1742.82
4285.22	1743.02
4287.63	1743.09
4289.42	1744.47
4293.95	1744.88
4295.6	1745.09
4296.56	1745.57
4298.28	1746.6
4299.66	1747.35
4301.44	1747.49
4305.29	1749.83
4307.22	1750.72
4312.3	1750.86
4316.29	1751.27
4322.47	1751.82
4322.61	1753.26
4325.22	1754.02
4326.67	1754.09
4336.43	1754.23
4337.04	1756.43
4339.24	1758.08
4339.31	1760.34
4345.15	1760.82
4348.11	1760.96
4352.65	1761.79
4357.53	1762.34
4360.48	1762.61
4369.21	1765.02
4369.21	1765.22
4370.17	1766.32
4371.41	1767.97
4371.62	1768.04
4371.89	1768.25
4373.54	1768.8
4374.23	1769.14
4377.73	1769.55
4379.45	1772.03
4379.86	1772.1
4381.51	1772.3
4388.66	1773.75
4391.41	1774.98
4391.41	1775.46
4392.16	1776.7
4394.5	1777.25
4400.41	1778.28
4407.9	1778.35
4411.82	1778.42
4416.43	1778.97
4424.81	1780.34
4425.02	1781.31
4425.36	1781.86
4437.94	1782.13
4445.43	1784.12
4446.25	1784.67
4448.04	1786.53
4452.37	1786.67
4455.05	1787.77
4455.53	1788.52
4455.67	1789.76
4459.86	1790.31
4462.96	1791.68
4463.3	1792.16
4464.4	1792.71
4464.81	1793.06
4469.35	1795.53
4469.55	1795.88
4471.75	1797.18
4473.4	1797.39
4480.69	1798.63
4480.82	1801.03
4486.19	1801.44
4486.67	1803.71
4487.01	1804.26
4490.72	1804.74
4492.16	1806.32
4495.67	1807.63
4499.11	1808.32
4500.34	1812.78
4502.41	1813.47
4507.84	1813.75
4512.03	1814.71
4512.92	1815.6
4513.47	1817.04
4514.02	1817.8
4515.4	1818.42
4516.01	1819.38
4523.16	1819.52
4523.57	1820.14
4528.25	1820.34
4529.76	1820.48
4531.68	1820.55
4535.33	1821.99
4536.08	1823.23
4536.36	1823.57
4536.49	1825.15
4538.63	1825.84
4547.15	1827.97
4547.35	1831.89
4549.35	1833.2
4549.97	1834.5
4551.89	1834.91
4551.96	1836.98
4553.54	1837.04
4554.43	1837.11
4555.33	1837.25
4558.83	1837.39
4564.81	1837.66
4566.12	1837.73
4570.58	1838.01
4574.57	1838.28
4581.44	1838.97
4584.47	1839.04
4584.81	1839.31
4587.22	1839.52
4588.25	1839.59
4592.58	1841.58
4595.53	1842.41
4596.08	1843.09
4597.32	1844.33
4598.14	1845.77
4603.44	1846.25
4603.64	1846.39
4609	1846.74
4617.18	1846.87
4619.11	1847.01
4619.38	1848.11
4623.23	1848.66
4624.4	1848.73
4626.94	1851.13
4627.84	1853.54
4628.87	1854.02
4630.45	1857.66
4631.55	1858.35
4636.84	1860.76
4640	1862.54
4643.02	1863.44
4643.92	1863.64
4645.43	1870.03
4645.91	1871.13
4658.76	1872.03
4659.59	1879.11
4666.32	1879.73
4667.49	1879.86
4668.45	1881.24
4672.71	1882.61
4679.45	1882.75
4697.39	1887.84
4698.35	1888.66
4701.44	1894.02
4720.21	1894.36
4735.19	1895.6
4736.63	1895.6
4749.62	1896.22
4750.38	1896.22
4753.75	1900.48
4756.63	1901.65
4761.72	1901.79
4765.09	1903.71
4769.48	1905.77
4773.47	1907.35
4773.61	1912.1
4774.43	1912.85
4782.13	1914.02
4787.84	1915.33
4789.9	1915.74
4794.5	1915.95
4804.6	1916.01
4809	1916.08
4809.42	1916.7
4814.98	1919.38
4821.03	1919.93
4821.03	1921.58
4825.02	1922.34
4833.26	1923.85
4839.52	1924.54
4841.17	1924.81
4846.19	1924.95
4861.51	1927.22
4863.37	1929.07
4868.93	1929.28
4874.43	1931
4892.1	1933.13
4892.99	1933.4
4896.01	1933.95
4900.89	1934.16
4901.79	1936.63
4911.89	1937.18
4915.81	1939.11
4916.7	1939.11
4918.14	1940.76
4919.24	1942.54
4924.26	1943.85
4927.35	1943.92
4938.97	1944.05
4953.26	1944.47
4955.74	1945.5
4958.28	1945.7
4958.69	1946.05
4973.75	1946.19
4990.17	1948.11
5004.54	1949.69
5004.54	1950.31
5017.73	1951.48
5019.73	1952.16
5020.27	1956.29
5028.8	1956.91
5033.61	1959.79
5036.98	1963.23
5038.83	1965.09
5046.39	1969.97
5052.37	1972.44
5061.79	1973.75
5063.16	1976.22
5068.59	1981.65
5070.03	1983.02
5076.22	1984.67
5113.13	1986.8
5114.78	1987.49
5120	1987.63
5121.03	1988.25
5140.55	1988.66
5144.74	1989.07
5150.58	1993.68
5159.73	1994.09
5168.18	1995.12
5184.12	1997.59
5198.01	1999.24
5218.69	2000.48
5233.95	2000.69
5238.49	2001.37
5240.34	2002.96
5249.83	2003.16
5263.64	2004.05
5271.13	2004.12
5288.38	2005.57
5291	2007.63
5295.4	2007.77
5319.86	2008.18
5320.82	2010.58
5365.91	2013.68
5368.87	2014.3
5413.47	2014.71
5480.89	2014.78
5504.26	2014.91
5513.47	2015.46
5551.34	2016.49
5583.92	2016.77
5586.67	2018.97
5596.22	2019.73
5609.07	2020.14
5613.13	2021.58
5623.02	2023.85
5656.98	2023.99
5665.64	2024.05
5726.6	2026.39
5739.52	2027.35
5754.36	2027.49
5783.02	2030.03
5836.98	2030.1
5960	2031.07
5973.81	2031.07
5998.97	2031.41
6021.58	2032.65
6027.84	2034.91
6117.18	2035.19
6229.9	2039.59
6312.3	2043.99
6333.88	2045.29
6350.38	2046.53
6365.91	2046.87
6514.91	2048.73
6547.63	2049.62
6586.25	2052.3
6649	2053.06
	2053.61
	2054.36
	2056.43
	2056.77
	2057.66
	2060.21
	2061.58
	2061.86
	2062.41
	2066.87
	2067.29
	2067.9
	2069.48
	2072.23
	2072.99
	2078.08
	2079.79
	2082.75
	2084.19
	2085.5
	2086.05
	2087.08
	2087.08
	2088.45
	2090.38
	2092.37
	2092.85
	2092.85
	2093.06
	2093.06
	2095.67
	2096.01
	2096.63
	2098.42
	2099.93
	2100.62
	2101.92
	2107.84
	2108.25
	2109.35
	2109.42
	2109.55
	2109.76
	2109.9
	2112.71
	2116.98
	2120.41
	2120.55
	2125.36
	2128.52
	2129.35
	2129.42
	2134.09
	2134.23
	2134.91
	2136.36
	2136.77
	2138.76
	2143.51
	2145.22
	2148.11
	2149.14
	2150.65
	2151.89
	2153.54
	2156.43
	2158.49
	2159.45
	2160.27
	2166.74
	2171.48
	2172.1
	2172.58
	2173.68
	2178.08
	2181.17
	2183.23
	2183.64
	2184.26
	2184.54
	2188.93
	2195.26
	2197.04
	2197.53
	2200.34
	2202.13
	2204.26
	2204.67
	2204.74
	2208.45
	2212.44
	2212.71
	2215.6
	2216.91
	2219.18
	2222.06
	2222.13
	2222.89
	2223.09
	2225.77
	2226.6
	2228.04
	2228.11
	2231.55
	2232.65
	2236.36
	2237.46
	2239.66
	2240.82
	2243.23
	2244.19
	2244.74
	2247.97
	2250.24
	2251.96
	2252.1
	2254.3
	2256.08
	2257.73
	2259.18
	2265.77
	2267.22
	2271.75
	2276.91
	2282.61
	2282.61
	2283.16
	2283.3
	2289.69
	2291.27
	2292.44
	2292.71
	2293.47
	2294.78
	2301.65
	2301.72
	2301.79
	2301.86
	2302.82
	2305.02
	2306.53
	2308.59
	2313.54
	2316.29
	2316.29
	2324.67
	2324.81
	2328.8
	2333.2
	2339.45
	2341.24
	2341.99
	2344.33
	2344.95
	2345.29
	2350.72
	2352.85
	2354.64
	2355.95
	2360.21
	2361.37
	2363.92
	2369.55
	2376.01
	2377.46
	2386.8
	2389
	2389.48
	2391.13
	2391.2
	2396.22
	2400.41
	2402.34
	2403.37
	2411.27
	2418.49
	2420.62
	2421.79
	2433.47
	2436.7
	2438.08
	2438.49
	2446.6
	2464.95
	2465.7
	2470.03
	2473.95
	2474.91
	2485.09
	2490.65
	2491.68
	2495.67
	2498.49
	2503.51
	2504.74
	2508.73
	2512.85
	2514.16
	2514.85
	2520.76
	2522.54
	2522.96
	2527.29
	2527.42
	2541.58
	2543.3
	2543.57
	2546.94
	2555.19
	2559.66
	2559.93
	2564.88
	2578.42
	2588.93
	2591.48
	2596.43
	2629.14
	2645.02
	2651.68
	2665.57
	2668.52
	2679.38
	2681.65
	2686.53
	2688.18
	2692.92
	2698.42
	2721.03
	2726.8
	2729.48
	2731.62
	2771.2
	2803.57
	2829.14
	2837.32
	2838.28
	2851
	2855.33
	2856.56
	2861.72
	2865.7
	2867.63
	2874.57
	2888.8
	2898.76
	2901.79
	2904.19
	2905.84
	2925.5
	3005.7
	3006.8
	3018.35
	3021.17
	3062.47
	3070.52
	3078.76
	3156.29
	3157.18
	3160
	3215.6
	3265.22
	3280.34
	3296.08
	3341.72

## Sheet: Fig. 1D
26 weeks, grip strength (g)
WT	AR113Q
148	121
148	119
159	117
138	128
139	127
189	123
172	112
138	120
	113

## Sheet: Fig. 1E
26 weeks, body weight (g)
WT	AR113Q
29.15	25.2
30.1	27.13
25.45	24.17
30	24.4
31.1	25.35
31.39	23
30.11	26.3
28.84	22.53
27.4	24.69

## Sheet: Fig. 2C
26 weeks, number of neurons (count/mm)
WT	AR113Q
4800	4360
4400	4389
3960	4084
4060	4320
4300	3811
3470

## Sheet: Fig. 2E
26 weeks, colocalization (%)
WT	AR113Q
54.8234	41.9015
58.8227	78.3344
61.5185	55.1126
68.1017	90.9142
63.2405	34.5829
70.5263	73.7792
54.5525	66.9036
58.5861	89.9715
21.0039	83.5821
56.1666	87.0701
75.1968	79.0723
71.6515	65.0717
75.7315	34.4305
77.0842	82.9808
22.1091	61.2037
59.3839	69.9307
74.3247	38.8414
65.8058	62.1073
77.4136	52.8224
69.5913	99.6597
73.582	100
73.3144	71.5018
58.7876	82.4888
13.6984	68.7698
65.9136	67.626
31.3604	52.4527
87.5165	79.0788
43.6103	99.7552
84.1133	15.3174
71.672	39.572
71.1856	70.3043
80.8111	56.919
44.9913	36.6126
63.4327	14.8457
53.441	95.3876
78.9118	77.2849
71.1066	62.2034
49.1619	59.6608
78.375	63.4796
79.6343	70.2003
20.124	59.1951
81.0703	24.2925
77.7485	59.0929
83.0471	50.5338
44.3879	41.6542
50.7781	99.6069
56.3642	21.6803
82.0155	29.3763
98.7871	46.7359
53.6277	72.9878
97.7819	60.5441
69.3178	29.6242
73.7412	92.9095
73.1232	72.3599
65.4681	92.8495
83.1417	88.2046
93.8658	100
87.8919	46.6595
94.1792	46.2886
61.2969	72.0651
59.4936	71.3039
85.7874	31.4807
76.1194	51.882
54.4699	56.6962
69.0984	85.6136
83.4717	92.5719
41.4489	39.3378
67.9692	79.7972
57.5524	72.1503
44.0549	80.3742
79.4025	55.1659
56.3881	88.8947
77.6031	40.603
80.2514	82.3714
47.0476	84.8176
89.8545	58.4607
59.273	33.9952
72.357	72.3906
95.0947	12.2284
88.1883	72.3264
30.455	84.1906
80.6388	51.9968
48.5061	65.9018
74.7203	50.2725
72.578	36.9317
31.3846	64.1892
66.3844	21.8611
56.0795	92.7743
49.7926	98.4517
46.123	83.0775
50.1288	62.2903
56.1934	81.3023
79.3277	37.4555
31.3328	63.7481
85.8871	78.0836
64.3384	94.6554
76.2522	81.1857
97.1318	83.4942
69.2163	94.2871
61.3093	61.1833
32.3297	13.5051
42.9433	37.748
45.4478	73.2779
72.6431	99.6024
66.6349	37.009
82.6708	85.8561
71.3234	77.7847
69.0798	70.8588
76.0277	64.1592
65.6318	70.4898
53.2645	72.5445
88.4255	82.8268
25.2503	78.2939
58.1101	58.7674
66.5538	66.9786
76.654	75.6908
18.1489	61.3056
86.7395	71.7129
24.8055	61.2612
66.3815	22.5317
57.2477	78.2033
48.7205	86.0614
30.8716	66.4412
70.0303	73.8498
69.9981	48.4795
71.6376	60.2634
43.7549	43.5812
21.3434	66.1143
21.589	76.3159
84.7187	56.5199
60.7176	71.7456
51.2372	64.089
65.0298	23.8429
74.0618	43.7894
71.0972	78.1932
52.5515	43.9908
76.9631	56.1284
26.6733	17.3764
75.7806	24.0405
85.1695	54.475
12.0699	69.7742
77.5877	77.2832
17.1297	73.1039
44.1413	75.1885
63.6611	100
73.3896	65.1234
82.6023	73.2828
68.961	50.0118
75.9309	72.212
51.3023	66.5361
20.2712	71.3953
53.8844	74.3177
44.883	22.6337
42.1821	84.4887
61.8745	48.8533
52.3147	75.2403
71.1883	75.0241
66.9061	69.4481
43.6815	77.508
73.5617	67.3699
64.1573	53.313
78.9792	58.0931
56.7932	34.1089
84.8123	76.0568
49.0674	74.3692
49.982	81.5364
74.6454	64.883
64.2755	70.2524
54.9515	12.253
57.1798	69.8566
41.6783	35.0393
44.2057	44.0613
46.2165	31.1796
81.3055	54.9244
60.4842	90.3896
81.2684	74.4852
41.8535	99.995
47.3233	58.4963
48.6364	71.8353
63.7709	72.6321
72.194	48.5516
36.5209	68.5822
65.0549	74.7148
56.5409	75.4279
34.5496	79.1175
45.303	65.0057
51.6963	60.3485
85.2639	78.6478
80.3653	72.9222
81.0998	73.5358
46.5623	88.1497
81.3896	80.2844
78.7549	76.3173
85.2483	30.6263
79.042	63.8388
49.1407	74.9676
61.2291	21.9006
34.5011	74.5478
81.825	81.8141
58.4529	76.4074
31.55	85.4656
65.5444	92.2594
28.6286	83.932
79.7922	75.1723
64.2568	42.6632
85.7621	61.9529
68.489	98.7024
74.5062	0.2095
69.9436	73.5862
85.6415	67.7395
63.0516	77.3107
39.5418	22.714
64.5816	41.2682
74.7015	75.0767
65.4408	44.1951
49.6437	60.8286
58.9012	3.6456
82.0901	88.5019
77.8285	50.4671
77.3072	74.9079
48.9371	51.0664
67.6062	84.9843
34.4681	100
44.0475	70.0083
72.7276	72.991
80.8378	74.7454
79.6516	74.8275
57.7268	4.6481
71.2366	80.4996
59.7403	58.3458
76.6736	73.1628
81.4334	76.8288
58.6721	52.0094
55.1679	92.8461
56.8774	73.2981
56.1599	50.6472
59.1355	77.5515
85.7736	57.9989
100	83.6399
58.9002	75.4656
74.8419	58.4303
79.6305	49.0099
65.5103	70.6261
68.6449	49.8766
17.9396	80.2162
72.8625	70.9024
71.8153	81.1374
72.7549	82.4964
69.3911	64.3648
73.1358	56.4478
73.3624	46.9363
75.1155	47.3989
18.3212	34.6209
66.3654	74.931
74.2665	54.1884
71.6362	42.8465
52.0069	36.9274
57.1999	90.3236
60.334	69.6772
86.3043	31.1821
85.5518	98.4828
67.7884	64.096
67.0401	87.8981
86.3284	78.0845
78.5286	90.9424
85.7224	80.7202
86.8516	47.7726
96.3654	18.5945
74.3672	53.212
79.3197	10.954
16.5161	24.9522
79.8301	86.4305
66.0711	50.9479
79.3178	58.0118
83.5237	75.9017
73.3898	16.2043
70.1495	44.6924
62.9301	95.6626
47.9926	56.3161
82.2983	75.4375
50.9031	76.2935
84.1737	41.2161
88.5079	7.841
97.0269	72.9047
86.2334	15.232
87.5149	100
53.9182	80.976
78.7087	82.3951
84.0379	73.299
67.6127	68.9339
80.2104	82.4692
74.0733	52.3788
	72.9111
	72.7061
	75.6984
	63.8948
	54.6566
	87.2182
	65.3783
	27.6517

## Sheet: Fig. 2F
26 weeks, innervation (%)
Full innervation cutoff (%)	50
Denervation cutoff (%)	20
	counts		percent
	WT	AR113Q	WT	AR113Q
Full innervation	230	230	78.7671	76.6667
Partial innervation	55	56	18.8356	18.6667
Denervation	7	14	2.39726	4.66667

## Sheet: Fig. 3B, 3C
52 weeks, fiber size (square microns)
WT	AR113Q	AR113Q ASO
550.034	197.732	559.038
554.57	198.282	562.474
623.23	199.794	564.811
675.739	206.46	567.148
689.828	209.691	571.203
721.787	212.99	590.034
795.464	220.825	591.89
799.725	223.918	593.471
810.997	228.797	605.567
817.801	230.378	606.186
836.357	231.065	607.216
847.835	240	607.491
849.003	240.687	613.952
849.416	241.306	616.426
850.172	243.23	630.378
854.639	244.605	630.928
861.168	244.811	631.89
872.302	246.323	632.99
885.842	249.691	638.282
891.959	251.821	639.519
899.313	252.371	644.948
901.512	255.189	647.285
904.88	257.595	655.326
908.11	258.763	657.113
911.203	260.069	662.749
922.199	261.031	667.491
928.11	264.261	673.54
950.172	264.33	674.089
971.821	266.254	680.412
974.914	266.46	685.773
976.151	269.416	689.003
976.495	270.997	689.897
983.574	273.058	693.127
990.515	273.952	693.471
999.931	276.22	695.808
1020	277.595	697.32
1024.26	281.924	699.588
1029.21	281.924	703.436
1029.97	283.299	712.577
1038.21	283.368	715.739
1041.72	285.567	722.337
1070.79	288.179	725.086
1073.13	290.241	726.529
1076.49	291.271	728.935
1082.06	292.509	731.821
1084.88	292.715	733.265
1085.77	292.99	734.296
1085.98	293.471	741.787
1087.08	294.158	745.155
1090.45	294.708	748.316
1094.43	295.533	750.172
1094.85	297.595	756.495
1108.8	298.488	758.076
1111.55	300.206	759.863
1119.52	300.756	760.069
1121.92	302.818	764.605
1122.75	305.017	764.948
1129.07	305.636	768.11
1131.68	307.354	768.522
1135.4	307.904	773.608
1136.77	307.904	773.883
1142.47	307.973	774.021
1142.75	309.141	775.12
1154.02	309.21	775.808
1156.01	309.966	775.876
1162.61	311.34	776.907
1168.66	311.959	777.732
1171	312.784	777.938
1174.57	313.058	778.694
1174.91	313.058	779.725
1175.05	313.196	783.574
1175.81	314.983	785.773
1179.04	316.838	787.079
1179.73	320.137	790.997
1184.54	322.062	791.134
1188.73	323.299	792.509
1192.3	325.361	794.158
1192.85	325.704	794.845
1195.6	325.979	798.969
1196.84	330.515	799.381
1201.72	332.44	801.1
1202.13	333.058	801.1
1207.15	334.021	804.124
1207.97	335.189	804.467
1211.27	336.632	804.88
1220.14	336.77	806.323
1223.99	337.663	806.392
1234.98	338.694	808.385
1239.79	339.519	810.859
1251.62	339.931	813.814
1252.23	341.924	814.158
1259.31	347.491	814.639
1259.45	348.316	816.907
1261.99	348.866	816.976
1262.27	348.935	817.595
1267.97	349.278	818.832
1275.81	349.966	820.687
1282.34	351.203	820.825
1282.89	352.302	821.993
1288.25	352.302	824.467
1293.06	352.371	825.223
1295.95	352.577	825.361
1302.06	355.12	827.148
1304.88	355.533	831.134
1305.84	356.357	832.234
1310.58	356.564	832.921
1317.87	357.045	835.326
1324.4	357.32	837.801
1327.49	359.45	838.007
1337.25	359.656	838.144
1343.78	360.069	840.619
1346.12	360.206	841.168
1349.97	362.818	841.237
1352.85	363.643	842.131
1359.52	364.261	842.955
1360.96	364.674	845.292
1369.83	364.674	849.347
1372.37	364.674	851.065
1378.49	365.911	856.632
1384.4	367.904	857.663
1395.81	368.247	858.625
1396.63	368.591	859.863
1398.21	368.66	861.031
1400.21	368.729	861.718
1416.77	369.21	861.856
1426.74	370.172	861.924
1427.08	370.378	862.062
1431.55	370.584	863.299
1436.49	371.615	866.735
1440.76	372.577	867.698
1443.16	373.608	868.316
1444.26	374.089	869.21
1448.93	375.533	869.553
1452.1	376.22	871.065
1454.57	376.976	872.44
1459.04	378.282	873.677
1464.4	380	874.502
1468.87	381.1	874.57
1470.1	381.787	876.564
1472.65	383.711	876.838
1480.76	383.711	878.282
1485.02	384.88	879.931
1490.1	385.223	882.062
1499.79	385.773	884.055
1500.48	385.911	886.392
1500.82	386.873	887.354
1503.51	387.698	889.759
1507.7	388.385	890.241
1509	389.141	890.653
1516.63	391.134	891.065
1517.94	392.646	894.914
1519.18	393.471	895.258
1519.52	393.883	895.533
1520.34	394.433	896.632
1528.45	396.77	896.701
1528.59	397.526	896.77
1532.71	399.313	897.457
1552.58	400.412	897.938
1554.3	401.168	898.488
1556.08	402.268	898.763
1560.34	402.68	900.069
1568.32	404.055	902.818
1581.03	404.124	903.918
1584.47	404.124	907.01
1593.47	404.33	908.935
1597.87	404.674	911.409
1607.7	404.88	911.478
1610.31	405.155	911.546
1613.47	405.773	914.639
1615.33	406.804	916.22
1617.39	407.973	916.77
1620.76	408.729	919.794
1624.4	408.866	920.825
1633.88	409.759	920.893
1633.95	410.034	921.237
1635.05	410.103	924.261
1636.77	410.653	924.399
1649.07	411.34	924.536
1649.69	411.34	924.605
1659.31	411.409	924.811
1665.77	411.959	925.636
1667.56	412.027	925.979
1668.52	414.639	926.323
1675.67	416.495	927.491
1676.77	416.976	928.935
1677.94	417.801	929.347
1682.54	418.694	930.722
1686.8	419.794	934.983
1690.38	419.931	935.808
1695.05	420.206	936.082
1695.33	420.412	937.182
1699.73	420.893	937.182
1703.37	421.443	937.251
1704.81	421.581	938.625
1705.57	421.649	939.588
1707.42	421.924	940.687
1708.11	422.062	941.1
1726.05	422.337	942.268
1731.34	422.405	945.155
1732.1	423.093	945.223
1736.08	423.918	946.529
1740.27	424.055	948.316
1740.76	424.536	948.66
1747.49	424.811	951.134
1751.34	425.361	952.784
1752.65	425.43	956.632
1753.68	425.704	957.595
1757.66	426.254	958.419
1761.86	426.392	958.625
1762.68	426.392	959.725
1763.99	426.667	960.206
1768.73	426.667	960.619
1770.79	426.942	960.893
1771.55	427.01	961.375
1777.32	427.491	963.711
1777.53	428.247	963.849
1784.67	428.522	963.849
1790.65	429.347	965.017
1799.59	429.966	965.223
1800.34	430.309	967.01
1805.5	430.447	967.766
1809.28	432.509	969.622
1814.98	432.646	972.646
1834.5	433.127	973.265
1840.21	433.883	973.677
1842.68	434.021	974.021
1844.67	434.364	975.12
1845.29	435.601	975.189
1849.55	435.876	975.533
1856.43	435.945	975.808
1858.56	437.32	976.151
1858.83	437.801	977.663
1864.12	437.869	980.825
1864.26	438.9	981.237
1864.33	439.107	983.162
1868.38	439.45	983.436
1869.9	439.588	983.849
1875.74	440	983.849
1880.14	440.206	985.842
1884.6	440.275	986.323
1888.93	440.756	987.354
1891.07	440.825	987.904
1891.82	441.512	988.179
1897.94	441.787	988.729
1898.21	441.993	988.866
1905.77	442.062	988.866
1906.46	442.68	990.241
1908.04	443.78	991.271
1909.42	445.017	992.44
1921.99	445.223	992.921
1923.85	445.292	993.196
1924.6	445.43	994.57
1924.74	446.048	994.777
1926.6	446.804	995.258
1927.42	447.01	995.533
1929.48	447.148	998.694
1930.52	447.423	999.175
1946.94	447.56	999.588
1948.8	447.56	999.588
1950.1	448.385	999.931
1955.19	448.591	1000.96
1957.32	448.866	1001.31
1960.07	449.141	1004.33
1966.74	449.828	1004.6
1967.15	450.172	1006.46
1969.69	450.515	1007.49
1978.9	450.653	1007.84
1985.57	451.546	1008.04
1987.22	452.509	1008.18
1989	452.646	1009.21
1992.78	452.852	1010.58
1993.2	453.127	1013.13
1993.26	453.471	1013.2
1993.75	453.677	1013.68
1996.01	454.57	1015.4
1996.43	455.326	1017.53
1996.7	455.395	1017.53
2000	455.464	1018.08
2003.51	455.739	1018.35
2004.67	456.151	1018.76
2007.22	456.357	1018.9
2007.49	456.564	1019.24
2011.13	456.838	1020.14
2021.72	457.801	1020.27
2023.23	457.869	1020.76
2023.51	458.351	1021.51
2027.97	458.832	1024.95
2038.35	459.038	1028.45
2039.86	459.45	1029.83
2043.51	459.519	1030.03
2047.42	460.55	1032.23
2052.65	461.581	1033.13
2058.35	462.474	1034.02
2061.58	463.918	1038.14
2064.6	465.361	1038.97
2064.67	465.498	1039.93
2072.58	466.117	1040.21
2073.61	466.529	1045.77
2074.85	467.423	1046.74
2078.9	467.491	1046.87
2084.54	467.904	1048.38
2086.19	469.141	1048.66
2087.49	469.622	1049
2089.21	471.203	1049.28
2094.23	472.096	1049.55
2103.02	472.234	1052.44
2108.04	473.402	1052.65
2108.38	473.677	1052.99
2108.66	473.814	1053.4
2110.45	473.883	1054.36
2118.56	474.364	1054.91
2119.66	474.502	1055.19
2120.76	474.639	1055.6
2121.03	475.189	1056.22
2128.73	475.533	1056.49
2136.7	475.808	1059.45
2136.91	476.838	1060.48
2139.38	477.182	1060.76
2139.52	477.457	1061.51
2139.79	477.663	1061.92
2146.8	477.938	1062.47
2151.34	478.488	1064.19
2151.48	478.969	1065.57
2152.23	478.969	1066.32
2165.22	479.038	1068.45
2167.84	479.175	1069
2169.48	479.794	1071.48
2173.2	480	1071.75
2174.09	480.275	1072.51
2174.71	480.55	1073.54
2178.49	481.924	1073.81
2190.24	482.337	1075.26
2191.62	482.818	1076.22
2197.53	482.955	1076.84
2204.47	483.299	1077.39
2212.65	483.643	1081.1
2212.65	485.43	1081.1
2213.54	485.773	1081.44
2214.3	487.491	1081.65
2216.84	487.835	1083.71
2218.01	489.21	1085.29
2221.31	489.416	1085.57
2221.72	489.553	1085.57
2223.51	490.79	1088.52
2234.78	491.821	1088.93
2235.6	492.096	1089.62
2239.24	493.608	1094.36
2240.21	495.12	1095.53
2250.03	495.258	1096.08
2256.98	495.464	1096.49
2257.04	495.533	1097.04
2258.69	496.632	1097.66
2260.62	496.701	1099.04
2263.85	497.251	1099.04
2268.18	497.526	1100.62
2269.07	498.969	1101.17
2273.2	499.107	1102.27
2275.88	499.381	1103.37
2275.95	499.656	1104.33
2277.8	499.656	1105.02
2279.45	499.656	1105.15
2285.57	500.069	1105.43
2286.94	500.206	1106.12
2292.37	501.649	1107.63
2305.43	501.787	1109.21
2306.53	502.062	1110.24
2308.32	502.337	1110.86
2308.73	502.543	1112.65
2311.2	502.955	1113.26
2316.36	503.78	1113.75
2318.21	503.78	1118.42
2320	504.742	1119.79
2320	505.223	1121.58
2321.92	505.498	1121.92
2321.99	505.636	1123.02
2322.13	505.704	1126.67
2323.44	506.048	1126.74
2326.25	507.285	1127.01
2329.9	507.423	1127.22
2331.41	507.766	1130.79
2335.05	507.973	1131.27
2338.42	508.729	1132.23
2340.07	508.729	1133.33
2341.65	509.759	1134.02
2342.13	510.034	1134.5
2345.22	510.241	1134.5
2347.77	510.859	1134.85
2347.97	511.203	1136.08
2348.32	512.096	1136.22
2349.21	512.44	1136.7
2358.83	512.784	1138.28
2364.05	513.127	1138.28
2365.15	514.502	1138.76
2369.83	514.777	1138.9
2370.79	515.464	1140.82
2374.71	515.876	1141.1
2378.49	516.22	1141.17
2391.96	516.357	1141.44
2397.73	516.976	1142.13
2399.86	517.732	1142.13
2402.96	517.801	1143.09
2410.58	518.076	1143.3
2413.2	518.419	1144.54
2414.3	518.832	1144.74
2417.59	519.244	1145.84
2422.06	519.45	1147.35
2423.57	519.588	1147.42
2423.78	520	1147.56
2424.47	520.275	1149
2427.63	521.581	1149.83
2429.07	521.993	1149.97
2438.42	522.887	1150.1
2442.34	523.162	1152.16
2456.08	524.124	1152.85
2456.15	524.33	1153.2
2456.98	524.948	1154.02
2462.06	525.223	1154.3
2467.63	526.048	1156.36
2467.97	527.216	1157.04
2470.58	527.285	1157.94
2471.34	527.629	1160.27
2473.81	527.835	1162.27
2475.33	528.729	1162.82
2476.49	528.935	1163.16
2478.76	529.072	1163.78
2501.03	529.416	1164.05
2501.44	530.172	1164.54
2504.47	531.271	1165.77
2504.54	531.615	1166.67
2505.98	532.027	1167.01
2515.6	532.234	1167.9
2522.61	532.852	1168.11
2529.76	532.852	1170.03
2531.82	534.777	1170.31
2538.63	534.914	1171.41
2540.34	535.052	1172.92
2544.26	535.052	1173.75
2544.26	536.014	1175.46
2546.94	537.595	1177.66
2547.01	537.663	1178.21
2549.69	538.076	1178.49
2551.34	538.076	1182.89
2555.81	538.832	1182.89
2558.28	539.038	1183.23
2561.1	539.175	1183.37
2562.82	539.794	1183.57
2570.31	540	1184.19
2571.48	540.412	1184.26
2571.68	541.443	1184.67
2572.37	541.512	1184.95
2581.99	541.718	1185.09
2582.41	541.993	1186.05
2591.07	542.199	1186.05
2594.5	542.612	1186.12
2595.4	543.299	1186.8
2598.01	543.574	1188.8
2598.21	544.055	1188.87
2601.03	544.124	1188.87
2607.9	544.811	1189.62
2611.27	545.155	1189.69
2611.48	546.117	1190.24
2617.46	546.254	1190.72
2619.11	547.491	1191.82
2625.5	547.56	1192.03
2628.11	548.041	1192.1
2629.21	548.591	1193.13
2629.28	548.866	1194.57
2630.24	549.691	1194.85
2631.41	549.691	1197.8
2633.88	550.378	1198.01
2634.36	550.515	1201.79
2634.98	551.065	1202.06
2639.31	551.203	1202.75
2644.88	551.34	1203.57
2645.77	551.478	1203.71
2650.24	552.096	1205.7
2652.92	552.302	1206.39
2653.4	552.371	1206.74
2657.59	552.921	1207.01
2660.41	552.99	1208.52
2667.42	553.058	1208.8
2675.6	553.127	1210.31
2676.29	553.127	1210.45
2677.25	553.333	1213.61
2682.61	553.402	1213.68
2685.64	553.952	1214.5
2685.7	554.364	1217.53
2690.31	554.364	1217.73
2690.86	554.845	1219.38
2692.71	554.983	1220.14
2696.84	555.258	1220.34
2699.86	555.258	1222.54
2703.64	556.151	1222.89
2704.81	556.632	1223.16
2706.67	556.976	1224.12
2721.92	558.076	1224.6
2722.96	558.557	1224.6
2735.46	560.069	1225.02
2738.42	560.619	1226.39
2742.47	561.375	1227.56
2743.09	561.649	1227.77
2743.85	562.955	1228.04
2745.02	563.093	1228.32
2745.64	564.605	1228.73
2747.22	565.361	1229.55
2752.51	565.636	1230.17
2759.11	566.392	1230.79
2760.96	566.667	1231.75
2764.47	566.804	1231.82
2768.04	567.148	1234.02
2768.32	567.698	1235.26
2768.87	568.454	1235.53
2772.78	568.522	1235.88
2775.4	568.935	1236.08
2776.63	570.172	1236.29
2784.12	570.515	1237.18
2784.81	570.653	1238.01
2787.08	570.653	1238.08
2789.83	571.409	1238.83
2791.27	572.234	1239.66
2794.36	574.777	1240.62
2795.95	575.326	1241.1
2802.27	575.67	1241.86
2804.12	575.945	1242.34
2806.12	576.495	1242.82
2806.46	576.632	1243.99
2808.8	576.77	1244.33
2809.83	577.113	1244.33
2817.87	579.038	1245.7
2819.66	579.519	1245.98
2820.82	579.519	1246.05
2820.96	579.588	1246.46
2826.87	580.137	1247.77
2835.81	580.206	1249.07
2836.84	580.55	1250.52
2841.72	581.031	1250.79
2844.12	581.718	1251.2
2845.98	581.718	1252.1
2847.01	582.268	1254.02
2851.75	582.612	1254.23
2855.6	583.574	1256.56
2855.88	583.643	1256.7
2858.76	584.124	1257.18
2859.04	584.261	1257.32
2874.16	584.948	1259.31
2875.33	585.911	1260.62
2876.22	586.186	1262.82
2877.8	586.254	1262.89
2878.49	587.079	1263.57
2879.18	587.423	1264.81
2879.66	587.698	1266.19
2885.5	588.179	1266.19
2887.97	588.454	1266.32
2899.73	588.454	1266.94
2901.24	589.003	1267.01
2911.34	589.072	1268.18
2911.89	589.897	1268.38
2912.85	591.409	1269.69
2914.85	591.478	1269.9
2914.91	592.096	1270.24
2915.95	592.44	1270.52
2925.02	592.646	1271.13
2934.98	592.784	1271.89
2936.43	593.058	1272.44
2936.91	593.058	1273.75
2940.89	593.952	1275.6
2943.64	594.296	1277.59
2944.74	594.639	1277.94
2945.29	595.601	1279.24
2946.8	596.495	1281.44
2952.44	596.701	1283.3
2957.66	596.77	1283.85
2958.56	596.77	1283.92
2959.45	597.045	1284.12
2969.35	597.182	1285.36
2970.45	597.251	1287.08
2974.64	597.457	1288.38
2979.86	597.663	1289
2985.91	598.007	1289.07
2986.67	598.213	1289.28
2988.45	600.069	1289.55
2990.03	600.206	1291
2990.72	600.893	1291.13
2991.89	600.893	1292.16
2994.3	601.993	1292.23
2997.32	602.543	1292.92
3000.07	603.849	1293.68
3000.14	603.849	1293.95
3002.61	604.261	1295.6
3006.87	604.88	1295.67
3018.69	606.048	1295.74
3020.82	606.186	1296.84
3025.98	606.254	1298.49
3031.82	606.46	1298.97
3036.22	607.01	1299.24
3038.14	608.179	1299.31
3039.93	609.828	1299.38
3041.31	610.447	1300
3041.86	610.653	1300.82
3042.75	611.271	1301.03
3045.98	611.409	1301.03
3049	611.409	1302.34
3049.83	612.852	1302.89
3049.83	612.921	1303.37
3055.46	614.227	1304.54
3056.43	614.983	1305.02
3058.08	616.495	1305.22
3060.07	618.351	1307.63
3060.27	618.625	1308.18
3066.94	619.519	1308.32
3080	619.725	1310.58
3082.13	619.931	1310.79
3085.09	620.344	1311.34
3086.8	620.412	1311.96
3092.65	621.237	1312.3
3106.94	621.856	1316.84
3109.42	622.199	1317.39
3111	622.199	1317.46
3112.3	622.749	1317.53
3114.02	623.024	1317.73
3120.41	623.024	1319.18
3123.16	623.162	1319.59
3151	624.124	1319.79
3151.62	624.948	1320.27
3157.8	625.43	1320.96
3162.13	625.43	1323.99
3164.95	625.842	1324.47
3165.36	626.186	1324.67
3166.39	626.667	1326.12
3174.98	627.698	1327.49
3176.56	628.522	1329.35
3176.7	630.859	1329.48
3181.17	632.577	1330.24
3192.1	632.852	1332.23
3206.6	633.471	1333.06
3210.79	635.052	1333.61
3211.62	635.739	1335.33
3214.23	637.32	1336.08
3215.88	637.526	1336.77
3227.97	638.076	1337.53
3228.52	638.488	1338.49
3230.24	640.137	1339.11
3231.75	640.412	1341.03
3233.54	640.893	1341.17
3234.91	642.199	1341.92
3235.33	642.612	1342.34
3240.62	642.955	1342.82
3241.99	642.955	1344.33
3248.66	643.024	1345.64
3255.53	644.124	1346.25
3257.46	644.605	1346.87
3259.59	644.948	1348.73
3268.11	645.086	1348.87
3272.44	645.498	1349
3272.78	646.529	1350.79
3283.71	647.56	1351.89
3284.26	647.56	1352.58
3284.6	647.56	1353.13
3285.36	647.904	1353.2
3291.82	648.454	1355.05
3294.02	648.454	1355.53
3298.97	649.278	1356.43
3299.59	650.653	1357.11
3306.94	651.684	1357.39
3307.97	651.89	1359.11
3310.38	653.677	1359.73
3310.58	654.021	1361.44
3311.96	654.021	1361.51
3319.04	654.227	1361.51
3319.59	654.708	1361.72
3325.36	655.258	1362.68
3329.14	655.808	1362.75
3330.86	658.557	1362.82
3332.65	658.969	1364.26
3339.11	659.107	1366.74
3347.77	659.45	1366.74
3349.21	660.481	1367.49
3349.9	660.619	1367.49
3350.45	662.405	1368.38
3352.78	662.474	1370.03
3358.42	662.818	1370.17
3371.75	662.887	1372.3
3379.04	663.093	1373.81
3381.1	663.505	1374.85
3389.21	663.918	1375.19
3391.48	664.605	1375.4
3396.56	665.842	1375.95
3403.78	666.048	1376.22
3409.76	667.354	1377.94
3413.2	667.423	1379.52
3414.36	669.416	1379.66
3423.57	670.997	1380.07
3431.34	672.234	1380.34
3433.61	672.234	1380.69
3451.13	672.99	1380.69
3468.52	673.265	1381.1
3481.79	673.608	1382.13
3494.09	673.677	1382.2
3495.74	673.883	1382.34
3499.93	674.433	1383.51
3511.75	674.57	1384.6
3514.36	674.708	1388.8
3522.2	675.052	1390.38
3531.75	676.082	1393.61
3535.53	676.701	1393.95
3538.01	677.182	1394.43
3563.37	677.388	1396.08
3576.84	678.282	1396.49
3577.25	678.832	1396.84
3593.95	680.137	1397.18
3605.15	682.474	1399.11
3609.55	682.749	1399.31
3618.08	682.818	1400
3618.49	682.887	1401.17
3620.27	683.436	1404.88
3621.79	683.436	1405.77
3623.23	683.711	1406.05
3623.23	684.124	1406.05
3657.32	684.399	1406.12
3662.34	684.536	1407.42
3668.59	684.88	1407.77
3669.42	686.804	1409.28
3677.32	687.01	1409.48
3690.86	687.079	1410.38
3697.32	687.835	1410.86
3721.65	687.904	1411.48
3729.62	688.316	1413.95
3744.47	688.316	1418.14
3746.39	689.622	1418.56
3748.11	689.966	1420.96
3767.15	691.959	1421.92
3772.65	692.302	1422.41
3790.17	692.371	1425.22
3791.82	692.371	1426.6
3798.35	692.577	1427.97
3811.13	692.715	1430.17
3814.71	692.784	1430.31
3815.33	693.265	1432.71
3821.99	693.608	1433.95
3826.05	693.814	1434.16
3828.18	694.639	1434.98
3833.81	695.326	1435.95
3837.39	696.151	1436.7
3838.01	696.151	1437.39
3840	697.526	1438.69
3851.89	697.801	1439.38
3855.53	697.938	1440
3869.21	698.763	1440.82
3892.58	698.832	1441.37
3924.88	699.175	1441.44
3926.25	700.412	1443.92
3948.32	700.893	1444.33
3958.76	701.993	1444.67
3960	702.543	1444.67
3970.79	702.68	1444.74
3987.01	702.955	1445.22
3989.83	703.23	1446.39
3994.5	703.368	1447.22
4006.46	703.849	1448.25
4016.43	703.986	1449.28
4026.12	704.055	1449.62
4043.09	706.186	1449.76
4044.54	706.323	1450.1
4053.95	707.423	1452.23
4093.88	707.698	1453.47
4109.07	707.766	1454.85
4109.21	707.766	1455.46
4159.79	708.316	1458.28
4165.36	708.454	1458.83
4198.08	710.034	1458.9
4199.86	710.584	1459.59
4203.99	710.928	1459.79
4216.56	714.227	1461.24
4221.17	715.67	1461.31
4232.37	718.625	1461.65
4238.35	718.625	1462.34
4249.9	718.969	1465.84
4263.44	720.137	1465.91
4264.95	721.306	1467.22
4353.88	721.375	1469
4355.26	722.955	1469.28
4393.26	723.162	1475.74
4441.03	723.849	1479.11
4447.97	724.055	1479.24
4450.17	724.055	1483.37
4458.14	724.467	1483.51
4480.48	725.773	1484.05
4491.27	725.911	1484.47
4507.77	725.979	1485.91
4524.6	727.285	1488.73
4554.36	727.904	1489.69
4604.88	727.904	1489.83
4605.64	728.385	1490.38
4709.76	729.21	1490.65
4757.18	729.966	1492.3
4758.35	730.241	1494.57
4777.73	731.821	1495.46
4791.2	732.646	1496.01
4804.33	733.746	1496.01
4896.15	734.089	1496.63
4901.24	735.052	1498.01
4906.19	735.326	1498.69
4908.93	735.395	1500.41
4924.05	736.289	1500.62
4998.49	736.632	1501.65
5007.63	736.701	1503.16
5021.31	738.282	1505.15
5063.57	738.488	1505.5
5105.5	739.313	1507.22
5119.45	739.656	1508.04
5164.54	739.725	1509.83
5188.8	740.206	1509.9
5270.24	740.481	1512.23
5465.09	740.481	1512.23
5496.49	741.718	1513.68
5610.93	743.299	1514.09
5879.79	743.849	1514.57
5952.65	744.124	1517.59
6013.61	744.536	1517.73
6047.35	745.911	1519.52
6238.97	746.048	1519.59
6651.41	746.598	1520.96
6757.39	747.354	1521.03
6817.39	747.698	1521.31
7131.34	747.973	1521.92
	748.866	1522.34
	749.828	1523.57
	750.103	1524.05
	750.928	1524.26
	751.065	1525.22
	751.753	1525.7
	752.852	1527.49
	753.471	1528.66
	754.502	1529.07
	756.701	1531.62
	756.838	1532.03
	757.113	1532.03
	757.32	1532.16
	758.213	1532.23
	758.419	1532.51
	760.687	1534.09
	760.825	1535.53
	762.062	1536.15
	762.268	1536.49
	762.474	1536.84
	763.024	1536.91
	763.643	1537.25
	765.086	1538.49
	766.117	1539.38
	767.01	1540.48
	767.766	1542.47
	768.66	1542.61
	769.003	1542.82
	769.897	1543.71
	774.021	1544.47
	776.082	1544.6
	776.907	1546.39
	777.457	1548.87
	778.351	1549.76
	780.069	1552.16
	780.344	1553.88
	780.687	1554.16
	781.306	1554.23
	781.993	1555.4
	784.192	1556.43
	785.086	1557.94
	785.498	1558.76
	786.048	1560
	786.804	1560.76
	787.148	1561.99
	787.148	1562.06
	787.285	1564.19
	790.515	1564.81
	791.271	1566.53
	791.546	1568.32
	791.615	1569.35
	791.684	1569.35
	794.364	1569.69
	794.502	1570.58
	794.639	1571.13
	794.914	1571.96
	795.189	1573.75
	795.464	1578.01
	796.289	1579.24
	799.588	1580.96
	802.131	1581.17
	803.711	1582.27
	804.536	1582.82
	805.636	1582.89
	807.01	1583.37
	807.354	1584.95
	807.973	1585.57
	810.928	1585.84
	811.89	1586.32
	811.89	1586.8
	812.921	1587.42
	813.54	1588.04
	813.746	1590.45
	815.395	1590.52
	815.464	1590.79
	815.464	1590.93
	815.945	1591.55
	817.938	1592.23
	820.481	1592.3
	820.619	1593.54
	821.237	1593.88
	821.237	1594.71
	821.924	1595.74
	822.131	1596.77
	824.055	1597.73
	824.605	1599.18
	826.323	1600.21
	828.591	1600.27
	829.21	1601.92
	830.034	1602.41
	830.928	1603.09
	832.096	1606.19
	833.814	1607.01
	833.883	1608.18
	835.739	1608.45
	837.251	1608.93
	838.969	1609.42
	840.55	1610.45
	840.619	1610.58
	840.962	1611.96
	841.856	1612.78
	842.543	1613.4
	845.842	1614.02
	846.048	1615.53
	847.698	1616.43
	848.385	1618.9
	851.203	1619.31
	852.784	1619.52
	853.058	1619.66
	853.677	1619.79
	853.883	1621.17
	855.464	1621.51
	855.601	1622.54
	857.251	1625.91
	857.526	1627.56
	857.595	1627.9
	858.007	1628.32
	858.694	1630.38
	858.694	1632.71
	859.863	1633.06
	859.931	1635.46
	860.206	1637.04
	860.412	1638.01
	861.168	1640.27
	861.924	1640.82
	863.23	1641.31
	864.88	1641.31
	867.698	1642.13
	868.797	1644.12
	870.584	1646.8
	870.997	1647.01
	871.409	1647.84
	873.265	1650.45
	875.808	1651.62
	876.22	1652.51
	876.701	1653.88
	876.77	1656.08
	877.388	1658.83
	879.863	1659.24
	883.299	1660.48
	884.467	1664.47
	884.536	1665.43
	885.086	1668.11
	885.086	1671.89
	885.223	1672.37
	888.041	1675.12
	889.759	1675.74
	890.034	1675.74
	894.364	1676.22
	894.57	1676.29
	894.777	1677.73
	894.983	1678.01
	895.326	1679.24
	896.289	1680
	901.237	1680.27
	902.405	1680.89
	902.818	1680.96
	903.23	1681.92
	904.811	1683.99
	904.948	1687.35
	905.498	1689.55
	906.667	1691.68
	908.454	1692.03
	908.522	1693.13
	909.966	1694.85
	911.684	1695.81
	912.646	1697.25
	913.883	1698.01
	917.182	1700.82
	918.419	1702.61
	918.832	1703.51
	919.519	1703.57
	920.137	1704.88
	920.481	1705.57
	921.512	1706.94
	922.474	1708.04
	923.505	1708.59
	923.574	1709
	924.124	1710.31
	924.33	1711.34
	925.086	1711.82
	927.079	1712.3
	930.653	1712.37
	930.928	1712.92
	933.883	1712.92
	937.045	1714.43
	938.557	1716.15
	938.832	1716.29
	939.381	1719.18
	940.344	1719.59
	942.68	1721.03
	943.986	1722.89
	944.261	1723.44
	945.43	1727.08
	946.117	1727.42
	946.667	1730.45
	947.148	1731.68
	947.698	1734.43
	949.416	1735.6
	950.584	1737.32
	952.784	1738.9
	953.471	1738.97
	954.845	1739.93
	956.976	1741.72
	957.045	1741.86
	958.969	1743.02
	962.337	1743.23
	964.536	1746.32
	965.636	1747.29
	966.323	1748.59
	968.729	1750.17
	970.79	1751.75
	972.302	1751.75
	972.852	1752.37
	972.99	1753.4
	973.952	1754.09
	974.57	1759.11
	974.845	1763.57
	974.914	1763.92
	978.832	1765.84
	979.588	1766.05
	979.794	1766.39
	983.162	1767.35
	983.643	1767.42
	985.979	1770.79
	987.698	1770.93
	989.003	1774.57
	990.309	1776.36
	993.677	1776.77
	994.021	1781.1
	994.845	1783.57
	995.67	1783.92
	997.32	1784.74
	998.282	1785.84
	998.557	1788.52
	1000.27	1788.8
	1007.42	1790.65
	1012.58	1793.13
	1015.05	1793.81
	1017.25	1794.64
	1019.11	1798.35
	1021.99	1801.17
	1022.82	1804.4
	1027.7	1807.35
	1029.14	1810.17
	1029.55	1810.65
	1030.1	1813.61
	1031	1814.09
	1033.4	1818.63
	1033.88	1820.27
	1035.67	1820.82
	1041.44	1821.51
	1042.68	1821.99
	1044.12	1821.99
	1045.09	1824.47
	1049.76	1824.81
	1050.79	1827.7
	1051.27	1827.7
	1052.3	1828.32
	1053.47	1828.8
	1054.02	1829.35
	1056.63	1830.38
	1060.41	1830.79
	1063.57	1834.16
	1065.5	1835.6
	1065.57	1835.67
	1067.77	1836.84
	1069.42	1840.14
	1070.79	1840.55
	1072.1	1841.17
	1073.47	1841.92
	1073.95	1845.36
	1075.19	1847.9
	1076.91	1847.97
	1077.04	1852.44
	1078.14	1854.43
	1081.65	1856.91
	1083.02	1857.73
	1084.26	1861.37
	1084.6	1863.85
	1086.32	1868.73
	1086.6	1868.73
	1090.38	1869.28
	1094.23	1870.24
	1095.33	1870.31
	1098.14	1875.33
	1098.28	1875.4
	1099.59	1878.28
	1099.73	1879.18
	1101.17	1880.14
	1101.51	1880.62
	1103.51	1882.61
	1104.19	1887.22
	1104.81	1887.84
	1109.48	1892.58
	1109.97	1892.92
	1112.03	1893.13
	1112.23	1895.4
	1112.58	1895.53
	1117.8	1897.94
	1122.34	1899.04
	1131.34	1900.07
	1135.6	1900.14
	1141.72	1901.24
	1146.32	1903.02
	1147.63	1904.33
	1148.52	1904.67
	1149.97	1906.67
	1153.4	1907.22
	1153.95	1909.28
	1155.4	1909.76
	1159.86	1909.76
	1160.07	1909.97
	1161.65	1910.86
	1165.64	1911.96
	1166.12	1913.75
	1168.45	1914.02
	1169	1914.36
	1170.58	1914.64
	1171.13	1914.91
	1172.03	1917.59
	1176.84	1917.66
	1177.25	1918.69
	1178.69	1923.85
	1179.45	1925.02
	1189.97	1925.22
	1195.26	1926.53
	1198.35	1931.75
	1202.34	1936.63
	1202.96	1936.91
	1204.26	1937.11
	1216.36	1937.73
	1217.53	1937.94
	1221.51	1941.58
	1228.93	1945.09
	1233.13	1945.57
	1235.53	1945.57
	1243.71	1946.46
	1244.74	1946.94
	1248.59	1947.97
	1249.07	1948.04
	1249.62	1949.07
	1249.76	1951.68
	1255.74	1951.96
	1261.65	1952.58
	1261.99	1954.98
	1263.3	1958.97
	1264.67	1959.11
	1267.77	1959.11
	1270.72	1960.21
	1271.07	1961.86
	1271.41	1963.64
	1272.44	1964.26
	1272.78	1964.26
	1279.93	1967.01
	1280.14	1968.11
	1287.77	1969
	1288.52	1969.76
	1290.86	1969.9
	1295.33	1972.58
	1296.29	1974.16
	1307.01	1975.95
	1323.51	1977.94
	1323.85	1978.9
	1324.6	1980.96
	1326.8	1984.47
	1336.15	1985.64
	1338.14	1989.83
	1343.57	1991.34
	1347.08	1993.54
	1348.93	1994.5
	1352.37	1994.91
	1355.53	1995.26
	1358.97	1999.79
	1370.1	2000.14
	1377.66	2000.69
	1382.75	2001.79
	1394.85	2002.96
	1395.53	2003.51
	1396.08	2005.64
	1401.44	2007.15
	1410.38	2010.72
	1412.85	2011
	1419.79	2011.89
	1421.44	2012.58
	1426.67	2013.26
	1429.14	2014.5
	1438.14	2015.4
	1438.21	2019.66
	1442.61	2020.69
	1447.77	2021.58
	1450.79	2022.41
	1457.66	2022.89
	1471	2022.96
	1471.41	2025.77
	1474.5	2028.18
	1476.01	2030.72
	1486.05	2032.03
	1489.14	2033.88
	1502.75	2036.08
	1503.57	2036.15
	1503.71	2037.53
	1528.52	2040.07
	1531.68	2040.62
	1570.58	2042.54
	1571.82	2042.61
	1573.26	2042.75
	1579.66	2043.57
	1584.33	2045.29
	1623.85	2046.32
	1630.31	2050.79
	1637.39	2053.2
	1644.19	2054.85
	1651.34	2055.33
	1666.19	2056.36
	1705.84	2060.41
	1725.77	2061.03
	1729.9	2064.26
	1731.2	2067.08
	1788.93	2067.49
	1802.96	2068.59
	1808.38	2069.76
	1822.89	2070.52
	1830.93	2070.52
	2070.58	2070.93
	2305.64	2072.03
	2497.18	2073.26
	2720.96	2075.81
	3580.07	2077.04
		2078.08
		2083.85
		2084.67
		2088.93
		2092.99
		2096.98
		2097.87
		2098.28
		2101.24
		2104.26
		2106.53
		2106.53
		2108.11
		2109
		2113.26
		2115.6
		2117.87
		2120.07
		2121.1
		2122.75
		2124.47
		2125.98
		2126.32
		2129.35
		2129.69
		2131.68
		2132.23
		2136.43
		2139.04
		2141.03
		2142.75
		2142.89
		2145.22
		2145.36
		2151.41
		2152.85
		2153.95
		2155.19
		2156.36
		2162.68
		2163.09
		2163.23
		2165.02
		2165.77
		2166.6
		2168.11
		2170.17
		2173.88
		2174.36
		2175.95
		2176.29
		2178.01
		2178.9
		2181.51
		2186.25
		2187.01
		2187.49
		2192.23
		2192.3
		2193.61
		2194.71
		2199.45
		2203.02
		2204.19
		2205.15
		2210.03
		2211
		2216.91
		2222.41
		2222.61
		2224.05
		2224.12
		2230.52
		2231.07
		2235.33
		2239.86
		2248.04
		2250.24
		2251.82
		2253.13
		2253.61
		2262.06
		2265.09
		2265.5
		2267.49
		2271.2
		2275.74
		2275.88
		2276.08
		2276.08
		2277.32
		2278.76
		2284.05
		2289.35
		2291.41
		2299.04
		2301.31
		2301.72
		2301.72
		2303.64
		2306.74
		2310.38
		2310.93
		2320.48
		2325.84
		2329.83
		2331.82
		2332.3
		2333.95
		2338.35
		2341.03
		2341.51
		2344.81
		2348.45
		2350.03
		2350.93
		2351
		2354.78
		2354.78
		2355.88
		2357.18
		2358.21
		2361.24
		2362.27
		2364.05
		2366.19
		2369.69
		2372.37
		2372.85
		2374.3
		2374.57
		2374.78
		2378.97
		2380.07
		2381.65
		2384.33
		2391.27
		2396.43
		2399.45
		2402.96
		2405.7
		2410.72
		2412.71
		2413.88
		2416.7
		2419.52
		2425.84
		2427.9
		2427.97
		2428.25
		2438.08
		2443.37
		2445.57
		2451.62
		2453.75
		2454.5
		2461.51
		2466.87
		2475.67
		2485.36
		2493.13
		2493.54
		2494.78
		2494.98
		2498.63
		2499.52
		2504.26
		2514.98
		2519.73
		2523.02
		2524.05
		2528.8
		2531.2
		2533.88
		2534.23
		2539.93
		2542.2
		2547.01
		2552.58
		2566.25
		2570.45
		2575.26
		2582.96
		2593.95
		2599.73
		2603.51
		2606.19
		2608.18
		2609.35
		2610.72
		2625.02
		2645.22
		2647.77
		2648.38
		2653.68
		2664.05
		2667.63
		2668.18
		2671.68
		2677.18
		2679.79
		2691.96
		2697.73
		2700.76
		2702.27
		2707.29
		2708.8
		2712.3
		2714.23
		2722.75
		2727.22
		2731.68
		2733.2
		2733.68
		2734.43
		2734.98
		2740.62
		2750.45
		2750.65
		2752.44
		2755.81
		2757.87
		2758.83
		2759.86
		2761.31
		2762.89
		2766.8
		2770.72
		2780.34
		2784.05
		2785.22
		2792.58
		2797.94
		2799.24
		2812.1
		2820.34
		2845.5
		2847.29
		2854.91
		2857.87
		2859.79
		2864.67
		2880.89
		2882.13
		2890.31
		2905.36
		2910.72
		2914.02
		2934.91
		2944.88
		2957.39
		2967.84
		2971.2
		2972.37
		2978.97
		2990.1
		3013.81
		3015.67
		3016.43
		3022.2
		3050.58
		3061.51
		3065.5
		3075.6
		3093.54
		3094.91
		3099.59
		3108.38
		3111.27
		3111.34
		3114.23
		3126.25
		3140.82
		3142.96
		3151.07
		3216.15
		3242.61
		3245.22
		3252.78
		3271.55
		3273.26
		3309.69
		3310.58
		3324.6
		3334.64
		3373.47
		3412.37
		3443.92
		3445.77
		3468.93
		3473.13
		3486.67
		3487.84
		3493.68
		3545.15
		3556.56
		3560
		3600.41
		3608.73
		3610.79
		3659.73
		3674.71
		3724.6
		3788.93
		3803.37
		3840.07
		3852.03
		3922.82
		3961.51
		3977.32
		4013.06
		4033.81
		4409.83
		5084.67

## Sheet: Fig. 3D
52 weeks, survival
Mouse #	Weeks	WT	AR113Q	AR113Q ASO
3893	28.86		1
3905	30		1
3932	27		1
s4124	52			0
s4127	52			0
4051	52			0
4058	52			0
4064	52			0
4074	52			0
4025	27.29			1
4111	52			0
4117	52			0
4154	52			0
3879	52		0
3889	52		0
3861	52	0
3864	52	0
3866	52	0
3874	52	0
3884	52	0
3886	52	0
3863	52		0
3962	34		1
4534	52			0
4556	52			0
4540	52			0
4550	52			0
4590	52			0
3888	52	0
3914	52	0
3915	52	0
3916	52	0
3931	52	0
3933	52	0
3936	52	0
3965	52	0
3966	52	0
3934	52		0
3935	28.5		1
3964	30.43		1
3963	52		0

## Sheet: Fig. 3E
52 weeks, grip strength (g)
WT	AR113Q	AR113Q ASO
148	110	137
142	112	111
139	121	113
139	120	124
152	117	119
129	122	122
152	115	110
	114	89

## Sheet: Fig. 3F
52 weeks, body weight (g)
WT	AR113Q	AR113Q ASO
32.03	23.49	27.01
31.24	27.83	23.23
30.61	25.56	24.91
31.1	25.92	26.93
34.38	25.36	22.5
33.4	26.44	26.93
34.7	24.96	20.84
		23.81

[truncated: 23 more sheets: Fig. 4B, Fig. 4C, Fig. 4D, Fig. 4E, Fig. 4F, Fig. 6A, Fig. 6B, Fig. S2A-C, Fig. S2D-E, Fig. S3A, Fig. S3B, Fig. S3C, Fig. S3E-F, Fig. S4, Fig. S6, Fig. S8B, Fig. S8D, Fig. S8E, Fig. S9, Fig. S10A …]
